# Supplementary material for: The Mouse Heart Mitochondria N Terminome Provides Insights into ClpXP-Mediated Proteolysis
Source: Mol Cell Proteomics. 2020 Nov 23;19(8):1330–45. doi: 10.1074/mcp.RA120.002082 (PMC8014998; doi:10.1074/mcp.RA120.002082)
Supplement: Supplementary file 1 [file mmc1.zip]

Archive with 5 entries (5 files):
- 160029_1_supp_533758_qzmd00.xlsx
- 160029_1_supp_533759_qnmd00.xlsx
- 160029_1_supp_533761_qdmd00.xlsx
- 160029_1_supp_533812_qymynq.xlsx
- 160029_1_supp_533813_qcmcnq.pdf
