# Supplementary material for: The Mouse Heart Mitochondria N Terminome Provides Insights into ClpXP-Mediated Proteolysis
Source: Mol Cell Proteomics. 2020 Nov 23;19(8):1330–45. doi: 10.1074/mcp.RA120.002082 (PMC8014998; doi:10.1074/mcp.RA120.002082)
Supplement: Supplementary file 1 [file mmc1.zip › 160029_1_supp_533758_qzmd00.xlsx]

## Sheet: 20200401_Hofsetz_et_al_Suppleme
Supplemental Table 1. List of proteins with UniProt-annotated mitochondrial location identified in the preTAILS sample of dimethyl-labeled proteomes isolated from Clpp-/- and wt mouse heart mitochondria. Full search results are available at the PRIDE repository with the dataset identifier PXD018194 .
Protein IDs	Major. protein IDs	Name	Gene	Peptides	preTAILS log2 (clpp/wt) R1	preTAILS log2 (clpp/wt) R2	preTAILS log2 (clpp/wt) R3	preTAILS avr log2 (clpp/wt)	Mito?	Length	MW [kD]
A0A0A0MQ68;Q60759	A0A0A0MQ68;Q60759	Isoform of Q60759, Glutaryl-CoA dehydrogenase, mitochondrial	Gcdh	1	-0.289338	NaN	-0.635363	-0.46235	1	447	49.57
A0A0R3P9C8;Q9DC69	A0A0R3P9C8;Q9DC69	Isoform of Q9DC69, NADH dehydrogenase [ubiquinone] 1 alpha subcomplex subunit 9, mitochondrial	Ndufa9	4	-0.328251	-0.879091	-0.669831	-0.625724	1	373	42.121
A0A0R4J083;P51174	A0A0R4J083;P51174	Isoform of P51174, Long-chain-specific acyl-CoA dehydrogenase, mitochondrial	Acadl	9	0.203487	0.123483	0.162392	0.163121	1	430	47.896
A0A0R4J1L8;A0A0R4J023;Q9JLZ3-3;Q9JLZ3;E9Q6L3;E9QMT1;F6R307;F6RT60;Q9JLZ3-2	A0A0R4J1L8;A0A0R4J023;Q9JLZ3-3;Q9JLZ3;E9Q6L3;E9QMT1;F6R307;F6RT60;Q9JLZ3-2	Isoform of Q9JLZ3, Methylglutaconyl-CoA hydratase, mitochondrial	Auh	1	-0.37588	-0.115654	-0.197288	-0.229607	1	144	15.451
A0A0R4J275;Q7TMF3	A0A0R4J275;Q7TMF3	Isoform of Q7TMF3, NADH dehydrogenase [ubiquinone] 1 alpha subcomplex subunit 12	Ndufa12	5	-0.477142	-0.748798	-0.50338	-0.57644	1	149	17.633
A0A0U1RPJ5;Q9CQ54	A0A0U1RPJ5;Q9CQ54	Isoform of Q9CQ54, NADH dehydrogenase [ubiquinone] 1 subunit C2	Ndufc2	1	-1.29348	-2.97976	NaN	-2.13662	1	108	12.585
A0A140LIU4;P56392	A0A140LIU4;P56392	Isoform of P56392, Cytochrome c oxidase subunit 7A1, mitochondrial	Cox7a1	1	-0.35616	NaN	-0.586774	-0.471467	1	89	9.8272
A0A1L1SR69;A0A1L1ST61;A0A1L1SV00;Q8R472;Q9JLR9	A0A1L1SR69;A0A1L1ST61;A0A1L1SV00;Q8R472;Q9JLR9	Isoform of Q9JLR9, HIG1 domain family member 1A, mitochondrial (Fragment)	Higd1a	2	0.171824	-0.167444	0.00380776	0.00272919	1	63	6.91
A0A1L1STE6;Q9D6R2-2;Q9D6R2	A0A1L1STE6;Q9D6R2-2;Q9D6R2	Isoform of Q9D6R2, Isocitrate dehydrogenase [NAD] subunit, mitochondrial	Idh3a	4	0.0706634	-0.0973351	0.0447039	0.00601073	1	384	41.52
A0A1W2P7B6;Q9D172	A0A1W2P7B6;Q9D172	Isoform of Q9D172, ES1 protein homolog, mitochondrial (Fragment)	D10Jhu81e	1	-0.123547	-0.0428113	-0.172539	-0.112966	1	195	20.311
A0A1Y7VJY8;A0A1Y7VM56;Q8K2C6;A0A1Y7VK33	A0A1Y7VJY8;A0A1Y7VM56;Q8K2C6;A0A1Y7VK33	Isoform of Q8K2C6, NAD-dependent protein deacylase sirtuin-5, mitochondrial	Sirt5	1	-0.374024	NaN	-0.20772	-0.290872	1	289	31.888
A0A1Y7VK19;Q9DCB8	A0A1Y7VK19;Q9DCB8	Isoform of Q9DCB8, Iron-sulfur cluster assembly 2 homolog, mitochondrial (Fragment)	Isca2	1	NaN	NaN	0.63521	0.63521	1	146	15.718
A0A1Y7VKP8;A0A1Y7VM38;P52503	A0A1Y7VKP8;A0A1Y7VM38;P52503	Isoform of P52503, NADH dehydrogenase [ubiquinone] iron-sulfur protein 6, mitochondrial	Ndufs6	1	-0.862296	NaN	-0.692116	-0.777206	1	98	10.908
A2AFQ2;Q99N15;O08756	A2AFQ2;Q99N15;O08756	Isoform of O08756, 3-hydroxyacyl-CoA dehydrogenase type-2	Hsd17b10	3	-0.19254	-0.145762	-0.0427677	-0.127023	1	271	28.374
A2AKU9;A2AKV1;A2AKV2;A2AKV3;Q8C2Q8;Q91VR2;A2AKV0	A2AKU9;A2AKV1;A2AKV2;A2AKV3;Q8C2Q8;Q91VR2	Isoform of Q91VR2, ATP synthase subunit gamma	Atp5c1	3	0.198452	0.254093	0.409273	0.287273	1	297	32.77
A2AP32;Q3UIU2	A2AP32;Q3UIU2	Isoform of Q3UIU2, NADH dehydrogenase [ubiquinone] 1 beta subcomplex subunit 6	Ndufb6	2	-0.434214	-0.651508	-0.597121	-0.560948	1	97	11.741
B1ASE2;G3X9L6;Q9DCX2	B1ASE2;G3X9L6;Q9DCX2	Isoform of Q9DCX2, ATP synthase subunit d, mitochondrial (Fragment)	Atp5h;Gm10250	4	-0.33621	-0.115522	-0.00233342	-0.151355	1	138	15.882
B1AU25;Q9Z0X1	B1AU25;Q9Z0X1	Isoform of Q9Z0X1, Apoptosis-inducing factor 1, mitochondrial	Aifm1	3	NaN	-1.65145	-0.8352	-1.24333	1	608	66.113
D3YUM1;Q91YT0;D3Z1U9;D3Z0K1;D3YXX5;D6RG60	D3YUM1;Q91YT0;D3Z1U9	Isoform of Q91YT0, NADH dehydrogenase [ubiquinone] flavoprotein 1, mitochondrial	Ndufv1	9	-0.0806991	-0.739872	-0.549166	-0.456579	1	455	49.913
D3YZ32;G3X9U9;Q9CQ92	D3YZ32;G3X9U9;Q9CQ92	Isoform of Q9CQ92, Mitochondrial fission 1 protein	Fis1	1	-0.257972	-0.260161	-0.141868	-0.22	1	102	11.247
D3Z041;P41216;D3Z457;D3YVF6	D3Z041;P41216;D3Z457	Isoform of P41216, Long-chain-fatty-acid--CoA ligase 1	Acsl1	6	0.299576	-0.075616	0.00561872	0.0765261	1	699	78.034
D3Z2Y8;Q80XN0	D3Z2Y8;Q80XN0	Isoform of Q80XN0, D-beta-hydroxybutyrate dehydrogenase, mitochondrial (Fragment)	Bdh1	2	-0.600985	0.443199	0.169234	0.00381597	1	265	29.146
D3Z316;Q9CQF4	D3Z316;Q9CQF4	Isoform of Q9CQF4, Protein 1700021F05Rik	1700021F05Rik	1	-0.105649	NaN	NaN	-0.105649	1	240	27.847
D3Z3F4;F7C846;P47802;G3UYJ5;G3XA75;G3UXX9;G3XA66;D3YVW0	D3Z3F4;F7C846;P47802;G3UYJ5;G3XA75;G3UXX9;G3XA66;D3YVW0	Isoform of P47802, Metaxin-1 (Fragment)	Mtx1	1	-0.136265	NaN	-0.229447	-0.182856	1	360	40.142
D3Z670;Q9CQ91	D3Z670;Q9CQ91	Isoform of Q9CQ91, NADH dehydrogenase [ubiquinone] 1 alpha subcomplex subunit 3	Ndufa3	2	-0.170351	-0.773159	-0.661155	-0.534888	1	100	10.941
D3Z7Q2	D3Z7Q2	Small integral membrane protein 20	Smim20	2	-0.155739	NaN	NaN	-0.155739	1	69	7.818
E9Q6M6;Q9D6M3;G3UX09;A0A0J9YUJ4;A0A0J9YUX4;Q80X52;E9Q579;A0A0J9YTY6;E9PV90;E9PY45	E9Q6M6;Q9D6M3;G3UX09;A0A0J9YUJ4;A0A0J9YUX4;Q80X52;E9Q579;A0A0J9YTY6;E9PV90;E9PY45	Isoform of Q9D6M3, Mitochondrial glutamate carrier 1	Slc25a22	1	0.177038	NaN	NaN	0.177038	1	229	24.64
E9Q800;Q8CAQ8-3;Q8CAQ8-2;Q8CAQ8;Q8CAQ8-5;A0A0U1RQ14;E9QAY6;A0A0U1RP81	E9Q800;Q8CAQ8-3;Q8CAQ8-2;Q8CAQ8;Q8CAQ8-5;A0A0U1RQ14	Isoform of Q8CAQ8, MICOS complex subunit MIC60	Immt	5	0.118645	0.22093	0.19076	0.176778	1	679	75.6
E9QMK9;Q8BH86;Q8BH86-2;F7CUW7	E9QMK9;Q8BH86;Q8BH86-2	Isoform of Q8BH86, D-glutamate cyclase, mitochondrial	9030617O03Rik	2	0.119352	NaN	0.102675	0.111014	1	647	69.921
E9QPD7;G5E8R3;Q05920	E9QPD7;G5E8R3;Q05920	Isoform of Q05920, Pyruvate carboxylase	Pcx;Pc	2	NaN	NaN	0.783467	0.783467	1	1179	129.83
E9QPX3;Q9CXZ1	E9QPX3;Q9CXZ1	Isoform of Q9CXZ1, NADH dehydrogenase [ubiquinone] iron-sulfur protein 4, mitochondrial	Ndufs4	2	-1.00427	-1.01901	-0.666002	-0.896427	1	175	19.803
F2Z471;Q60932-2;Q60932	F2Z471;Q60932-2;Q60932	Isoform of Q60932, Voltage-dependent anion-selective channel protein 1	Vdac1	2	-0.0516971	-0.0776249	0.0259339	-0.0344627	1	254	28.157
F6SFF5;Q8K1Z0	F6SFF5;Q8K1Z0	Isoform of Q8K1Z0, Ubiquinone biosynthesis protein COQ9, mitochondrial (Fragment)	Coq9	1	0.113924	-0.0880581	-0.00323142	0.00754481	1	270	30.282
F6TCV0;D3YX27;Q9JIY5;F6XUR8;S4R1B3;D3YX28;S4R1A8	F6TCV0;D3YX27;Q9JIY5;F6XUR8;S4R1B3;D3YX28	Isoform of Q9JIY5, Serine protease HTRA2, mitochondrial (Fragment)	Htra2	2	-0.530187	-0.148034	0.132136	-0.182029	1	294	31.847
F6X4L9;Q9CXI0	F6X4L9;Q9CXI0	Isoform of Q9CXI0, 2-methoxy-6-polyprenyl-1,4-benzoquinol methylase, mitochondrial (Fragment)	Coq5	1	-0.0872032	NaN	NaN	-0.0872032	1	135	15.156
F7ARZ1;Q3TI14;Q8VE22	F7ARZ1;Q3TI14;Q8VE22	Isoform of Q8VE22, 28S ribosomal protein S23, mitochondrial (Fragment)	Mrps23	1	NaN	NaN	1.02267	1.02267	1	120	13.295
F8WGB3;Q9CZB0	F8WGB3;Q9CZB0	Isoform of Q9CZB0, Succinate dehydrogenase cytochrome b560 subunit, mitochondrial	Sdhc	1	0.409787	0.395755	0.7342	0.513248	1	135	14.51
G3UX99;G3UZY2;A2A439;P97493	G3UX99;G3UZY2;A2A439;P97493	Isoform of P97493, Thioredoxin, mitochondrial (Fragment)	Txn2	1	-0.655054	-1.24744	-1.36204	-1.08818	1	106	11.688
G3UZJ4;H3BJQ7;P99029-2;P99029	G3UZJ4;H3BJQ7;P99029-2;P99029	Isoform of P99029, Peroxiredoxin-5, mitochondrial	Prdx5	1	-0.262152	-0.287569	-0.104136	-0.217952	1	166	17.253
G5E814;Q9D8B4	G5E814;Q9D8B4	Isoform of Q9D8B4, MCG5603	Ndufa11	3	-0.166687	-0.841986	-0.542778	-0.51715	1	143	15.115
G5E902;Q8VEM8;E9PX16	G5E902;Q8VEM8	Isoform of Q8VEM8, MCG10343, isoform CRA_b	Slc25a3	6	0.353358	0.31674	0.121102	0.263733	1	358	39.736
H7BX01;P58281;P58281-2;E0CXD1;F6U775	H7BX01;P58281;P58281-2;E0CXD1	Isoform of P58281, Dynamin-like 120 kDa protein, mitochondrial	Opa1	5	0.148152	NaN	-0.0852896	0.0314313	1	978	113.23
H7BX88;P47934;F7BF80;B7ZDD7	H7BX88;P47934	Isoform of P47934, Carnitine O-acetyltransferase	Crat	4	0.352263	0.156142	-0.00725762	0.167049	1	605	68.644
J3KMM6;A0A0R4J174;Q9QZH6	J3KMM6;A0A0R4J174;Q9QZH6	Isoform of Q9QZH6, Evolutionarily conserved-signaling intermediate in Toll pathway, mitochondrial (Fragment)	Ecsit	1	0.520129	0.308675	0.451715	0.42684	1	223	25.797
O08749	O08749	Dihydrolipoyl dehydrogenase, mitochondrial	Dld	3	-0.0345033	-0.0597206	-0.0182754	-0.0374998	1	509	54.272
O09111	O09111	NADH dehydrogenase [ubiquinone] 1 beta subcomplex subunit 11, mitochondrial	Ndufb11	2	-0.335721	-0.697168	-0.708046	-0.580312	1	151	17.444
O35129;F6QPR1;F6Q8V7	O35129	Prohibitin-2	Phb2	6	0.138492	-0.0300792	-0.0988494	0.00318773	1	299	33.296
O35459;F7B227	O35459;F7B227	Delta(3,5)-Delta(2,4)-dienoyl-CoA isomerase, mitochondrial	Ech1	12	1.40486	1.23127	1.34044	1.32552	1	327	36.118
O35683	O35683	NADH dehydrogenase [ubiquinone] 1 alpha subcomplex subunit 1	Ndufa1	1	-0.466116	-0.831088	-0.70985	-0.669018	1	70	8.1384
O35857	O35857	Mitochondrial import inner membrane translocase subunit TIM44	Timm44	1	0.268372	0.292889	0.239202	0.266821	1	452	51.091
O70571	O70571	[Pyruvate dehydrogenase (acetyl-transferring)] kinase isozyme 4, mitochondrial	Pdk4	2	1.77738	1.26228	1.57973	1.5398	1	412	46.596
O88374;O35855;A0A1B0GX27	O88374;O35855;A0A1B0GX27	Isoform of O35855, Branched-chain-amino-acid aminotransferase	Bcat2	1	-0.0284573	-0.0682052	-0.127492	-0.0747182	1	353	39.774
P00397	P00397	Cytochrome c oxidase subunit 1	Mtco1	1	0.561317	0.269623	-0.143698	0.229081	1	514	56.909
P00405	P00405	Cytochrome c oxidase subunit 2	Mtco2	2	0.381011	0.124255	0.131971	0.212413	1	227	25.976
P00416	P00416	Cytochrome c oxidase subunit 3	mt-Co3	1	-0.161099	-0.301677	-0.387253	-0.283343	1	261	29.922
P05202	P05202	Aspartate aminotransferase, mitochondrial	Got2	9	0.0393988	-0.033266	-0.0733999	-0.0224224	1	430	47.411
P08249;A0A0G2JF23;A0A0G2JGY4	P08249;A0A0G2JF23	Malate dehydrogenase, mitochondrial	Mdh2	5	0.0217203	0.0930459	-0.0175181	0.032416	1	338	35.611
P09671	P09671	Superoxide dismutase [Mn], mitochondrial	Sod2	1	NaN	-0.106259	-0.157545	-0.131902	1	222	24.603
P0DN34	P0DN34	NADH dehydrogenase [ubiquinone] 1 beta subcomplex subunit 1		3	-0.486969	-0.939275	-0.781399	-0.735881	1	57	6.954
P12787	P12787	Cytochrome c oxidase subunit 5A, mitochondrial	Cox5a	3	-0.918787	-0.293926	-0.206625	-0.473113	1	146	16.101
P16332	P16332	Methylmalonyl-CoA mutase, mitochondrial	Mut	2	0.182306	-0.103671	-0.112195	-0.0111868	1	748	82.843
P18155	P18155	Bifunctional methylenetetrahydrofolate dehydrogenase/cyclohydrolase, mitochondrial	Mthfd2	2	NaN	0.774656	1.01533	0.894994	1	350	37.863
P19783;M0QWX7	P19783;M0QWX7	Cytochrome c oxidase subunit 4 isoform 1, mitochondrial	Cox4i1	4	0.171866	-0.0471527	-0.0769522	0.0159203	1	169	19.53
P20108	P20108	Thioredoxin-dependent peroxide reductase, mitochondrial	Prdx3	1	0.353639	0.202721	0.151658	0.236006	1	257	28.127
P26443	P26443	Glutamate dehydrogenase 1, mitochondrial	Glud1	2	-0.903823	-1.0317	-0.802976	-0.912832	1	558	61.336
P29758	P29758	Ornithine aminotransferase, mitochondrial	Oat	7	1.77908	1.48547	1.70572	1.65676	1	439	48.354
P35486	P35486	Pyruvate dehydrogenase E1 component subunit alpha, somatic form, mitochondrial	Pdha1	8	0.275247	-0.00442603	0.0184029	0.0964079	1	390	43.231
P38647	P38647	Stress-70 protein, mitochondrial	Hspa9	16	1.18119	1.49628	1.41414	1.36387	1	679	73.46
P42125	P42125	Enoyl-CoA delta isomerase 1, mitochondrial	Eci1	7	0.163729	-0.112521	0.113682	0.0549632	1	289	32.25
P43023	P43023	Cytochrome c oxidase subunit 6A2, mitochondrial	Cox6a2	1	0.0355781	-0.131123	NaN	-0.0477723	1	97	10.749
P45952	P45952	Medium-chain specific acyl-CoA dehydrogenase, mitochondrial	Acadm	6	0.293564	0.169276	0.242887	0.235242	1	421	46.481
P46656	P46656	Adrenodoxin, mitochondrial	Fdx1	1	NaN	0.429775	NaN	0.429775	1	188	20.123
P47738;A0A0G2JEU1;D3YYF3;A0A0G2JF60;A0A0G2JFQ0	P47738;A0A0G2JEU1	Aldehyde dehydrogenase, mitochondrial	Aldh2	2	0.677345	0.693323	0.663238	0.677969	1	519	56.537
P48771	P48771	Cytochrome c oxidase subunit 7A2, mitochondrial	Cox7a2	1	NaN	NaN	0.365335	0.365335	1	83	9.2908
P48962;Q3V132	P48962	ADP/ATP translocase 1	Slc25a4	8	0.367889	0.163756	0.212254	0.247966	1	298	32.904
P50171-2;P50171;G3UX44	P50171-2;P50171;G3UX44	Isoform of P50171, Isoform Long of Estradiol 17-beta-dehydrogenase 8	Hsd17b8;H2-Ke6	1	-0.865509	NaN	-0.34163	-0.60357	1	274	28.339
P50544;B1AR28	P50544;B1AR28	Very long-chain specific acyl-CoA dehydrogenase, mitochondrial	Acadvl	4	0.572911	0.240436	0.160032	0.32446	1	656	70.875
P51881	P51881	ADP/ATP translocase 2	Slc25a5	5	0.3947	0.493235	0.0893828	0.325772	1	298	32.931
P52825;A2A8E8;A2A8E7	P52825	Carnitine O-palmitoyltransferase 2, mitochondrial	Cpt2	4	-0.26214	-0.527475	-0.575153	-0.454923	1	658	73.98
P53395	P53395	Lipoamide acyltransferase component of branched-chain alpha-keto acid dehydrogenase complex, mitochondrial	Dbt	2	NaN	0.00450721	-0.197425	-0.0964588	1	482	53.246
P53702;G3UXK7	P53702;G3UXK7	Cytochrome c-type heme lyase	Hccs	1	NaN	NaN	NaN	NaN	1	272	30.977
P54071;D6RIL6;A0A0U1RP68;A0A0U1RPR1;D3YVY3;A0A087WPT4;A0A087WRS9;O88844	P54071;D6RIL6;A0A0U1RP68	Isocitrate dehydrogenase [NADP], mitochondrial	Idh2	8	0.28269	0.180494	0.0251264	0.16277	1	452	50.906
P56135;F8WHP8	P56135;F8WHP8	ATP synthase subunit f, mitochondrial	Atp5j2	3	0.303445	0.294913	0.142426	0.246928	1	88	10.344
P56382	P56382	ATP synthase subunit epsilon, mitochondrial	Atp5e	2	-0.183768	0.206677	0.0831969	0.0353684	1	52	5.8378
P56391;A0A140LIU3	P56391;A0A140LIU3	Cytochrome c oxidase subunit 6B1	Cox6b1	3	-0.280847	-0.177813	0.0956207	-0.121013	1	86	10.071
P56480	P56480	ATP synthase subunit beta, mitochondrial	Atp5b	6	0.301002	0.266459	0.401872	0.323111	1	529	56.3
P62897	P62897	Cytochrome c, somatic	Cycs	1	NaN	0.465237	0.782206	0.623721	1	105	11.605
P63038;P63038-2;D3Z7J9;D3Z2F2	P63038	60 kDa heat shock protein, mitochondrial	Hspd1	7	-0.139989	0.0047669	0.0642057	-0.023672	1	573	60.955
P67778;Q5SQG5	P67778;Q5SQG5	Prohibitin	Phb	5	0.240815	0.353779	0.417505	0.337366	1	272	29.82
P70404	P70404	Isocitrate dehydrogenase [NAD] subunit gamma 1, mitochondrial	Idh3g	4	0.0925369	-0.110626	-0.11682	-0.0449698	1	393	42.785
P97807;P97807-2;H3BKG7	P97807;P97807-2	Fumarate hydratase, mitochondrial	Fh	4	0.00129576	-0.00343227	0.12292	0.040261	1	507	54.356
Q03265;D3Z6F5;D6RJ16	Q03265;D3Z6F5	ATP synthase subunit alpha, mitochondrial	Atp5a1	18	0.315063	0.285019	0.386464	0.328848	1	553	59.752
Q06185;Q8BTB6	Q06185;Q8BTB6	ATP synthase subunit e, mitochondrial	Atp5i;Atp5k	2	-0.168288	0.0121379	0.0567343	-0.0331384	1	71	8.2355
Q07417	Q07417	Short-chain specific acyl-CoA dehydrogenase, mitochondrial	Acads	3	-0.0105263	-0.0279614	-0.167685	-0.0687242	1	412	44.889
Q3TCD4;Q9WUR2-2;Q9WUR2;E9Q7A8;E9PYC6;E9Q858;E9PUY9;E9PYA9;E9PVM6;E9PY42;Q78JN3	Q3TCD4;Q9WUR2-2;Q9WUR2;E9Q7A8;E9PYC6;E9Q858;E9PUY9;E9PYA9;E9PVM6;E9PY42;Q78JN3	Isoform of Q9WUR2, Enoyl-CoA delta isomerase 2, mitochondrial	Eci2;Eci3	1	0.411196	0.17715	0.290657	0.293001	1	378	41.779
Q3TFD0;Q9CZN7	Q3TFD0;Q9CZN7	Isoform of Q9CZN7, Serine hydroxymethyltransferase	Shmt2	2	NaN	-0.143929	NaN	-0.143929	1	501	55.42
Q3U3J1;P50136;A0A0U1RPK5	Q3U3J1;P50136;A0A0U1RPK5	Isoform of P50136, 2-oxoisovalerate dehydrogenase subunit alpha, mitochondrial	Bckdha	2	0.00578186	-0.0211638	0.0742315	0.0196165	1	446	50.773
Q3UJQ9;Q9D0K2	Q3UJQ9;Q9D0K2	Isoform of Q9D0K2, Succinyl-CoA:3-ketoacid-coenzyme A transferase	Oxct1	2	-0.375324	0.0983149	-0.198515	-0.158508	1	486	52.278
Q3ULD5;Q6PD20	Q3ULD5;Q6PD20	Methylcrotonoyl-CoA carboxylase beta chain, mitochondrial	Mccc2	1	0.0967666	-0.0496806	-0.0626804	-0.00519815	1	563	61.378
Q60936;F7B1B6;Q60936-2;F6T0A8	Q60936;F7B1B6	Atypical kinase COQ8A, mitochondrial	Adck3	3	0.513929	-0.170791	0.463547	0.268895	1	645	71.742
Q61425	Q61425	Hydroxyacyl-coenzyme A dehydrogenase, mitochondrial	Hadh	1	0.253527	NaN	0.127746	0.190636	1	314	34.463
Q61733	Q61733	28S ribosomal protein S31, mitochondrial	Mrps31	1	0.225431	0.248563	NaN	0.236997	1	384	43.88
Q62425;A0A0N4SVQ1	Q62425;A0A0N4SVQ1	Cytochrome c oxidase subunit NDUFA4	Ndufa4	2	0.225583	0.170099	0.199015	0.198232	1	82	9.3267
Q64433	Q64433	10 kDa heat shock protein, mitochondrial	Hspe1	2	-0.385254	0.036229	-0.0332047	-0.12741	1	102	10.963
Q6P8J7;P30275	Q6P8J7	Creatine kinase S-type, mitochondrial	Ckmt2	14	0.259379	0.123033	0.142727	0.175046	1	419	47.473
Q6PB66	Q6PB66	Leucine-rich PPR motif-containing protein, mitochondrial	Lrpprc	8	0.934351	0.67645	0.941439	0.850747	1	1392	156.61
Q78J03	Q78J03	Methionine-R-sulfoxide reductase B2, mitochondrial	Msrb2	1	-0.253389	0.00399697	NaN	-0.124696	1	175	19.157
Q7TMG8;O55126	Q7TMG8;O55126	Isoform of O55126, Glioblastoma amplified sequence	Gbas	4	-0.0546298	-0.136089	-0.106864	-0.0991944	1	281	32.898
Q80ZS3	Q80ZS3	28S ribosomal protein S26, mitochondrial	Mrps26	2	0.363756	0.486486	NaN	0.425121	1	200	23.443
Q8BFR5;Q8BFR5-2;A0A0U1RNQ6;A0A0U1RPC4	Q8BFR5;Q8BFR5-2	Elongation factor Tu, mitochondrial	Tufm	6	-0.011063	-0.056165	-0.0390106	-0.0354129	1	452	49.508
Q8BGH2	Q8BGH2	Sorting and assembly machinery component 50 homolog	Samm50	1	0.0463683	NaN	0.140876	0.0936221	1	469	51.863
Q8BH59;V9GXX9	Q8BH59	Calcium-binding mitochondrial carrier protein Aralar1	Slc25a12	5	0.311036	0.00343227	0.117807	0.144092	1	677	74.569
Q8BH95	Q8BH95	Enoyl-CoA hydratase, mitochondrial	Echs1	4	-0.008362	-0.155491	-0.00685435	-0.0569026	1	290	31.474
Q8BIJ6;E9PWN3;E9PWN2	Q8BIJ6;E9PWN3;E9PWN2	Isoleucine--tRNA ligase, mitochondrial	Iars2	2	0.173046	0.0624408	0.312661	0.182716	1	1012	112.8
Q8BK72	Q8BK72	28S ribosomal protein S27, mitochondrial	Mrps27	1	NaN	0.107728	0.642971	0.37535	1	415	47.778
Q8BKZ9;A2AWH7;A2AWH8	Q8BKZ9	Pyruvate dehydrogenase protein X component, mitochondrial	Pdhx	5	0.0445621	0.0283272	0.259464	0.110784	1	501	53.998
Q8BMF4	Q8BMF4	Dihydrolipoyllysine-residue acetyltransferase component of pyruvate dehydrogenase complex, mitochondrial	Dlat	3	0.0481342	0.142132	0.0776565	0.0893076	1	642	67.941
Q8BMS1	Q8BMS1	Trifunctional enzyme subunit alpha, mitochondrial	Hadha	17	0.172785	0.0931548	0.133408	0.133116	1	763	82.669
Q8BUY5	Q8BUY5	Complex I assembly factor TIMMDC1, mitochondrial	Timmdc1	1	-0.276645	NaN	NaN	-0.276645	1	285	31.791
Q8BW75;E9Q3X6	Q8BW75;E9Q3X6	Amine oxidase [flavin-containing] B	Maob	1	NaN	NaN	NaN	NaN	1	520	58.557
Q8BWF0	Q8BWF0	Succinate-semialdehyde dehydrogenase, mitochondrial	Aldh5a1	2	0.06975	NaN	-0.135338	-0.0327938	1	523	55.968
Q8BWT1	Q8BWT1	3-ketoacyl-CoA thiolase, mitochondrial	Acaa2	7	0.0906468	-0.183333	0.0179466	-0.0249133	1	397	41.829
Q8C9V5;Q8BGK0;Q61941;E9Q8F4	Q8C9V5;Q8BGK0;Q61941;E9Q8F4	Isoform of Q61941, NAD(P) transhydrogenase, mitochondrial	Nnt	11	0.376338	0.420524	0.461332	0.419398	1	721	75.86
Q8CC88;Q8CC88-2;Q8CC88-3	Q8CC88;Q8CC88-2	von Willebrand factor A domain-containing protein 8	Vwa8	1	0.474749	NaN	NaN	0.474749	1	1905	213.42
Q8CGK3	Q8CGK3	Lon protease homolog, mitochondrial	Lonp1	2	0.650433	0.780517	0.523113	0.651354	1	949	105.84
Q8CHT0	Q8CHT0	Delta-1-pyrroline-5-carboxylate dehydrogenase, mitochondrial	Aldh4a1	5	-0.078977	-0.109677	-0.0818417	-0.0901653	1	562	61.84
Q8JZN5;A0A0G2JF25	Q8JZN5;A0A0G2JF25	Acyl-CoA dehydrogenase family member 9, mitochondrial	Acad9	1	NaN	NaN	-0.00652773	-0.00652773	1	625	68.721
Q8JZQ2	Q8JZQ2	AFG3-like protein 2	Afg3l2	3	0.510068	0.368616	0.263149	0.380611	1	802	89.518
Q8K0D5	Q8K0D5	Elongation factor G, mitochondrial	Gfm1	3	1.38547	0.714701	1.17671	1.09229	1	751	83.549
Q8K0Z7	Q8K0Z7	Translational activator of cytochrome c oxidase 1	Taco1	1	-0.0710962	0.165677	0.124196	0.0729253	1	294	32.314
Q8K2B3;A0A1Y7VJ55	Q8K2B3	Succinate dehydrogenase [ubiquinone] flavoprotein subunit, mitochondrial	Sdha	10	0.550094	0.373644	0.297144	0.406961	1	664	72.585
Q8K3J1	Q8K3J1	NADH dehydrogenase [ubiquinone] iron-sulfur protein 8, mitochondrial	Ndufs8	1	-0.620942	1.016	-0.751115	-0.118685	1	212	24.038
Q8QZT1	Q8QZT1	Acetyl-CoA acetyltransferase, mitochondrial	Acat1	2	-0.20465	-0.285989	-0.135503	-0.208714	1	424	44.816
Q8R2K3;Q9CYR0	Q8R2K3;Q9CYR0	Isoform of Q9CYR0, Single-stranded DNA binding protein 1	Ssbp1	3	NaN	0.188534	0.465311	0.326922	1	148	17.156
Q8R404	Q8R404	MICOS complex subunit MIC13	Qil1	1	0.0674543	0.197487	-0.084417	0.0601748	1	119	13.373
Q8R4N0	Q8R4N0	Citrate lyase subunit beta-like protein, mitochondrial	Clybl	3	-0.378913	-0.303357	-0.436531	-0.372934	1	338	37.548
Q8R5L1;O35658	Q8R5L1;O35658	Isoform of O35658, Complement component 1 Q subcomponent-binding protein, mitochondrial	C1qbp	1	-0.311359	0.0878831	NaN	-0.111738	1	279	31.025
Q91VA7;V9GXV0	Q91VA7	Isocitrate dehydrogenase [NAD] subunit, mitochondrial	Idh3b	1	-0.107954	-0.505464	-1.21634	-0.609918	1	384	42.194
Q91VD9;A0A087WQ77	Q91VD9	NADH-ubiquinone oxidoreductase 75 kDa subunit, mitochondrial	Ndufs1	9	-0.219444	-0.772582	-0.535856	-0.509294	1	727	79.776
Q91VM9;D3Z636;Q91VM9-2	Q91VM9;D3Z636;Q91VM9-2	Inorganic pyrophosphatase 2, mitochondrial	Ppa2	2	-0.22897	0.137004	-0.039414	-0.0437935	1	330	38.114
Q91WD5;D3YXT0	Q91WD5;D3YXT0	NADH dehydrogenase [ubiquinone] iron-sulfur protein 2, mitochondrial	Ndufs2	1	-0.182326	-0.712866	-0.605537	-0.500243	1	463	52.625
Q91ZA3;H3BL62	Q91ZA3	Propionyl-CoA carboxylase alpha chain, mitochondrial	Pcca	5	0.175598	0.168259	0.130136	0.157998	1	724	79.921
Q921G7;Q6PF96	Q921G7;Q6PF96	Electron transfer flavoprotein-ubiquinone oxidoreductase, mitochondrial	Etfdh	4	0.298829	0.231781	0.237455	0.256022	1	616	68.09
Q924X2;E9Q393	Q924X2	Carnitine O-palmitoyltransferase 1, muscle isoform	Cpt1b	3	0.272093	0.0302435	-0.0266702	0.0918888	1	772	88.216
Q925I1-2;Q925I1;H3BK90;H3BKI6	Q925I1-2;Q925I1;H3BK90	Isoform of Q925I1, Isoform 2 of ATPase family AAA domain-containing protein 3	Atad3;Atad3a	1	0.312228	0.0410267	0.674188	0.342481	1	512	57.428
Q99JY0;D3YXU1	Q99JY0	Trifunctional enzyme subunit beta, mitochondrial	Hadhb	9	-0.0310492	-0.017667	-0.0770048	-0.041907	1	475	51.386
Q99KI0	Q99KI0	Aconitate hydratase, mitochondrial	Aco2	9	0.212753	0.105461	0.139719	0.152645	1	780	85.462
Q99KR7	Q99KR7	Peptidyl-prolyl cis-trans isomerase F, mitochondrial	Ppif	2	-0.0142301	-0.0689947	-0.0345435	-0.0392561	1	206	21.737
Q99LC3;A0A087WR38	Q99LC3	NADH dehydrogenase [ubiquinone] 1 alpha subcomplex subunit 10, mitochondrial	Ndufa10	4	-0.278852	-0.584838	-0.489098	-0.450929	1	355	40.603
Q99LC5	Q99LC5	Electron transfer flavoprotein subunit alpha, mitochondrial	Etfa	3	0.0159731	0.0150017	0.028897	0.0199572	1	333	35.009
Q99M87-2;Q99M87-3;Q99M87	Q99M87-2;Q99M87-3;Q99M87	Isoform of Q99M87, Isoform 2 of DnaJ homolog subfamily A member 3, mitochondrial	Dnaja3	2	1.13576	1.48223	1.4008	1.3396	1	453	49.486
Q99MR8;A0A0G2JF64;A0A0G2JFQ5	Q99MR8;A0A0G2JF64	Methylcrotonoyl-CoA carboxylase subunit alpha, mitochondrial	Mccc1	2	-0.0794098	NaN	-0.238011	-0.15871	1	717	79.343
Q99NB1	Q99NB1	Acetyl-coenzyme A synthetase 2-like, mitochondrial	Acss1	3	0.563817	0.342667	0.206433	0.370972	1	682	74.622
Q9CPP6;D3YTQ8	Q9CPP6;D3YTQ8	NADH dehydrogenase [ubiquinone] 1 alpha subcomplex subunit 5	Ndufa5	2	-0.709872	-1.04349	-0.937533	-0.896965	1	116	13.36
Q9CPQ1;D3Z6E1	Q9CPQ1;D3Z6E1	Cytochrome c oxidase subunit 6C	Cox6c	8	-0.17737	-0.0930695	-0.0719133	-0.114118	1	76	8.4689
Q9CPQ8;J3QNM7	Q9CPQ8;J3QNM7	ATP synthase subunit g, mitochondrial	Atp5l;Gm5426	1	0.283286	0.259826	0.228926	0.257346	1	103	11.424
Q9CQ62	Q9CQ62	2,4-dienoyl-CoA reductase, mitochondrial	Decr1	4	0.192241	-0.0927899	-0.0584372	0.0136712	1	335	36.213
Q9CQ69	Q9CQ69	Cytochrome b-c1 complex subunit 8	Uqcrq	3	-0.174464	-0.170588	-0.0703791	-0.138477	1	82	9.7681
Q9CQ75	Q9CQ75	NADH dehydrogenase [ubiquinone] 1 alpha subcomplex subunit 2	Ndufa2	5	-0.772717	-1.01284	-0.685527	-0.823693	1	99	10.916
Q9CQA3	Q9CQA3	Succinate dehydrogenase [ubiquinone] iron-sulfur subunit, mitochondrial	Sdhb	3	0.0297896	0.0956416	-0.00455265	0.0402929	1	282	31.814
Q9CQB4;Q9D855	Q9CQB4;Q9D855	Isoform of Q9D855, Cytochrome b-c1 complex subunit 7	Uqcrb	4	-0.548772	-0.426195	-0.241411	-0.405459	1	111	13.561
Q9CQC7	Q9CQC7	NADH dehydrogenase [ubiquinone] 1 beta subcomplex subunit 4	Ndufb4	4	-0.725372	-1.07535	-0.740412	-0.847044	1	129	15.081
Q9CQH3;D3Z568;F6Y6V5;D3YX99;D3Z6W9	Q9CQH3;D3Z568;F6Y6V5;D3YX99;D3Z6W9	NADH dehydrogenase [ubiquinone] 1 beta subcomplex subunit 5, mitochondrial	Ndufb5	3	-0.326721	-0.818693	-0.605434	-0.583616	1	189	21.71
Q9CQJ8	Q9CQJ8	NADH dehydrogenase [ubiquinone] 1 beta subcomplex subunit 9	Ndufb9	3	-0.499071	-1.00078	-0.754138	-0.751328	1	179	21.984
Q9CQN1	Q9CQN1	Heat shock protein 75 kDa, mitochondrial	Trap1	7	1.60451	1.40668	1.25555	1.42225	1	706	80.208
Q9CQZ5	Q9CQZ5	NADH dehydrogenase [ubiquinone] 1 alpha subcomplex subunit 6	Ndufa6	3	-0.847548	-1.26449	-0.709596	-0.940544	1	131	15.283
Q9CQZ6	Q9CQZ6	NADH dehydrogenase [ubiquinone] 1 beta subcomplex subunit 3	Ndufb3	1	-0.509953	-0.97224	-0.796337	-0.75951	1	104	11.692
Q9CR62;Q5SX46;Q5SX48	Q9CR62;Q5SX46	Mitochondrial 2-oxoglutarate/malate carrier protein	Slc25a11	3	0.285265	0.194521	0.30201	0.260599	1	314	34.155
Q9CR68	Q9CR68	Cytochrome b-c1 complex subunit Rieske, mitochondrial	Uqcrfs1	6	-0.159672	-0.25911	-0.0653499	-0.161377	1	274	29.367
Q9CRB8	Q9CRB8	Mitochondrial fission process protein 1	Mtfp1	2	-0.366971	-0.322249	-0.484655	-0.391292	1	166	18.314
Q9CRB9;D3Z0L4;Q9D9P1;S4R238;F6QFL0	Q9CRB9;D3Z0L4;Q9D9P1;S4R238	MICOS complex subunit Mic19	Chchd3	7	-0.393675	-0.0946322	-0.108022	-0.198776	1	227	26.334
Q9CXD6-2;Q9CXD6	Q9CXD6-2;Q9CXD6	Isoform of Q9CXD6, Isoform 2 of Mitochondrial calcium uniporter regulator 1	Mcur1	1	NaN	NaN	NaN	NaN	1	286	31.719
Q9CXJ4	Q9CXJ4	ATP-binding cassette sub-family B member 8, mitochondrial	Abcb8	1	-0.424504	NaN	NaN	-0.424504	1	717	77.999
Q9CZ13;A0A0A6YWX6;A0A0A6YW82	Q9CZ13	Cytochrome b-c1 complex subunit 1, mitochondrial	Uqcrc1	3	0.372424	0.706396	0.199742	0.426187	1	480	52.851
Q9CZR8	Q9CZR8	Elongation factor Ts, mitochondrial	Tsfm	1	NaN	-0.357952	NaN	-0.357952	1	324	35.334
Q9CZU6;Q80X68	Q9CZU6	Citrate synthase, mitochondrial	Cs	3	0.189018	0.384939	0.120183	0.23138	1	464	51.736
Q9D023;A0A0A6YY89	Q9D023	Mitochondrial pyruvate carrier 2	Mpc2	2	-0.930887	-1.59085	-0.542722	-1.02149	1	127	14.286
Q9D051	Q9D051	Pyruvate dehydrogenase E1 component subunit beta, mitochondrial	Pdhb	3	-0.0190925	-0.0211789	0.0664366	0.00872173	1	359	38.937
Q9D0M3-2;Q9D0M3	Q9D0M3-2;Q9D0M3	Isoform of Q9D0M3, Isoform 2 of Cytochrome c1, heme protein, mitochondrial	Cyc1	4	0.236886	0.305905	0.24118	0.261323	1	266	29.497
Q9D1H8	Q9D1H8	39S ribosomal protein L53, mitochondrial	Mrpl53	1	NaN	0.0681273	0.112203	0.090165	1	118	12.737
Q9D2G2;Q9D2G2-2	Q9D2G2;Q9D2G2-2	Dihydrolipoyllysine-residue succinyltransferase component of 2-oxoglutarate dehydrogenase complex, mitochondrial	Dlst	2	-0.0573325	-0.0577808	0.0658172	-0.016432	1	454	48.994
Q9D3D9	Q9D3D9	ATP synthase subunit delta, mitochondrial	Atp5d	2	-0.152026	0.125731	0.24758	0.0737618	1	168	17.6
Q9D6J5;F6VCY0;Q3V406;E9Q9J5	Q9D6J5;F6VCY0;Q3V406;E9Q9J5	NADH dehydrogenase [ubiquinone] 1 beta subcomplex subunit 8, mitochondrial	Ndufb8	1	NaN	-1.04664	-0.827101	-0.936869	1	186	21.876
Q9D6J6	Q9D6J6	NADH dehydrogenase [ubiquinone] flavoprotein 2, mitochondrial	Ndufv2	5	-0.586423	-0.633854	-0.50132	-0.573866	1	248	27.285
Q9D881;P19536	Q9D881;P19536	Isoform of P19536, Cytochrome c oxidase subunit 5B, mitochondrial	Cox5b	2	-0.331303	-0.217067	-0.073695	-0.207355	1	129	13.847
Q9D8S9	Q9D8S9	BolA-like protein 1	Bola1	1	NaN	NaN	NaN	NaN	1	137	14.379
Q9D8T7-2;Q9D8T7;F7DE82;F8WHU8	Q9D8T7-2;Q9D8T7	Isoform of Q9D8T7, Isoform 2 of SRA stem-loop-interacting RNA-binding protein, mitochondrial	Slirp	3	0.527452	0.570183	0.967239	0.688291	1	99	10.953
Q9DB20;F7D3P8;F6XVM5	Q9DB20;F7D3P8	ATP synthase subunit O, mitochondrial	Atp5o	4	-0.179311	0.142207	0.118198	0.0270316	1	213	23.363
Q9DB77;A0A140LI98	Q9DB77	Cytochrome b-c1 complex subunit 2, mitochondrial	Uqcrc2	8	0.234102	0.114825	0.140528	0.163152	1	453	48.234
Q9DBL1;E9Q5L3	Q9DBL1;E9Q5L3	Short/branched chain specific acyl-CoA dehydrogenase, mitochondrial	Acadsb	1	0.0457206	NaN	NaN	0.0457206	1	432	47.874
Q9DC61	Q9DC61	Mitochondrial-processing peptidase subunit alpha	Pmpca	1	NaN	NaN	-0.157874	-0.157874	1	524	58.278
Q9DC70	Q9DC70	NADH dehydrogenase [ubiquinone] iron-sulfur protein 7, mitochondrial	Ndufs7	3	-0.167786	-0.538112	-0.559758	-0.421885	1	224	24.683
Q9DCJ5	Q9DCJ5	NADH dehydrogenase [ubiquinone] 1 alpha subcomplex subunit 8	Ndufa8	4	-0.806074	-1.1453	-0.947979	-0.966451	1	172	19.992
Q9DCS9;D3YUK4	Q9DCS9;D3YUK4	NADH dehydrogenase [ubiquinone] 1 beta subcomplex subunit 10	Ndufb10	6	-0.711304	-0.95485	-0.717826	-0.79466	1	176	21.024
Q9DCT2	Q9DCT2	NADH dehydrogenase [ubiquinone] iron-sulfur protein 3, mitochondrial	Ndufs3	4	-0.379535	-0.771811	-0.643313	-0.598219	1	263	30.149
Q9DCW4;A0A0U1RNP5;A0A0N4SVE0;A0A0U1RNR3;A0A0N4SWE9;A0A0U1RNK9;A0A0U1RQB4	Q9DCW4;A0A0U1RNP5;A0A0N4SVE0;A0A0U1RNR3;A0A0N4SWE9;A0A0U1RNK9	Electron transfer flavoprotein subunit beta	Etfb	5	-0.017555	-0.0835104	-0.0517954	-0.0509536	1	255	27.623
Q9DCW5;P43024	Q9DCW5;P43024	Isoform of P43024, Cytochrome c oxidase subunit 6A, mitochondrial	Cox6a1	1	0.0962662	0.55174	0.388485	0.345497	1	112	12.483
Q9DCZ4-2;Q9DCZ4;Q9DCZ4-3	Q9DCZ4-2	Isoform of Q9DCZ4, Isoform 2 of MICOS complex subunit Mic26	Apoo	2	0.36656	0.0821823	0.136371	0.195038	1	164	18.798
Q9EQ20;A0A1Y7VJ32	Q9EQ20;A0A1Y7VJ32	Methylmalonate-semialdehyde dehydrogenase [acylating], mitochondrial	Aldh6a1	5	0.468646	0.196523	0.281183	0.315451	1	535	57.915
Q9ERS2	Q9ERS2	NADH dehydrogenase [ubiquinone] 1 alpha subcomplex subunit 13	Ndufa13	3	-0.318313	-1.1756	-0.805354	-0.766424	1	144	16.859
Q9JHI5	Q9JHI5	Isovaleryl-CoA dehydrogenase, mitochondrial	Ivd	2	-0.372413	-0.499374	-0.620325	-0.497371	1	424	46.325
Q9JHS4;Q6P8N8;F7BB92	Q9JHS4;Q6P8N8	ATP-dependent Clp protease ATP-binding subunit clpX-like, mitochondrial	Clpx	5	1.77024	1.99793	1.42333	1.7305	1	634	69.228
Q9JK42	Q9JK42	[Pyruvate dehydrogenase (acetyl-transferring)] kinase isozyme 2, mitochondrial	Pdk2	4	1.37687	1.32335	0.903912	1.20137	1	407	46.04
Q9QXX4	Q9QXX4	Calcium-binding mitochondrial carrier protein Aralar2	Slc25a13	3	0.474737	0.156207	0.396185	0.342376	1	676	74.466
Q9QYR9;O55137;Q32Q92-2;Q32Q92;Q8BWN8	Q9QYR9	Acyl-coenzyme A thioesterase 2, mitochondrial	Acot2	3	-0.406684	-0.331723	-0.153236	-0.297214	1	453	49.656
Q9WTP7;F6RP11	Q9WTP7	GTP:AMP phosphotransferase AK3, mitochondrial	Ak3	4	-0.580086	-0.342967	-0.131465	-0.351506	1	227	25.426
Q9WUM5	Q9WUM5	Succinate--CoA ligase [ADP/GDP-forming] subunit alpha, mitochondrial	Suclg1	1	-0.00129576	0.223909	0.00233342	0.0749821	1	346	36.154
Q9WUR9;F6TEU8	Q9WUR9;F6TEU8	Adenylate kinase 4, mitochondrial	Ak4	1	-0.825258	NaN	NaN	-0.825258	1	223	25.061
Q9Z110-2;Q9Z110	Q9Z110-2;Q9Z110	Isoform of Q9Z110, Isoform Short of Delta-1-pyrroline-5-carboxylate synthase	Aldh18a1	1	NaN	1.43001	NaN	1.43001	1	793	87.052
Q9Z1P6	Q9Z1P6	NADH dehydrogenase [ubiquinone] 1 alpha subcomplex subunit 7	Ndufa7	2	-0.807617	-1.15447	-1.171	-1.04436	1	113	12.575
Q9Z2I9	Q9Z2I9	Succinate--CoA ligase [ADP-forming] subunit beta, mitochondrial	Sucla2	2	0.301468	0.0716096	0.206389	0.193156	1	463	50.113
Q9Z2Z6	Q9Z2Z6	Mitochondrial carnitine/acylcarnitine carrier protein	Slc25a20	3	0.829077	0.466342	0.557124	0.617514	1	301	33.026
Z4YJV4;Q60597-2;Q60597;Q60597-4;Q60597-3;Q5SVY0	Z4YJV4;Q60597-2;Q60597;Q60597-4;Q60597-3	Isoform of Q60597, 2-oxoglutarate dehydrogenase, mitochondrial	Ogdh	11	0.600272	0.540026	0.330584	0.490294	1	1019	116.03
