# Supplementary material for: The Mouse Heart Mitochondria N Terminome Provides Insights into ClpXP-Mediated Proteolysis
Source: Mol Cell Proteomics. 2020 Nov 23;19(8):1330–45. doi: 10.1074/mcp.RA120.002082 (PMC8014998; doi:10.1074/mcp.RA120.002082)
Supplement: Supplementary file 1 [file mmc1.zip › 160029_1_supp_533759_qnmd00.xlsx]

## Sheet: Sheet1
Supplemental table 2. Evidence for the identifications of 1558 N-terminal peptides reported for the TAILS experiment. Note that these are selected columns of the "evidence.txt" output file of the MaxQuant search result available the PRIDE repository with the identifier PXD014159 after removal of reverse decoy hits, potential contaminants and pyro-Glu modified peptides.
Sequence	Length	K Count	Modified sequence	Oxidation (M) Probabilities	Oxidation (M) Score Diffs	Acetyl (Pept. N-term)	Oxidation (M)	Missed cleavages	Proteins	Leading proteins	Leading razor protein	Gene names	Protein names	Type	Labeling State	MS/MS m/z	Charge	m/z	Mass	Mass error [ppm]	Uncalibrated mass error [ppm]	Retention time	Retention length	Calibrated retention time	Calibrated retention time start	Calibrated retention time finish	Retention time calibration	Match time difference	Match m/z difference	Match q-value	Match score	PEP	MS/MS count	MS/MS scan number	Score	Delta score	Combinatorics	Ratio H/L	Intensity L	Intensity H
AAAAAASTSVKPIFSR	16	1	_AAAAAASTSVKPIFSR_			0	0	0	Q9CQZ5	Q9CQZ5	Q9CQZ5	Ndufa6	NADH dehydrogenase [ubiquinone] 1 alpha subcomplex subunit 6	ISO-MSMS	1	808.495	2	774.431	1546.85	0.52717	NaN	25.939	0.49232	25.939	25.738	26.23	0					0.017464	1	7162	90.926	46.738	1	3.1754	35872	132830
AAAAAASTSVKPIFSR	16	1	_AAAAAASTSVKPIFSR_			0	0	0	Q9CQZ5	Q9CQZ5	Q9CQZ5	Ndufa6	NADH dehydrogenase [ubiquinone] 1 alpha subcomplex subunit 6	MULTI-MSMS		539.335	3	516.623	1546.85	-0.60275	2.8906	24.291	1.1508	33.448	32.928	34.078	9.1572					0.037701	1	3385	51.606	46.805	1	2.9138	17563	75375
AAAAAASTSVKPIFSR	16	1	_AAAAAASTSVKPIFSR_			0	0	0	Q9CQZ5	Q9CQZ5	Q9CQZ5	Ndufa6	NADH dehydrogenase [ubiquinone] 1 alpha subcomplex subunit 6	MULTI-MSMS		808.495	2	774.431	1546.85	-0.83616	0.41013	24.002	0.91273	31.271	31.022	31.935	7.2692					0.0088912	1	4978	77.204	46.654	1	3.754	44304	156980
AAAAAASTSVKPIFSR	16	1	_AAAAAASTSVKPIFSR_			0	0	0	Q9CQZ5	Q9CQZ5	Q9CQZ5	Ndufa6	NADH dehydrogenase [ubiquinone] 1 alpha subcomplex subunit 6	ISO-MSMS	1	539.333	3	516.623	1546.85	0.6811	NaN	23.988	0.97144	31.258	31.022	31.993	7.2692					0.018893	1	4946	65.225	45.621	1	4.1842	332930	1743800
AAAAAASTSVKPIFSR	16	1	_AAAAAASTSVKPIFSR_			0	0	0	Q9CQZ5	Q9CQZ5	Q9CQZ5	Ndufa6	NADH dehydrogenase [ubiquinone] 1 alpha subcomplex subunit 6	ISO-MSMS	1	808.496	2	774.431	1546.85	-2.0172	NaN	25.603	0.56433	25.843	25.624	26.188	0.24004					0.019797	1	7056	64.55	29.326	1	2.9869	41480	192700
AAAAAASTSVKPIFSR	16	1	_AAAAAASTSVKPIFSR_			0	0	0	Q9CQZ5	Q9CQZ5	Q9CQZ5	Ndufa6	NADH dehydrogenase [ubiquinone] 1 alpha subcomplex subunit 6	ISO-MSMS	1	808.495	2	774.431	1546.85	0.65264	NaN	24.033	0.51871	31.333	31.119	31.638	7.3007					0.016	1	5188	67.385	47.178	1	3.4196	25024	95681
AAAAAASTSVKPIFSR	16	1	_AAAAAASTSVKPIFSR_			0	0	0	Q9CQZ5	Q9CQZ5	Q9CQZ5	Ndufa6	NADH dehydrogenase [ubiquinone] 1 alpha subcomplex subunit 6	MULTI-MSMS		808.493	2	774.431	1546.85	-1.883	0.67707	23.57	0.67806	31.224	31.047	31.725	7.6538					0.027581	1	5170	75.89	75.89	1	3.4961	26441	119000
AAAAAASTSVKPIFSR	16	1	_AAAAAASTSVKPIFSR_			0	0	0	Q9CQZ5	Q9CQZ5	Q9CQZ5	Ndufa6	NADH dehydrogenase [ubiquinone] 1 alpha subcomplex subunit 6	MULTI-MSMS		539.332	3	516.623	1546.85	-1.2312	-0.65603	35.371	1.4377	28.256	27.942	29.379	-7.1147					0.015245	1	9720	58.159	45.598	1	4.1946	248670	1532500
AAAAAASTSVKPIFSR	16	1	_AAAAAASTSVKPIFSR_			0	0	0	Q9CQZ5	Q9CQZ5	Q9CQZ5	Ndufa6	NADH dehydrogenase [ubiquinone] 1 alpha subcomplex subunit 6	MULTI-MSMS		808.494	2	774.431	1546.85	-0.28165	0.48208	23.011	0.71565	31.203	30.974	31.69	8.1921					0.020242	1	5066	81.918	71.167	1	3.6099	55839	234100
AAAAASTSVKPIFSR	15	1	_AAAAASTSVKPIFSR_			0	0	0	Q9CQZ5	Q9CQZ5	Q9CQZ5	Ndufa6	NADH dehydrogenase [ubiquinone] 1 alpha subcomplex subunit 6	ISO-MSMS	1	515.655	3	492.944	1475.81	-0.1591	NaN	23.133	1.381	32.291	31.723	33.104	9.1572					0.038923	1	3206	64.52	45.197	1	0.91803	86480	82188
AAAAASTSVKPIFSR	15	1	_AAAAASTSVKPIFSR_			0	0	0	Q9CQZ5	Q9CQZ5	Q9CQZ5	Ndufa6	NADH dehydrogenase [ubiquinone] 1 alpha subcomplex subunit 6	ISO-MSMS	1	515.654	3	492.944	1475.81	-0.72933	NaN	22.922	1.4959	30.191	29.704	31.2	7.2692					0.032335	1	4510	85.006	62.679	1	1.0121	1791300	2119500
AAAAASTSVKPIFSR	15	1	_AAAAASTSVKPIFSR_			0	0	0	Q9CQZ5	Q9CQZ5	Q9CQZ5	Ndufa6	NADH dehydrogenase [ubiquinone] 1 alpha subcomplex subunit 6	MULTI-MSMS		772.976	2	738.912	1475.81	-2.3571	-0.12115	24.337	0.42405	24.569	24.372	24.797	0.2317					0.054889	1	6632	62.408	35.893	1	1.201	207890	262580
AAAAASTSVKPIFSR	15	1	_AAAAASTSVKPIFSR_			0	0	0	Q9CQZ5	Q9CQZ5	Q9CQZ5	Ndufa6	NADH dehydrogenase [ubiquinone] 1 alpha subcomplex subunit 6	MULTI-MSMS		515.653	3	492.944	1475.81	-4.0279	-3.6592	34.451	1.259	27.336	26.843	28.102	-7.1147					0.012492	2	9286	62.104	47.822	1	1.2485	1309000	1757300
AAAAASTSVKPIFSR	15	1	_AAAAASTSVKPIFSR_			0	0	0	Q9CQZ5	Q9CQZ5	Q9CQZ5	Ndufa6	NADH dehydrogenase [ubiquinone] 1 alpha subcomplex subunit 6	MULTI-MSMS		515.655	3	492.944	1475.81	-46072	-46068	22.22	1.4331	30.234	29.799	31.232	8.0137					3.0232e-08	2	4697	106.52	75.135	1	1.7361	3419200	3772400
AAAAASTSVKPIFSR	15	1	_AAAAASTSVKPIFSR_			0	0	0	Q9CQZ5	Q9CQZ5	Q9CQZ5	Ndufa6	NADH dehydrogenase [ubiquinone] 1 alpha subcomplex subunit 6	ISO-MSMS	1	772.979	2	738.912	1475.81	-1.0615	NaN	22.275	0.57669	30.288	30.073	30.65	8.0137					0.027471	1	4714	80.69	58.84	1	1.0181	292880	352840
AAAAASTSVKPIFSR	15	1	_AAAAASTSVKPIFSR_			0	0	0	Q9CQZ5	Q9CQZ5	Q9CQZ5	Ndufa6	NADH dehydrogenase [ubiquinone] 1 alpha subcomplex subunit 6	MSMS	0	766.945	2	738.912	1475.81	NaN	NaN	22.22	1	30.234	29.734	30.734	8.0137					0.0076372	1	4719	65.563	33.354	1
AAAAASTSVKPIFSR	15	1	_AAAAASTSVKPIFSR_			0	0	0	Q9CQZ5	Q9CQZ5	Q9CQZ5	Ndufa6	NADH dehydrogenase [ubiquinone] 1 alpha subcomplex subunit 6	ISO-MSMS	1	515.654	3	492.944	1475.81	0.29655	NaN	22.014	1.1777	30.206	29.796	30.974	8.1921					0.034086	1	4570	106.52	106.52	1	1.0411	3319400	4243500
AAAAASTSVKPIFSR	15	1	_AAAAASTSVKPIFSR_			0	0	0	Q9CQZ5	Q9CQZ5	Q9CQZ5	Ndufa6	NADH dehydrogenase [ubiquinone] 1 alpha subcomplex subunit 6	ISO-MSMS	1	772.977	2	738.912	1475.81	-0.26371	NaN	22.032	0.62976	30.224	29.984	30.614	8.1921					0.038596	1	4591	130.01	104.35	1	0.95567	260970	295100
AAAAASTSVKPIFSR	15	1	_AAAAASTSVKPIFSR_			0	0	0	Q9CQZ5	Q9CQZ5	Q9CQZ5	Ndufa6	NADH dehydrogenase [ubiquinone] 1 alpha subcomplex subunit 6	MSMS	0	766.948	2	738.912	1475.81	NaN	NaN	22.031	1	30.223	29.723	30.723	8.1921					0.023515	1	4628	113.77	77.242	1
AAAAASTSVKPIFSR	15	1	_AAAAASTSVKPIFSR_			0	0	0	Q9CQZ5	Q9CQZ5	Q9CQZ5	Ndufa6	NADH dehydrogenase [ubiquinone] 1 alpha subcomplex subunit 6	MULTI-MATCH			2	738.912	1475.81	-0.92909	0.93395	24.546	0.53681	24.546	24.29	24.827	0	0.018478	0.001729	NaN	62.408	NaN	0		NaN	NaN	0	1.2305	129420	168870
AAAAASTSVKPIFSR	15	1	_AAAAASTSVKPIFSR_			0	0	0	Q9CQZ5	Q9CQZ5	Q9CQZ5	Ndufa6	NADH dehydrogenase [ubiquinone] 1 alpha subcomplex subunit 6	MULTI-MATCH			3	492.944	1475.81	-5.9655	-2.7594	33.325	1.174	27.155	26.784	27.958	-6.1701	-0.090587	-0.000925	NaN	62.104	NaN	0		NaN	NaN	0	1.3203	999020	1315000
AAAAASTSVKPIFSR	15	1	_AAAAASTSVKPIFSR_			0	0	0	Q9CQZ5	Q9CQZ5	Q9CQZ5	Ndufa6	NADH dehydrogenase [ubiquinone] 1 alpha subcomplex subunit 6	MULTI-MATCH			2	738.912	1475.81	-2.3659	0.43725	24.228	0.62654	24.468	24.17	24.796	0.24004	-0.059461	-0.00039434	NaN	62.408	NaN	0		NaN	NaN	0	1.0891	138780	204500
AAAASTSVKPIFSR	14	1	_AAAASTSVKPIFSR_			0	0	0	Q9CQZ5	Q9CQZ5	Q9CQZ5	Ndufa6	NADH dehydrogenase [ubiquinone] 1 alpha subcomplex subunit 6	MULTI-MSMS		491.975	3	469.265	1404.77	0.21483	1.3265	22.028	1.077	29.297	28.876	29.953	7.2692					0.0022158	1	4163	73.722	73.722	1	5.7096	435010	2830100
AAAASTSVKPIFSR	14	1	_AAAASTSVKPIFSR_			0	0	0	Q9CQZ5	Q9CQZ5	Q9CQZ5	Ndufa6	NADH dehydrogenase [ubiquinone] 1 alpha subcomplex subunit 6	ISO-MSMS	1	737.459	2	703.394	1404.77	-0.99983	NaN	23.03	0.76868	23.27	22.934	23.703	0.24004					0.062402	1	5975	63.401	44.086	1	6.5939	35870	305080
AAAASTSVKPIFSR	14	1	_AAAASTSVKPIFSR_			0	0	0	Q9CQZ5	Q9CQZ5	Q9CQZ5	Ndufa6	NADH dehydrogenase [ubiquinone] 1 alpha subcomplex subunit 6	MULTI-MSMS		491.974	3	469.265	1404.77	-48391	-48392	30.626	1.5984	25.833	25.292	26.89	-4.7931					9.0798e-05	1	8018	95.538	89.92	1	5.5381	285240	2364100
AAAASTSVKPIFSR	14	1	_AAAASTSVKPIFSR_			0	0	0	Q9CQZ5	Q9CQZ5	Q9CQZ5	Ndufa6	NADH dehydrogenase [ubiquinone] 1 alpha subcomplex subunit 6	MULTI-MSMS		491.976	3	469.265	1404.77	0.42722	2.5638	22.049	1.1322	29.35	28.939	30.071	7.3007					0.012982	1	4251	62.378	50.463	1	6.8727	417630	3230300
AAAASTSVKPIFSR	14	1	_AAAASTSVKPIFSR_			0	0	0	Q9CQZ5	Q9CQZ5	Q9CQZ5	Ndufa6	NADH dehydrogenase [ubiquinone] 1 alpha subcomplex subunit 6	MULTI-MSMS		491.974	3	469.265	1404.77	1.2123	1.699	21.632	1.127	29.286	28.879	30.006	7.6538					0.00080981	1	4263	83.856	83.856	1	6.7628	461710	3530700
AAAASTSVKPIFSR	14	1	_AAAASTSVKPIFSR_			0	0	0	Q9CQZ5	Q9CQZ5	Q9CQZ5	Ndufa6	NADH dehydrogenase [ubiquinone] 1 alpha subcomplex subunit 6	MULTI-SECPEP		490.8	3	469.265	1404.77	-2.1963	0.62592	21.674	1.1093	31.25	30.865	31.974	9.5764					0.062802	1	3727	57.159	18.371	1	4.7209	69522	425660
AAAASTSVKPIFSR	14	1	_AAAASTSVKPIFSR_			0	0	0	Q9CQZ5	Q9CQZ5	Q9CQZ5	Ndufa6	NADH dehydrogenase [ubiquinone] 1 alpha subcomplex subunit 6	MULTI-SECPEP		490.8	3	469.265	1404.77	-4.8365	1.2377	21.533	1.5482	31.222	30.449	31.998	9.6892					0.0071576	1	3734	71.279	45.937	1	4.5201	102930	541170
AAAASTSVKPIFSR	14	1	_AAAASTSVKPIFSR_			0	0	0	Q9CQZ5	Q9CQZ5	Q9CQZ5	Ndufa6	NADH dehydrogenase [ubiquinone] 1 alpha subcomplex subunit 6	MULTI-MSMS		737.46	2	703.394	1404.77	-1.5179	1.3996	23.134	0.93812	23.266	22.824	23.762	0.13237					0.042413	1	6095	68.676	34.297	1	4.1042	54876	284960
AAAASTSVKPIFSR	14	1	_AAAASTSVKPIFSR_			0	0	0	Q9CQZ5	Q9CQZ5	Q9CQZ5	Ndufa6	NADH dehydrogenase [ubiquinone] 1 alpha subcomplex subunit 6	ISO-MSMS	1	492.312	3	469.265	1404.77	2.0728	NaN	23.128	0.90518	23.26	22.857	23.762	0.13237					0.049315	1	6099	66.246	43.367	1	6.425	195090	1477500
AAAASTSVKPIFSR	14	1	_AAAASTSVKPIFSR_			0	0	0	Q9CQZ5	Q9CQZ5	Q9CQZ5	Ndufa6	NADH dehydrogenase [ubiquinone] 1 alpha subcomplex subunit 6	MULTI-MSMS		491.976	3	469.265	1404.77	-0.017165	4.1208	21.337	1.1095	29.35	28.936	30.046	8.0137					9.9043e-23	4	4277	137.93	116.9	1	5.7582	801280	5112400
AAAASTSVKPIFSR	14	1	_AAAASTSVKPIFSR_			0	0	0	Q9CQZ5	Q9CQZ5	Q9CQZ5	Ndufa6	NADH dehydrogenase [ubiquinone] 1 alpha subcomplex subunit 6	MULTI-MSMS		491.976	3	469.265	1404.77	-0.40558	3.1608	21.09	1.1706	29.282	28.873	30.044	8.1921					1.2599e-60	2	4180	160.84	160.84	1	5.5062	823270	4883000
AAAATGLR	8	0	_(ac)AAAATGLR_			1	0	0	Q9CQZ5	Q9CQZ5	Q9CQZ5	Ndufa6	NADH dehydrogenase [ubiquinone] 1 alpha subcomplex subunit 6	MSMS	-1	386.72	2	386.719	771.424	NaN	NaN	21.303	1	30.317	29.817	30.817	9.0144					0.050032	1	2992	94.262	10.018	1
AAAATGLR	8	0	_(ac)AAAATGLR_			1	0	0	Q9CQZ5	Q9CQZ5	Q9CQZ5	Ndufa6	NADH dehydrogenase [ubiquinone] 1 alpha subcomplex subunit 6	MSMS	-1	386.719	2	386.719	771.424	NaN	NaN	21.119	1	28.618	28.118	29.118	7.4989					0.0063303	1	5159	106.42	21.056	1
AAAATGLR	8	0	_(ac)AAAATGLR_			1	0	0	Q9CQZ5	Q9CQZ5	Q9CQZ5	Ndufa6	NADH dehydrogenase [ubiquinone] 1 alpha subcomplex subunit 6	ISO-MSMS	-1	386.72	2	386.719	771.424	-0.76289	NaN	24.636	0.92323	24.868	24.406	25.329	0.2317					0.05935	1	6724	110.63	22.604	1
AAAATGLR	8	0	_(ac)AAAATGLR_			1	0	0	Q9CQZ5	Q9CQZ5	Q9CQZ5	Ndufa6	NADH dehydrogenase [ubiquinone] 1 alpha subcomplex subunit 6	MSMS	-1	386.719	2	386.719	771.424	NaN	NaN	20.459	1	28.693	28.193	29.193	8.2345					6.9107e-08	1	5215	121.29	24.225	1
AAAATGLR	8	0	_(ac)AAAATGLR_			1	0	0	Q9CQZ5	Q9CQZ5	Q9CQZ5	Ndufa6	NADH dehydrogenase [ubiquinone] 1 alpha subcomplex subunit 6	MSMS	-1	386.719	2	386.719	771.424	NaN	NaN	20.375	1	30.417	29.917	30.917	10.042					6.8202e-08	1	4164	114.72	22.254	1
AAAATGLR	8	0	_(ac)AAAATGLR_			1	0	0	Q9CQZ5	Q9CQZ5	Q9CQZ5	Ndufa6	NADH dehydrogenase [ubiquinone] 1 alpha subcomplex subunit 6	MSMS	-1	386.721	2	386.719	771.424	NaN	NaN	20.447	1	30.514	30.014	31.014	10.067					0.14788	1	2848	73.616	16.335	1
AAASTSVKPIFSR	13	1	_AAASTSVKPIFSR_			0	0	0	Q9CQZ5	Q9CQZ5	Q9CQZ5	Ndufa6	NADH dehydrogenase [ubiquinone] 1 alpha subcomplex subunit 6	ISO-MSMS	1	468.295	3	445.586	1333.74	-1.5587	NaN	20.65	0.44003	28.417	28.319	28.759	7.7672					0.01443	1	4852	79.614	55.903	1	5.5414	133750	859920
AAASTSVKPIFSR	13	1	_AAASTSVKPIFSR_			0	0	0	Q9CQZ5	Q9CQZ5	Q9CQZ5	Ndufa6	NADH dehydrogenase [ubiquinone] 1 alpha subcomplex subunit 6	ISO-MSMS	1	468.296	3	445.586	1333.74	-5.6674	NaN	21.992	0.52018	22.232	22.013	22.533	0.24004					0.0086849	1	5570	83.692	64.297	1	9.6844	162210	1810500
AAASTSVKPIFSR	13	1	_AAASTSVKPIFSR_			0	0	0	Q9CQZ5	Q9CQZ5	Q9CQZ5	Ndufa6	NADH dehydrogenase [ubiquinone] 1 alpha subcomplex subunit 6	ISO-MSMS	1	468.295	3	445.586	1333.74	-4.3097	NaN	29.51	1.1154	24.717	24.297	25.413	-4.7931					0.057846	1	7523	65.895	45.055	1	8.6278	348840	2904100
AAASTSVKPIFSR	13	1	_AAASTSVKPIFSR_			0	0	0	Q9CQZ5	Q9CQZ5	Q9CQZ5	Ndufa6	NADH dehydrogenase [ubiquinone] 1 alpha subcomplex subunit 6	ISO-MSMS	1	468.296	3	445.586	1333.74	-4.7232	NaN	21.187	1.2956	28.488	28.075	29.37	7.3007					0.024793	1	3998	72.88	52.04	1	10.03	259680	2780700
AAASTSVKPIFSR	13	1	_AAASTSVKPIFSR_			0	0	0	Q9CQZ5	Q9CQZ5	Q9CQZ5	Ndufa6	NADH dehydrogenase [ubiquinone] 1 alpha subcomplex subunit 6	MULTI-MSMS		701.939	2	667.875	1333.74	-3.0965	-0.56111	20.788	0.76143	28.442	28.306	29.068	7.6538					0.017419	1	3986	73.781	54.538	1	10.442	27262	348570
AAASTSVKPIFSR	13	1	_AAASTSVKPIFSR_			0	0	0	Q9CQZ5	Q9CQZ5	Q9CQZ5	Ndufa6	NADH dehydrogenase [ubiquinone] 1 alpha subcomplex subunit 6	MULTI-MSMS		468.297	3	445.586	1333.74	0.84057	-0.17092	20.655	0.94153	30.384	29.875	30.817	9.7282					0.0020276	1	4088	78.486	59.755	1	10.295	95185	1171800
AAASTSVKPIFSR	13	1	_AAASTSVKPIFSR_			0	0	0	Q9CQZ5	Q9CQZ5	Q9CQZ5	Ndufa6	NADH dehydrogenase [ubiquinone] 1 alpha subcomplex subunit 6	ISO-MSMS	1	701.94	2	667.875	1333.74	-2.5784	NaN	22.101	0.46634	22.233	22.059	22.526	0.13237					0.0023265	2	5622	93.058	93.058	1	9.2802	45474	571830
AAASTSVKPIFSR	13	1	_AAASTSVKPIFSR_			0	0	0	Q9CQZ5	Q9CQZ5	Q9CQZ5	Ndufa6	NADH dehydrogenase [ubiquinone] 1 alpha subcomplex subunit 6	ISO-MSMS	1	468.296	3	445.586	1333.74	-5.3981	NaN	22.101	0.83596	22.233	21.729	22.565	0.13237					0.0016017	1	5618	95.631	79.099	1	8.9346	229400	2152300
AAASTSVKPIFSR	13	1	_AAASTSVKPIFSR_			0	0	0	Q9CQZ5	Q9CQZ5	Q9CQZ5	Ndufa6	NADH dehydrogenase [ubiquinone] 1 alpha subcomplex subunit 6	ISO-MSMS	1	701.943	2	667.875	1333.74	-0.76598	NaN	20.41	0.6465	28.423	28.251	28.897	8.0137					0.0022975	1	3943	99.522	82.086	1	9.2449	23060	276550
AAASTSVKPIFSR	13	1	_AAASTSVKPIFSR_			0	0	0	Q9CQZ5	Q9CQZ5	Q9CQZ5	Ndufa6	NADH dehydrogenase [ubiquinone] 1 alpha subcomplex subunit 6	ISO-MSMS	1	468.296	3	445.586	1333.74	-3.032	NaN	20.252	1.0329	28.444	28.111	29.144	8.1921					0.025827	1	3836	72.209	51.369	1	12.321	164550	4144600
AAASTSVKPIFSR	13	1	_AAASTSVKPIFSR_			0	0	0	Q9CQZ5	Q9CQZ5	Q9CQZ5	Ndufa6	NADH dehydrogenase [ubiquinone] 1 alpha subcomplex subunit 6	MULTI-MATCH			2	667.875	1333.74	-1.0859	0.05667	21.191	0.71313	28.492	28.316	29.03	7.3007	0.0452	0.00014854	NaN	73.781	NaN	0		NaN	NaN	0	10.733	21550	227970
AAASTSVKPIFSR	13	1	_AAASTSVKPIFSR_			0	0	0	Q9CQZ5	Q9CQZ5	Q9CQZ5	Ndufa6	NADH dehydrogenase [ubiquinone] 1 alpha subcomplex subunit 6	MULTI-MATCH			3	445.586	1333.74	0.89021	-1.2932	20.877	0.92203	30.466	29.918	30.84	9.5891	0.041202	1.7331e-05	NaN	78.486	NaN	0		NaN	NaN	0	9.2291	86810	966770
AAASTSVKPIFSR	13	1	_AAASTSVKPIFSR_			0	0	0	Q9CQZ5	Q9CQZ5	Q9CQZ5	Ndufa6	NADH dehydrogenase [ubiquinone] 1 alpha subcomplex subunit 6	MULTI-MATCH			2	667.875	1333.74	-0.82345	0.76129	20.215	0.59785	28.407	28.235	28.833	8.1921	-0.04022	0.00049912	NaN	73.781	NaN	0		NaN	NaN	0	9.8206	23517	255800
AADGQTQVEIKVCQGER	17	1	_AADGQTQVEIKVCQGER_			0	0	0	P38647	P38647	P38647	Hspa9	Stress-70 protein, mitochondrial	MULTI-MSMS		653.022	3	630.311	1887.91	-1.3888	1.746	21.357	0.45952	21.597	21.411	21.871	0.24004					0.0050161	1	5288	60.317	37.217	1	2.0647	120620	353070
AADGQTQVEIKVCQGER	17	1	_AADGQTQVEIKVCQGER_			0	0	0	P38647	P38647	P38647	Hspa9	Stress-70 protein, mitochondrial	MULTI-MATCH			3	630.311	1887.91	-2.1952	-1.7454	26.56	1.0132	21.666	21.399	22.412	-4.8933	0.034731	-0.00025306	NaN	60.317	NaN	0		NaN	NaN	0	3.0992	248280	842570
AAEDKEEESLHSIISNTEAVR	21	1	_AAEDKEEESLHSIISNTEAVR_			0	0	0	Q9CQN1	Q9CQN1	Q9CQN1	Trap1	Heat shock protein 75 kDa, mitochondrial	ISO-MSMS	1	600.073	4	582.788	2327.12	0.49198	NaN	29.85	1.3709	38.064	37.576	38.947	8.2142					0.019633	1	10189	50.873	22.197	1	2.6583	213070	501260
AAFCLTEPSSGSDVASIR	18	0	_AAFCLTEPSSGSDVASIR_			0	0	0	P50544;B1AR28	P50544	P50544	Acadvl	Very long-chain specific acyl-CoA dehydrogenase, mitochondrial	ISO-MSMS	1	951.98	2	934.446	1866.88	-1.5684	NaN	36.123	0.57759	43.392	43.051	43.629	7.2692					0.0012134	1	9612	107.53	69.127	1	1.7223	67818	193570
AAFCLTEPSSGSDVASIR	18	0	_AAFCLTEPSSGSDVASIR_			0	0	0	P50544;B1AR28	P50544	P50544	Acadvl	Very long-chain specific acyl-CoA dehydrogenase, mitochondrial	ISO-MSMS	1	951.979	2	934.446	1866.88	0.26375	NaN	36.099	0.78938	43.4	43.168	43.958	7.3007					0.00044417	1	10244	123.84	91.774	1	1.4914	75904	191990
AAFCLTEPSSGSDVASIR	18	0	_AAFCLTEPSSGSDVASIR_			0	0	0	P50544;B1AR28	P50544	P50544	Acadvl	Very long-chain specific acyl-CoA dehydrogenase, mitochondrial	ISO-MSMS	1	951.982	2	934.446	1866.88	0.12515	NaN	35.775	0.81007	43.429	43.139	43.949	7.6538					0.0054659	1	10389	80.312	47.814	1	1.619	97180	233340
AAFCLTEPSSGSDVASIR	18	0	_AAFCLTEPSSGSDVASIR_			0	0	0	P50544;B1AR28	P50544	P50544	Acadvl	Very long-chain specific acyl-CoA dehydrogenase, mitochondrial	ISO-MSMS	1	951.479	2	934.446	1866.88	-1.7789	NaN	35.382	0.81325	43.395	43.113	43.926	8.0137					0.00071906	1	10704	103.88	67.596	1	1.5391	78992	223520
AAGGTAVGTGLNTR	14	0	_AAGGTAVGTGLNTR_			0	0	0	P97807-2;P97807	P97807-2	P97807-2	Fh	Fumarate hydratase, mitochondrial	MULTI-MSMS		640.364	2	623.331	1244.65	0.42211	0.018171	17.475	0.92212	26.495	26.275	27.197	9.0196					0.001295	2	2855	76.332	43.069	1	1.1335	110200	121410
AAGGTAVGTGLNTR	14	0	_AAGGTAVGTGLNTR_			0	0	0	P97807-2;P97807	P97807-2	P97807-2	Fh	Fumarate hydratase, mitochondrial	ISO-MSMS	1	640.364	2	623.331	1244.65	-2.1954	NaN	18.04	0.53259	18.181	18.005	18.538	0.14063					0.019174	1	3943	99.215	60.193	1	1.5107	385630	605550
AAGGTAVGTGLNTR	14	0	_AAGGTAVGTGLNTR_			0	0	0	P97807-2;P97807	P97807-2	P97807-2	Fh	Fumarate hydratase, mitochondrial	MULTI-MSMS		640.362	2	623.331	1244.65	-0.8421	-2.4949	22.639	0.87913	17.745	17.385	18.265	-4.8933					4.9134e-08	2	4485	105.36	82.829	1	1.4927	864830	1335800
AAGGTAVGTGLNTR	14	0	_AAGGTAVGTGLNTR_			0	0	0	P97807-2;P97807	P97807-2	P97807-2	Fh	Fumarate hydratase, mitochondrial	MULTI-MSMS		640.364	2	623.331	1244.65	-0.78023	-1.3117	16.357	0.79925	26.34	26.175	26.974	9.9825					1.5947e-07	1	2773	101.95	59.211	1	1.0941	91258	116070
AAGGTAVGTGLNTR	14	0	_AAGGTAVGTGLNTR_			0	0	0	P97807-2;P97807	P97807-2	P97807-2	Fh	Fumarate hydratase, mitochondrial	MULTI-MATCH			2	623.331	1244.65	-1.3131	-1.989	23.749	1.656	17.479	16.492	18.148	-6.2703	-0.13326	-0.00035941	NaN	105.36	NaN	0		NaN	NaN	0	1.5706	964570	1546700
AAGSASEASEVPDNVGDWLR	20	0	_AAGSASEASEVPDNVGDWLR_			0	0	0	Q9CQN3	Q9CQN3	Q9CQN3	Tomm6	Mitochondrial import receptor subunit TOM6 homolog	MULTI-MSMS		1033.01	2	1015.97	2029.93	0.51533	0.70684	52.685	1.0163	46.314	45.963	46.98	-6.3705					3.0034e-22	2	16458	141.32	141.32	1	0.88147	302540	260250
AAGSASEASEVPDNVGDWLR	20	0	_AAGSASEASEVPDNVGDWLR_			0	0	0	Q9CQN3	Q9CQN3	Q9CQN3	Tomm6	Mitochondrial import receptor subunit TOM6 homolog	MULTI-MSMS		687.33	3	677.652	2029.93	0.0040758	1.7961	52.691	1.0789	46.321	45.901	46.98	-6.3705					1.4795e-10	1	16478	91.475	64.326	1	0.87225	172410	140330
AAGSASEASEVPDNVGDWLR	20	0	_AAGSASEASEVPDNVGDWLR_			0	0	0	Q9CQN3	Q9CQN3	Q9CQN3	Tomm6	Mitochondrial import receptor subunit TOM6 homolog	MULTI-MSMS		1030.49	2	1015.97	2029.93	0.66966	0.87048	40.22	0.87038	47.602	47.27	48.14	7.3812					3.6959e-13	3	14370	134.21	113.54	1	0.9104	544370	518590
AAGSASEASEVPDNVGDWLR	20	0	_AAGSASEASEVPDNVGDWLR_			0	0	0	Q9CQN3	Q9CQN3	Q9CQN3	Tomm6	Mitochondrial import receptor subunit TOM6 homolog	MULTI-MSMS		687.331	3	677.652	2029.93	-0.62122	3.4829	40.221	1.043	47.602	47.27	48.313	7.3812					1.3306e-07	3	14362	71.376	47.365	1	0.94278	547210	502690
AAGSASEASEVPDNVGDWLR	20	0	_AAGSASEASEVPDNVGDWLR_			0	0	0	Q9CQN3	Q9CQN3	Q9CQN3	Tomm6	Mitochondrial import receptor subunit TOM6 homolog	MULTI-MSMS		1030.49	2	1015.97	2029.93	0.79176	1.7531	39.871	0.85441	47.926	47.62	48.475	8.0544					1.6303e-17	2	12104	144.27	137.06	1	0.92244	265610	243280
AAGSASEASEVPDNVGDWLR	20	0	_AAGSASEASEVPDNVGDWLR_			0	0	0	Q9CQN3	Q9CQN3	Q9CQN3	Tomm6	Mitochondrial import receptor subunit TOM6 homolog	ISO-MSMS	0	686.999	3	677.652	2029.93	2.0833	NaN	39.874	0.49292	47.928	47.747	48.24	8.0544					0.0019798	1	12120	57.41	32.045	1	1.0116	245690	153630
AAGSASEASEVPDNVGDWLR	20	0	_AAGSASEASEVPDNVGDWLR_			0	0	0	Q9CQN3	Q9CQN3	Q9CQN3	Tomm6	Mitochondrial import receptor subunit TOM6 homolog	MULTI-MSMS		686.998	3	677.652	2029.93	3.3559	6.7122	47.038	0.60391	47.369	46.965	47.569	0.33103					0.062922	1	15818	40.432	27.49	1	0.87831	88991	77208
AAGSASEASEVPDNVGDWLR	20	0	_AAGSASEASEVPDNVGDWLR_			0	0	0	Q9CQN3	Q9CQN3	Q9CQN3	Tomm6	Mitochondrial import receptor subunit TOM6 homolog	ISO-MSMS	0	1030.49	2	1015.97	2029.93	1.449	NaN	47.038	1.2847	47.369	46.802	48.087	0.33103					3.1066e-09	2	15775	148.68	123.83	1	0.84652	532210	365500
AAGSASEASEVPDNVGDWLR	20	0	_AAGSASEASEVPDNVGDWLR_			0	0	0	Q9CQN3	Q9CQN3	Q9CQN3	Tomm6	Mitochondrial import receptor subunit TOM6 homolog	MULTI-MSMS		1030.49	2	1015.97	2029.93	0.31754	0.60181	53.868	1.116	46.259	45.804	46.92	-7.6085					4.3786e-68	3	17525	192.18	168.34	1	0.81719	782790	636800
AAGSASEASEVPDNVGDWLR	20	0	_AAGSASEASEVPDNVGDWLR_			0	0	0	Q9CQN3	Q9CQN3	Q9CQN3	Tomm6	Mitochondrial import receptor subunit TOM6 homolog	ISO-MSMS	0	686.998	3	677.652	2029.93	2.6622	NaN	39.577	1.2261	47.711	47.212	48.438	8.1341					0.0056931	1	14731	55.337	21.39	1	0.87145	182320	133440
AAGSASEASEVPDNVGDWLR	20	0	_AAGSASEASEVPDNVGDWLR_			0	0	0	Q9CQN3	Q9CQN3	Q9CQN3	Tomm6	Mitochondrial import receptor subunit TOM6 homolog	ISO-MSMS	1	689.342	3	677.652	2029.93	2.0574	NaN	39.577	1.0782	47.711	47.36	48.438	8.1341					0.0097516	1	14732	53.554	31.399	1	0.88677	157360	153320
AAGSASEASEVPDNVGDWLR	20	0	_AAGSASEASEVPDNVGDWLR_			0	0	0	Q9CQN3	Q9CQN3	Q9CQN3	Tomm6	Mitochondrial import receptor subunit TOM6 homolog	MULTI-MSMS		687.332	3	677.652	2029.93	0.32365	3.8901	39.515	1.3427	47.608	47.158	48.5	8.093					7.1257e-13	4	14535	101.38	80.182	1	0.83144	1310000	1022100
AAGSASEASEVPDNVGDWLR	20	0	_AAGSASEASEVPDNVGDWLR_			0	0	0	Q9CQN3	Q9CQN3	Q9CQN3	Tomm6	Mitochondrial import receptor subunit TOM6 homolog	MULTI-MSMS		1029.99	2	1015.97	2029.93	0.61882	2.6459	39.5	1.2973	47.914	47.453	48.75	8.4143					3.0305e-22	2	12422	145.71	124.85	1	0.79143	490960	389000
AAGSASEASEVPDNVGDWLR	20	0	_AAGSASEASEVPDNVGDWLR_			0	0	0	Q9CQN3	Q9CQN3	Q9CQN3	Tomm6	Mitochondrial import receptor subunit TOM6 homolog	MSMS	0	686.998	3	677.652	2029.93	NaN	NaN	39.441	1	47.855	47.355	48.355	8.4143					0.00072054	1	12424	58.997	22.359	1
AAGSASEASEVPDNVGDWLR	20	0	_AAGSASEASEVPDNVGDWLR_			0	0	0	Q9CQN3	Q9CQN3	Q9CQN3	Tomm6	Mitochondrial import receptor subunit TOM6 homolog	MULTI-MSMS		1030.49	2	1015.97	2029.93	0.7941	2.5307	39.436	1.1389	47.93	47.621	48.76	8.4932					3.1795e-79	3	12522	198.33	163.33	1	0.81413	657490	529030
AAGSASEASEVPDNVGDWLR	20	0	_AAGSASEASEVPDNVGDWLR_			0	0	0	Q9CQN3	Q9CQN3	Q9CQN3	Tomm6	Mitochondrial import receptor subunit TOM6 homolog	MSMS	1	1033.01	2	1015.97	2029.93	NaN	NaN	39.574	1	49.516	49.016	50.016	9.9425					1.4007e-05	1	11208	113.54	84.775	1
AAGSASEASEVPDNVGDWLR	20	0	_AAGSASEASEVPDNVGDWLR_			0	0	0	Q9CQN3	Q9CQN3	Q9CQN3	Tomm6	Mitochondrial import receptor subunit TOM6 homolog	MULTI-MATCH			3	677.652	2029.93	-1.7445	1.6365	51.583	0.79575	46.59	46.274	47.07	-4.9934	-0.17013	-0.0039169	NaN	91.475	NaN	0		NaN	NaN	0	0.91713	168060	142330
AAITALNSESNFAR	14	0	_AAITALNSESNFAR_			0	0	0	Q9CZU6	Q9CZU6	Q9CZU6	Cs	Citrate synthase, mitochondrial	ISO-MSMS	1	749.909	2	732.876	1463.74	-5.9175	NaN	28.974	0.64736	36.275	35.764	36.411	7.3007					0.028254	1	7231	72.652	49.333	1	1.3378	113350	182770
AANNGALPPDLSYIVR	16	0	_AANNGALPPDLSYIVR_			0	0	0	Q9D0M3-2;Q9D0M3	Q9D0M3-2	Q9D0M3-2	Cyc1	Cytochrome c1, heme protein, mitochondrial	ISO-MSMS	0	850.467	2	835.947	1669.88	-0.50875	NaN	48.698	1.038	48.938	48.435	49.473	0.24004					0.016754	1	14619	80.69	28.763	1	0.2575	105300	18010
AANNGALPPDLSYIVR	16	0	_AANNGALPPDLSYIVR_			0	0	0	Q9D0M3-2;Q9D0M3	Q9D0M3-2	Q9D0M3-2	Cyc1	Cytochrome c1, heme protein, mitochondrial	ISO-MSMS	0	850.465	2	835.947	1669.88	-0.43907	NaN	53.873	0.73501	48.98	48.493	49.228	-4.8929					0.016562	1	17740	82.362	31.27	1	0.3595	209120	65354
AANNGALPPDLSYIVR	16	0	_AANNGALPPDLSYIVR_			0	0	0	Q9D0M3-2;Q9D0M3	Q9D0M3-2	Q9D0M3-2	Cyc1	Cytochrome c1, heme protein, mitochondrial	ISO-MSMS	0	849.962	2	835.947	1669.88	0.066486	NaN	41.061	0.78716	49.216	48.646	49.433	8.1546					0.017649	1	12414	101.39	40.872	1	0.29762	131090	26340
AANNGALPPDLSYIVR	16	0	_AANNGALPPDLSYIVR_			0	0	0	Q9D0M3-2;Q9D0M3	Q9D0M3-2	Q9D0M3-2	Cyc1	Cytochrome c1, heme protein, mitochondrial	ISO-MSMS	0	849.967	2	835.947	1669.88	1.0866	NaN	41.171	0.89212	50.748	50.123	51.015	9.5764					0.01477	1	9151	108.56	50.194	1	0.2517	71328	14626
AANNGALPPDLSYIVR	16	0	_AANNGALPPDLSYIVR_			0	0	0	Q9D0M3-2;Q9D0M3	Q9D0M3-2	Q9D0M3-2	Cyc1	Cytochrome c1, heme protein, mitochondrial	ISO-MSMS	0	849.963	2	835.947	1669.88	0.3896	NaN	56.867	1.7282	49.361	48.512	50.241	-7.5061					0.019051	1	18554	81.494	32.753	1	0.41477	241160	71618
AANNGALPPDLSYIVR	16	0	_AANNGALPPDLSYIVR_			0	0	0	Q9D0M3-2;Q9D0M3	Q9D0M3-2	Q9D0M3-2	Cyc1	Cytochrome c1, heme protein, mitochondrial	MULTI-MSMS		850.464	2	835.947	1669.88	-0.7833	1.8787	40.527	0.7675	49.121	48.652	49.42	8.5934					0.00087413	1	12983	84.506	61.785	1	0.32818	294990	75993
AAPAAAPAAAPEPER	15	0	_AAPAAAPAAAPEPER_			0	0	0	A0A0G2JDW2;P09542	A0A0G2JDW2	A0A0G2JDW2	Myl3	Myosin light chain 3	MULTI-MSMS		712.391	2	695.36	1388.7	0.2063	-0.23188	18.966	1.8392	26.734	26.102	27.941	7.7672					5.5777e-54	3	4064	158.05	107.59	1	1.2023	4762900	5814600
AAPAAAPAAAPEPER	15	0	_AAPAAAPAAAPEPER_			0	0	0	A0A0G2JDW2;P09542	A0A0G2JDW2	A0A0G2JDW2	Myl3	Myosin light chain 3	ISO-MSMS	0	473.251	3	463.909	1388.7	5.4907	NaN	18.995	0.55927	26.762	26.57	27.13	7.7672					0.02501	1	4090	57.414	29.552	1	1.1799	199670	233400
AAPAAAPAAAPEPER	15	0	_AAPAAAPAAAPEPER_			0	0	0	A0A0G2JDW2;P09542	A0A0G2JDW2	A0A0G2JDW2	Myl3	Myosin light chain 3	MULTI-MSMS		712.392	2	695.36	1388.7	0.75499	2.2567	19.385	1.3558	28.542	28.093	29.449	9.1572					0.052296	1	2665	48.741	22.698	1	0.79665	28336	28133
AAPAAAPAAAPEPER	15	0	_AAPAAAPAAAPEPER_			0	0	0	A0A0G2JDW2;P09542	A0A0G2JDW2	A0A0G2JDW2	Myl3	Myosin light chain 3	MULTI-MSMS		709.378	2	695.36	1388.7	-0.98606	1.7058	19.439	1.2787	26.708	26.299	27.577	7.2692					0.0049253	1	3323	68.44	51.005	1	1.171	671470	811190
AAPAAAPAAAPEPER	15	0	_AAPAAAPAAAPEPER_			0	0	0	A0A0G2JDW2;P09542	A0A0G2JDW2	A0A0G2JDW2	Myl3	Myosin light chain 3	MULTI-MSMS		712.393	2	695.36	1388.7	0.20029	3.5128	19.361	2.0568	28.69	27.955	30.012	9.3293					0.001579	2	2801	75.819	44.419	1	1.2027	265790	305270
AAPAAAPAAAPEPER	15	0	_AAPAAAPAAAPEPER_			0	0	0	A0A0G2JDW2;P09542	A0A0G2JDW2	A0A0G2JDW2	Myl3	Myosin light chain 3	MULTI-MSMS		712.393	2	695.36	1388.7	0.18141	2.8084	19.477	1.7549	28.728	28.197	29.952	9.2508					0.0014386	2	2780	83.397	49.354	1	1.2046	169930	229060
AAPAAAPAAAPEPER	15	0	_AAPAAAPAAAPEPER_			0	0	0	A0A0G2JDW2;P09542	A0A0G2JDW2	A0A0G2JDW2	Myl3	Myosin light chain 3	MULTI-MSMS		712.394	2	695.36	1388.7	0.038155	3.5637	19.636	1.9103	28.603	28.274	30.184	8.9666					0.0051151	2	2701	68.069	45.396	1	1.1556	202510	239050
AAPAAAPAAAPEPER	15	0	_AAPAAAPAAAPEPER_			0	0	0	A0A0G2JDW2;P09542	A0A0G2JDW2	A0A0G2JDW2	Myl3	Myosin light chain 3	MULTI-MSMS		712.394	2	695.36	1388.7	-1.571	3.137	19.66	2.0814	28.675	28.152	30.233	9.0144					0.00026204	2	2716	94.767	57.324	1	1.172	180430	220270
AAPAAAPAAAPEPER	15	0	_AAPAAAPAAAPEPER_			0	0	0	A0A0G2JDW2;P09542	A0A0G2JDW2	A0A0G2JDW2	Myl3	Myosin light chain 3	MULTI-MSMS		709.376	2	695.36	1388.7	0.04369	1.5149	20.603	1.2594	20.843	20.493	21.753	0.24004					9.515e-12	2	5010	109.39	84.534	1	0.7676	2596200	2230200
AAPAAAPAAAPEPER	15	0	_AAPAAAPAAAPEPER_			0	0	0	A0A0G2JDW2;P09542	A0A0G2JDW2	A0A0G2JDW2	Myl3	Myosin light chain 3	MULTI-MSMS		709.378	2	695.36	1388.7	-1.021	3.2562	19.404	2.4283	28.732	28.03	30.459	9.3282					0.00052947	2	2651	93.345	81.855	1	0.82159	153870	131130
AAPAAAPAAAPEPER	15	0	_AAPAAAPAAAPEPER_			0	0	0	A0A0G2JDW2;P09542	A0A0G2JDW2	A0A0G2JDW2	Myl3	Myosin light chain 3	MULTI-MSMS		709.375	2	695.36	1388.7	0.36781	-0.53819	26.3	1.6959	19.085	18.587	20.283	-7.2148					5.0524e-144	5	5604	192.5	163.77	1	0.73152	5409900	3785300
AAPAAAPAAAPEPER	15	0	_AAPAAAPAAAPEPER_			0	0	0	A0A0G2JDW2;P09542	A0A0G2JDW2	A0A0G2JDW2	Myl3	Myosin light chain 3	MULTI-MSMS		709.378	2	695.36	1388.7	-0.99654	3.1808	18.497	0.75297	26.689	26.394	27.147	8.1921					0.005917	2	3223	67.385	57.432	1	0.69522	299450	208350
AAPAAAPAAAPEPER	15	0	_AAPAAAPAAAPEPER_			0	0	0	A0A0G2JDW2;P09542	A0A0G2JDW2	A0A0G2JDW2	Myl3	Myosin light chain 3	MULTI-MSMS		712.391	2	695.36	1388.7	-0.26078	2.1394	18.662	1.9958	28.729	28.249	30.245	10.067					0.0027285	4	2538	87.001	74.045	1	0.68106	217250	140220
AAPAAAPEPER	11	0	_AAPAAAPEPER_			0	0	0	A0A0G2JDW2;P09542	A0A0G2JDW2	A0A0G2JDW2	Myl3	Myosin light chain 3	MULTI-MSMS		554.294	2	540.278	1078.54	-1.2733	1.7578	14.807	1.3254	23.833	23.443	24.768	9.0264					0.019479	1	2218	62.823	59.076	1	1.2173	134050	171920
AAPAAAPEPER	11	0	_AAPAAAPEPER_			0	0	0	A0A0G2JDW2;P09542	A0A0G2JDW2	A0A0G2JDW2	Myl3	Myosin light chain 3	MULTI-MSMS		1107.58	1	1079.55	1078.54	-0.43029	0.080469	15.505	0.56973	15.646	15.497	16.067	0.14063					0.026624	1	2951	60.019	50.032	1	0.88122	78979	78600
AAPAAAPEPER	11	0	_AAPAAAPEPER_			0	0	0	A0A0G2JDW2;P09542	A0A0G2JDW2	A0A0G2JDW2	Myl3	Myosin light chain 3	ISO-MSMS	0	554.295	2	540.278	1078.54	-0.12896	NaN	15.505	0.49382	15.646	15.371	15.864	0.14063					0.040295	1	2931	70.1	53.324	1	0.96586	801040	763910
AAPAAAPEPER	11	0	_AAPAAAPEPER_			0	0	0	A0A0G2JDW2;P09542	A0A0G2JDW2	A0A0G2JDW2	Myl3	Myosin light chain 3	ISO-MSMS	0	554.294	2	540.278	1078.54	2.2148	NaN	14.691	0.94497	22.19	21.711	22.656	7.4989					0.0033833	1	2427	96.331	69.729	1	0.74079	224160	187800
AAPAAAPEPER	11	0	_AAPAAAPEPER_			0	0	0	A0A0G2JDW2;P09542	A0A0G2JDW2	A0A0G2JDW2	Myl3	Myosin light chain 3	MULTI-MSMS		554.294	2	540.278	1078.54	2.5379	1.9748	14.262	1.2857	23.951	23.567	24.852	9.6892					0.08788	1	2040	46.819	35.408	1	0.81982	62005	57951
AAPAAAPEPER	11	0	_AAPAAAPEPER_			0	0	0	A0A0G2JDW2;P09542	A0A0G2JDW2	A0A0G2JDW2	Myl3	Myosin light chain 3	MULTI-MSMS		557.311	2	540.278	1078.54	-0.86936	1.8964	14.346	1.1342	23.974	23.688	24.822	9.6282					0.004472	1	2178	85.731	75.744	1	0.83588	189490	161270
AAPAAAPEPER	11	0	_AAPAAAPEPER_			0	0	0	A0A0G2JDW2;P09542	A0A0G2JDW2	A0A0G2JDW2	Myl3	Myosin light chain 3	ISO-MSMS	0	554.295	2	540.278	1078.54	-1.119	NaN	15.532	0.50768	15.665	15.37	15.878	0.1323					0.0060185	1	2838	84.615	60.46	1	0.96058	501160	518050
AAPAAAPEPER	11	0	_AAPAAAPEPER_			0	0	0	A0A0G2JDW2;P09542	A0A0G2JDW2	A0A0G2JDW2	Myl3	Myosin light chain 3	ISO-MSMS	0	554.294	2	540.278	1078.54	-0.52107	NaN	14.07	1.2345	24.013	23.632	24.867	9.9425					0.0047058	2	2133	85.731	58.206	1	0.69675	208220	142570
AAPAAAPEPER	11	0	_AAPAAAPEPER_			0	0	0	A0A0G2JDW2;P09542	A0A0G2JDW2	A0A0G2JDW2	Myl3	Myosin light chain 3	MULTI-MSMS		557.311	2	540.278	1078.54	-4.2495	-1.5159	14.099	1.9065	24.166	23.654	25.561	10.067					0.11251	1	1893	44.203	34.216	1	0.66054	30977	23590
AAPAPAAAPAAAPAAAPEPER	21	0	_AAPAPAAAPAAAPAAAPEPER_			0	0	0	A0A0G2JDW2;P09542	A0A0G2JDW2	A0A0G2JDW2	Myl3	Myosin light chain 3	MULTI-MSMS		949.005	2	934.487	1866.96	-0.48738	2.4833	29.103	0.91364	29.103	28.867	29.781	0					1.6696e-11	4	8352	138.55	118.89	1	0.78069	1014700	768300
AAPAPAAAPAAAPAAAPEPER	21	0	_AAPAPAAAPAAAPAAAPEPER_			0	0	0	A0A0G2JDW2;P09542	A0A0G2JDW2	A0A0G2JDW2	Myl3	Myosin light chain 3	MULTI-MSMS		633.007	3	623.327	1866.96	0.62263	3.819	29.103	0.75255	29.103	28.733	29.485	0					3.9227e-05	2	8362	62.617	50.923	1	0.90566	397710	309620
AAPAPAAAPAAAPAAAPEPER	21	0	_AAPAPAAAPAAAPAAAPEPER_			0	0	0	A0A0G2JDW2;P09542	A0A0G2JDW2	A0A0G2JDW2	Myl3	Myosin light chain 3	MULTI-MSMS		635.016	3	623.327	1866.96	-1.1153	0.47075	25.258	1.2774	32.925	32.509	33.787	7.667					2.2406e-11	3	7021	84.249	78.359	1	0.92609	958100	842350
AAPAPAAAPAAAPAAAPEPER	21	0	_AAPAPAAAPAAAPAAAPEPER_			0	0	0	A0A0G2JDW2;P09542	A0A0G2JDW2	A0A0G2JDW2	Myl3	Myosin light chain 3	ISO-MSMS	0	633.007	3	623.327	1866.96	-1.0103	NaN	25.71	0.61372	32.98	32.758	33.372	7.2692					2.0347e-07	1	5616	80.238	56.047	1	1.0598	161380	149240
AAPAPAAAPAAAPAAAPEPER	21	0	_AAPAPAAAPAAAPAAAPEPER_			0	0	0	A0A0G2JDW2;P09542	A0A0G2JDW2	A0A0G2JDW2	Myl3	Myosin light chain 3	MULTI-MSMS		948.507	2	934.487	1866.96	-0.14672	1.6744	25.912	1.691	35.144	34.863	36.554	9.2322					6.5281e-30	3	4116	155.98	141.82	1	0.77642	135340	105880
AAPAPAAAPAAAPAAAPEPER	21	0	_AAPAPAAAPAAAPAAAPEPER_			0	0	0	A0A0G2JDW2;P09542	A0A0G2JDW2	A0A0G2JDW2	Myl3	Myosin light chain 3	MULTI-MSMS		951.521	2	934.487	1866.96	-0.72524	3.0482	25.852	1.5643	35.088	34.63	36.195	9.2364					3.1435e-05	2	3970	84.468	69.267	1	0.82258	93761	79035
AAPAPAAAPAAAPAAAPEPER	21	0	_AAPAPAAAPAAAPAAAPEPER_			0	0	0	A0A0G2JDW2;P09542	A0A0G2JDW2	A0A0G2JDW2	Myl3	Myosin light chain 3	MULTI-MSMS		633.007	3	623.327	1866.96	2.1684	4.575	25.867	0.99031	35.104	34.63	35.621	9.2364					6.9161e-08	1	3974	71.073	45.565	1	0.93789	66025	54387
AAPAPAAAPAAAPAAAPEPER	21	0	_AAPAPAAAPAAAPAAAPEPER_			0	0	0	A0A0G2JDW2;P09542	A0A0G2JDW2	A0A0G2JDW2	Myl3	Myosin light chain 3	MULTI-MSMS		949.007	2	934.487	1866.96	0.45866	2.2362	25.981	1.5768	35.008	34.692	36.268	9.0264					1.2802e-07	2	5649	89.507	89.507	1	0.79124	746090	585590
AAPAPAAAPAAAPAAAPEPER	21	0	_AAPAPAAAPAAAPAAAPEPER_			0	0	0	A0A0G2JDW2;P09542	A0A0G2JDW2	A0A0G2JDW2	Myl3	Myosin light chain 3	MULTI-MSMS		633.008	3	623.327	1866.96	-0.073551	4.5148	25.99	0.99795	35.016	34.647	35.645	9.0264					3.596e-13	2	5657	100.97	100.97	1	0.85902	415210	363400
AAPAPAAAPAAAPAAAPEPER	21	0	_AAPAPAAAPAAAPAAAPEPER_			0	0	0	A0A0G2JDW2;P09542	A0A0G2JDW2	A0A0G2JDW2	Myl3	Myosin light chain 3	MULTI-MSMS		633.008	3	623.327	1866.96	0.55735	3.8158	25.877	0.96905	34.991	34.602	35.571	9.1139					1.7238e-11	3	5783	97.32	87.562	1	0.83734	504240	437900
AAPAPAAAPAAAPAAAPEPER	21	0	_AAPAPAAAPAAAPAAAPEPER_			0	0	0	A0A0G2JDW2;P09542	A0A0G2JDW2	A0A0G2JDW2	Myl3	Myosin light chain 3	MULTI-MSMS		948.504	2	934.487	1866.96	0.56539	3.6709	26.039	1.5598	35.006	34.561	36.121	8.9666					2.7735e-05	2	3772	78.486	72.383	1	0.79389	76473	60423
AAPAPAAAPAAAPAAAPEPER	21	0	_AAPAPAAAPAAAPAAAPEPER_			0	0	0	A0A0G2JDW2;P09542	A0A0G2JDW2	A0A0G2JDW2	Myl3	Myosin light chain 3	MULTI-MSMS		948.507	2	934.487	1866.96	-1.5309	3.4071	25.931	1.4815	34.945	34.715	36.197	9.0144					0.011631	2	3828	70.622	61.189	1	0.74535	70023	50437
AAPAPAAAPAAAPAAAPEPER	21	0	_AAPAPAAAPAAAPAAAPEPER_			0	0	0	A0A0G2JDW2;P09542	A0A0G2JDW2	A0A0G2JDW2	Myl3	Myosin light chain 3	MSMS	1	634.683	3	623.327	1866.96	NaN	NaN	25.961	1	34.975	34.475	35.475	9.0144					0.012341	1	3831	50.226	35.754	1
AAPAPAAAPAAAPAAAPEPER	21	0	_AAPAPAAAPAAAPAAAPEPER_			0	0	0	A0A0G2JDW2;P09542	A0A0G2JDW2	A0A0G2JDW2	Myl3	Myosin light chain 3	MULTI-MSMS		949.005	2	934.487	1866.96	-0.34692	1.672	28.886	0.71677	29.126	28.919	29.636	0.24004					0.017708	2	8228	65.092	41.106	1	0.64488	818140	509640
AAPAPAAAPAAAPAAAPEPER	21	0	_AAPAPAAAPAAAPAAAPEPER_			0	0	0	A0A0G2JDW2;P09542	A0A0G2JDW2	A0A0G2JDW2	Myl3	Myosin light chain 3	MULTI-MSMS		949.002	2	934.487	1866.96	0.28555	-1.4235	25.535	1.2111	32.933	32.7	33.911	7.3987					6.9585e-61	4	7401	187.63	187.63	1	0.6785	3609600	2436500
AAPAPAAAPAAAPAAAPEPER	21	0	_AAPAPAAAPAAAPAAAPEPER_			0	0	0	A0A0G2JDW2;P09542	A0A0G2JDW2	A0A0G2JDW2	Myl3	Myosin light chain 3	MULTI-MSMS		633.005	3	623.327	1866.96	0.11243	-0.16239	25.518	1.4429	32.916	32.316	33.759	7.3987					2.4919e-17	4	7403	110.77	98.854	1	0.73638	2070300	1498400
AAPAPAAAPAAAPAAAPEPER	21	0	_AAPAPAAAPAAAPAAAPEPER_			0	0	0	A0A0G2JDW2;P09542	A0A0G2JDW2	A0A0G2JDW2	Myl3	Myosin light chain 3	MULTI-MSMS		635.016	3	623.327	1866.96	-0.55369	-0.013174	25.635	0.88467	32.917	32.669	33.554	7.2819					1.6706e-17	4	7485	111.62	100.96	1	0.68151	2241000	1523500
AAPAPAAAPAAAPAAAPEPER	21	0	_AAPAPAAAPAAAPAAAPEPER_			0	0	0	A0A0G2JDW2;P09542	A0A0G2JDW2	A0A0G2JDW2	Myl3	Myosin light chain 3	MULTI-MSMS		949.007	2	934.487	1866.96	-0.10302	1.5334	25.39	1.0515	34.966	34.735	35.786	9.5764					5.3703e-11	1	4798	118.52	103.13	1	0.66482	301830	196330
AAPAPAAAPAAAPAAAPEPER	21	0	_AAPAPAAAPAAAPAAAPEPER_			0	0	0	A0A0G2JDW2;P09542	A0A0G2JDW2	A0A0G2JDW2	Myl3	Myosin light chain 3	MULTI-MSMS		949.007	2	934.487	1866.96	0.48765	2.0751	25.216	1.4524	35.004	34.685	36.137	9.7873					3.4158e-08	2	4806	108.66	95.234	1	0.64495	314630	195220
AAPAPAAAPAAAPAAAPEPER	21	0	_AAPAPAAAPAAAPAAAPEPER_			0	0	0	A0A0G2JDW2;P09542	A0A0G2JDW2	A0A0G2JDW2	Myl3	Myosin light chain 3	ISO-MSMS	0	633.008	3	623.327	1866.96	-0.97549	NaN	25.218	1.124	35.005	34.569	35.693	9.7873					2.1563e-07	1	4814	79.511	38.655	1	0.83048	212580	131350
AAPAPAAAPAAAPAAAPEPER	21	0	_AAPAPAAAPAAAPAAAPEPER_			0	0	0	A0A0G2JDW2;P09542	A0A0G2JDW2	A0A0G2JDW2	Myl3	Myosin light chain 3	ISO-MSMS	1	635.018	3	623.327	1866.96	2.8058	NaN	25.317	1.7864	35.105	34.569	36.356	9.7873					5.1335e-05	1	4815	65.784	47.55	1	0.83131	183520	151010
AAPAPAAAPAAAPAAAPEPER	21	0	_AAPAPAAAPAAAPAAAPEPER_			0	0	0	A0A0G2JDW2;P09542	A0A0G2JDW2	A0A0G2JDW2	Myl3	Myosin light chain 3	MULTI-MSMS		633.008	3	623.327	1866.96	0.11198	4.2566	25.186	1.0848	35.013	34.67	35.755	9.8274					4.7772e-11	2	5770	94.281	84.524	1	0.71951	386500	286230
AAPAPAAAPAAAPAAAPEPER	21	0	_AAPAPAAAPAAAPAAAPEPER_			0	0	0	A0A0G2JDW2;P09542	A0A0G2JDW2	A0A0G2JDW2	Myl3	Myosin light chain 3	MULTI-MSMS		948.504	2	934.487	1866.96	-0.82597	1.0402	25.464	1.21	35.053	34.841	36.051	9.5891					5.181e-18	3	5861	139.48	133.82	1	0.61151	806440	515830
AAPAPAAAPAAAPAAAPEPER	21	0	_AAPAPAAAPAAAPAAAPEPER_			0	0	0	A0A0G2JDW2;P09542	A0A0G2JDW2	A0A0G2JDW2	Myl3	Myosin light chain 3	MULTI-MSMS		633.007	3	623.327	1866.96	1.0922	3.7663	25.469	1.0102	35.058	34.726	35.736	9.5891					5.5699e-11	1	5845	84.249	66.824	1	0.74223	384300	312350
AAPAPAAAPAAAPAAAPEPER	21	0	_AAPAPAAAPAAAPAAAPEPER_			0	0	0	A0A0G2JDW2;P09542	A0A0G2JDW2	A0A0G2JDW2	Myl3	Myosin light chain 3	MULTI-MSMS		948.504	2	934.487	1866.96	-1.3297	3.2179	25.788	1.4485	35.117	34.673	36.122	9.3282					9.4031e-11	2	3692	88.087	73.929	1	0.64281	70493	45582
AAPAPAAAPAAAPAAAPEPER	21	0	_AAPAPAAAPAAAPAAAPEPER_			0	0	0	A0A0G2JDW2;P09542	A0A0G2JDW2	A0A0G2JDW2	Myl3	Myosin light chain 3	ISO-MSMS	0	632.67	3	623.327	1866.96	-0.097928	NaN	28.861	0.56185	29.092	28.834	29.396	0.2317					2.359e-05	1	8778	67.995	42.941	1	0.63175	690380	298680
AAPAPAAAPAAAPAAAPEPER	21	0	_AAPAPAAAPAAAPAAAPEPER_			0	0	0	A0A0G2JDW2;P09542	A0A0G2JDW2	A0A0G2JDW2	Myl3	Myosin light chain 3	MULTI-MSMS		949.004	2	934.487	1866.96	0.094584	-1.1581	34.298	1.0169	27.183	26.892	27.909	-7.1147					4.1682e-11	3	9199	127.27	127.27	1	0.57349	1309200	767850
AAPAPAAAPAAAPAAAPEPER	21	0	_AAPAPAAAPAAAPAAAPEPER_			0	0	0	A0A0G2JDW2;P09542	A0A0G2JDW2	A0A0G2JDW2	Myl3	Myosin light chain 3	MULTI-MSMS		949.003	2	934.487	1866.96	0.30748	-0.54353	24.649	1.2818	32.842	32.616	33.898	8.1927					1.4842e-77	4	7318	202.25	184.88	1	0.59391	4364200	2747600
AAPAPAAAPAAAPAAAPEPER	21	0	_AAPAPAAAPAAAPAAAPEPER_			0	0	0	A0A0G2JDW2;P09542	A0A0G2JDW2	A0A0G2JDW2	Myl3	Myosin light chain 3	MULTI-MSMS		633.006	3	623.327	1866.96	0.013227	1.3745	24.649	0.83978	32.842	32.591	33.431	8.1927					7.7526e-18	4	7320	112.55	112.55	1	0.6144	2570100	1579600
AAPAPAAAPAAAPAAAPEPER	21	0	_AAPAPAAAPAAAPAAAPEPER_			0	0	0	A0A0G2JDW2;P09542	A0A0G2JDW2	A0A0G2JDW2	Myl3	Myosin light chain 3	MULTI-MSMS		949.006	2	934.487	1866.96	-0.21827	0.49137	24.967	1.3809	35.009	34.689	36.07	10.042					3.7326e-08	2	5912	93.823	72.265	1	0.56244	1002100	592670
AAPAPAAAPAAAPAAAPEPER	21	0	_AAPAPAAAPAAAPAAAPEPER_			0	0	0	A0A0G2JDW2;P09542	A0A0G2JDW2	A0A0G2JDW2	Myl3	Myosin light chain 3	MULTI-MSMS		634.684	3	623.327	1866.96	1.8202	3.925	24.962	1.1422	35.005	34.614	35.756	10.042					0.01477	2	5921	49.768	34.986	1	0.72929	542430	389610
AAPAPAAAPAAAPAAAPEPER	21	0	_AAPAPAAAPAAAPAAAPEPER_			0	0	0	A0A0G2JDW2;P09542	A0A0G2JDW2	A0A0G2JDW2	Myl3	Myosin light chain 3	MULTI-MSMS		949.009	2	934.487	1866.96	-1.1773	2.8895	25.008	1.344	35.075	34.596	35.94	10.067					0.0060806	2	3608	73.022	51.149	1	0.58949	39323	25634
AAPAPAAAPAAAPAAAPEPER	21	0	_AAPAPAAAPAAAPAAAPEPER_			0	0	0	A0A0G2JDW2;P09542	A0A0G2JDW2	A0A0G2JDW2	Myl3	Myosin light chain 3	MULTI-MSMS		632.673	3	623.327	1866.96	1.8167	3.748	24.969	1.2449	35.036	34.786	36.031	10.067					0.000812	1	3610	55.267	28.459	1	0.64612	34085	26711
AAPAPAAAPAAAPAAAPEPER	21	0	_AAPAPAAAPAAAPAAAPEPER_			0	0	0	A0A0G2JDW2;P09542	A0A0G2JDW2	A0A0G2JDW2	Myl3	Myosin light chain 3	MULTI-MATCH			2	934.487	1866.96	-0.68213	-0.18367	33.742	0.99783	27.571	27.24	28.238	-6.1701	-0.67441	-0.00065196	NaN	138.55	NaN	0		NaN	NaN	0	0.79107	890220	710570
AAPAPAAAPAAAPAAAPEPER	21	0	_AAPAPAAAPAAAPAAAPEPER_			0	0	0	A0A0G2JDW2;P09542	A0A0G2JDW2	A0A0G2JDW2	Myl3	Myosin light chain 3	MULTI-MATCH			2	934.487	1866.96	0.58252	-1.2367	25.271	1.3491	32.938	32.699	34.048	7.667	0.033417	0.00041415	NaN	202.25	NaN	0		NaN	NaN	0	0.8098	2168100	1784300
AAPAPAAAPAAAPAAAPEPER	21	0	_AAPAPAAAPAAAPAAAPEPER_			0	0	0	A0A0G2JDW2;P09542	A0A0G2JDW2	A0A0G2JDW2	Myl3	Myosin light chain 3	MULTI-MATCH			3	623.327	1866.96	2.753	3.3892	25.899	1.2846	35.131	34.578	35.862	9.2322	0.096216	0.0037514	NaN	97.32	NaN	0		NaN	NaN	0	0.85514	90666	79599
AAPAPAAAPAAAPAAAPEPER	21	0	_AAPAPAAAPAAAPAAAPEPER_			0	0	0	A0A0G2JDW2;P09542	A0A0G2JDW2	A0A0G2JDW2	Myl3	Myosin light chain 3	MULTI-MATCH			3	623.327	1866.96	1.1118	4.8013	28.869	0.5683	29.109	28.843	29.412	0.24004	0.0026684	0.00072829	NaN	62.617	NaN	0		NaN	NaN	0	0.81267	201740	146910
AAPGAGDPLNAKNGNAPFAQR	21	1	_(ac)AAPGAGDPLNAKNGNAPFAQR_			1	0	0	E9Q6W2;Q9D2R6	E9Q6W2	E9Q6W2	Coa3	Cytochrome c oxidase assembly factor 3 homolog, mitochondrial	MULTI-MSMS		1054.04	2	1040.02	2078.03	-0.58722	0.85459	36.978	0.60588	37.218	36.967	37.573	0.24004					1.424e-11	1	11184	69.03	61.306	1	1.2349	208510	262960
AAPGAGDPLNAKNGNAPFAQR	21	1	_(ac)AAPGAGDPLNAKNGNAPFAQR_			1	0	0	E9Q6W2;Q9D2R6	E9Q6W2	E9Q6W2	Coa3	Cytochrome c oxidase assembly factor 3 homolog, mitochondrial	ISO-MSMS	1	705.039	3	693.684	2078.03	-1.3708	NaN	31.885	0.93243	39.267	38.867	39.8	7.3812					9.4447e-06	1	10716	69.122	42.976	1	7.8529	29660	298550
AAPGAGDPLNAKNGNAPFAQR	21	1	_(ac)AAPGAGDPLNAKNGNAPFAQR_			1	0	0	E9Q6W2;Q9D2R6	E9Q6W2	E9Q6W2	Coa3	Cytochrome c oxidase assembly factor 3 homolog, mitochondrial	MULTI-MSMS		1054.54	2	1040.02	2078.03	-0.17163	0.56066	36.951	0.89745	37.282	36.886	37.783	0.33103					0.0030699	1	12523	52.576	44.851	1	0.83978	388540	294430
AAPGAGDPLNAKNGNAPFAQR	21	1	_(ac)AAPGAGDPLNAKNGNAPFAQR_			1	0	0	E9Q6W2;Q9D2R6	E9Q6W2	E9Q6W2	Coa3	Cytochrome c oxidase assembly factor 3 homolog, mitochondrial	ISO-MSMS	0	1054.54	2	1040.02	2078.03	1.4207	NaN	43.127	0.74972	35.712	35.414	36.164	-7.4152					2.1627e-08	1	13163	88.552	61.454	1	0.10373	199980	13524
AAPGAGDPLNAKNGNAPFAQR	21	1	_(ac)AAPGAGDPLNAKNGNAPFAQR_			1	0	0	E9Q6W2;Q9D2R6	E9Q6W2	E9Q6W2	Coa3	Cytochrome c oxidase assembly factor 3 homolog, mitochondrial	MULTI-MSMS		705.039	3	693.684	2078.03	-32737	-32737	31.096	0.90428	39.231	38.828	39.733	8.1341					6.1704e-23	1	10777	48.315	45.077	1	9.3085	40446	384340
AAPGAGDPLNAKNGNAPFAQR	21	1	_(ac)AAPGAGDPLNAKNGNAPFAQR_			1	0	0	E9Q6W2;Q9D2R6	E9Q6W2	E9Q6W2	Coa3	Cytochrome c oxidase assembly factor 3 homolog, mitochondrial	MULTI-MATCH			2	1040.02	2078.03	-1.1244	-1.3493	42.201	1.1698	35.73	35.069	36.238	-6.4706	-1.0133	-0.0012686	NaN	80.69	NaN	0		NaN	NaN	0	0.96565	141560	138290
AAPLGTTAKEEMER	14	1	_AAPLGTTAKEEM(ox)ER_	AAPLGTTAKEEM(1)ER	AAPLGTTAKEEM(53.98)ER	0	1	0	Q9CZB0	Q9CZB0	Q9CZB0	Sdhc	Succinate dehydrogenase cytochrome b560 subunit, mitochondrial	MULTI-MSMS		529.961	3	507.252	1518.73	-0.15371	-0.1282	19.286	1.8737	14.493	14.191	16.065	-4.7931					0.038157	1	3330	53.981	53.981	1	1.3911	1491600	2204200
AAPLGTTAKEEMER	14	1	_AAPLGTTAKEEM(ox)ER_			0	1	0	Q9CZB0	Q9CZB0	Q9CZB0	Sdhc	Succinate dehydrogenase cytochrome b560 subunit, mitochondrial	MULTI-MATCH			3	507.252	1518.73	0.37711	1.1536	20.643	1.9524	14.473	13.773	15.726	-6.1701	-0.010421	0.00024738	NaN	53.981	NaN	0		NaN	NaN	0	1.4444	958020	2192500
AAPPLAEAGAAKGLR	15	1	_AAPPLAEAGAAKGLR_			0	0	0	Q9D2G2	Q9D2G2	Q9D2G2	Dlst	Dihydrolipoyllysine-residue succinyltransferase component of 2-oxoglutarate dehydrogenase complex, mitochondrial	ISO-MSMS	0	484.294	3	464.937	1391.79	-2.6537	NaN	34.638	0.59732	27.524	27.155	27.752	-7.1147					0.10073	1	9384	56.527	32.778	1	1.5578	1443800	2130400
AAPPLAEAGAAKGLR	15	1	_AAPPLAEAGAAKGLR_			0	0	0	Q9D2G2	Q9D2G2	Q9D2G2	Dlst	Dihydrolipoyllysine-residue succinyltransferase component of 2-oxoglutarate dehydrogenase complex, mitochondrial	MULTI-MSMS		487.647	3	464.937	1391.79	-2.9338	-0.43071	22.206	0.9244	30.398	30.138	31.062	8.1921					0.001782	2	4694	74.789	43.604	1	1.4835	1282200	1785800
AAPPLAEAGAAKGLR	15	1	_AAPPLAEAGAAKGLR_			0	0	0	Q9D2G2	Q9D2G2	Q9D2G2	Dlst	Dihydrolipoyllysine-residue succinyltransferase component of 2-oxoglutarate dehydrogenase complex, mitochondrial	MULTI-MATCH			3	464.937	1391.79	-3.9998	-3.4245	22.553	1.4083	30.22	29.98	31.388	7.667	-0.12075	0.00035738	NaN	74.789	NaN	0		NaN	NaN	0	1.8208	481430	993170
AAPPLAEAGAAKGLR	15	1	_AAPPLAEAGAAKGLR_			0	0	0	Q9D2G2	Q9D2G2	Q9D2G2	Dlst	Dihydrolipoyllysine-residue succinyltransferase component of 2-oxoglutarate dehydrogenase complex, mitochondrial	MULTI-MATCH			3	464.937	1391.79	-3.9922	-0.28917	23.107	1.5474	30.376	30.028	31.575	7.2692	0.035797	0.00036801	NaN	74.789	NaN	0		NaN	NaN	0	1.5913	642390	1040400
AAPPLAEAGAAKGLR	15	1	_AAPPLAEAGAAKGLR_			0	0	0	Q9D2G2	Q9D2G2	Q9D2G2	Dlst	Dihydrolipoyllysine-residue succinyltransferase component of 2-oxoglutarate dehydrogenase complex, mitochondrial	MULTI-MATCH			3	464.937	1391.79	-6.0481	-1.4908	22.715	0.91127	30.368	30.1	31.011	7.6538	0.027695	-0.0024995	NaN	74.789	NaN	0		NaN	NaN	0	1.3193	1153600	1517100
AAQASAAPKAGTATGR	16	1	_(ac)AAQASAAPKAGTATGR_			1	0	0	P56480	P56480	P56480	Atp5b	ATP synthase subunit beta, mitochondrial	MULTI-MSMS		752.922	2	735.887	1469.76	-0.88895	3.0127	16.359	0.81541	16.359	16.14	16.956	0					5.2134e-37	1	3236	78.287	57.289	1	1.8134	441730	856190
AAQASAAPKAGTATGR	16	1	_(ac)AAQASAAPKAGTATGR_			1	0	0	P56480	P56480	P56480	Atp5b	ATP synthase subunit beta, mitochondrial	ISO-MSMS	1	752.921	2	735.887	1469.76	-2.4435	NaN	15.242	0.99841	23.009	22.743	23.741	7.7672					0.015506	1	2611	81.431	34.54	1	6.4988	13032	155100
AAQASAAPKAGTATGR	16	1	_(ac)AAQASAAPKAGTATGR_			1	0	0	P56480	P56480	P56480	Atp5b	ATP synthase subunit beta, mitochondrial	ISO-MSMS	1	752.922	2	735.887	1469.76	1.5996	NaN	15.65	1.2067	24.677	24.361	25.568	9.0264					0.015383	1	2396	100.93	64.987	1	NaN	0	81926
AAQASAAPKAGTATGR	16	1	_(ac)AAQASAAPKAGTATGR_			1	0	0	P56480	P56480	P56480	Atp5b	ATP synthase subunit beta, mitochondrial	MSMS	0	749.905	2	735.887	1469.76	NaN	NaN	15.756	1	24.681	24.181	25.181	8.9254					0.026488	1	2458	59.898	23.954	1
AAQASAAPKAGTATGR	16	1	_(ac)AAQASAAPKAGTATGR_			1	0	0	P56480	P56480	P56480	Atp5b	ATP synthase subunit beta, mitochondrial	MULTI-MSMS		752.921	2	735.887	1469.76	-1.9438	1.4299	16.194	0.63444	16.335	16.129	16.764	0.14063					1.5481e-17	3	3198	85.845	70.873	1	2.4645	235950	621200
AAQASAAPKAGTATGR	16	1	_(ac)AAQASAAPKAGTATGR_			1	0	0	P56480	P56480	P56480	Atp5b	ATP synthase subunit beta, mitochondrial	ISO-MSMS	1	752.92	2	735.887	1469.76	1.0357	NaN	15.405	0.80947	22.886	22.693	23.502	7.4814					0.012787	1	2663	132.47	96.529	1	NaN	0	157800
AAQASAAPKAGTATGR	16	1	_(ac)AAQASAAPKAGTATGR_			1	0	0	P56480	P56480	P56480	Atp5b	ATP synthase subunit beta, mitochondrial	ISO-MSMS	1	752.923	2	735.887	1469.76	3.7553	NaN	15.05	1.3695	24.627	24.192	25.562	9.5764					0.095801	1	2182	53.967	28.308	1	NaN	1354	42738
AAQASAAPKAGTATGR	16	1	_(ac)AAQASAAPKAGTATGR_			1	0	0	P56480	P56480	P56480	Atp5b	ATP synthase subunit beta, mitochondrial	MSMS	1	752.921	2	735.887	1469.76	NaN	NaN	15.186	1	24.675	24.175	25.175	9.4892					0.0073468	1	2381	68.513	49.27	1
AAQASAAPKAGTATGR	16	1	_(ac)AAQASAAPKAGTATGR_			1	0	0	P56480	P56480	P56480	Atp5b	ATP synthase subunit beta, mitochondrial	ISO-MSMS	0	749.905	2	735.887	1469.76	-1.3779	NaN	16.244	0.32928	16.376	16.206	16.536	0.1323					0.028096	1	3124	114.72	77.609	1	NaN	250530	7720
AAQASAAPKAGTATGR	16	1	_(ac)AAQASAAPKAGTATGR_			1	0	0	P56480	P56480	P56480	Atp5b	ATP synthase subunit beta, mitochondrial	MSMS	1	752.92	2	735.887	1469.76	NaN	NaN	16.158	1	16.291	15.791	16.791	0.1323					2.9135e-07	1	3113	100.22	52.285	1
AAQASAAPKAGTATGR	16	1	_(ac)AAQASAAPKAGTATGR_			1	0	0	P56480	P56480	P56480	Atp5b	ATP synthase subunit beta, mitochondrial	MSMS	1	752.92	2	735.887	1469.76	NaN	NaN	14.763	1	22.998	22.498	23.498	8.2345					2.5131e-08	1	2573	95.401	51.092	1
AAQASAAPKAGTATGR	16	1	_(ac)AAQASAAPKAGTATGR_			1	0	0	P56480	P56480	P56480	Atp5b	ATP synthase subunit beta, mitochondrial	MULTI-MSMS		752.92	2	735.887	1469.76	2.854	1.2829	14.737	0.90567	24.719	24.506	25.411	9.9825					1.4922e-17	1	2318	52.071	37.099	1	1.7253	46040	80474
AAQASAAPKAGTATGR	16	1	_AAQASAAPKAGTATGR_			0	0	0	P56480	P56480	P56480	Atp5b	ATP synthase subunit beta, mitochondrial	MULTI-MSMS		499.633	3	476.923	1427.75	-0.34152	2.3232	11.538	1.5811	19.305	18.533	20.114	7.7672					5.052e-20	2	1619	121.82	98.898	1	1.3749	553480	754830
AAQASAAPKAGTATGR	16	1	_AAQASAAPKAGTATGR_			0	0	0	P56480	P56480	P56480	Atp5b	ATP synthase subunit beta, mitochondrial	MULTI-MSMS		742.915	2	714.881	1427.75	-2.0441	1.7452	11.537	1.5095	19.304	18.756	20.266	7.7672					0.00072093	1	1624	95.401	80.429	1	1.2135	93457	76106
AAQASAAPKAGTATGR	16	1	_AAQASAAPKAGTATGR_			0	0	0	P56480	P56480	P56480	Atp5b	ATP synthase subunit beta, mitochondrial	MSMS	1	748.946	2	714.881	1427.75	NaN	NaN	11.542	1	19.31	18.81	19.81	7.7672					0.029062	1	1623	59.306	25.897	1
AAQASAAPKAGTATGR	16	1	_AAQASAAPKAGTATGR_			0	0	0	P56480	P56480	P56480	Atp5b	ATP synthase subunit beta, mitochondrial	MULTI-MSMS		499.634	3	476.923	1427.75	-1.3955	-0.44047	11.723	3.3986	21.246	20.602	24	9.5236					0.011613	1	1601	59.513	45.483	1	1.6948	133670	351150
AAQASAAPKAGTATGR	16	1	_AAQASAAPKAGTATGR_			0	0	0	P56480	P56480	P56480	Atp5b	ATP synthase subunit beta, mitochondrial	MULTI-MSMS		742.915	2	714.881	1427.75	-1.7792	-0.25406	11.629	1.5396	21.153	20.829	22.369	9.5236					0.046099	1	1604	62.14	36.021	1	1.2881	59964	94605
AAQASAAPKAGTATGR	16	1	_AAQASAAPKAGTATGR_			0	0	0	P56480	P56480	P56480	Atp5b	ATP synthase subunit beta, mitochondrial	MSMS	0	495.613	3	476.923	1427.75	NaN	NaN	11.595	1	21.119	20.619	21.619	9.5236					0.0063819	1	1602	69.331	22.739	1
AAQASAAPKAGTATGR	16	1	_AAQASAAPKAGTATGR_			0	0	0	P56480	P56480	P56480	Atp5b	ATP synthase subunit beta, mitochondrial	MULTI-SECPEP		748.948	2	714.881	1427.75	-0.78477	1.4813	11.58	2.2204	21.025	20.618	22.838	9.445					0.072398	1	1597	66.989	50.357	1	1.3279	47103	67531
AAQASAAPKAGTATGR	16	1	_AAQASAAPKAGTATGR_			0	0	0	P56480	P56480	P56480	Atp5b	ATP synthase subunit beta, mitochondrial	MULTI-SECPEP		499.634	3	476.923	1427.75	-2.8164	-0.1523	11.668	3.9926	21.113	20.502	24.494	9.445					0.12397	1	1595	43.024	30.044	1	1.1693	184420	243810
AAQASAAPKAGTATGR	16	1	_AAQASAAPKAGTATGR_			0	0	0	P56480	P56480	P56480	Atp5b	ATP synthase subunit beta, mitochondrial	MULTI-MSMS		495.612	3	476.923	1427.75	0.39897	3.1828	11.7	2.3748	20.727	20.11	22.484	9.0264					0.0044295	2	1613	64.52	64.52	1	1.3346	614460	822590
AAQASAAPKAGTATGR	16	1	_AAQASAAPKAGTATGR_			0	0	0	P56480	P56480	P56480	Atp5b	ATP synthase subunit beta, mitochondrial	MULTI-MSMS		748.946	2	714.881	1427.75	-0.66981	2.5101	11.7	1.7728	20.727	20.341	22.114	9.0264					0.0052591	1	1614	75.045	68.191	1	1.3801	93431	200040
AAQASAAPKAGTATGR	16	1	_AAQASAAPKAGTATGR_			0	0	0	P56480	P56480	P56480	Atp5b	ATP synthase subunit beta, mitochondrial	MULTI-MSMS		742.914	2	714.881	1427.75	-0.62713	2.6729	11.762	1.9986	20.687	20.211	22.21	8.9254					0.00065059	2	1613	102.73	79.506	1	1.2407	200610	240180
AAQASAAPKAGTATGR	16	1	_AAQASAAPKAGTATGR_			0	0	0	P56480	P56480	P56480	Atp5b	ATP synthase subunit beta, mitochondrial	MSMS	1	499.634	3	476.923	1427.75	NaN	NaN	11.671	1	20.596	20.096	21.096	8.9254					1.604e-08	1	1610	95.236	49.321	1
AAQASAAPKAGTATGR	16	1	_AAQASAAPKAGTATGR_			0	0	0	P56480	P56480	P56480	Atp5b	ATP synthase subunit beta, mitochondrial	MSMS	1	499.634	3	476.923	1427.75	NaN	NaN	11.763	1	20.689	20.189	21.189	8.9254					1.6584e-08	1	1625	85.619	39.704	1
AAQASAAPKAGTATGR	16	1	_AAQASAAPKAGTATGR_			0	0	0	P56480	P56480	P56480	Atp5b	ATP synthase subunit beta, mitochondrial	MULTI-MSMS		499.634	3	476.923	1427.75	-2.315	0.70202	11.68	4.8372	20.847	20.095	24.932	9.1669					4.1935e-18	1	1606	118.21	92.08	1	1.3505	311560	445160
AAQASAAPKAGTATGR	16	1	_AAQASAAPKAGTATGR_			0	0	0	P56480	P56480	P56480	Atp5b	ATP synthase subunit beta, mitochondrial	MULTI-MSMS		742.915	2	714.881	1427.75	-2.2487	1.6141	11.674	2.2378	20.841	20.439	22.677	9.1669					0.0035307	1	1609	81.494	30.402	1	1.3372	74881	110950
AAQASAAPKAGTATGR	16	1	_AAQASAAPKAGTATGR_			0	0	0	P56480	P56480	P56480	Atp5b	ATP synthase subunit beta, mitochondrial	MULTI-MSMS		499.634	3	476.923	1427.75	-2.1776	0.29743	11.803	5.4519	20.973	20.403	25.855	9.1701					0.0069158	2	1606	61.265	46.703	1	1.2721	273490	352010
AAQASAAPKAGTATGR	16	1	_AAQASAAPKAGTATGR_			0	0	0	P56480	P56480	P56480	Atp5b	ATP synthase subunit beta, mitochondrial	MULTI-MSMS		742.915	2	714.881	1427.75	0.089437	2.3446	11.677	2.0058	20.847	20.403	22.409	9.1701					0.0078447	2	1609	78.692	52.573	1	1.4162	56154	79669
AAQASAAPKAGTATGR	16	1	_AAQASAAPKAGTATGR_			0	0	0	P56480	P56480	P56480	Atp5b	ATP synthase subunit beta, mitochondrial	ISO-MSMS	0	742.916	2	714.881	1427.75	0.25112	NaN	11.542	1.1259	20.931	20.423	21.549	9.3892					0.015908	1	1589	80.245	43.82	1	1.416	110810	148930
AAQASAAPKAGTATGR	16	1	_AAQASAAPKAGTATGR_			0	0	0	P56480	P56480	P56480	Atp5b	ATP synthase subunit beta, mitochondrial	MSMS	1	499.634	3	476.923	1427.75	NaN	NaN	11.543	1	20.933	20.433	21.433	9.3892					3.0171e-07	1	1585	100.41	55.794	1
AAQASAAPKAGTATGR	16	1	_AAQASAAPKAGTATGR_			0	0	0	P56480	P56480	P56480	Atp5b	ATP synthase subunit beta, mitochondrial	MULTI-MSMS		499.633	3	476.923	1427.75	-0.28426	2.5042	15.647	2.8933	8.5327	7.691	10.584	-7.1147					0.043519	2	2162	50.188	39.242	1	1.1595	476180	535630
AAQASAAPKAGTATGR	16	1	_AAQASAAPKAGTATGR_			0	0	0	P56480	P56480	P56480	Atp5b	ATP synthase subunit beta, mitochondrial	MSMS	0	742.916	2	714.881	1427.75	NaN	NaN	11.306	1	21.148	20.648	21.648	9.8426					9.8831e-09	1	1548	86.772	50.348	1
AAQASAAPKAGTATGR	16	1	_AAQASAAPKAGTATGR_			0	0	0	P56480	P56480	P56480	Atp5b	ATP synthase subunit beta, mitochondrial	MSMS	1	499.634	3	476.923	1427.75	NaN	NaN	11.237	1	21.12	20.62	21.62	9.8826					0.031822	1	1531	58.671	30.344	1
AAQASAAPKAGTATGR	16	1	_AAQASAAPKAGTATGR_			0	0	0	P56480	P56480	P56480	Atp5b	ATP synthase subunit beta, mitochondrial	MULTI-MSMS		495.613	3	476.923	1427.75	-4.2655	-0.36065	11.379	3.2755	21.447	20.718	23.993	10.067					0.046099	1	1533	49.559	34.358	1	1.1128	97873	116440
AAQASAAPKAGTATGR	16	1	_AAQASAAPKAGTATGR_			0	0	0	P56480	P56480	P56480	Atp5b	ATP synthase subunit beta, mitochondrial	MULTI-MSMS		749.451	2	714.881	1427.75	0.19403	1.7422	11.319	1.5888	21.386	20.83	22.419	10.067					0.085284	1	1534	54.023	29.247	1	1.0993	29840	31456
AAQEPAAFWGPLAR	14	0	_AAQEPAAFWGPLAR_			0	0	0	Q99NB1	Q99NB1	Q99NB1	Acss1	Acetyl-coenzyme A synthetase 2-like, mitochondrial	ISO-MSMS	1	759.919	2	742.886	1483.76	-1.0526	NaN	39.492	0.70154	46.962	46.668	47.369	7.4695					0.01427	1	10832	91.937	54.746	1	1.6627	73676	152460
AAQEPAAFWGPLAR	14	0	_AAQEPAAFWGPLAR_			0	0	0	Q99NB1	Q99NB1	Q99NB1	Acss1	Acetyl-coenzyme A synthetase 2-like, mitochondrial	MULTI-MSMS		759.919	2	742.886	1483.76	0.055251	1.278	46.144	0.9032	46.384	46.02	46.924	0.24004					0.00047377	2	13913	83.045	52.595	1	1.8589	91836	216760
AAQEPAAFWGPLAR	14	0	_AAQEPAAFWGPLAR_			0	0	0	Q99NB1	Q99NB1	Q99NB1	Acss1	Acetyl-coenzyme A synthetase 2-like, mitochondrial	MULTI-MSMS		756.904	2	742.886	1483.76	0.19069	3.1289	38.957	1.7221	48.744	48.192	49.914	9.7873					1.8929e-08	3	8704	106.29	77.564	1	2.0554	107070	244500
AAQEPAAFWGPLAR	14	0	_AAQEPAAFWGPLAR_			0	0	0	Q99NB1	Q99NB1	Q99NB1	Acss1	Acetyl-coenzyme A synthetase 2-like, mitochondrial	MULTI-MSMS		756.903	2	742.886	1483.76	1.4666	2.0396	46.032	0.88641	46.363	45.866	46.753	0.33103					0.0007899	1	15515	90.146	51.127	1	1.9773	168010	289890
AAQEPAAFWGPLAR	14	0	_AAQEPAAFWGPLAR_			0	0	0	Q99NB1	Q99NB1	Q99NB1	Acss1	Acetyl-coenzyme A synthetase 2-like, mitochondrial	ISO-MSMS	1	507.298	3	495.593	1483.76	1.8962	NaN	38.645	1.1103	46.938	46.619	47.729	8.2929					0.062369	1	12122	50.155	35.524	1	1.8841	142260	266740
AAQEPAAFWGPLAR	14	0	_AAQEPAAFWGPLAR_			0	0	0	Q99NB1	Q99NB1	Q99NB1	Acss1	Acetyl-coenzyme A synthetase 2-like, mitochondrial	MULTI-MSMS		757.401	2	742.886	1483.76	0.19559	2.3131	38.696	0.94091	48.776	48.372	49.313	10.08					0.019573	1	11276	59.57	30.097	1	1.842	185750	324020
AAQEPAAFWGPLAR	14	0	_AAQEPAAFWGPLAR_			0	0	0	Q99NB1	Q99NB1	Q99NB1	Acss1	Acetyl-coenzyme A synthetase 2-like, mitochondrial	MULTI-MATCH			2	742.886	1483.76	2.483	2.0063	46.368	0.85187	46.368	45.844	46.695	0	-0.0038093	0.00089518	NaN	83.045	NaN	0		NaN	NaN	0	1.8624	84002	198640
AAQEPAAFWGPLAR	14	0	_AAQEPAAFWGPLAR_			0	0	0	Q99NB1	Q99NB1	Q99NB1	Acss1	Acetyl-coenzyme A synthetase 2-like, mitochondrial	MULTI-MATCH			2	742.886	1483.76	0.38589	0.90084	39.168	1.8688	48.896	48.085	49.954	9.7282	0.090715	0.00024834	NaN	106.29	NaN	0		NaN	NaN	0	1.7075	105560	372570
AASAIKGLSALR	12	1	_(ac)AASAIKGLSALR_			1	0	0	Q9D8T7-2;Q9D8T7	Q9D8T7-2	Q9D8T7-2	Slirp	SRA stem-loop-interacting RNA-binding protein, mitochondrial	MULTI-MSMS		617.393	2	600.359	1198.7	0.063481	3.9874	42.28	1.122	42.28	42.014	43.136	0					1.7258e-292	4	13378	113.71	90.926	1	1.4821	1884000	2891000
AASAIKGLSALR	12	1	_(ac)AASAIKGLSALR_			1	0	0	Q9D8T7-2;Q9D8T7	Q9D8T7-2	Q9D8T7-2	Slirp	SRA stem-loop-interacting RNA-binding protein, mitochondrial	MULTI-MATCH			1	1199.71	1198.7	1.2096	1.6588	42.005	0.73953	42.237	41.955	42.695	0.23163	-0.0013096	-0.00012862	NaN	66.758	NaN	0		NaN	NaN	0	1.6319	98153	159560
AASAIKGLSALR	12	1	_(ac)AASAIKGLSALR_			1	0	0	Q9D8T7-2;Q9D8T7	Q9D8T7-2	Q9D8T7-2	Slirp	SRA stem-loop-interacting RNA-binding protein, mitochondrial	MULTI-MATCH			2	600.359	1198.7	0.3341	2.6499	35.843	2.0664	45.898	45.357	47.424	10.055	0.0029977	0.0010093	NaN	77.062	NaN	0		NaN	NaN	0	1.5878	31277	55963
AASAIKGLSALR	12	1	_(ac)AASAIKGLSALR_			1	0	0	Q9D8T7-2;Q9D8T7	Q9D8T7-2	Q9D8T7-2	Slirp	SRA stem-loop-interacting RNA-binding protein, mitochondrial	MULTI-MATCH			2	600.359	1198.7	-0.9011	1.3862	35.89	1.5255	45.862	45.566	47.092	9.9713	-0.033064	-0.00047384	NaN	77.062	NaN	0		NaN	NaN	0	1.6327	47208	79403
AASGNLGHTPFLDEL	15	0	_AASGNLGHTPFLDEL_			0	0	0	Q9DB77	Q9DB77	Q9DB77	Uqcrc2	Cytochrome b-c1 complex subunit 2, mitochondrial	ISO-MSMS	0	785.402	2	771.383	1540.75	1.5415	NaN	40.913	1.5738	48.67	47.984	49.558	7.7576					0.024461	1	11991	91.62	59.411	1	0.47024	261570	67188
AASGNLGHTPFLDEL	15	0	_AASGNLGHTPFLDEL_			0	0	0	Q9DB77	Q9DB77	Q9DB77	Uqcrc2	Cytochrome b-c1 complex subunit 2, mitochondrial	ISO-MSMS	0	785.401	2	771.383	1540.75	1.0966	NaN	40.196	0.47227	48.711	48.419	48.892	8.5145					0.026703	2	12701	97.911	64.045	1	0.43236	405290	111790
AASKVKQDMPPPGGYGPIDYKR	22	3	_(ac)AASKVKQDM(ox)PPPGGYGPIDYKR_	AASKVKQDM(1)PPPGGYGPIDYKR	AASKVKQDM(40.67)PPPGGYGPIDYKR	1	1	0	Q9ERS2	Q9ERS2	Q9ERS2	Ndufa13	NADH dehydrogenase [ubiquinone] 1 alpha subcomplex subunit 13	ISO-MSMS	0	630.338	4	609.061	2432.22	1.5985	NaN	25.098	2.3565	34.33	33.664	36.021	9.2322					0.084745	1	3950	40.669	24.903	1	0.14213	117710	2648
AASKVKQDMPPPGGYGPIDYKR	22	3	_(ac)AASKVKQDM(ox)PPPGGYGPIDYKR_	AASKVKQDM(1)PPPGGYGPIDYKR	AASKVKQDM(53.2)PPPGGYGPIDYKR	1	1	0	Q9ERS2	Q9ERS2	Q9ERS2	Ndufa13	NADH dehydrogenase [ubiquinone] 1 alpha subcomplex subunit 13	MULTI-MSMS		630.339	4	609.061	2432.22	-0.081905	3.1329	26.398	0.99353	26.639	25.873	26.867	0.24004					4.7632e-16	2	7363	53.201	53.201	1	0.51578	1007300	494820
AASKVKQDMPPPGGYGPIDYKR	22	3	_(ac)AASKVKQDM(ox)PPPGGYGPIDYKR_	AASKVKQDM(1)PPPGGYGPIDYKR	AASKVKQDM(71.09)PPPGGYGPIDYKR	1	1	0	Q9ERS2	Q9ERS2	Q9ERS2	Ndufa13	NADH dehydrogenase [ubiquinone] 1 alpha subcomplex subunit 13	ISO-MSMS	1	634.86	4	609.061	2432.22	-0.028155	NaN	29.462	0.95787	29.694	29.325	30.282	0.2317					2.8958e-09	1	9067	71.091	52.047	1	8.6655	51506	769180
AASKVKQDMPPPGGYGPIDYKR	22	3	_(ac)AASKVKQDM(ox)PPPGGYGPIDYKR_	AASKVKQDM(1)PPPGGYGPIDYKR	AASKVKQDM(67.83)PPPGGYGPIDYKR	1	1	0	Q9ERS2	Q9ERS2	Q9ERS2	Ndufa13	NADH dehydrogenase [ubiquinone] 1 alpha subcomplex subunit 13	ISO-MSMS	0	630.589	4	609.061	2432.22	0.71636	NaN	29.728	0.86874	29.96	29.45	30.319	0.2317					4.8805e-06	1	9226	67.827	41.35	1	0.063275	1449900	91272
AASKVKQDMPPPGGYGPIDYKR	22	3	_(ac)AASKVKQDM(ox)PPPGGYGPIDYKR_	AASKVKQDM(1)PPPGGYGPIDYKR	AASKVKQDM(40.81)PPPGGYGPIDYKR	1	1	0	Q9ERS2	Q9ERS2	Q9ERS2	Ndufa13	NADH dehydrogenase [ubiquinone] 1 alpha subcomplex subunit 13	MULTI-SECPEP		634.819	4	609.061	2432.22	0.15215	1.5165	27.923	0.81607	28.155	27.816	28.632	0.2317					8.8717e-15	1	8384	40.81	27.753	1	0.49378	1022300	530190
AASKVKQDMPPPGGYGPIDYKR	22	3	_(ac)AASKVKQDM(ox)PPPGGYGPIDYKR_			1	1	0	Q9ERS2	Q9ERS2	Q9ERS2	Ndufa13	NADH dehydrogenase [ubiquinone] 1 alpha subcomplex subunit 13	MULTI-MATCH			4	609.061	2432.22	-1.1446	4.2928	28.261	1.2554	28.261	27.871	29.127	0	-0.40449	-0.0013966	NaN	64.028	NaN	0		NaN	NaN	0	0.74775	509270	428620
AASKVKQDMPPPGGYGPIDYKR	22	3	_(ac)AASKVKQDM(ox)PPPGGYGPIDYKR_			1	1	0	Q9ERS2	Q9ERS2	Q9ERS2	Ndufa13	NADH dehydrogenase [ubiquinone] 1 alpha subcomplex subunit 13	MULTI-MATCH			4	609.061	2432.22	-0.70616	-0.62203	35.39	0.96583	29.22	28.646	29.612	-6.1701	0.55461	-0.00032848	NaN	64.028	NaN	0		NaN	NaN	0	0.67797	267270	193530
AASKVKQDMPPPGGYGPIDYKR	22	3	_(ac)AASKVKQDM(ox)PPPGGYGPIDYKR_			1	1	0	Q9ERS2	Q9ERS2	Q9ERS2	Ndufa13	NADH dehydrogenase [ubiquinone] 1 alpha subcomplex subunit 13	MULTI-MATCH			4	609.061	2432.22	2.4462	1.3617	34.164	1.6048	27.994	27.197	28.801	-6.1701	-0.15615	0.0017735	NaN	83.871	NaN	0		NaN	NaN	0	0.75768	5504300	4165300
AASKVKQDMPPPGGYGPIDYKR	22	3	_(ac)AASKVKQDM(ox)PPPGGYGPIDYKR_			1	1	0	Q9ERS2	Q9ERS2	Q9ERS2	Ndufa13	NADH dehydrogenase [ubiquinone] 1 alpha subcomplex subunit 13	MULTI-MATCH			3	811.746	2432.22	1.1656	-0.59879	24.638	0.90769	31.92	31.612	32.52	7.2819	0.037563	0.0025963	NaN	49.902	NaN	0		NaN	NaN	0	0.53161	216350	98059
AASKVKQDMPPPGGYGPIDYKR	22	3	_(ac)AASKVKQDM(ox)PPPGGYGPIDYKR_			1	1	0	Q9ERS2	Q9ERS2	Q9ERS2	Ndufa13	NADH dehydrogenase [ubiquinone] 1 alpha subcomplex subunit 13	MULTI-MATCH			3	811.746	2432.22	-0.38252	1.8052	24.242	1.468	34.03	33.552	35.02	9.7873	-0.015405	0.0012698	NaN	44.863	NaN	0		NaN	NaN	0	0.55179	84961	51707
AASKVKQDMPPPGGYGPIDYKR	22	3	_(ac)AASKVKQDM(ox)PPPGGYGPIDYKR_			1	1	0	Q9ERS2	Q9ERS2	Q9ERS2	Ndufa13	NADH dehydrogenase [ubiquinone] 1 alpha subcomplex subunit 13	MULTI-MATCH			3	811.746	2432.22	-0.87963	3.326	24.235	1.1611	34.063	33.694	34.855	9.8274	0.017415	5.9211e-05	NaN	44.863	NaN	0		NaN	NaN	0	0.60139	182990	116030
AASKVKQDMPPPGGYGPIDYKR	22	3	_(ac)AASKVKQDM(ox)PPPGGYGPIDYKR_			1	1	0	Q9ERS2	Q9ERS2	Q9ERS2	Ndufa13	NADH dehydrogenase [ubiquinone] 1 alpha subcomplex subunit 13	MULTI-MATCH			4	609.061	2432.22	1.3416	1.3514	30.543	1.1091	30.775	30.252	31.361	0.2317	0.2113	-0.00023257	NaN	63.376	NaN	0		NaN	NaN	0	0.49109	1447900	819960
AASKVKQDMPPPGGYGPIDYKR	22	3	_(ac)AASKVKQDM(ox)PPPGGYGPIDYKR_			1	1	0	Q9ERS2	Q9ERS2	Q9ERS2	Ndufa13	NADH dehydrogenase [ubiquinone] 1 alpha subcomplex subunit 13	MULTI-MATCH			3	811.746	2432.22	0.045749	-1.0531	23.636	1.0325	31.829	31.559	32.591	8.1927	-0.053852	-0.00013083	NaN	49.902	NaN	0		NaN	NaN	0	0.50113	223870	119570
AASKVKQDMPPPGGYGPIDYKR	22	3	_AASKVKQDM(ox)PPPGGYGPIDYKR_	AASKVKQDM(1)PPPGGYGPIDYKR	AASKVKQDM(41.9)PPPGGYGPIDYKR	0	1	0	Q9ERS2	Q9ERS2	Q9ERS2	Ndufa13	NADH dehydrogenase [ubiquinone] 1 alpha subcomplex subunit 13	ISO-MSMS	0	501.677	5	479.048	2390.21	-0.60083	NaN	19.064	1.8766	27.078	26.534	28.411	8.0137					0.069611	1	3382	41.904	41.904	1	0.58974	267140	131720
AASKVKQDMPPPGGYGPIDYKR	22	3	_AASKVKQDM(ox)PPPGGYGPIDYKR_	AASKVKQDM(1)PPPGGYGPIDYKR	AASKVKQDM(46.56)PPPGGYGPIDYKR	0	1	0	Q9ERS2	Q9ERS2	Q9ERS2	Ndufa13	NADH dehydrogenase [ubiquinone] 1 alpha subcomplex subunit 13	ISO-MSMS	0	501.676	5	479.048	2390.21	-1.1074	NaN	18.757	0.80412	26.949	26.511	27.315	8.1921					0.036287	1	3286	46.558	32.248	1	0.62282	248200	97984
AASKVKQDMPPPGGYGPIDYKR	22	3	_(ac)AASKVKQDMPPPGGYGPIDYKR_			1	0	0	Q9ERS2	Q9ERS2	Q9ERS2	Ndufa13	NADH dehydrogenase [ubiquinone] 1 alpha subcomplex subunit 13	MULTI-MATCH			2	1209.12	2416.22	-0.85797	-1.7904	39.698	0.62114	33.227	32.888	33.509	-6.4706	1.1277	-0.0001578	NaN	64.136	NaN	0		NaN	NaN	0	0.69038	41620	35860
AASKVKQDMPPPGGYGPIDYKR	22	3	_(ac)AASKVKQDMPPPGGYGPIDYKR_			1	0	0	Q9ERS2	Q9ERS2	Q9ERS2	Ndufa13	NADH dehydrogenase [ubiquinone] 1 alpha subcomplex subunit 13	MULTI-MATCH			3	806.414	2416.22	0.52335	3.5757	31.33	1.4234	31.57	31.139	32.562	0.24004	-0.83627	0.00041689	NaN	92.565	NaN	0		NaN	NaN	0	0.58546	2249200	1231100
AASKVKQDMPPPGGYGPIDYKR	22	3	_(ac)AASKVKQDMPPPGGYGPIDYKR_			1	0	0	Q9ERS2	Q9ERS2	Q9ERS2	Ndufa13	NADH dehydrogenase [ubiquinone] 1 alpha subcomplex subunit 13	MULTI-MATCH			3	806.414	2416.22	-3.4162	0.46942	28.66	1.3947	35.961	35.549	36.943	7.3007	0.011633	-0.00020227	NaN	41.208	NaN	0		NaN	NaN	0	0.56596	485650	292750
AASKVKQDMPPPGGYGPIDYKR	22	3	_(ac)AASKVKQDMPPPGGYGPIDYKR_			1	0	0	Q9ERS2	Q9ERS2	Q9ERS2	Ndufa13	NADH dehydrogenase [ubiquinone] 1 alpha subcomplex subunit 13	MULTI-MATCH			3	806.414	2416.22	-3.7723	0.088087	28.27	1.3838	35.924	35.446	36.83	7.6538	-0.025053	-0.0010636	NaN	41.208	NaN	0		NaN	NaN	0	0.54882	609580	331790
AASKVKQDMPPPGGYGPIDYKR	22	3	_(ac)AASKVKQDMPPPGGYGPIDYKR_			1	0	0	Q9ERS2	Q9ERS2	Q9ERS2	Ndufa13	NADH dehydrogenase [ubiquinone] 1 alpha subcomplex subunit 13	MULTI-MATCH			3	806.414	2416.22	0.39802	-1.307	40.327	1.8104	32.912	32.033	33.843	-7.4152	0.50543	0.00011369	NaN	92.565	NaN	0		NaN	NaN	0	0.51662	3525500	1738400
AASLTYPLDLVR	12	0	_AASLTYPLDLVR_			0	0	0	Q8R0Y8	Q8R0Y8	Q8R0Y8	Slc25a42	Mitochondrial coenzyme A transporter SLC25A42	ISO-MSMS	1	677.406	2	659.872	1317.73	-3.1071	NaN	59.093	0.58321	51.987	51.707	52.29	-7.1054					0.074046	1	19385	64.103	40.675	1	0.92846	79396	150350
AASMPVDIVKTR	12	1	_AASMPVDIVKTR_			0	0	0	Q9CR62	Q9CR62	Q9CR62	Slc25a11	Mitochondrial 2-oxoglutarate/malate carrier protein	MULTI-MSMS		452.617	3	429.908	1286.7	-0.21437	2.2743	25.451	1.9864	32.751	32.114	34.101	7.3007					0.01945	1	5679	60.161	38.789	1	2.0109	298340	420920
AASMPVDIVKTR	12	1	_AASMPVDIVKTR_			0	0	0	Q9CR62	Q9CR62	Q9CR62	Slc25a11	Mitochondrial 2-oxoglutarate/malate carrier protein	MULTI-MSMS		452.618	3	429.908	1286.7	-0.84062	2.1918	24.422	1.8911	32.614	32.157	34.048	8.1921					0.015907	1	5577	61.212	46.181	1	1.5568	688040	1046600
AASSSSLEKSYELPDGQVITIGNER	25	1	_AASSSSLEKSYELPDGQVITIGNER_			0	0	0	P60710;P63260;E9Q1F2;E9Q5F4;P62737;P63268;A0A0U1RQ96;P68033;P68134	P60710;P62737;P68033	P68033	Actb;Actg1;Acta2;Actg2;Actc1;Acta1	Actin, cytoplasmic 1;Actin, cytoplasmic 1, N-terminally processed;Actin, cytoplasmic 2;Actin, cytoplasmic 2, N-terminally processed;Actin, aortic smooth muscle;Actin, gamma-enteric smooth muscle;Actin, alpha cardiac muscle 1;Actin, alpha skeletal muscle	MULTI-MSMS		907.823	3	884.443	2650.31	-2.5572	-0.11156	44.229	1.0579	44.469	44.016	45.073	0.24004					0.00015038	1	13422	56.298	40.202	1	1.1298	90020	98542
AASSSSLEKSYELPDGQVITIGNER	25	1	_AASSSSLEKSYELPDGQVITIGNER_			0	0	0	P60710;P63260;E9Q1F2;E9Q5F4;P62737;P63268;A0A0U1RQ96;P68033;P68134	P60710;P62737;P68033	P68033	Actb;Actg1;Acta2;Actg2;Actc1;Acta1	Actin, cytoplasmic 1;Actin, cytoplasmic 1, N-terminally processed;Actin, cytoplasmic 2;Actin, cytoplasmic 2, N-terminally processed;Actin, aortic smooth muscle;Actin, gamma-enteric smooth muscle;Actin, alpha cardiac muscle 1;Actin, alpha skeletal muscle	MULTI-MSMS		903.467	3	884.443	2650.31	-0.6644	0.98275	38.325	1.1794	45.979	45.692	46.871	7.6538					0.00058842	1	11483	54.658	6.1812	1	1.0261	299630	216790
AASSSSLEKSYELPDGQVITIGNER	25	1	_AASSSSLEKSYELPDGQVITIGNER_			0	0	0	P60710;P63260;E9Q1F2;E9Q5F4;P62737;P63268;A0A0U1RQ96;P68033;P68134	P60710;P62737;P68033	P68033	Actb;Actg1;Acta2;Actg2;Actc1;Acta1	Actin, cytoplasmic 1;Actin, cytoplasmic 1, N-terminally processed;Actin, cytoplasmic 2;Actin, cytoplasmic 2, N-terminally processed;Actin, aortic smooth muscle;Actin, gamma-enteric smooth muscle;Actin, alpha cardiac muscle 1;Actin, alpha skeletal muscle	ISO-MSMS	0	903.465	3	884.443	2650.31	-0.2111	NaN	52.491	0.76707	44.882	44.387	45.154	-7.6085					0.0034847	1	17040	54.441	40.28	1	0.81713	228380	135090
AASSSSLEKSYELPDGQVITIGNER	25	1	_AASSSSLEKSYELPDGQVITIGNER_			0	0	0	P60710;P63260;E9Q1F2;E9Q5F4;P62737;P63268;A0A0U1RQ96;P68033;P68134	P60710;P62737;P68033	P68033	Actb;Actg1;Acta2;Actg2;Actc1;Acta1	Actin, cytoplasmic 1;Actin, cytoplasmic 1, N-terminally processed;Actin, cytoplasmic 2;Actin, cytoplasmic 2, N-terminally processed;Actin, aortic smooth muscle;Actin, gamma-enteric smooth muscle;Actin, alpha cardiac muscle 1;Actin, alpha skeletal muscle	MULTI-MSMS		907.489	3	884.443	2650.31	-12838	-12836	38.006	1.0031	46.02	45.59	46.593	8.0137					3.6196e-18	1	11801	80.359	80.359	1	0.97985	368380	366340
AASSSSLEKSYELPDGQVITIGNER	25	1	_AASSSSLEKSYELPDGQVITIGNER_			0	0	0	P60710;P63260;E9Q1F2;E9Q5F4;P62737;P63268;A0A0U1RQ96;P68033;P68134	P60710;P62737;P68033	P68033	Actb;Actg1;Acta2;Actg2;Actc1;Acta1	Actin, cytoplasmic 1;Actin, cytoplasmic 1, N-terminally processed;Actin, cytoplasmic 2;Actin, cytoplasmic 2, N-terminally processed;Actin, aortic smooth muscle;Actin, gamma-enteric smooth muscle;Actin, alpha cardiac muscle 1;Actin, alpha skeletal muscle	ISO-MSMS	0	903.468	3	884.443	2650.31	0.27662	NaN	38.003	1.1748	46.016	45.631	46.806	8.0137					0.0078542	1	11796	50.029	21.379	1	0.77682	435940	270300
AASSSSLEKSYELPDGQVITIGNER	25	1	_AASSSSLEKSYELPDGQVITIGNER_			0	0	0	P60710;P63260;E9Q1F2;E9Q5F4;P62737;P63268;A0A0U1RQ96;P68033;P68134	P60710;P62737;P68033	P68033	Actb;Actg1;Acta2;Actg2;Actc1;Acta1	Actin, cytoplasmic 1;Actin, cytoplasmic 1, N-terminally processed;Actin, cytoplasmic 2;Actin, cytoplasmic 2, N-terminally processed;Actin, aortic smooth muscle;Actin, gamma-enteric smooth muscle;Actin, alpha cardiac muscle 1;Actin, alpha skeletal muscle	MULTI-MSMS		907.488	3	884.443	2650.31	-0.83389	1.5664	37.911	1.8171	46.004	45.131	46.948	8.0926					0.00011779	2	11802	57.432	38.221	1	0.83033	579340	493780
AASSSSLEKSYELPDGQVITIGNER	25	1	_AASSSSLEKSYELPDGQVITIGNER_			0	0	0	P60710;P63260;E9Q1F2;E9Q5F4;P62737;P63268;A0A0U1RQ96;P68033;P68134	P60710;P62737;P68033	P68033	Actb;Actg1;Acta2;Actg2;Actc1;Acta1	Actin, cytoplasmic 1;Actin, cytoplasmic 1, N-terminally processed;Actin, cytoplasmic 2;Actin, cytoplasmic 2, N-terminally processed;Actin, aortic smooth muscle;Actin, gamma-enteric smooth muscle;Actin, alpha cardiac muscle 1;Actin, alpha skeletal muscle	MULTI-MATCH			3	884.443	2650.31	0.79184	2.0012	38.647	0.96622	45.916	45.459	46.425	7.2692	-0.050134	0.0038423	NaN	57.432	NaN	0		NaN	NaN	0	0.99215	53629	68955
AASTSVKPIFSR	12	1	_AASTSVKPIFSR_			0	0	0	Q9CQZ5	Q9CQZ5	Q9CQZ5	Ndufa6	NADH dehydrogenase [ubiquinone] 1 alpha subcomplex subunit 6	MULTI-MSMS		666.423	2	632.356	1262.7	0.083396	2.3044	20.28	0.9339	27.549	27.244	28.178	7.2692					0.040169	1	3576	54.471	37.445	1	1.1084	150420	211310
AASTSVKPIFSR	12	1	_AASTSVKPIFSR_			0	0	0	Q9CQZ5	Q9CQZ5	Q9CQZ5	Ndufa6	NADH dehydrogenase [ubiquinone] 1 alpha subcomplex subunit 6	MULTI-MSMS		444.618	3	421.907	1262.7	0.67244	3.9005	20.381	1.6011	29.71	29.07	30.671	9.3293					0.077051	1	2998	39.424	20.182	1	1.1753	51091	74826
AASTSVKPIFSR	12	1	_AASTSVKPIFSR_			0	0	0	Q9CQZ5	Q9CQZ5	Q9CQZ5	Ndufa6	NADH dehydrogenase [ubiquinone] 1 alpha subcomplex subunit 6	MULTI-MSMS		445.286	3	421.907	1262.7	-1.7406	1.7713	20.47	0.89439	29.496	29.236	30.13	9.0264					0.011365	1	3785	69.578	38.392	1	1.43	428290	607640
AASTSVKPIFSR	12	1	_AASTSVKPIFSR_			0	0	0	Q9CQZ5	Q9CQZ5	Q9CQZ5	Ndufa6	NADH dehydrogenase [ubiquinone] 1 alpha subcomplex subunit 6	MULTI-MSMS		444.616	3	421.907	1262.7	-0.70875	1.3191	20.887	0.72994	21.127	20.929	21.659	0.24004					0.00012565	2	5106	77.185	46.11	1	1.9209	822850	1534900
AASTSVKPIFSR	12	1	_AASTSVKPIFSR_			0	0	0	Q9CQZ5	Q9CQZ5	Q9CQZ5	Ndufa6	NADH dehydrogenase [ubiquinone] 1 alpha subcomplex subunit 6	MULTI-MSMS		444.616	3	421.907	1262.7	0.25391	0.11545	28.524	0.86049	23.731	23.437	24.297	-4.7931					5.3043e-05	3	7027	86.803	68.907	1	1.7208	1667300	3077800
AASTSVKPIFSR	12	1	_AASTSVKPIFSR_			0	0	0	Q9CQZ5	Q9CQZ5	Q9CQZ5	Ndufa6	NADH dehydrogenase [ubiquinone] 1 alpha subcomplex subunit 6	MULTI-MSMS		444.617	3	421.907	1262.7	-0.81705	2.4535	19.994	1.2647	29.584	29.263	30.528	9.5891					0.0037155	2	3820	61.167	47.138	1	1.7936	592180	1141600
AASTSVKPIFSR	12	1	_AASTSVKPIFSR_			0	0	0	Q9CQZ5	Q9CQZ5	Q9CQZ5	Ndufa6	NADH dehydrogenase [ubiquinone] 1 alpha subcomplex subunit 6	ISO-MSMS	1	444.615	3	421.907	1262.7	0.16183	NaN	31.74	1.0026	24.625	24.273	25.276	-7.1147					0.083334	1	7973	63.091	43.96	1	1.6621	1656000	2906900
AASTSVKPIFSR	12	1	_AASTSVKPIFSR_			0	0	0	Q9CQZ5	Q9CQZ5	Q9CQZ5	Ndufa6	NADH dehydrogenase [ubiquinone] 1 alpha subcomplex subunit 6	MULTI-MSMS		444.617	3	421.907	1262.7	0.66478	1.4309	19.462	0.63412	27.755	27.5	28.134	8.293					0.014569	1	4589	49.333	39.145	1	1.8178	661190	1315200
AASTSVKPIFSR	12	1	_AASTSVKPIFSR_			0	0	0	Q9CQZ5	Q9CQZ5	Q9CQZ5	Ndufa6	NADH dehydrogenase [ubiquinone] 1 alpha subcomplex subunit 6	MULTI-MSMS		660.391	2	632.356	1262.7	-0.52833	2.9839	19.34	0.92022	27.532	27.315	28.235	8.1921					0.0069433	1	3512	70.056	50.785	1	1.6417	175630	378750
AASTSVKPIFSR	12	1	_AASTSVKPIFSR_			0	0	0	Q9CQZ5	Q9CQZ5	Q9CQZ5	Ndufa6	NADH dehydrogenase [ubiquinone] 1 alpha subcomplex subunit 6	MULTI-MATCH			3	421.907	1262.7	0.2385	5.6818	21.145	0.79669	21.145	20.929	21.726	0	0.0088814	0.00028109	NaN	77.185	NaN	0		NaN	NaN	0	1.3491	924890	1348000
AASTSVKPIFSR	12	1	_AASTSVKPIFSR_			0	0	0	Q9CQZ5	Q9CQZ5	Q9CQZ5	Ndufa6	NADH dehydrogenase [ubiquinone] 1 alpha subcomplex subunit 6	MULTI-MATCH			2	632.356	1262.7	0.027364	3.148	20.326	0.95917	27.627	27.357	28.316	7.3007	0.0053523	0.00017061	NaN	70.056	NaN	0		NaN	NaN	0	1.5994	183410	316650
AASTSVKPIFSR	12	1	_AASTSVKPIFSR_			0	0	0	Q9CQZ5	Q9CQZ5	Q9CQZ5	Ndufa6	NADH dehydrogenase [ubiquinone] 1 alpha subcomplex subunit 6	MULTI-MATCH			2	632.356	1262.7	-0.24342	1.9802	19.994	1.0148	27.648	27.344	28.359	7.6538	0.026339	-0.00017185	NaN	70.056	NaN	0		NaN	NaN	0	1.486	211730	380480
AATDFVGEIR	10	0	_(ac)AATDFVGEIR_			1	0	0	V9GXR9;Q8BT42	V9GXR9	V9GXR9	Smim5	Small integral membrane protein 5	MULTI-MSMS		560.787	2	560.785	1119.56	-24994	-24993	52.478	1.017	46.108	45.67	46.687	-6.3705					0.021072	1	16445	43.282	6.7251	1	NaN	150280	200130
AATDFVGEIR	10	0	_(ac)AATDFVGEIR_			1	0	0	V9GXR9;Q8BT42	V9GXR9	V9GXR9	Smim5	Small integral membrane protein 5	ISO-MSMS	-1	560.784	2	560.785	1119.56	-2.7043	NaN	40.069	0.98653	47.636	47.032	48.019	7.5668					0.020672	1	13165	99.688	45.138	1
AATDFVGEIR	10	0	_(ac)AATDFVGEIR_			1	0	0	V9GXR9;Q8BT42	V9GXR9	V9GXR9	Smim5	Small integral membrane protein 5	ISO-MSMS	-1	560.787	2	560.785	1119.56	1.5099	NaN	40.102	0.9934	47.6	47.22	48.213	7.498					5.2368e-06	1	14099	196.99	103.83	1
AATDFVGEIR	10	0	_(ac)AATDFVGEIR_			1	0	0	V9GXR9;Q8BT42	V9GXR9	V9GXR9	Smim5	Small integral membrane protein 5	ISO-MSMS	-1	560.787	2	560.785	1119.56	-0.72001	NaN	40.199	1.3784	47.58	47.094	48.472	7.3812					0.00023685	2	14338	168.26	91.781	1
AATDFVGEIR	10	0	_(ac)AATDFVGEIR_			1	0	0	V9GXR9;Q8BT42	V9GXR9	V9GXR9	Smim5	Small integral membrane protein 5	ISO-MSMS	-1	560.786	2	560.785	1119.56	2.1084	NaN	39.547	1.6941	47.681	47.118	48.812	8.1341					0.0092157	1	14719	121.64	62.723	1
AATDFVGEIR	10	0	_(ac)AATDFVGEIR_			1	0	0	V9GXR9;Q8BT42	V9GXR9	V9GXR9	Smim5	Small integral membrane protein 5	ISO-MSMS	-1	560.787	2	560.785	1119.56	-0.78623	NaN	39.419	1.4484	47.512	47.098	48.547	8.093					0.025671	1	14475	113.71	51.744	1
AATEPWPENATLYQQLR	17	0	_AATEPWPENATLYQQLR_			0	0	0	O88441	O88441	O88441	Mtx2	Metaxin-2	MULTI-MSMS		673.015	3	663.334	1986.98	-2.1469	0.11408	39.048	0.95289	47.341	47.065	48.018	8.2929					9.3215e-05	2	12335	79.837	63.894	1	0.86776	356340	288010
AAVSKTAVAPIER	13	1	_AAVSKTAVAPIER_			0	0	0	P48962;Q3V132	P48962	P48962	Slc25a4;Slc25a31	ADP/ATP translocase 1;ADP/ATP translocase 4;ADP/ATP translocase 4, N-terminally processed	ISO-MSMS	1	460.967	3	438.258	1311.75	-0.38846	NaN	26.734	1.3926	20.464	20.148	21.54	-6.2703					0.012867	1	5826	80.632	80.632	1	1.0912	3940000	5155300
AAVSKTAVAPIER	13	1	_AAVSKTAVAPIER_			0	0	0	P48962;Q3V132	P48962	P48962	Slc25a4;Slc25a31	ADP/ATP translocase 1;ADP/ATP translocase 4;ADP/ATP translocase 4, N-terminally processed	ISO-MSMS	1	460.967	3	438.258	1311.75	0.98647	NaN	17.486	1.1996	25.253	25.096	26.296	7.7672					0.001619	1	3405	95.57	70.716	1	0.55437	4768100	3157000
AAVSKTAVAPIER	13	1	_AAVSKTAVAPIER_			0	0	0	P48962;Q3V132	P48962	P48962	Slc25a4;Slc25a31	ADP/ATP translocase 1;ADP/ATP translocase 4;ADP/ATP translocase 4, N-terminally processed	MULTI-MSMS		690.945	2	656.883	1311.75	0.27164	0.66845	25.1	1.4009	20.206	19.933	21.334	-4.8933					0.024444	1	5544	58.274	35.203	1	1.1457	312230	416480
AAVSKTAVAPIER	13	1	_AAVSKTAVAPIER_			0	0	0	P48962;Q3V132	P48962	P48962	Slc25a4;Slc25a31	ADP/ATP translocase 1;ADP/ATP translocase 4;ADP/ATP translocase 4, N-terminally processed	MULTI-MSMS		690.947	2	656.883	1311.75	0.26482	0.30662	27.878	1.0119	20.663	20.283	21.295	-7.2148					0.0020012	1	6324	76.326	58.014	1	1.1619	387080	574700
AAVSKTAVAPIER	13	1	_AAVSKTAVAPIER_			0	0	0	P48962;Q3V132	P48962	P48962	Slc25a4;Slc25a31	ADP/ATP translocase 1;ADP/ATP translocase 4;ADP/ATP translocase 4, N-terminally processed	MULTI-MATCH			2	656.883	1311.75	-0.14553	1.4803	26.75	1.84	20.48	20.194	22.034	-6.2703	0.030309	-0.00031679	NaN	76.326	NaN	0		NaN	NaN	0	1.3221	347690	505900
ACEFMFEETR	10	0	_ACEFMFEETR_			0	0	0	A0A0R4J083;P51174	A0A0R4J083	A0A0R4J083	Acadl	Long-chain specific acyl-CoA dehydrogenase, mitochondrial	MULTI-MSMS		674.286	2	660.273	1318.53	0.67262	0.96203	40.833	0.60752	34.362	34.146	34.754	-6.4706					0.046935	1	12058	56.632	46.109	1	2.3001	227510	532640
ACEFMFEETR	10	0	_ACEFMFEETR_			0	0	0	A0A0R4J083;P51174	A0A0R4J083	A0A0R4J083	Acadl	Long-chain specific acyl-CoA dehydrogenase, mitochondrial	MULTI-MSMS		674.289	2	660.273	1318.53	0.12755	1.1257	29.955	1.0743	37.337	37.05	38.125	7.382					0.014212	1	9811	81.338	70.814	1	2.0424	811090	1745400
ACEFMFEETR	10	0	_ACEFMFEETR_			0	0	0	A0A0R4J083;P51174	A0A0R4J083	A0A0R4J083	Acadl	Long-chain specific acyl-CoA dehydrogenase, mitochondrial	MULTI-MSMS		674.29	2	660.273	1318.53	0.27282	2.1539	34.084	0.67542	34.415	34.161	34.837	0.33103					0.018148	3	11237	77.677	65.909	1	1.9354	384240	743380
ACEFMFEETR	10	0	_ACEFMFEETR_			0	0	0	A0A0R4J083;P51174	A0A0R4J083	A0A0R4J083	Acadl	Long-chain specific acyl-CoA dehydrogenase, mitochondrial	MULTI-MATCH			2	660.273	1318.53	-0.67839	-1.0338	41.675	0.96259	34.26	33.913	34.876	-7.4152	-0.08569	-0.0012053	NaN	77.677	NaN	0		NaN	NaN	0	2.3249	314250	670630
ACEFMFEETR	10	0	_ACEFMFEETR_			0	0	0	A0A0R4J083;P51174	A0A0R4J083	A0A0R4J083	Acadl	Long-chain specific acyl-CoA dehydrogenase, mitochondrial	MULTI-MATCH			2	660.273	1318.53	-0.49471	2.0065	29.211	0.86562	37.325	37.036	37.902	8.1135	-0.0059097	-0.00062676	NaN	81.338	NaN	0		NaN	NaN	0	1.8156	129490	235930
ACGPCIGQWDR	11	0	_ACGPCIGQWDR_			0	0	0	Q99KI0	Q99KI0	Q99KI0	Aco2	Aconitate hydratase, mitochondrial	MULTI-MSMS		677.318	2	660.285	1318.55	0.27647	4.5098	28.523	0.79018	28.523	28.166	28.957	0					0.0002686	2	8146	101.46	85.818	1	1.6728	493820	946740
ACGPCIGQWDR	11	0	_ACGPCIGQWDR_			0	0	0	Q99KI0	Q99KI0	Q99KI0	Aco2	Aconitate hydratase, mitochondrial	MULTI-MSMS		677.317	2	660.285	1318.55	-0.38171	0.4421	34.489	0.97091	28.319	27.988	28.959	-6.1701					9.3876e-05	1	9254	100.25	79.916	1	1.8661	797490	1469700
ACGPCIGQWDR	11	0	_ACGPCIGQWDR_			0	0	0	Q99KI0	Q99KI0	Q99KI0	Aco2	Aconitate hydratase, mitochondrial	MULTI-MSMS		677.318	2	660.285	1318.55	0.14785	4.8991	28.275	0.78281	28.515	28.136	28.919	0.24004					0.01458	2	8003	65.347	61.65	1	1.3555	560800	761950
ACGPCIGQWDR	11	0	_ACGPCIGQWDR_			0	0	0	Q99KI0	Q99KI0	Q99KI0	Aco2	Aconitate hydratase, mitochondrial	MULTI-MSMS		674.3	2	660.285	1318.55	-0.00042832	-0.57451	33.087	1.1555	28.394	27.858	29.013	-4.6933					1.6375e-23	3	9227	140.11	119.78	1	1.5278	511470	809060
ACGPCIGQWDR	11	0	_ACGPCIGQWDR_			0	0	0	Q99KI0	Q99KI0	Q99KI0	Aco2	Aconitate hydratase, mitochondrial	MULTI-MSMS		677.318	2	660.285	1318.55	0.24702	1.586	25.416	0.98434	33.07	32.755	33.739	7.6538					0.00011687	4	5885	117.89	93.935	1	1.4756	629130	926710
ACGPCIGQWDR	11	0	_ACGPCIGQWDR_			0	0	0	Q99KI0	Q99KI0	Q99KI0	Aco2	Aconitate hydratase, mitochondrial	MULTI-MSMS		674.303	2	660.285	1318.55	1.0964	5.3435	25.327	1.1653	35.115	34.796	35.961	9.7873					0.084414	1	4850	47.187	17.377	1	1.4346	146540	226900
ACGPCIGQWDR	11	0	_ACGPCIGQWDR_			0	0	0	Q99KI0	Q99KI0	Q99KI0	Aco2	Aconitate hydratase, mitochondrial	MULTI-MSMS		674.302	2	660.285	1318.55	0.24001	2.7294	25.565	0.85602	35.154	34.841	35.697	9.5891					0.0003776	2	5909	102.61	86.947	1	1.4962	412230	626340
ACGPCIGQWDR	11	0	_ACGPCIGQWDR_			0	0	0	Q99KI0	Q99KI0	Q99KI0	Aco2	Aconitate hydratase, mitochondrial	MULTI-MSMS		677.316	2	660.285	1318.55	-0.13661	0.87894	28.248	0.64364	28.48	28.191	28.834	0.2317					8.8453e-17	4	8436	138.11	110.33	1	1.9966	986190	2010000
ACGPCIGQWDR	11	0	_ACGPCIGQWDR_			0	0	0	Q99KI0	Q99KI0	Q99KI0	Aco2	Aconitate hydratase, mitochondrial	MULTI-MSMS		677.316	2	660.285	1318.55	-0.33346	-0.81728	35.365	0.79112	28.25	28.014	28.805	-7.1147					0.00071084	3	9717	110.88	90.553	1	1.9945	778610	1497400
ACGPCIGQWDR	11	0	_ACGPCIGQWDR_			0	0	0	Q99KI0	Q99KI0	Q99KI0	Aco2	Aconitate hydratase, mitochondrial	MULTI-MSMS		674.299	2	660.285	1318.55	0.10802	-1.1595	24.875	0.8976	33.009	32.658	33.555	8.1342					0.00014064	3	7565	101.65	80.544	1	1.8935	1646600	3194800
ACGPCIGQWDR	11	0	_ACGPCIGQWDR_			0	0	0	Q99KI0	Q99KI0	Q99KI0	Aco2	Aconitate hydratase, mitochondrial	MULTI-MSMS		677.317	2	660.285	1318.55	-0.36187	1.9688	24.969	0.87879	32.983	32.705	33.583	8.0137					0.0018035	4	5889	92.051	71.722	1	1.9253	752140	1360000
ACGPCIGQWDR	11	0	_ACGPCIGQWDR_			0	0	0	Q99KI0	Q99KI0	Q99KI0	Aco2	Aconitate hydratase, mitochondrial	MULTI-MSMS		677.318	2	660.285	1318.55	1.1218	2.0661	24.939	1.0099	35.119	34.781	35.79	10.18					0.0055697	1	6079	79.974	57.234	1	1.8863	415970	789990
ACGPCIGQWDR	11	0	_ACGPCIGQWDR_			0	0	0	Q99KI0	Q99KI0	Q99KI0	Aco2	Aconitate hydratase, mitochondrial	MULTI-MATCH			2	660.285	1318.55	0.3873	3.7184	26.029	0.8796	35.143	34.783	35.663	9.1139	0.020508	-4.306e-05	NaN	102.61	NaN	0		NaN	NaN	0	1.8955	301240	546640
ACGPCIGQWDR	11	0	_ACGPCIGQWDR_			0	0	0	Q99KI0	Q99KI0	Q99KI0	Aco2	Aconitate hydratase, mitochondrial	MULTI-MATCH			2	660.285	1318.55	-0.13718	3.7473	25.293	0.90858	35.12	34.759	35.668	9.8274	-0.0021967	-0.00073567	NaN	102.61	NaN	0		NaN	NaN	0	1.4921	422530	611320
ADAEMAAFGAAAPFLR	16	0	_(ac)ADAEM(ox)AAFGAAAPFLR_	ADAEM(1)AAFGAAAPFLR	ADAEM(83.4)AAFGAAAPFLR	1	1	0	Q91Z83;B8JJH1	Q91Z83	Q91Z83	Myh7	Myosin-7	ISO-MSMS	-1	833.901	2	833.898	1665.78	2.6237	NaN	53.758	1.3897	63.191	62.782	64.172	9.4336					0.015412	1	9073	83.397	65.532	1
ADAEMAAFGAAAPFLR	16	0	_(ac)ADAEM(ox)AAFGAAAPFLR_	ADAEM(1)AAFGAAAPFLR	ADAEM(104.79)AAFGAAAPFLR	1	1	0	Q91Z83;B8JJH1	Q91Z83	Q91Z83	Myh7	Myosin-7	ISO-MSMS	-1	833.9	2	833.898	1665.78	0.39785	NaN	53.8	1.1695	63.155	62.818	63.987	9.355					0.016812	2	8811	130.94	107.56	1
ADAEMAAFGAAAPFLR	16	0	_(ac)ADAEM(ox)AAFGAAAPFLR_	ADAEM(1)AAFGAAAPFLR	ADAEM(70.94)AAFGAAAPFLR	1	1	0	Q91Z83;B8JJH1	Q91Z83	Q91Z83	Myh7	Myosin-7	ISO-MSMS	-1	833.899	2	833.898	1665.78	0.55917	NaN	70.409	3.2231	65.008	64.552	67.775	-5.4002					0.013447	2	22372	155.53	135.93	1
ADAEMAAFGAAAPFLR	16	0	_(ac)ADAEM(ox)AAFGAAAPFLR_	ADAEM(1)AAFGAAAPFLR	ADAEM(180.19)AAFGAAAPFLR	1	1	0	Q91Z83;B8JJH1	Q91Z83	Q91Z83	Myh7	Myosin-7	ISO-MSMS	-1	833.902	2	833.898	1665.78	1.4735	NaN	53.11	0.81526	63.253	62.753	63.568	10.143					4.7273e-09	2	14344	180.19	143.86	1
ADAEMAAFGAAAPFLR	16	0	_(ac)ADAEM(ox)AAFGAAAPFLR_	ADAEM(1)AAFGAAAPFLR	ADAEM(147.37)AAFGAAAPFLR	1	1	0	Q91Z83;B8JJH1	Q91Z83	Q91Z83	Myh7	Myosin-7	ISO-MSMS	-1	833.901	2	833.898	1665.78	-0.30817	NaN	53.071	1.1827	63.254	62.402	63.584	10.183					0.011252	2	14771	147.37	123.52	1
ADAEMAAFGAAAPFLR	16	0	_(ac)ADAEMAAFGAAAPFLR_			1	0	0	Q91Z83;B8JJH1	Q91Z83	Q91Z83	Myh7	Myosin-7	ISO-MSMS	-1	826.409	2	825.901	1649.79	1.3673	NaN	78.028	1.3674	72.43	71.972	73.34	-5.5982					0.012364	2	23805	117.52	78.215	1
ADAGEGEDEIQFLR	14	0	_(ac)ADAGEGEDEIQFLR_			1	0	0	F6U7V1;E9Q401;Q80ZZ5	F6U7V1	F6U7V1	Ryr2	Ryanodine receptor 2	ISO-MSMS	-1	796.37	2	796.365	1590.72	-0.40778	NaN	53.012	1.5226	53.012	52.386	53.908	0					0.018157	2	15877	104.82	34.381	1
ADAGEGEDEIQFLR	14	0	_(ac)ADAGEGEDEIQFLR_			1	0	0	F6U7V1;E9Q401;Q80ZZ5	F6U7V1	F6U7V1	Ryr2	Ryanodine receptor 2	ISO-MSMS	-1	796.366	2	796.365	1590.72	1.8073	NaN	55.331	1.528	49.161	48.753	50.281	-6.1701					0.01044	2	17205	116.77	41.822	1
ADAGEGEDEIQFLR	14	0	_(ac)ADAGEGEDEIQFLR_			1	0	0	F6U7V1;E9Q401;Q80ZZ5	F6U7V1	F6U7V1	Ryr2	Ryanodine receptor 2	MSMS	-1	796.371	2	796.365	1590.72	NaN	NaN	43.507	1	52.574	52.074	53.074	9.0668					2.6975e-05	1	6682	96.113	26.442	1
ADAGEGEDEIQFLR	14	0	_(ac)ADAGEGEDEIQFLR_			1	0	0	F6U7V1;E9Q401;Q80ZZ5	F6U7V1	F6U7V1	Ryr2	Ryanodine receptor 2	ISO-MSMS	-1	796.371	2	796.365	1590.72	-3.1345	NaN	43.382	1.3102	52.497	52.058	53.369	9.1145					0.018295	1	6713	101.93	28.147	1
ADAGEGEDEIQFLR	14	0	_(ac)ADAGEGEDEIQFLR_			1	0	0	F6U7V1;E9Q401;Q80ZZ5	F6U7V1	F6U7V1	Ryr2	Ryanodine receptor 2	ISO-MSMS	-1	796.366	2	796.365	1590.72	0.57649	NaN	54.799	1.1536	50.207	49.87	51.024	-4.5924					0.021149	2	18024	192.38	56.522	1
ADAGEGEDEIQFLR	14	0	_(ac)ADAGEGEDEIQFLR_			1	0	0	F6U7V1;E9Q401;Q80ZZ5	F6U7V1	F6U7V1	Ryr2	Ryanodine receptor 2	MULTI-MSMS		796.369	2	796.365	1590.72	-21386	-21382	43.034	1.4782	52.61	52.055	53.533	9.5764					6.3077e-74	1	9619	80.763	9.7862	1	21.106	15630	654330
ADAGEGEDEIQFLR	14	0	_(ac)ADAGEGEDEIQFLR_			1	0	0	F6U7V1;E9Q401;Q80ZZ5	F6U7V1	F6U7V1	Ryr2	Ryanodine receptor 2	ISO-MSMS	-1	796.369	2	796.365	1590.72	0.29317	NaN	42.758	1.7996	52.644	52.286	54.085	9.8855					0.011335	2	9598	183.03	60.696	1
ADAGEGEDEIQFLR	14	0	_(ac)ADAGEGEDEIQFLR_			1	0	0	F6U7V1;E9Q401;Q80ZZ5	F6U7V1	F6U7V1	Ryr2	Ryanodine receptor 2	ISO-MSMS	-1	796.869	2	796.365	1590.72	-0.49649	NaN	43.232	0.90298	52.66	52.355	53.258	9.4282					0.021571	1	6840	131.37	30.647	1
ADAGEGEDEIQFLR	14	0	_(ac)ADAGEGEDEIQFLR_			1	0	0	F6U7V1;E9Q401;Q80ZZ5	F6U7V1	F6U7V1	Ryr2	Ryanodine receptor 2	ISO-MSMS	-1	796.369	2	796.365	1590.72	3.7874	NaN	42.494	0.87692	51.308	50.971	51.848	8.8149					0.021938	1	13553	93.058	32.624	1
ADAGEGEDEIQFLR	14	0	_(ac)ADAGEGEDEIQFLR_			1	0	0	F6U7V1;E9Q401;Q80ZZ5	F6U7V1	F6U7V1	Ryr2	Ryanodine receptor 2	ISO-MSMS	-1	796.367	2	796.365	1590.72	0.55489	NaN	42.658	2.1289	52.601	51.95	54.079	9.9425					4.768e-23	3	12015	236.77	76.939	1
ADAGEGEDEIQFLR	14	0	_(ac)ADAGEGEDEIQFLR_			1	0	0	F6U7V1;E9Q401;Q80ZZ5	F6U7V1	F6U7V1	Ryr2	Ryanodine receptor 2	ISO-MSMS	-1	796.369	2	796.365	1590.72	-1.4729	NaN	42.558	1.2529	52.613	52.089	53.342	10.055					0.015313	1	6396	113.47	32.709	1
ADAGEGEDEIQFLR	14	0	_(ac)ADAGEGEDEIQFLR_			1	0	0	F6U7V1;E9Q401;Q80ZZ5	F6U7V1	F6U7V1	Ryr2	Ryanodine receptor 2	ISO-MSMS	-1	796.37	2	796.365	1590.72	3.0788	NaN	42.566	1.3651	52.637	52.24	53.605	10.071					0.022167	1	6650	138.25	38.682	1
ADDLECTPGFQR	12	0	_ADDLECTPGFQR_			0	0	0	Q9WTR5	Q9WTR5	Q9WTR5	Cdh13	Cadherin-13	MULTI-MSMS		718.831	2	704.812	1407.61	1.9399	6.0658	28.307	0.85926	28.307	27.837	28.697	0					2.1645e-05	2	8055	101.97	89.018	1	0.67444	493130	335550
ADDLECTPGFQR	12	0	_ADDLECTPGFQR_			0	0	0	Q9WTR5	Q9WTR5	Q9WTR5	Cdh13	Cadherin-13	MULTI-MSMS		718.827	2	704.812	1407.61	0.54998	1.804	24.755	1.1739	32.422	31.745	32.919	7.667					4.5902e-05	2	6772	96.342	78.906	1	0.95736	843890	689610
ADDLECTPGFQR	12	0	_ADDLECTPGFQR_			0	0	0	Q9WTR5	Q9WTR5	Q9WTR5	Cdh13	Cadherin-13	MULTI-MSMS		718.83	2	704.812	1407.61	0.78883	6.194	28.073	0.55193	28.313	28.099	28.651	0.24004					0.00027713	3	7950	90.827	74.573	1	0.98714	296650	353790
ADDLECTPGFQR	12	0	_ADDLECTPGFQR_			0	0	0	Q9WTR5	Q9WTR5	Q9WTR5	Cdh13	Cadherin-13	MULTI-MSMS		721.842	2	704.812	1407.61	0.187	0.56157	25.061	0.95699	32.46	32.212	33.169	7.3987					0.0038057	2	7132	76.943	65.624	1	1.2067	979230	1194500
ADDLECTPGFQR	12	0	_ADDLECTPGFQR_			0	0	0	Q9WTR5	Q9WTR5	Q9WTR5	Cdh13	Cadherin-13	MULTI-MSMS		721.841	2	704.812	1407.61	-0.57027	0.35886	25.089	1.0072	32.37	31.835	32.842	7.2819					3.5349e-06	2	7266	119.22	104.99	1	1.355	867170	1167100
ADDLECTPGFQR	12	0	_ADDLECTPGFQR_			0	0	0	Q9WTR5	Q9WTR5	Q9WTR5	Cdh13	Cadherin-13	MULTI-MSMS		721.844	2	704.812	1407.61	0.96649	2.6125	28.087	0.49814	28.318	28.134	28.632	0.2317					0.0032045	2	8359	82.417	65.611	1	0.90033	609720	548580
ADDLECTPGFQR	12	0	_ADDLECTPGFQR_			0	0	0	Q9WTR5	Q9WTR5	Q9WTR5	Cdh13	Cadherin-13	MULTI-MSMS		718.827	2	704.812	1407.61	1.5957	1.2702	33.549	1.0016	26.434	25.95	26.952	-7.1147					0.0037693	2	8826	76.143	58.334	1	0.87664	681980	633790
ADDLECTPGFQR	12	0	_ADDLECTPGFQR_			0	0	0	Q9WTR5	Q9WTR5	Q9WTR5	Cdh13	Cadherin-13	MULTI-MSMS		718.827	2	704.812	1407.61	0.40181	0.34158	24.284	1.2847	32.418	31.759	33.043	8.1342					2.0044e-17	3	7275	137.98	121.84	1	1.0782	1215000	1270800
ADDLECTPGFQR	12	0	_ADDLECTPGFQR_			0	0	0	Q9WTR5	Q9WTR5	Q9WTR5	Cdh13	Cadherin-13	MULTI-MSMS		718.827	2	704.812	1407.61	-0.95145	1.5698	24.159	1.0676	32.351	31.754	32.822	8.1927					1.2381e-07	2	7067	123.79	105.48	1	1.4788	1021900	765140
ADDLECTPGFQR	12	0	_ADDLECTPGFQR_			0	0	0	Q9WTR5	Q9WTR5	Q9WTR5	Cdh13	Cadherin-13	MSMS	1	721.844	2	704.812	1407.61	NaN	NaN	24.04	1	32.233	31.733	32.733	8.1927					0.022855	1	7050	80.706	50.094	1
ADDLECTPGFQR	12	0	_ADDLECTPGFQR_			0	0	0	Q9WTR5	Q9WTR5	Q9WTR5	Cdh13	Cadherin-13	MULTI-MSMS		718.829	2	704.812	1407.61	1.0744	3.9255	24.241	1.1982	34.421	34.004	35.202	10.18					0.0039796	1	5817	80.763	64.131	1	1.7808	276040	366430
ADDLECTPGFQR	12	0	_ADDLECTPGFQR_			0	0	0	Q9WTR5	Q9WTR5	Q9WTR5	Cdh13	Cadherin-13	MULTI-MATCH			2	704.812	1407.61	3.4583	4.3541	32.916	1.0867	26.746	26.382	27.469	-6.1701	-0.87789	0.0026475	NaN	101.97	NaN	0		NaN	NaN	0	0.67811	608180	439080
ADDNFSTIVAAVEEGR	16	0	_ADDNFSTIVAAVEEGR_			0	0	0	O55143-2;O55143;Q8R429	O55143-2	O55143-2	Atp2a2;Atp2a1	Sarcoplasmic/endoplasmic reticulum calcium ATPase 2;Sarcoplasmic/endoplasmic reticulum calcium ATPase 1	MULTI-MSMS		864.939	2	847.405	1692.8	0.83565	-1.057	45.917	0.93578	55.489	55	55.936	9.5714					7.1138e-08	2	14481	130.2	96.97	1	1.4388	94325	156610
ADDNFSTIVAAVEEGR	16	0	_ADDNFSTIVAAVEEGR_			0	0	0	O55143-2;O55143;Q8R429	O55143-2	O55143-2	Atp2a2;Atp2a1	Sarcoplasmic/endoplasmic reticulum calcium ATPase 2;Sarcoplasmic/endoplasmic reticulum calcium ATPase 1	MULTI-MSMS		861.925	2	847.405	1692.8	1.3695	1.5983	54.83	1.589	55.07	54.255	55.844	0.24004					9.3678e-05	2	16093	119.87	104.24	1	1.085	395640	424150
ADDNFSTIVAAVEEGR	16	0	_ADDNFSTIVAAVEEGR_			0	0	0	O55143-2;O55143;Q8R429	O55143-2	O55143-2	Atp2a2;Atp2a1	Sarcoplasmic/endoplasmic reticulum calcium ATPase 2;Sarcoplasmic/endoplasmic reticulum calcium ATPase 1	MULTI-MSMS		576.964	3	565.272	1692.8	1.8994	3.1396	54.798	1.1407	55.038	54.398	55.539	0.24004					0.0044371	2	16105	64.507	60.824	1	1.2729	75826	71394
ADDNFSTIVAAVEEGR	16	0	_ADDNFSTIVAAVEEGR_			0	0	0	O55143-2;O55143;Q8R429	O55143-2	O55143-2	Atp2a2;Atp2a1	Sarcoplasmic/endoplasmic reticulum calcium ATPase 2;Sarcoplasmic/endoplasmic reticulum calcium ATPase 1	MULTI-MSMS		866.941	2	847.405	1692.8	1.1732	1.2283	45.978	1.6466	55.579	55.073	56.719	9.601					1.8957e-79	4	15718	206.49	183	1	1.1244	637360	771600
ADDNFSTIVAAVEEGR	16	0	_ADDNFSTIVAAVEEGR_			0	0	0	O55143-2;O55143;Q8R429	O55143-2	O55143-2	Atp2a2;Atp2a1	Sarcoplasmic/endoplasmic reticulum calcium ATPase 2;Sarcoplasmic/endoplasmic reticulum calcium ATPase 1	ISO-MSMS	1	576.629	3	565.272	1692.8	4.5846	NaN	45.947	0.68793	55.374	54.993	55.68	9.427					0.016891	1	13373	91.457	65.591	1	1.0397	112900	158570
ADDNFSTIVAAVEEGR	16	0	_ADDNFSTIVAAVEEGR_			0	0	0	O55143-2;O55143;Q8R429	O55143-2	O55143-2	Atp2a2;Atp2a1	Sarcoplasmic/endoplasmic reticulum calcium ATPase 2;Sarcoplasmic/endoplasmic reticulum calcium ATPase 1	MULTI-MSMS		864.94	2	847.405	1692.8	-2.5221	-2.7636	45.765	1.865	55.621	54.342	56.207	9.8566					6.7878e-14	2	13529	131.35	108.43	1	0.78611	172030	155600
ADDNFSTIVAAVEEGR	16	0	_ADDNFSTIVAAVEEGR_			0	0	0	O55143-2;O55143;Q8R429	O55143-2	O55143-2	Atp2a2;Atp2a1	Sarcoplasmic/endoplasmic reticulum calcium ATPase 2;Sarcoplasmic/endoplasmic reticulum calcium ATPase 1	MULTI-MSMS		864.438	2	847.405	1692.8	-0.97789	-2.4159	45.69	1.4523	55.418	54.672	56.125	9.7282					0.0054799	1	12265	76.262	52.657	1	0.75548	91103	71405
ADDNFSTIVAAVEEGR	16	0	_ADDNFSTIVAAVEEGR_			0	0	0	O55143-2;O55143;Q8R429	O55143-2	O55143-2	Atp2a2;Atp2a1	Sarcoplasmic/endoplasmic reticulum calcium ATPase 2;Sarcoplasmic/endoplasmic reticulum calcium ATPase 1	MULTI-MSMS		576.628	3	565.272	1692.8	1.9144	1.604	54.902	1.4973	55.134	54.387	55.884	0.2317					0.0010524	2	17740	87.287	84.42	1	1.1591	146090	141010
ADDNFSTIVAAVEEGR	16	0	_ADDNFSTIVAAVEEGR_			0	0	0	O55143-2;O55143;Q8R429	O55143-2	O55143-2	Atp2a2;Atp2a1	Sarcoplasmic/endoplasmic reticulum calcium ATPase 2;Sarcoplasmic/endoplasmic reticulum calcium ATPase 1	MULTI-MSMS		861.422	2	847.405	1692.8	1.5009	1.0908	45.401	2.5129	55.54	54.494	57.007	10.139					3.6868e-108	6	16215	214.23	195.1	1	1.0208	920660	1056600
ADDNFSTIVAAVEEGR	16	0	_ADDNFSTIVAAVEEGR_			0	0	0	O55143-2;O55143;Q8R429	O55143-2	O55143-2	Atp2a2;Atp2a1	Sarcoplasmic/endoplasmic reticulum calcium ATPase 2;Sarcoplasmic/endoplasmic reticulum calcium ATPase 1	MULTI-MSMS		861.923	2	847.405	1692.8	1.8373	1.057	45.391	1.7419	55.588	54.87	56.612	10.196					1.4037e-17	3	16652	134.88	129.16	1	0.94798	1489900	1730700
ADDNFSTIVAAVEEGR	16	0	_ADDNFSTIVAAVEEGR_			0	0	0	O55143-2;O55143;Q8R429	O55143-2	O55143-2	Atp2a2;Atp2a1	Sarcoplasmic/endoplasmic reticulum calcium ATPase 2;Sarcoplasmic/endoplasmic reticulum calcium ATPase 1	MULTI-MSMS		576.629	3	565.272	1692.8	0.65877	5.4517	45.374	1.5651	55.591	55.061	56.626	10.216					0.00093316	2	14513	85.636	76.103	1	0.84807	221360	188490
ADDNFSTIVAAVEEGR	16	0	_ADDNFSTIVAAVEEGR_			0	0	0	O55143-2;O55143;Q8R429	O55143-2	O55143-2	Atp2a2;Atp2a1	Sarcoplasmic/endoplasmic reticulum calcium ATPase 2;Sarcoplasmic/endoplasmic reticulum calcium ATPase 1	ISO-MSMS	1	864.439	2	847.405	1692.8	-1.6428	NaN	45.331	1.4672	55.547	55.211	56.678	10.216					0.016579	1	14510	109.1	74.725	1	0.7161	293760	313750
ADDNFSTIVAAVEEGR	16	0	_ADDNFSTIVAAVEEGR_			0	0	0	O55143-2;O55143;Q8R429	O55143-2	O55143-2	Atp2a2;Atp2a1	Sarcoplasmic/endoplasmic reticulum calcium ATPase 2;Sarcoplasmic/endoplasmic reticulum calcium ATPase 1	MSMS	0	861.426	2	847.405	1692.8	NaN	NaN	45.405	1	55.622	55.122	56.122	10.216					0.013212	1	14543	77.912	46.481	1
ADDNFSTIVAAVEEGR	16	0	_ADDNFSTIVAAVEEGR_			0	0	0	O55143-2;O55143;Q8R429	O55143-2	O55143-2	Atp2a2;Atp2a1	Sarcoplasmic/endoplasmic reticulum calcium ATPase 2;Sarcoplasmic/endoplasmic reticulum calcium ATPase 1	MULTI-MSMS		574.619	3	565.272	1692.8	1.1111	4.2769	45.325	1.7511	55.621	55.239	56.99	10.295					3.0815e-12	2	14736	112.3	99.939	1	0.94164	206060	225740
ADDNFSTIVAAVEEGR	16	0	_ADDNFSTIVAAVEEGR_			0	0	0	O55143-2;O55143;Q8R429	O55143-2	O55143-2	Atp2a2;Atp2a1	Sarcoplasmic/endoplasmic reticulum calcium ATPase 2;Sarcoplasmic/endoplasmic reticulum calcium ATPase 1	MULTI-MATCH			3	565.272	1692.8	0.044085	3.2614	60.159	1.3303	54.49	53.853	55.184	-5.6693	-0.31445	-0.0017148	NaN	87.287	NaN	0		NaN	NaN	0	1.3511	96089	166830
ADDNFSTIVAAVEEGR	16	0	_ADDNFSTIVAAVEEGR_			0	0	0	O55143-2;O55143;Q8R429	O55143-2	O55143-2	Atp2a2;Atp2a1	Sarcoplasmic/endoplasmic reticulum calcium ATPase 2;Sarcoplasmic/endoplasmic reticulum calcium ATPase 1	MULTI-MATCH			2	847.405	1692.8	1.6015	1.2721	59.101	1.7861	54.609	53.89	55.676	-4.4919	-0.23043	0.00010578	NaN	119.87	NaN	0		NaN	NaN	0	1.1114	708320	782650
ADDNFSTIVAAVEEGR	16	0	_ADDNFSTIVAAVEEGR_			0	0	0	O55143-2;O55143;Q8R429	O55143-2	O55143-2	Atp2a2;Atp2a1	Sarcoplasmic/endoplasmic reticulum calcium ATPase 2;Sarcoplasmic/endoplasmic reticulum calcium ATPase 1	MULTI-MATCH			3	565.272	1692.8	0.52059	2.7852	61.562	0.63845	54.557	54.143	54.782	-7.0052	-0.24789	-0.00090678	NaN	87.287	NaN	0		NaN	NaN	0	0.85643	318430	272240
ADESSDAAGEPQPAPAPVR	19	0	_(ac)ADESSDAAGEPQPAPAPVR_			1	0	0	D3Z160;D3YXP5;P48787	D3Z160	D3Z160	Tnni3	Troponin I, cardiac muscle	ISO-MSMS	-1	953.945	2	953.943	1905.87	0.019294	NaN	32.512	1.0153	32.512	32.207	33.222	0					1.4359e-05	2	9691	168.61	144.35	1
ADESSDAAGEPQPAPAPVR	19	0	_(ac)ADESSDAAGEPQPAPAPVR_			1	0	0	D3Z160;D3YXP5;P48787	D3Z160	D3Z160	Tnni3	Troponin I, cardiac muscle	ISO-MSMS	-1	953.943	2	953.943	1905.87	0.04752	NaN	34.345	0.99279	28.175	27.749	28.742	-6.1701					5.5324e-05	1	9184	150.49	133.95	1
ADESSDAAGEPQPAPAPVR	19	0	_(ac)ADESSDAAGEPQPAPAPVR_			1	0	0	D3Z160;D3YXP5;P48787	D3Z160	D3Z160	Tnni3	Troponin I, cardiac muscle	ISO-MSMS	-1	953.944	2	953.943	1905.87	0.15572	NaN	27.671	1.3253	36.904	36.41	37.736	9.2322					0.00010601	1	4471	163.99	138.52	1
ADESSDAAGEPQPAPAPVR	19	0	_(ac)ADESSDAAGEPQPAPAPVR_			1	0	0	D3Z160;D3YXP5;P48787	D3Z160	D3Z160	Tnni3	Troponin I, cardiac muscle	ISO-MSMS	-1	954.447	2	953.943	1905.87	0.27052	NaN	27.577	1.1482	36.813	36.428	37.577	9.2364					2.0913e-23	2	4299	193.28	168.27	1
ADESSDAAGEPQPAPAPVR	19	0	_(ac)ADESSDAAGEPQPAPAPVR_			1	0	0	D3Z160;D3YXP5;P48787	D3Z160	D3Z160	Tnni3	Troponin I, cardiac muscle	ISO-MSMS	-1	954.447	2	953.943	1905.87	0.17639	NaN	27.69	1.324	36.804	36.357	37.681	9.1139					8.0674e-05	1	6383	153.75	136.81	1
ADESSDAAGEPQPAPAPVR	19	0	_(ac)ADESSDAAGEPQPAPAPVR_			1	0	0	D3Z160;D3YXP5;P48787	D3Z160	D3Z160	Tnni3	Troponin I, cardiac muscle	ISO-MSMS	-1	953.946	2	953.943	1905.87	0.60598	NaN	27.732	1.2213	36.731	36.25	37.471	8.9988					1.2607e-05	2	4045	169.23	139.93	1
ADESSDAAGEPQPAPAPVR	19	0	_(ac)ADESSDAAGEPQPAPAPVR_			1	0	0	D3Z160;D3YXP5;P48787	D3Z160	D3Z160	Tnni3	Troponin I, cardiac muscle	ISO-MSMS	-1	953.945	2	953.943	1905.87	-1.6811	NaN	27.72	1.2247	36.835	36.297	37.521	9.1145					4.89e-56	1	4113	212.59	187.11	1
ADESSDAAGEPQPAPAPVR	19	0	_(ac)ADESSDAAGEPQPAPAPVR_			1	0	0	D3Z160;D3YXP5;P48787	D3Z160	D3Z160	Tnni3	Troponin I, cardiac muscle	ISO-MSMS	-1	954.445	2	953.943	1905.87	0.79297	NaN	32.427	0.56443	32.667	32.416	32.98	0.24004					0.036925	1	9551	51.726	35.861	1
ADESSDAAGEPQPAPAPVR	19	0	_(ac)ADESSDAAGEPQPAPAPVR_			1	0	0	D3Z160;D3YXP5;P48787	D3Z160	D3Z160	Tnni3	Troponin I, cardiac muscle	ISO-MSMS	-1	954.444	2	953.943	1905.87	0.51964	NaN	27.466	0.65078	34.766	34.473	35.124	7.3007					2.9413e-16	1	6583	189.3	166.82	1
ADESSDAAGEPQPAPAPVR	19	0	_(ac)ADESSDAAGEPQPAPAPVR_			1	0	0	D3Z160;D3YXP5;P48787	D3Z160	D3Z160	Tnni3	Troponin I, cardiac muscle	ISO-MSMS	-1	954.445	2	953.943	1905.87	1.8721	NaN	27.182	1.0716	36.758	36.43	37.501	9.5764					0.00013385	1	5324	156.8	133.05	1
ADESSDAAGEPQPAPAPVR	19	0	_(ac)ADESSDAAGEPQPAPAPVR_			1	0	0	D3Z160;D3YXP5;P48787	D3Z160	D3Z160	Tnni3	Troponin I, cardiac muscle	ISO-MSMS	-1	953.945	2	953.943	1905.87	1.5169	NaN	27.015	0.86376	36.803	36.356	37.219	9.7873					1.9717e-05	1	5365	137.16	107.22	1
ADESSDAAGEPQPAPAPVR	19	0	_(ac)ADESSDAAGEPQPAPAPVR_			1	0	0	D3Z160;D3YXP5;P48787	D3Z160	D3Z160	Tnni3	Troponin I, cardiac muscle	ISO-MSMS	-1	953.942	2	953.943	1905.87	1.0426	NaN	27.009	0.78064	36.837	36.533	37.313	9.8274					1.1497e-05	2	6432	169.62	139.29	1
ADESSDAAGEPQPAPAPVR	19	0	_(ac)ADESSDAAGEPQPAPAPVR_			1	0	0	D3Z160;D3YXP5;P48787	D3Z160	D3Z160	Tnni3	Troponin I, cardiac muscle	ISO-MSMS	-1	954.445	2	953.943	1905.87	0.11781	NaN	27.266	1.1245	36.855	36.58	37.704	9.5891					1.217e-07	1	6527	178.32	154.03	1
ADESSDAAGEPQPAPAPVR	19	0	_(ac)ADESSDAAGEPQPAPAPVR_			1	0	0	D3Z160;D3YXP5;P48787	D3Z160	D3Z160	Tnni3	Troponin I, cardiac muscle	ISO-MSMS	-1	954.446	2	953.943	1905.87	-2.3189	NaN	27.508	0.92441	36.836	36.498	37.422	9.3282					1.0728e-05	1	3978	169.89	137.64	1
ADESSDAAGEPQPAPAPVR	19	0	_(ac)ADESSDAAGEPQPAPAPVR_			1	0	0	D3Z160;D3YXP5;P48787	D3Z160	D3Z160	Tnni3	Troponin I, cardiac muscle	ISO-MSMS	-1	954.443	2	953.943	1905.87	0.64454	NaN	32.354	0.72579	32.586	32.34	33.066	0.2317					7.0165e-05	1	10398	152.4	137.84	1
ADFGAAAQYLR	11	0	_(ac)ADFGAAAQYLR_			1	0	0	Q02566;B8JJH3;Q1WNP4	Q02566	Q02566	Myh6	Myosin-6	ISO-MSMS	-1	1224.6	1	1224.6	1223.59	-0.11052	NaN	54.951	0.67537	54.951	54.591	55.266	0					0.0050765	1	16357	117.89	88.08	1
ADFGAAAQYLR	11	0	_(ac)ADFGAAAQYLR_			1	0	0	Q02566;B8JJH3;Q1WNP4	Q02566	Q02566	Myh6	Myosin-6	ISO-MSMS	-1	612.807	2	612.804	1223.59	0.83885	NaN	45.328	1.534	54.442	53.981	55.515	9.1139					0.001521	2	11435	109.71	79.857	1
ADFGAAAQYLR	11	0	_(ac)ADFGAAAQYLR_			1	0	0	Q02566;B8JJH3;Q1WNP4	Q02566	Q02566	Myh6	Myosin-6	ISO-MSMS	-1	612.806	2	612.804	1223.59	1.2753	NaN	54.752	1.7469	54.992	54.255	56.002	0.24004					0.00081084	1	16054	107.57	107.57	1
ADFGAAAQYLR	11	0	_(ac)ADFGAAAQYLR_			1	0	0	Q02566;B8JJH3;Q1WNP4	Q02566	Q02566	Myh6	Myosin-6	ISO-MSMS	-1	1224.6	1	1224.6	1223.59	1.1203	NaN	54.731	0.862	54.971	54.485	55.347	0.24004					0.033858	1	16061	95.358	52.489	1
ADFGAAAQYLR	11	0	_(ac)ADFGAAAQYLR_			1	0	0	Q02566;B8JJH3;Q1WNP4	Q02566	Q02566	Myh6	Myosin-6	MSMS	-1	612.805	2	612.804	1223.59	NaN	NaN	57.622	1	53.13	52.63	53.63	-4.4919					0.060542	1	18999	80.684	32.835	1
ADFGAAAQYLR	11	0	_(ac)ADFGAAAQYLR_			1	0	0	Q02566;B8JJH3;Q1WNP4	Q02566	Q02566	Myh6	Myosin-6	MSMS	-1	612.804	2	612.804	1223.59	NaN	NaN	57.722	1	53.23	52.73	53.73	-4.4919					0.001299	1	19029	128.38	89.421	1
ADFGAAAQYLR	11	0	_(ac)ADFGAAAQYLR_			1	0	0	Q02566;B8JJH3;Q1WNP4	Q02566	Q02566	Myh6	Myosin-6	MSMS	-1	612.806	2	612.804	1223.59	NaN	NaN	44.973	1	52.854	52.354	53.354	7.8816					0.023074	1	16066	99.139	56.056	1
ADFGAAAQYLR	11	0	_(ac)ADFGAAAQYLR_			1	0	0	Q02566;B8JJH3;Q1WNP4	Q02566	Q02566	Myh6	Myosin-6	ISO-MSMS	-1	1224.6	1	1224.6	1223.59	0.33347	NaN	44.993	0.85891	53.495	53.176	54.035	8.502					0.0014606	1	13072	113.66	76.594	1
ADFGAAAQYLR	11	0	_(ac)ADFGAAAQYLR_			1	0	0	Q02566;B8JJH3;Q1WNP4	Q02566	Q02566	Myh6	Myosin-6	ISO-MSMS	-1	1224.6	1	1224.6	1223.59	-0.12251	NaN	44.844	1.1145	54.6	54.091	55.206	9.7565					0.037006	2	13310	93.178	74.162	1
ADFGAAAQYLR	11	0	_(ac)ADFGAAAQYLR_			1	0	0	Q02566;B8JJH3;Q1WNP4	Q02566	Q02566	Myh6	Myosin-6	ISO-MSMS	-1	612.807	2	612.804	1223.59	0.59208	NaN	44.622	1.3944	54.508	53.941	55.336	9.8855					0.0026078	1	10033	110.87	91.235	1
ADFGAAAQYLR	11	0	_(ac)ADFGAAAQYLR_			1	0	0	Q02566;B8JJH3;Q1WNP4	Q02566	Q02566	Myh6	Myosin-6	ISO-MSMS	-1	1224.6	1	1224.6	1223.59	-0.47845	NaN	54.724	0.91385	54.955	54.472	55.386	0.2317					0.041682	1	17688	85.67	55.861	1
ADFGAAAQYLR	11	0	_(ac)ADFGAAAQYLR_			1	0	0	Q02566;B8JJH3;Q1WNP4	Q02566	Q02566	Myh6	Myosin-6	ISO-MSMS	-1	612.805	2	612.804	1223.59	0.41708	NaN	44.412	1.317	54.609	53.839	55.156	10.197					0.0014008	1	16339	109.71	79.971	1
ADFGAAAQYLR	11	0	_(ac)ADFGAAAQYLR_			1	0	0	Q02566;B8JJH3;Q1WNP4	Q02566	Q02566	Myh6	Myosin-6	ISO-MSMS	-1	1224.6	1	1224.6	1223.59	-0.65525	NaN	44.389	1.5045	54.466	54.101	55.606	10.077					0.0039837	2	14201	106.6	83.171	1
ADFGAAAQYLR	11	0	_(ac)ADFGAAAQYLR_			1	0	0	Q02566;B8JJH3;Q1WNP4	Q02566	Q02566	Myh6	Myosin-6	MULTI-MSMS		612.805	2	612.804	1223.59	-91485	-91484	44.375	2.8564	54.57	53.835	56.692	10.195					2.795e-159	2	14396	103.83	85.393	1	0.045763	3861200	240670
ADFGAAAQYLR	11	0	_(ac)ADFGAAAQYLR_			1	0	0	Q02566;B8JJH3;Q1WNP4	Q02566	Q02566	Myh6	Myosin-6	ISO-MSMS	-1	612.806	2	612.804	1223.59	-0.63983	NaN	44.454	1.5274	54.496	54.108	55.636	10.042					3.1221e-07	2	12512	178.94	131.75	1
ADFGAAAQYLR	11	0	_(ac)ADFGAAAQYLR_			1	0	0	Q02566;B8JJH3;Q1WNP4	Q02566	Q02566	Myh6	Myosin-6	MULTI-MSMS		612.806	2	612.804	1223.59	-91486	-91482	44.432	2.225	54.515	54.011	56.236	10.082					4.6248e-16	2	12916	60.436	53.775	1	0.091486	1092000	158880
ADGQTQVEIKVCQGER	16	1	_ADGQTQVEIKVCQGER_			0	0	0	P38647	P38647	P38647	Hspa9	Stress-70 protein, mitochondrial	MULTI-MSMS		629.345	3	606.632	1816.87	0.1478	4.3703	21.268	1.0948	21.268	20.811	21.906	-3.5527e-15					0.00061644	1	5166	76.713	59.432	1	2.6613	214240	678840
ADGQTQVEIKVCQGER	16	1	_ADGQTQVEIKVCQGER_			0	0	0	P38647	P38647	P38647	Hspa9	Stress-70 protein, mitochondrial	ISO-MSMS	1	629.343	3	606.632	1816.87	1.4068	NaN	21.002	0.78564	21.242	20.967	21.753	0.24004					0.018481	1	5160	89.982	89.982	1	3.9088	220680	1007800
ADGQTQVEIKVCQGER	16	1	_ADGQTQVEIKVCQGER_			0	0	0	P38647	P38647	P38647	Hspa9	Stress-70 protein, mitochondrial	ISO-MSMS	1	944.01	2	909.444	1816.87	-0.80621	NaN	21.014	0.48576	21.254	21.001	21.487	0.24004					0.012786	1	5167	95.264	65.966	1	3.1101	53892	194350
ADGQTQVEIKVCQGER	16	1	_ADGQTQVEIKVCQGER_			0	0	0	P38647	P38647	P38647	Hspa9	Stress-70 protein, mitochondrial	MULTI-MSMS		629.34	3	606.632	1816.87	-0.29026	-1.0647	26.108	1.5089	21.215	20.449	21.957	-4.8933					3.1811e-07	1	6002	102.5	81.566	1	4.9477	322690	2256500
ADGQTQVEIKVCQGER	16	1	_ADGQTQVEIKVCQGER_			0	0	0	P38647	P38647	P38647	Hspa9	Stress-70 protein, mitochondrial	MULTI-MSMS		629.678	3	606.632	1816.87	1.8744	0.97264	19.898	1.6803	29.475	28.644	30.324	9.5764					0.041796	1	3240	50.608	29.669	1	1.4517	72057	184260
ADGQTQVEIKVCQGER	16	1	_ADGQTQVEIKVCQGER_			0	0	0	P38647	P38647	P38647	Hspa9	Stress-70 protein, mitochondrial	MULTI-MSMS		629.344	3	606.632	1816.87	-0.55491	3.3016	21.104	1.1416	21.237	20.759	21.901	0.13237					0.00057696	1	5191	82.877	64.96	1	4.3006	315990	1638700
ADGQTQVEIKVCQGER	16	1	_ADGQTQVEIKVCQGER_			0	0	0	P38647	P38647	P38647	Hspa9	Stress-70 protein, mitochondrial	MULTI-MSMS		943.509	2	909.444	1816.87	-1.7052	-0.052524	21.11	0.96758	21.243	20.933	21.901	0.13237					0.0044371	1	5202	78.763	65.563	1	3.2994	67791	306280
ADGQTQVEIKVCQGER	16	1	_ADGQTQVEIKVCQGER_			0	0	0	P38647	P38647	P38647	Hspa9	Stress-70 protein, mitochondrial	MULTI-MSMS		629.34	3	606.632	1816.87	-1.8288	-2.7075	28.12	0.90853	20.906	20.603	21.511	-7.2148					0.00041432	1	6450	78.917	55.461	1	4.5987	427590	2971500
ADGQTQVEIKVCQGER	16	1	_ADGQTQVEIKVCQGER_			0	0	0	P38647	P38647	P38647	Hspa9	Stress-70 protein, mitochondrial	ISO-MSMS	1	943.508	2	909.444	1816.87	-0.65016	NaN	28.138	0.60839	20.923	20.74	21.349	-7.2148					0.075669	1	6432	159.08	116	1	2.28	48854	150530
ADGQTQVEIKVCQGER	16	1	_ADGQTQVEIKVCQGER_			0	0	0	P38647	P38647	P38647	Hspa9	Stress-70 protein, mitochondrial	ISO-MSMS	1	629.343	3	606.632	1816.87	-0.65504	NaN	19.447	0.60651	27.74	27.469	28.075	8.293					0.016682	1	4590	85.362	68.081	1	3.2904	526840	1750300
ADGQTQVEIKVCQGER	16	1	_ADGQTQVEIKVCQGER_			0	0	0	P38647	P38647	P38647	Hspa9	Stress-70 protein, mitochondrial	MULTI-MSMS		629.343	3	606.632	1816.87	-2.5968	-0.32206	19.447	1.7142	29.627	28.767	30.481	10.18					0.020458	2	3886	56.215	36.499	1	1.6721	257990	809750
ADIAESQVNKLR	12	1	_ADIAESQVNKLR_			0	0	0	P13541;P13542;Q02566;Q91Z83	P13541;P13542;Q02566;Q91Z83	Q02566	Myh3;Myh8;Myh6;Myh7	Myosin-3;Myosin-8;Myosin-6;Myosin-7	MULTI-MSMS		471.29	3	448.581	1342.72	25312	25314	20.251	0.45142	29.27	29.038	29.49	9.0196					0.0041583	1	3747	73.848	51.802	1	0.27802	605420	165170
ADIAESQVNKLR	12	1	_ADIAESQVNKLR_			0	0	0	P13541;P13542;Q02566;Q91Z83	P13541;P13542;Q02566;Q91Z83	Q02566	Myh3;Myh8;Myh6;Myh7	Myosin-3;Myosin-8;Myosin-6;Myosin-7	MULTI-MSMS		700.399	2	672.368	1342.72	20844	20846	19.912	0.70741	27.411	27.066	27.773	7.4989					0.013308	1	4569	77.662	42.438	1	1.2931	418750	563950
ADIAESQVNKLR	12	1	_ADIAESQVNKLR_			0	0	0	P13541;P13542;Q02566;Q91Z83	P13541;P13542;Q02566;Q91Z83	Q02566	Myh3;Myh8;Myh6;Myh7	Myosin-3;Myosin-8;Myosin-6;Myosin-7	ISO-MSMS	0	467.27	3	448.581	1342.72	4.2045	NaN	19.22	1.302	27.513	26.701	28.003	8.293					1.5704e-05	2	4440	118.9	78.751	1	0.18282	3742200	554120
ADIVQNSSLEDSQIEKER	18	1	_ADIVQNSSLEDSQIEKER_			0	0	0	Q9CZ13;A0A0A6YW82	Q9CZ13	Q9CZ13	Uqcrc1	Cytochrome b-c1 complex subunit 1, mitochondrial	MULTI-MSMS		710.72	3	687.675	2060	0.53904	4.8446	27.964	1.4686	27.964	27.399	28.867	0					3.3014e-134	4	7938	162.65	153.07	1	1.8634	1627500	3036800
ADIVQNSSLEDSQIEKER	18	1	_ADIVQNSSLEDSQIEKER_			0	0	0	Q9CZ13;A0A0A6YW82	Q9CZ13	Q9CZ13	Uqcrc1	Cytochrome b-c1 complex subunit 1, mitochondrial	MULTI-MSMS		1065.08	2	1031.01	2060	0.51506	1.9612	27.965	0.82481	27.965	27.725	28.549	-3.5527e-15					7.6559e-06	2	7941	79.81	74.495	1	1.7153	155090	275370
ADIVQNSSLEDSQIEKER	18	1	_ADIVQNSSLEDSQIEKER_			0	0	0	Q9CZ13;A0A0A6YW82	Q9CZ13	Q9CZ13	Uqcrc1	Cytochrome b-c1 complex subunit 1, mitochondrial	ISO-MSMS	1	710.723	3	687.675	2060	0.46153	NaN	25.564	1.5327	34.721	33.978	35.51	9.1572					0.0018359	1	3602	63.918	39.38	1	1.7798	34834	77362
ADIVQNSSLEDSQIEKER	18	1	_ADIVQNSSLEDSQIEKER_			0	0	0	Q9CZ13;A0A0A6YW82	Q9CZ13	Q9CZ13	Uqcrc1	Cytochrome b-c1 complex subunit 1, mitochondrial	MULTI-MSMS		707.033	3	687.675	2060	1.1614	3.4886	25.612	1.9476	34.849	34.317	36.265	9.2364					3.1565e-26	3	3925	98.035	66.521	1	1.9836	180600	350170
ADIVQNSSLEDSQIEKER	18	1	_ADIVQNSSLEDSQIEKER_			0	0	0	Q9CZ13;A0A0A6YW82	Q9CZ13	Q9CZ13	Uqcrc1	Cytochrome b-c1 complex subunit 1, mitochondrial	MULTI-MSMS		706.699	3	687.675	2060	0.017853	3.6665	25.76	1.9183	34.786	34.137	36.056	9.0264					4.5262e-13	2	5603	95.958	64.444	1	1.9314	1195800	2282000
ADIVQNSSLEDSQIEKER	18	1	_ADIVQNSSLEDSQIEKER_			0	0	0	Q9CZ13;A0A0A6YW82	Q9CZ13	Q9CZ13	Uqcrc1	Cytochrome b-c1 complex subunit 1, mitochondrial	MULTI-MSMS		710.721	3	687.675	2060	0.6723	4.9536	27.725	1.4327	27.965	27.444	28.876	0.24004					1.7105e-08	3	7803	85.42	70.316	1	1.8309	958920	1961200
ADIVQNSSLEDSQIEKER	18	1	_ADIVQNSSLEDSQIEKER_			0	0	0	Q9CZ13;A0A0A6YW82	Q9CZ13	Q9CZ13	Uqcrc1	Cytochrome b-c1 complex subunit 1, mitochondrial	MULTI-MSMS		1059.54	2	1031.01	2060	-1.4055	0.95335	27.741	0.60995	27.981	27.749	28.359	0.24004					0.0048558	2	7847	57.679	57.679	1	1.4923	190380	342250
ADIVQNSSLEDSQIEKER	18	1	_ADIVQNSSLEDSQIEKER_			0	0	0	Q9CZ13;A0A0A6YW82	Q9CZ13	Q9CZ13	Uqcrc1	Cytochrome b-c1 complex subunit 1, mitochondrial	MULTI-MSMS		706.696	3	687.675	2060	-1.2564	-1.7742	32.407	1.388	27.657	27.246	28.634	-4.7496					1.6863e-100	4	8883	147.16	94.911	1	1.9557	1725700	3353900
ADIVQNSSLEDSQIEKER	18	1	_ADIVQNSSLEDSQIEKER_			0	0	0	Q9CZ13;A0A0A6YW82	Q9CZ13	Q9CZ13	Uqcrc1	Cytochrome b-c1 complex subunit 1, mitochondrial	MULTI-MSMS		706.696	3	687.675	2060	0.070716	-0.33625	25.322	1.7439	32.721	32.015	33.759	7.3987					1.6534e-42	4	7295	113.54	113.54	1	1.9596	4319200	8321200
ADIVQNSSLEDSQIEKER	18	1	_ADIVQNSSLEDSQIEKER_			0	0	0	Q9CZ13;A0A0A6YW82	Q9CZ13	Q9CZ13	Uqcrc1	Cytochrome b-c1 complex subunit 1, mitochondrial	MULTI-MSMS		710.717	3	687.675	2060	-0.48212	-0.38594	25.429	1.7218	32.711	32.012	33.733	7.2819					1.9471e-217	5	7377	174.82	165.57	1	1.9054	4150000	7682500
ADIVQNSSLEDSQIEKER	18	1	_ADIVQNSSLEDSQIEKER_			0	0	0	Q9CZ13;A0A0A6YW82	Q9CZ13	Q9CZ13	Uqcrc1	Cytochrome b-c1 complex subunit 1, mitochondrial	ISO-MSMS	1	710.719	3	687.675	2060	-1.0811	NaN	25.433	1.4244	32.734	32.479	33.903	7.3007					0.00043846	2	5708	95.958	71.42	1	1.8893	385070	907420
ADIVQNSSLEDSQIEKER	18	1	_ADIVQNSSLEDSQIEKER_			0	0	0	Q9CZ13;A0A0A6YW82	Q9CZ13	Q9CZ13	Uqcrc1	Cytochrome b-c1 complex subunit 1, mitochondrial	ISO-MSMS	0	706.698	3	687.675	2060	1.8366	NaN	25.484	1.1107	32.785	32.337	33.447	7.3007					0.00081254	1	5736	81.723	57.924	1	1.7469	476530	752410
ADIVQNSSLEDSQIEKER	18	1	_ADIVQNSSLEDSQIEKER_			0	0	0	Q9CZ13;A0A0A6YW82	Q9CZ13	Q9CZ13	Uqcrc1	Cytochrome b-c1 complex subunit 1, mitochondrial	MULTI-MSMS		710.72	3	687.675	2060	-0.0014114	2.9689	25.069	1.2401	32.723	32.296	33.536	7.6538					2.1401e-05	2	5708	78.021	57.082	1	1.7315	531490	930300
ADIVQNSSLEDSQIEKER	18	1	_ADIVQNSSLEDSQIEKER_			0	0	0	Q9CZ13;A0A0A6YW82	Q9CZ13	Q9CZ13	Uqcrc1	Cytochrome b-c1 complex subunit 1, mitochondrial	MULTI-MSMS		710.385	3	687.675	2060	-0.62154	3.4459	25.197	1.5746	34.774	34.322	35.897	9.5764					0.00012931	1	4723	61.648	45.526	1	1.8191	476500	880840
ADIVQNSSLEDSQIEKER	18	1	_ADIVQNSSLEDSQIEKER_			0	0	0	Q9CZ13;A0A0A6YW82	Q9CZ13	Q9CZ13	Uqcrc1	Cytochrome b-c1 complex subunit 1, mitochondrial	MULTI-MSMS		707.034	3	687.675	2060	0.10992	5.0996	24.985	1.3114	34.772	34.382	35.693	9.7873					2.5587e-05	3	4748	60.317	50.736	1	1.8168	505520	897460
ADIVQNSSLEDSQIEKER	18	1	_ADIVQNSSLEDSQIEKER_			0	0	0	Q9CZ13;A0A0A6YW82	Q9CZ13	Q9CZ13	Uqcrc1	Cytochrome b-c1 complex subunit 1, mitochondrial	MULTI-MSMS		710.385	3	687.675	2060	-0.36808	4.8934	24.931	1.5131	34.759	34.28	35.794	9.8274					5.5342e-06	2	5670	74.029	74.029	1	1.8146	1047700	1088100
ADIVQNSSLEDSQIEKER	18	1	_ADIVQNSSLEDSQIEKER_			0	0	0	Q9CZ13;A0A0A6YW82	Q9CZ13	Q9CZ13	Uqcrc1	Cytochrome b-c1 complex subunit 1, mitochondrial	MULTI-MSMS		710.719	3	687.675	2060	-0.038416	2.5215	25.238	1.9504	34.827	34.175	36.125	9.5891					4.0239e-19	3	5770	94.856	89.954	1	1.8773	1156700	2212400
ADIVQNSSLEDSQIEKER	18	1	_ADIVQNSSLEDSQIEKER_			0	0	0	Q9CZ13;A0A0A6YW82	Q9CZ13	Q9CZ13	Uqcrc1	Cytochrome b-c1 complex subunit 1, mitochondrial	MULTI-MSMS		710.718	3	687.675	2060	-0.41428	1.1598	27.739	1.5892	27.971	27.671	29.261	0.2317					9.7822e-132	3	8195	162.76	133.12	1	1.9306	2580700	4889100
ADIVQNSSLEDSQIEKER	18	1	_ADIVQNSSLEDSQIEKER_			0	0	0	Q9CZ13;A0A0A6YW82	Q9CZ13	Q9CZ13	Uqcrc1	Cytochrome b-c1 complex subunit 1, mitochondrial	ISO-MSMS	1	1065.08	2	1031.01	2060	0.0063949	NaN	27.737	0.67967	27.969	27.728	28.408	0.2317					0.020536	1	8214	57.136	36.551	1	1.6979	111950	242820
ADIVQNSSLEDSQIEKER	18	1	_ADIVQNSSLEDSQIEKER_			0	0	0	Q9CZ13;A0A0A6YW82	Q9CZ13	Q9CZ13	Uqcrc1	Cytochrome b-c1 complex subunit 1, mitochondrial	MULTI-MSMS		1065.07	2	1031.01	2060	0.05453	-0.2032	34.516	0.70337	27.401	27.019	27.723	-7.1147					3.5541e-13	1	9321	111.74	106.89	1	1.7465	124690	200860
ADIVQNSSLEDSQIEKER	18	1	_ADIVQNSSLEDSQIEKER_			0	0	0	Q9CZ13;A0A0A6YW82	Q9CZ13	Q9CZ13	Uqcrc1	Cytochrome b-c1 complex subunit 1, mitochondrial	MULTI-MSMS		710.717	3	687.675	2060	0.35933	-0.66431	24.548	1.8562	32.682	31.907	33.763	8.1342					1.0456e-99	3	7365	141.83	141.83	1	1.9892	5147300	10195000
ADIVQNSSLEDSQIEKER	18	1	_ADIVQNSSLEDSQIEKER_			0	0	0	Q9CZ13;A0A0A6YW82	Q9CZ13	Q9CZ13	Uqcrc1	Cytochrome b-c1 complex subunit 1, mitochondrial	MULTI-MSMS		1065.07	2	1031.01	2060	-0.074122	-2.0784	24.536	0.72276	32.67	32.441	33.164	8.1342					4.9953e-31	1	7391	127.36	121.7	1	1.6641	88414	200810
ADIVQNSSLEDSQIEKER	18	1	_ADIVQNSSLEDSQIEKER_			0	0	0	Q9CZ13;A0A0A6YW82	Q9CZ13	Q9CZ13	Uqcrc1	Cytochrome b-c1 complex subunit 1, mitochondrial	MULTI-MSMS		710.718	3	687.675	2060	0.0030072	0.64674	24.49	1.8063	32.683	31.95	33.756	8.1927					2.6167e-244	5	7243	182.22	162.92	1	1.9154	4674900	9055300
ADIVQNSSLEDSQIEKER	18	1	_ADIVQNSSLEDSQIEKER_			0	0	0	Q9CZ13;A0A0A6YW82	Q9CZ13	Q9CZ13	Uqcrc1	Cytochrome b-c1 complex subunit 1, mitochondrial	ISO-MSMS	1	710.72	3	687.675	2060	-1.3801	NaN	24.661	0.8594	32.675	32.407	33.266	8.0137					0.011831	1	5742	60.062	43.94	1	1.5853	165310	354120
ADIVQNSSLEDSQIEKER	18	1	_ADIVQNSSLEDSQIEKER_			0	0	0	Q9CZ13;A0A0A6YW82	Q9CZ13	Q9CZ13	Uqcrc1	Cytochrome b-c1 complex subunit 1, mitochondrial	MULTI-MSMS		706.699	3	687.675	2060	1.9844	4.3132	24.543	1.0865	32.735	32.236	33.323	8.1921					0.0018194	2	5686	49.224	26.571	1	1.6561	212210	366160
ADIVQNSSLEDSQIEKER	18	1	_ADIVQNSSLEDSQIEKER_			0	0	0	Q9CZ13;A0A0A6YW82	Q9CZ13	Q9CZ13	Uqcrc1	Cytochrome b-c1 complex subunit 1, mitochondrial	MULTI-MSMS		710.719	3	687.675	2060	-0.014117	2.5437	24.723	1.8572	34.765	34.143	36	10.042					1.2306e-19	3	5822	99.508	84.58	1	1.9162	1446200	2900200
ADIVQNSSLEDSQIEKER	18	1	_ADIVQNSSLEDSQIEKER_			0	0	0	Q9CZ13;A0A0A6YW82	Q9CZ13	Q9CZ13	Uqcrc1	Cytochrome b-c1 complex subunit 1, mitochondrial	MULTI-MSMS		710.719	3	687.675	2060	0.06576	2.6872	24.592	1.9537	34.772	34.117	36.071	10.18					1.5081e-60	3	5927	133.09	111.49	1	2.1182	1513900	3063000
ADIVQNSSLEDSQIEKER	18	1	_ADIVQNSSLEDSQIEKER_			0	0	0	Q9CZ13;A0A0A6YW82	Q9CZ13	Q9CZ13	Uqcrc1	Cytochrome b-c1 complex subunit 1, mitochondrial	MULTI-MSMS		710.72	3	687.675	2060	2.7808	3.5724	24.768	1.874	34.822	34.208	36.083	10.055					0.016241	1	3486	63.134	39.335	1	1.9789	24234	55051
ADIVQNSSLEDSQIEKER	18	1	_ADIVQNSSLEDSQIEKER_			0	0	0	Q9CZ13;A0A0A6YW82	Q9CZ13	Q9CZ13	Uqcrc1	Cytochrome b-c1 complex subunit 1, mitochondrial	MULTI-MSMS		710.72	3	687.675	2060	1.1868	3.4308	24.764	1.3378	34.832	34.419	35.756	10.067					0.069833	1	3564	32.091	15.969	1	1.7864	38669	71031
ADIVQNSSLEDSQIEKER	18	1	_ADIVQNSSLEDSQIEKER_			0	0	0	Q9CZ13;A0A0A6YW82	Q9CZ13	Q9CZ13	Uqcrc1	Cytochrome b-c1 complex subunit 1, mitochondrial	MULTI-MATCH			3	687.675	2060	0.8805	0.54887	33.756	1.5617	27.586	27.24	28.801	-6.1701	-0.17408	0.00085893	NaN	162.65	NaN	0		NaN	NaN	0	1.9973	2017100	4040200
ADIVQNSSLEDSQIEKER	18	1	_ADIVQNSSLEDSQIEKER_			0	0	0	Q9CZ13;A0A0A6YW82	Q9CZ13	Q9CZ13	Uqcrc1	Cytochrome b-c1 complex subunit 1, mitochondrial	MULTI-MATCH			2	1031.01	2060	0.75986	-2.0034	27.355	0.50264	27.587	27.365	27.868	0.2317	-0.14664	0.0016114	NaN	111.74	NaN	0		NaN	NaN	0	1.2947	39999	38698
ADIVQNSSLEDSQIEKER	18	1	_ADIVQNSSLEDSQIEKER_			0	0	0	Q9CZ13;A0A0A6YW82	Q9CZ13	Q9CZ13	Uqcrc1	Cytochrome b-c1 complex subunit 1, mitochondrial	MULTI-MATCH			3	687.675	2060	0.57984	-0.51675	34.531	1.626	27.416	26.534	28.16	-7.1147	-0.34344	0.00023865	NaN	162.65	NaN	0		NaN	NaN	0	1.962	2217400	4261200
ADLEEQLSDEEKVR	14	1	_(ac)ADLEEQLSDEEKVR_			1	0	0	A0A0N4SVM0;D6RCW7;P47754	A0A0N4SVM0	A0A0N4SVM0	Capza2	F-actin-capping protein subunit alpha-2	MULTI-MSMS		868.944	2	851.91	1701.81	0.31604	2.6745	34.794	0.70498	42.063	41.875	42.58	7.2692					0.0020726	2	9119	61.833	44.397	1	1.3265	221370	325440
ADLEEQLSDEEKVR	14	1	_(ac)ADLEEQLSDEEKVR_			1	0	0	A0A0N4SVM0;D6RCW7;P47754	A0A0N4SVM0	A0A0N4SVM0	Capza2	F-actin-capping protein subunit alpha-2	MULTI-MSMS		865.928	2	851.91	1701.81	-0.78808	1.588	34.89	0.95098	44.026	43.606	44.557	9.1364					0.0011551	2	5984	78.342	69.612	1	1.3756	45616	63710
ADLEEQLSDEEKVR	14	1	_(ac)ADLEEQLSDEEKVR_			1	0	0	A0A0N4SVM0;D6RCW7;P47754	A0A0N4SVM0	A0A0N4SVM0	Capza2	F-actin-capping protein subunit alpha-2	ISO-MSMS	0	865.926	2	851.91	1701.81	1.5584	NaN	34.853	1.7465	43.994	43.466	45.212	9.1406					0.015217	2	5698	124.1	60.063	1	NaN	74232	1704
ADLEEQLSDEEKVR	14	1	_(ac)ADLEEQLSDEEKVR_			1	0	0	A0A0N4SVM0;D6RCW7;P47754	A0A0N4SVM0	A0A0N4SVM0	Capza2	F-actin-capping protein subunit alpha-2	MULTI-MSMS		865.929	2	851.91	1701.81	1.1413	2.4923	35.103	1.4084	44.129	43.656	45.065	9.0264					8.9062e-05	2	8668	71.555	63.451	1	1.3741	432910	582250
ADLEEQLSDEEKVR	14	1	_(ac)ADLEEQLSDEEKVR_			1	0	0	A0A0N4SVM0;D6RCW7;P47754	A0A0N4SVM0	A0A0N4SVM0	Capza2	F-actin-capping protein subunit alpha-2	MULTI-MSMS		865.928	2	851.91	1701.81	-0.47111	2.8289	34.726	1.1332	42.027	41.551	42.684	7.3007					1.076e-11	3	9672	97.911	75.378	1	1.0022	627010	632150
ADLEEQLSDEEKVR	14	1	_(ac)ADLEEQLSDEEKVR_			1	0	0	A0A0N4SVM0;D6RCW7;P47754	A0A0N4SVM0	A0A0N4SVM0	Capza2	F-actin-capping protein subunit alpha-2	MULTI-MSMS		868.944	2	851.91	1701.81	-0.1089	2.436	34.388	1.4412	42.042	41.549	42.991	7.6538					0.0058345	1	9779	53.237	49.813	1	1.0094	554180	597870
ADLEEQLSDEEKVR	14	1	_(ac)ADLEEQLSDEEKVR_			1	0	0	A0A0N4SVM0;D6RCW7;P47754	A0A0N4SVM0	A0A0N4SVM0	Capza2	F-actin-capping protein subunit alpha-2	MSMS	1	579.632	3	568.276	1701.81	NaN	NaN	33.811	1	42.004	41.504	42.504	8.1925					0.036787	1	11912	63.894	35.261	1
ADLEEQLSDEEKVR	14	1	_(ac)ADLEEQLSDEEKVR_			1	0	0	A0A0N4SVM0;D6RCW7;P47754	A0A0N4SVM0	A0A0N4SVM0	Capza2	F-actin-capping protein subunit alpha-2	MULTI-MATCH			2	851.91	1701.81	0.61347	1.0762	33.912	0.9612	42.005	41.807	42.768	8.0926	-0.89694	0.00063147	NaN	129.84	NaN	0		NaN	NaN	0	0.85797	124840	144690
ADLFDPVIKLR	11	1	_ADLFDPVIKLR_			0	0	0	Q6P8J7	Q6P8J7	Q6P8J7	Ckmt2	Creatine kinase S-type, mitochondrial	MULTI-MSMS		452.298	3	429.587	1285.74	0.78166	3.9408	47.324	1.5642	47.324	47.007	48.572	7.1054e-15					0.00014204	4	14626	96.015	76.356	1	1.673	637970	1056200
ADLFDPVIKLR	11	1	_ADLFDPVIKLR_			0	0	0	Q6P8J7	Q6P8J7	Q6P8J7	Ckmt2	Creatine kinase S-type, mitochondrial	MULTI-MSMS		671.909	2	643.877	1285.74	2.0904	2.7868	47.326	1.1372	47.326	47.007	48.145	0					0.00060917	1	14640	111.65	99.804	1	1.516	271510	433640
ADLFDPVIKLR	11	1	_ADLFDPVIKLR_			0	0	0	Q6P8J7	Q6P8J7	Q6P8J7	Ckmt2	Creatine kinase S-type, mitochondrial	MULTI-MSMS		452.296	3	429.587	1285.74	-0.572	2.3007	40.297	1.58	47.967	47.57	49.15	7.6698					0.0088553	3	10996	73.781	60.381	1	1.4842	156850	295110
ADLFDPVIKLR	11	1	_ADLFDPVIKLR_			0	0	0	Q6P8J7	Q6P8J7	Q6P8J7	Ckmt2	Creatine kinase S-type, mitochondrial	MULTI-MSMS		671.911	2	643.877	1285.74	-0.096148	0.59044	40.29	1.4244	47.959	47.653	49.078	7.6698					0.040365	1	11027	55.549	25.295	1	1.3105	89618	144540
ADLFDPVIKLR	11	1	_ADLFDPVIKLR_			0	0	0	Q6P8J7	Q6P8J7	Q6P8J7	Ckmt2	Creatine kinase S-type, mitochondrial	MULTI-MSMS		677.943	2	643.877	1285.74	0.38127	2.2307	47.168	1.0132	47.408	47.056	48.069	0.24004					0.00047478	3	14166	102.61	97.243	1	1.133	630110	700030
ADLFDPVIKLR	11	1	_ADLFDPVIKLR_			0	0	0	Q6P8J7	Q6P8J7	Q6P8J7	Ckmt2	Creatine kinase S-type, mitochondrial	MULTI-MSMS		672.412	2	643.877	1285.74	-0.24078	0.49289	54.247	1.1883	49.354	48.985	50.173	-4.8929					0.00064309	4	17958	103.55	103.55	1	1.2024	565060	681470
ADLFDPVIKLR	11	1	_ADLFDPVIKLR_			0	0	0	Q6P8J7	Q6P8J7	Q6P8J7	Ckmt2	Creatine kinase S-type, mitochondrial	MULTI-MSMS		452.298	3	429.587	1285.74	0.54679	4.3095	40.259	2.0222	47.96	47.613	49.635	7.7014					9.4801e-05	3	11840	103.22	77.747	1	1.3	461660	641770
ADLFDPVIKLR	11	1	_ADLFDPVIKLR_			0	0	0	Q6P8J7	Q6P8J7	Q6P8J7	Ckmt2	Creatine kinase S-type, mitochondrial	MULTI-MSMS		677.943	2	643.877	1285.74	-1.4467	-0.4159	40.262	1.3742	47.964	47.576	48.95	7.7014					0.023113	2	11827	61.161	40.641	1	0.96159	193470	200410
ADLFDPVIKLR	11	1	_ADLFDPVIKLR_			0	0	0	Q6P8J7	Q6P8J7	Q6P8J7	Ckmt2	Creatine kinase S-type, mitochondrial	MULTI-MSMS		448.275	3	429.587	1285.74	0.30495	2.672	39.913	2.3698	47.967	47.571	49.941	8.0544					0.00015825	4	12154	87.363	82.489	1	1.2983	1282200	1564900
ADLFDPVIKLR	11	1	_ADLFDPVIKLR_			0	0	0	Q6P8J7	Q6P8J7	Q6P8J7	Ckmt2	Creatine kinase S-type, mitochondrial	MULTI-MSMS		452.298	3	429.587	1285.74	0.10072	3.5631	47.031	1.4149	47.362	47.03	48.445	0.33103					7.8736e-24	4	15762	124.1	124.1	1	1.2843	2381700	3071100
ADLFDPVIKLR	11	1	_ADLFDPVIKLR_			0	0	0	Q6P8J7	Q6P8J7	Q6P8J7	Ckmt2	Creatine kinase S-type, mitochondrial	MULTI-MSMS		671.91	2	643.877	1285.74	-0.97679	1.9649	47.026	1.4085	47.357	46.965	48.373	0.33103					5.481e-24	2	15796	143.86	131.81	1	1.3139	933640	1237100
ADLFDPVIKLR	11	1	_ADLFDPVIKLR_			0	0	0	Q6P8J7	Q6P8J7	Q6P8J7	Ckmt2	Creatine kinase S-type, mitochondrial	MULTI-MATCH			3	429.587	1285.74	1.6563	2.4181	39.492	1.1637	46.993	46.351	47.515	7.501	-0.63649	0.0031982	NaN	73.781	NaN	0		NaN	NaN	0	0.86426	54033	61270
ADLFDPVIKLR	11	1	_ADLFDPVIKLR_			0	0	0	Q6P8J7	Q6P8J7	Q6P8J7	Ckmt2	Creatine kinase S-type, mitochondrial	MULTI-MATCH			3	429.587	1285.74	-0.86077	3.8046	39.435	2.0419	47.928	47.575	49.616	8.4932	0.29897	-4.5698e-05	NaN	73.781	NaN	0		NaN	NaN	0	1.3835	2339300	3237600
ADLTAVDVPTR	11	0	_ADLTAVDVPTR_			0	0	0	Q9DCT2	Q9DCT2	Q9DCT2	Ndufs3	NADH dehydrogenase [ubiquinone] iron-sulfur protein 3, mitochondrial	MULTI-MSMS		596.346	2	579.312	1156.61	-0.41922	2.717	32.234	0.92859	32.234	31.916	32.845	0					3.7052e-24	1	9603	144.47	93.667	1	1.2371	1158500	1521200
ADLTAVDVPTR	11	0	_ADLTAVDVPTR_			0	0	0	Q9DCT2	Q9DCT2	Q9DCT2	Ndufs3	NADH dehydrogenase [ubiquinone] iron-sulfur protein 3, mitochondrial	MULTI-MSMS		596.342	2	579.312	1156.61	0.098368	-0.71396	37.151	1.5583	30.781	29.936	31.495	-6.3705					2.2515e-06	3	10387	120.09	81.068	1	1.0883	1287300	1444800
ADLTAVDVPTR	11	0	_ADLTAVDVPTR_			0	0	0	Q9DCT2	Q9DCT2	Q9DCT2	Ndufs3	NADH dehydrogenase [ubiquinone] iron-sulfur protein 3, mitochondrial	ISO-MSMS	1	596.34	2	579.312	1156.61	-3.265	NaN	27.67	0.67656	35.337	35.088	35.765	7.667					0.0052187	1	8161	99.53	68.457	1	1.2102	1813200	2293800
ADLTAVDVPTR	11	0	_ADLTAVDVPTR_			0	0	0	Q9DCT2	Q9DCT2	Q9DCT2	Ndufs3	NADH dehydrogenase [ubiquinone] iron-sulfur protein 3, mitochondrial	ISO-MSMS	0	593.329	2	579.312	1156.61	1.4234	NaN	27.68	1.2664	35.347	35.117	36.383	7.667					0.0054727	1	8236	99.973	61.887	1	1.1924	1730000	1903300
ADLTAVDVPTR	11	0	_ADLTAVDVPTR_			0	0	0	Q9DCT2	Q9DCT2	Q9DCT2	Ndufs3	NADH dehydrogenase [ubiquinone] iron-sulfur protein 3, mitochondrial	MULTI-MSMS		593.331	2	579.312	1156.61	-0.66134	2.7773	28.049	0.68754	35.318	35.075	35.762	7.2692					0.0055697	2	6555	79.974	63.198	1	1.5073	276090	620380
ADLTAVDVPTR	11	0	_ADLTAVDVPTR_			0	0	0	Q9DCT2	Q9DCT2	Q9DCT2	Ndufs3	NADH dehydrogenase [ubiquinone] iron-sulfur protein 3, mitochondrial	ISO-MSMS	1	596.346	2	579.312	1156.61	-2.0059	NaN	28.224	1.1772	37.456	37.02	38.197	9.2322					0.0028619	1	4575	87.298	55.876	1	1.5707	102860	177000
ADLTAVDVPTR	11	0	_ADLTAVDVPTR_			0	0	0	Q9DCT2	Q9DCT2	Q9DCT2	Ndufs3	NADH dehydrogenase [ubiquinone] iron-sulfur protein 3, mitochondrial	MSMS	1	596.348	2	579.312	1156.61	NaN	NaN	28.05	1	37.287	36.787	37.787	9.2364					0.083278	1	4383	57.785	33.63	1
ADLTAVDVPTR	11	0	_ADLTAVDVPTR_			0	0	0	Q9DCT2	Q9DCT2	Q9DCT2	Ndufs3	NADH dehydrogenase [ubiquinone] iron-sulfur protein 3, mitochondrial	MSMS	1	596.344	2	579.312	1156.61	NaN	NaN	28.058	1	37.295	36.795	37.795	9.2364					0.036447	1	4386	73.499	40.237	1
ADLTAVDVPTR	11	0	_ADLTAVDVPTR_			0	0	0	Q9DCT2	Q9DCT2	Q9DCT2	Ndufs3	NADH dehydrogenase [ubiquinone] iron-sulfur protein 3, mitochondrial	ISO-MSMS	1	596.344	2	579.312	1156.61	-2.8081	NaN	28.228	1.4199	37.342	36.786	38.206	9.1139					0.0035749	1	6590	96.665	63.824	1	1.4466	428920	853500
ADLTAVDVPTR	11	0	_ADLTAVDVPTR_			0	0	0	Q9DCT2	Q9DCT2	Q9DCT2	Ndufs3	NADH dehydrogenase [ubiquinone] iron-sulfur protein 3, mitochondrial	MULTI-MSMS		593.33	2	579.312	1156.61	0.70315	3.778	28.282	1.4191	37.348	36.905	38.324	9.0668					0.0002354	2	4143	105.98	68.688	1	1.1042	79319	93376
ADLTAVDVPTR	11	0	_ADLTAVDVPTR_			0	0	0	Q9DCT2	Q9DCT2	Q9DCT2	Ndufs3	NADH dehydrogenase [ubiquinone] iron-sulfur protein 3, mitochondrial	ISO-MSMS	1	596.346	2	579.312	1156.61	-1.0184	NaN	28.188	1.4148	37.303	36.883	38.297	9.1145					6.0564e-05	2	4199	115.78	77.695	1	1.2476	74676	103740
ADLTAVDVPTR	11	0	_ADLTAVDVPTR_			0	0	0	Q9DCT2	Q9DCT2	Q9DCT2	Ndufs3	NADH dehydrogenase [ubiquinone] iron-sulfur protein 3, mitochondrial	MSMS	0	593.329	2	579.312	1156.61	NaN	NaN	28.202	1	37.317	36.817	37.817	9.1145					0.043615	1	4204	72.275	41.201	1
ADLTAVDVPTR	11	0	_ADLTAVDVPTR_			0	0	0	Q9DCT2	Q9DCT2	Q9DCT2	Ndufs3	NADH dehydrogenase [ubiquinone] iron-sulfur protein 3, mitochondrial	MULTI-MSMS		593.328	2	579.312	1156.61	-1.5597	-2.1023	36.186	0.97903	31.293	30.94	31.919	-4.8936					0.00060684	2	10551	95.523	57.974	1	0.91913	1146400	1042500
ADLTAVDVPTR	11	0	_ADLTAVDVPTR_			0	0	0	Q9DCT2	Q9DCT2	Q9DCT2	Ndufs3	NADH dehydrogenase [ubiquinone] iron-sulfur protein 3, mitochondrial	ISO-MSMS	1	596.341	2	579.312	1156.61	-6.2727	NaN	27.493	0.5798	37.321	37.099	37.679	9.8274					0.017351	1	6649	80.706	50.452	1	1.2208	529830	624570
ADLTAVDVPTR	11	0	_ADLTAVDVPTR_			0	0	0	Q9DCT2	Q9DCT2	Q9DCT2	Ndufs3	NADH dehydrogenase [ubiquinone] iron-sulfur protein 3, mitochondrial	MSMS	1	596.341	2	579.312	1156.61	NaN	NaN	27.995	1	37.323	36.823	37.823	9.3282					0.060542	1	4066	66.595	34.275	1
ADLTAVDVPTR	11	0	_ADLTAVDVPTR_			0	0	0	Q9DCT2	Q9DCT2	Q9DCT2	Ndufs3	NADH dehydrogenase [ubiquinone] iron-sulfur protein 3, mitochondrial	ISO-MSMS	1	596.341	2	579.312	1156.61	-3.1184	NaN	27.307	1.0921	37.35	37.182	38.274	10.042					0.081304	1	6840	63.694	38.135	1	1.1265	631300	787500
ADLTAVDVPTR	11	0	_ADLTAVDVPTR_			0	0	0	Q9DCT2	Q9DCT2	Q9DCT2	Ndufs3	NADH dehydrogenase [ubiquinone] iron-sulfur protein 3, mitochondrial	MULTI-MSMS		596.341	2	579.312	1156.61	-2.4097	1.5643	27.153	1.1593	37.333	36.958	38.117	10.18					0.0094593	1	6976	74.533	50.503	1	1.1705	810130	852990
ADTSVDLEETGR	12	0	_ADTSVDLEETGR_			0	0	0	Q03265;D3Z6F5;D6RJ16	Q03265	Q03265	Atp5a1	ATP synthase subunit alpha, mitochondrial;ATP synthase subunit alpha	MULTI-MSMS		663.836	2	646.802	1291.59	-0.92242	4.1663	22.422	1.112	22.422	22.006	23.118	0					4.4225e-70	4	5638	166.97	120.51	1	1.3038	520020	751620
ADTSVDLEETGR	12	0	_ADTSVDLEETGR_			0	0	0	Q03265;D3Z6F5;D6RJ16	Q03265	Q03265	Atp5a1	ATP synthase subunit alpha, mitochondrial;ATP synthase subunit alpha	MSMS	1	663.834	2	646.802	1291.59	NaN	NaN	26.229	1	19.958	19.458	20.458	-6.2703					1.1395e-05	1	5667	135.28	81.956	1
ADTSVDLEETGR	12	0	_ADTSVDLEETGR_			0	0	0	Q03265;D3Z6F5;D6RJ16	Q03265	Q03265	Atp5a1	ATP synthase subunit alpha, mitochondrial;ATP synthase subunit alpha	MULTI-SECPEP		663.833	2	646.802	1291.59	1.9202	3.6364	26.317	0.8966	20.047	19.498	20.395	-6.2703					0.067836	1	5607	67.214	46.242	1	1.2814	902690	686260
ADTSVDLEETGR	12	0	_ADTSVDLEETGR_			0	0	0	Q03265;D3Z6F5;D6RJ16	Q03265	Q03265	Atp5a1	ATP synthase subunit alpha, mitochondrial;ATP synthase subunit alpha	ISO-MSMS	0	660.818	2	646.802	1291.59	4.4561	NaN	20.101	0.49635	27.869	27.721	28.218	7.7672					0.02547	1	4555	83.397	54.67	1	1.2257	411180	486310
ADTSVDLEETGR	12	0	_ADTSVDLEETGR_			0	0	0	Q03265;D3Z6F5;D6RJ16	Q03265	Q03265	Atp5a1	ATP synthase subunit alpha, mitochondrial;ATP synthase subunit alpha	ISO-MSMS	1	663.835	2	646.802	1291.59	-0.9186	NaN	20.092	1.4212	27.859	27.05	28.471	7.7672					0.00031102	1	4559	108.7	69.549	1	1.2253	390900	567960
ADTSVDLEETGR	12	0	_ADTSVDLEETGR_			0	0	0	Q03265;D3Z6F5;D6RJ16	Q03265	Q03265	Atp5a1	ATP synthase subunit alpha, mitochondrial;ATP synthase subunit alpha	ISO-MSMS	1	663.835	2	646.802	1291.59	1.3128	NaN	20.499	0.69384	27.768	27.377	28.071	7.2692					0.011784	1	3647	94.616	54.615	1	1.0863	96344	109030
ADTSVDLEETGR	12	0	_ADTSVDLEETGR_			0	0	0	Q03265;D3Z6F5;D6RJ16	Q03265	Q03265	Atp5a1	ATP synthase subunit alpha, mitochondrial;ATP synthase subunit alpha	MULTI-MSMS		663.837	2	646.802	1291.59	-1.6443	1.3554	20.506	1.5477	29.756	29.111	30.659	9.2508					0.0037693	1	2950	76.143	46.333	1	1.0485	25365	35155
ADTSVDLEETGR	12	0	_ADTSVDLEETGR_			0	0	0	Q03265;D3Z6F5;D6RJ16	Q03265	Q03265	Atp5a1	ATP synthase subunit alpha, mitochondrial;ATP synthase subunit alpha	ISO-MSMS	1	663.834	2	646.802	1291.59	-1.4832	NaN	20.61	1.249	29.637	29.189	30.438	9.0264					0.03553	1	3782	79.693	49.884	1	1.2013	196160	279750
ADTSVDLEETGR	12	0	_ADTSVDLEETGR_			0	0	0	Q03265;D3Z6F5;D6RJ16	Q03265	Q03265	Atp5a1	ATP synthase subunit alpha, mitochondrial;ATP synthase subunit alpha	MULTI-MSMS		661.319	2	646.802	1291.59	0.41742	3.9392	20.646	1.2261	29.666	29.298	30.524	9.0196					0.0033368	3	3873	82.171	66.541	1	1.2034	245010	336000
ADTSVDLEETGR	12	0	_ADTSVDLEETGR_			0	0	0	Q03265;D3Z6F5;D6RJ16	Q03265	Q03265	Atp5a1	ATP synthase subunit alpha, mitochondrial;ATP synthase subunit alpha	MULTI-MSMS		661.322	2	646.802	1291.59	0.552	2.7472	20.595	1.0704	29.561	28.919	29.989	8.9666					0.013984	1	2875	62.408	44.543	1	1.1238	42317	56649
ADTSVDLEETGR	12	0	_ADTSVDLEETGR_			0	0	0	Q03265;D3Z6F5;D6RJ16	Q03265	Q03265	Atp5a1	ATP synthase subunit alpha, mitochondrial;ATP synthase subunit alpha	ISO-MSMS	1	663.835	2	646.802	1291.59	-0.60309	NaN	22.206	1.271	22.446	21.871	23.142	0.24004					1.1614e-05	2	5656	138.71	138.71	1	1.5297	332770	556750
ADTSVDLEETGR	12	0	_ADTSVDLEETGR_			0	0	0	Q03265;D3Z6F5;D6RJ16	Q03265	Q03265	Atp5a1	ATP synthase subunit alpha, mitochondrial;ATP synthase subunit alpha	ISO-MSMS	0	660.82	2	646.802	1291.59	3.12	NaN	22.208	0.71159	22.448	22.167	22.878	0.24004					0.014969	1	5643	89.548	61.776	1	1.479	350030	529290
ADTSVDLEETGR	12	0	_ADTSVDLEETGR_			0	0	0	Q03265;D3Z6F5;D6RJ16	Q03265	Q03265	Atp5a1	ATP synthase subunit alpha, mitochondrial;ATP synthase subunit alpha	MULTI-MSMS		663.832	2	646.802	1291.59	3.4996	3.3632	25.489	1.5144	20.595	20.161	21.675	-4.8933					6.6519e-05	2	5810	108.31	70.02	1	1.7596	917010	1485100
ADTSVDLEETGR	12	0	_ADTSVDLEETGR_			0	0	0	Q03265;D3Z6F5;D6RJ16	Q03265	Q03265	Atp5a1	ATP synthase subunit alpha, mitochondrial;ATP synthase subunit alpha	ISO-MSMS	1	663.834	2	646.802	1291.59	-0.051412	NaN	20.346	0.96322	27.845	27.46	28.423	7.4989					0.022405	1	4793	92.538	92.538	1	1.374	311500	474830
ADTSVDLEETGR	12	0	_ADTSVDLEETGR_			0	0	0	Q03265;D3Z6F5;D6RJ16	Q03265	Q03265	Atp5a1	ATP synthase subunit alpha, mitochondrial;ATP synthase subunit alpha	ISO-MSMS	0	660.819	2	646.802	1291.59	4.9266	NaN	20.165	0.63653	29.754	29.568	30.205	9.5891					0.026282	1	3867	83.397	55.625	1	1.3081	204390	263320
ADTSVDLEETGR	12	0	_ADTSVDLEETGR_			0	0	0	Q03265;D3Z6F5;D6RJ16	Q03265	Q03265	Atp5a1	ATP synthase subunit alpha, mitochondrial;ATP synthase subunit alpha	MULTI-MSMS		660.82	2	646.802	1291.59	0.56404	3.0039	22.328	1.0171	22.461	22.059	23.076	0.13237					4.2218e-05	3	5725	112.15	112.15	1	1.4241	479380	749660
ADTSVDLEETGR	12	0	_ADTSVDLEETGR_			0	0	0	Q03265;D3Z6F5;D6RJ16	Q03265	Q03265	Atp5a1	ATP synthase subunit alpha, mitochondrial;ATP synthase subunit alpha	ISO-MSMS	1	663.834	2	646.802	1291.59	0.095618	NaN	26.806	1.7747	19.591	18.929	20.703	-7.2148					0.00057126	2	5826	123.51	94.04	1	NaN	0	1698800
ADYMHVALGLLEER	14	0	_ADYM(ox)HVALGLLEER_	ADYM(1)HVALGLLEER	ADYM(61.96)HVALGLLEER	0	1	0	P49290	P49290	P49290	Epx	Eosinophil peroxidase;Eosinophil peroxidase light chain;Eosinophil peroxidase heavy chain	MULTI-MSMS		833.945	2	816.906	1631.8	-0.62136	0.30026	22.732	1.3917	30.399	30.051	31.443	7.667					0.013461	1	5813	61.958	26.417	1	0.75153	877180	624640
ADYMHVALGLLEER	14	0	_ADYM(ox)HVALGLLEER_	ADYM(1)HVALGLLEER	ADYM(54.2)HVALGLLEER	0	1	0	P49290	P49290	P49290	Epx	Eosinophil peroxidase;Eosinophil peroxidase light chain;Eosinophil peroxidase heavy chain	MULTI-MSMS		830.925	2	816.906	1631.8	-1.9023	1.865	23.476	1.5148	32.502	32.132	33.647	9.0264					0.037023	1	4782	54.198	23.585	1	0.79013	323730	259490
ADYMHVALGLLEER	14	0	_ADYM(ox)HVALGLLEER_	ADYM(1)HVALGLLEER	ADYM(52.73)HVALGLLEER	0	1	0	P49290	P49290	P49290	Epx	Eosinophil peroxidase;Eosinophil peroxidase light chain;Eosinophil peroxidase heavy chain	MULTI-MSMS		831.426	2	816.906	1631.8	-0.31489	-0.64314	29.91	1.4897	25.116	24.682	26.171	-4.7931					0.044739	1	7695	52.725	43.31	1	1.2837	375180	435520
ADYMHVALGLLEER	14	0	_ADYM(ox)HVALGLLEER_	ADYM(1)HVALGLLEER	ADYM(68.85)HVALGLLEER	0	1	0	P49290	P49290	P49290	Epx	Eosinophil peroxidase;Eosinophil peroxidase light chain;Eosinophil peroxidase heavy chain	MULTI-MSMS		833.94	2	816.906	1631.8	0.22813	0.18565	23.051	0.92726	30.45	30.149	31.076	7.3987					0.0059299	2	6127	68.847	48.07	1	1.6161	638990	1001300
ADYMHVALGLLEER	14	0	_ADYM(ox)HVALGLLEER_	ADYM(1)HVALGLLEER	ADYM(75.51)HVALGLLEER	0	1	0	P49290	P49290	P49290	Epx	Eosinophil peroxidase;Eosinophil peroxidase light chain;Eosinophil peroxidase heavy chain	MULTI-MSMS		833.941	2	816.906	1631.8	0.43897	1.2643	22.216	0.90046	30.408	30.089	30.989	8.1927					0.0014475	3	5998	75.509	47.037	1	1.1601	747780	876880
ADYMHVALGLLEER	14	0	_ADYM(ox)HVALGLLEER_	ADYM(1)HVALGLLEER	ADYM(49.19)HVALGLLEER	0	1	0	P49290	P49290	P49290	Epx	Eosinophil peroxidase;Eosinophil peroxidase light chain;Eosinophil peroxidase heavy chain	MULTI-SECPEP		834.441	2	816.906	1631.8	-1.4064	1.5387	22.291	1.0016	32.471	32.178	33.18	10.18					0.086881	1	5042	49.189	41.51	1	1.1039	314810	306520
ADYMHVALGLLEER	14	0	_(ac)ADYM(ox)HVALGLLEER_			1	1	0	P49290	P49290	P49290	Epx	Eosinophil peroxidase;Eosinophil peroxidase light chain;Eosinophil peroxidase heavy chain	MULTI-MATCH			2	837.911	1673.81	-16727	-16727	31.446	0.94982	25.276	24.966	25.916	-6.1701	-0.1493	8.3555e-05	NaN	49.189	NaN	0		NaN	NaN	0	1.1919	276810	353380
AECCVPVCPR	10	0	_(ac)AECCVPVCPR_			1	0	0	D3YUN8;D3YZT5;A0A286YCR8;Q60930	D3YUN8	D3YUN8	Vdac2	Voltage-dependent anion-selective channel protein 2	ISO-MSMS	-1	1289.55	1	1289.54	1288.54	-1.063	NaN	32.832	1.1759	32.832	32.462	33.637	0					0.0085571	1	9860	110.81	85.885	1
AECCVPVCPR	10	0	_(ac)AECCVPVCPR_			1	0	0	D3YUN8;D3YZT5;A0A286YCR8;Q60930	D3YUN8	D3YUN8	Vdac2	Voltage-dependent anion-selective channel protein 2	ISO-MSMS	-1	645.275	2	645.275	1288.54	-0.61799	NaN	35.7	1.6512	29.53	29.162	30.813	-6.1701					0.00043961	2	9703	123.69	98.914	1
AECCVPVCPR	10	0	_(ac)AECCVPVCPR_			1	0	0	D3YUN8;D3YZT5;A0A286YCR8;Q60930	D3YUN8	D3YUN8	Vdac2	Voltage-dependent anion-selective channel protein 2	ISO-MSMS	-1	1289.54	1	1289.54	1288.54	-0.19153	NaN	35.704	1.166	29.534	29.162	30.328	-6.1701					0.00056204	2	9704	136.11	109.73	1
AECCVPVCPR	10	0	_(ac)AECCVPVCPR_			1	0	0	D3YUN8;D3YZT5;A0A286YCR8;Q60930	D3YUN8	D3YUN8	Vdac2	Voltage-dependent anion-selective channel protein 2	ISO-MSMS	-1	645.277	2	645.275	1288.54	-0.55964	NaN	27.211	0.35602	34.878	34.673	35.029	7.667					0.019118	1	7909	86.011	69.873	1
AECCVPVCPR	10	0	_(ac)AECCVPVCPR_			1	0	0	D3YUN8;D3YZT5;A0A286YCR8;Q60930	D3YUN8	D3YUN8	Vdac2	Voltage-dependent anion-selective channel protein 2	ISO-MSMS	-1	1289.54	1	1289.54	1288.54	0.68398	NaN	27.684	1.6928	35.351	35.029	36.722	7.667					0.00047611	4	8160	160.26	138.03	1
AECCVPVCPR	10	0	_(ac)AECCVPVCPR_			1	0	0	D3YUN8;D3YZT5;A0A286YCR8;Q60930	D3YUN8	D3YUN8	Vdac2	Voltage-dependent anion-selective channel protein 2	ISO-MSMS	-1	645.278	2	645.275	1288.54	1.5909	NaN	28.014	2.1961	37.171	36.499	38.695	9.1572					0.072845	1	3983	75.213	51.444	1
AECCVPVCPR	10	0	_(ac)AECCVPVCPR_			1	0	0	D3YUN8;D3YZT5;A0A286YCR8;Q60930	D3YUN8	D3YUN8	Vdac2	Voltage-dependent anion-selective channel protein 2	ISO-MSMS	-1	645.277	2	645.275	1288.54	0.26779	NaN	28.069	1.9248	35.338	35.04	36.965	7.2692					0.00075357	4	6473	149.65	149.65	1
AECCVPVCPR	10	0	_(ac)AECCVPVCPR_			1	0	0	D3YUN8;D3YZT5;A0A286YCR8;Q60930	D3YUN8	D3YUN8	Vdac2	Voltage-dependent anion-selective channel protein 2	ISO-MSMS	-1	1289.55	1	1289.54	1288.54	0.40804	NaN	28.061	1.3149	35.33	34.875	36.19	7.2692					0.020056	1	6470	85.212	63.748	1
AECCVPVCPR	10	0	_(ac)AECCVPVCPR_			1	0	0	D3YUN8;D3YZT5;A0A286YCR8;Q60930	D3YUN8	D3YUN8	Vdac2	Voltage-dependent anion-selective channel protein 2	ISO-MSMS	-1	1289.55	1	1289.54	1288.54	1.0187	NaN	28.226	1.3781	37.252	36.962	38.34	9.0264					0.0081809	2	6407	111.01	98.381	1
AECCVPVCPR	10	0	_(ac)AECCVPVCPR_			1	0	0	D3YUN8;D3YZT5;A0A286YCR8;Q60930	D3YUN8	D3YUN8	Vdac2	Voltage-dependent anion-selective channel protein 2	ISO-MSMS	-1	1289.54	1	1289.54	1288.54	0.52101	NaN	32.673	1.0345	32.913	32.562	33.597	0.24004					0.00052013	4	9573	133.12	104.03	1
AECCVPVCPR	10	0	_(ac)AECCVPVCPR_			1	0	0	D3YUN8;D3YZT5;A0A286YCR8;Q60930	D3YUN8	D3YUN8	Vdac2	Voltage-dependent anion-selective channel protein 2	MULTI-MSMS		1289.54	1	1289.54	1288.54	-65212	-65213	35.189	1.4815	30.495	30.111	31.592	-4.6933					2.0826e-57	3	10100	111.01	86.977	1	0.0040092	6264900	13604
AECCVPVCPR	10	0	_(ac)AECCVPVCPR_			1	0	0	D3YUN8;D3YZT5;A0A286YCR8;Q60930	D3YUN8	D3YUN8	Vdac2	Voltage-dependent anion-selective channel protein 2	ISO-MSMS	-1	645.274	2	645.275	1288.54	0.4985	NaN	35.203	1.3035	30.51	30.149	31.452	-4.6933					0.00031907	3	10099	127.56	109.66	1
AECCVPVCPR	10	0	_(ac)AECCVPVCPR_			1	0	0	D3YUN8;D3YZT5;A0A286YCR8;Q60930	D3YUN8	D3YUN8	Vdac2	Voltage-dependent anion-selective channel protein 2	ISO-MSMS	-1	645.277	2	645.275	1288.54	1.7321	NaN	27.448	0.42597	34.947	34.689	35.115	7.4988					0.024404	1	8420	96.253	80.882	1
AECCVPVCPR	10	0	_(ac)AECCVPVCPR_			1	0	0	D3YUN8;D3YZT5;A0A286YCR8;Q60930	D3YUN8	D3YUN8	Vdac2	Voltage-dependent anion-selective channel protein 2	ISO-MSMS	-1	1289.54	1	1289.54	1288.54	-0.068004	NaN	27.872	1.4819	35.371	35.085	36.567	7.4988					0.00044031	3	8657	152.63	124.89	1
AECCVPVCPR	10	0	_(ac)AECCVPVCPR_			1	0	0	D3YUN8;D3YZT5;A0A286YCR8;Q60930	D3YUN8	D3YUN8	Vdac2	Voltage-dependent anion-selective channel protein 2	ISO-MSMS	-1	645.277	2	645.275	1288.54	-0.12898	NaN	27.955	1.8686	35.255	34.921	36.79	7.3007					0.00022172	3	6725	154.71	116.62	1
AECCVPVCPR	10	0	_(ac)AECCVPVCPR_			1	0	0	D3YUN8;D3YZT5;A0A286YCR8;Q60930	D3YUN8	D3YUN8	Vdac2	Voltage-dependent anion-selective channel protein 2	ISO-MSMS	-1	1289.55	1	1289.54	1288.54	0.46265	NaN	27.939	1.0619	35.24	34.958	36.019	7.3007					0.013163	2	6718	108.46	86.997	1
AECCVPVCPR	10	0	_(ac)AECCVPVCPR_			1	0	0	D3YUN8;D3YZT5;A0A286YCR8;Q60930	D3YUN8	D3YUN8	Vdac2	Voltage-dependent anion-selective channel protein 2	ISO-MSMS	-1	645.277	2	645.275	1288.54	-0.2672	NaN	27.689	1.6222	35.343	34.956	36.578	7.6538					0.00075357	4	6783	143.01	114.28	1
AECCVPVCPR	10	0	_(ac)AECCVPVCPR_			1	0	0	D3YUN8;D3YZT5;A0A286YCR8;Q60930	D3YUN8	D3YUN8	Vdac2	Voltage-dependent anion-selective channel protein 2	ISO-MSMS	-1	1289.55	1	1289.54	1288.54	-0.28273	NaN	27.672	1.1837	35.326	35.043	36.226	7.6538					0.010334	1	6799	109.86	88.399	1
AECCVPVCPR	10	0	_(ac)AECCVPVCPR_			1	0	0	D3YUN8;D3YZT5;A0A286YCR8;Q60930	D3YUN8	D3YUN8	Vdac2	Voltage-dependent anion-selective channel protein 2	ISO-MSMS	-1	1289.55	1	1289.54	1288.54	-1.6295	NaN	27.68	1.5631	37.256	36.848	38.411	9.5764					0.075199	1	5439	73.931	53.602	1
AECCVPVCPR	10	0	_(ac)AECCVPVCPR_			1	0	0	D3YUN8;D3YZT5;A0A286YCR8;Q60930	D3YUN8	D3YUN8	Vdac2	Voltage-dependent anion-selective channel protein 2	ISO-MSMS	-1	1289.55	1	1289.54	1288.54	-1.5997	NaN	27.451	1.3134	37.238	36.978	38.291	9.7873					0.025554	1	5452	82.452	57.53	1
AECCVPVCPR	10	0	_(ac)AECCVPVCPR_			1	0	0	D3YUN8;D3YZT5;A0A286YCR8;Q60930	D3YUN8	D3YUN8	Vdac2	Voltage-dependent anion-selective channel protein 2	ISO-MSMS	-1	1289.55	1	1289.54	1288.54	-0.24449	NaN	27.471	1.5598	37.299	36.992	38.552	9.8274					0.026247	2	6604	98.523	70.781	1
AECCVPVCPR	10	0	_(ac)AECCVPVCPR_			1	0	0	D3YUN8;D3YZT5;A0A286YCR8;Q60930	D3YUN8	D3YUN8	Vdac2	Voltage-dependent anion-selective channel protein 2	ISO-MSMS	-1	1289.54	1	1289.54	1288.54	-0.22723	NaN	32.667	1.2694	32.899	32.543	33.813	0.2317					0.00056706	3	10516	149.65	126.33	1
AECCVPVCPR	10	0	_(ac)AECCVPVCPR_			1	0	0	D3YUN8;D3YZT5;A0A286YCR8;Q60930	D3YUN8	D3YUN8	Vdac2	Voltage-dependent anion-selective channel protein 2	ISO-MSMS	-1	1289.54	1	1289.54	1288.54	0.020548	NaN	36.101	1.3593	28.986	28.525	29.884	-7.1147					2.0621e-05	3	10019	175.44	136.14	1
AECCVPVCPR	10	0	_(ac)AECCVPVCPR_			1	0	0	D3YUN8;D3YZT5;A0A286YCR8;Q60930	D3YUN8	D3YUN8	Vdac2	Voltage-dependent anion-selective channel protein 2	ISO-MSMS	-1	645.275	2	645.275	1288.54	-0.47456	NaN	36.101	1.4137	28.986	28.565	29.978	-7.1147					0.038636	2	10020	80.684	65.022	1
AECCVPVCPR	10	0	_(ac)AECCVPVCPR_			1	0	0	D3YUN8;D3YZT5;A0A286YCR8;Q60930	D3YUN8	D3YUN8	Vdac2	Voltage-dependent anion-selective channel protein 2	ISO-MSMS	-1	1292.55	1	1289.54	1288.54	0.25047	NaN	27.043	1.7425	35.336	35.012	36.755	8.2929					9.4198e-10	7	8593	184.49	153.93	1
AECCVPVCPR	10	0	_(ac)AECCVPVCPR_			1	0	0	D3YUN8;D3YZT5;A0A286YCR8;Q60930	D3YUN8	D3YUN8	Vdac2	Voltage-dependent anion-selective channel protein 2	ISO-MSMS	-1	645.276	2	645.275	1288.54	-0.74577	NaN	27.073	1.2941	35.187	34.839	36.133	8.1135					0.00051892	2	6842	138.54	112.03	1
AECCVPVCPR	10	0	_(ac)AECCVPVCPR_			1	0	0	D3YUN8;D3YZT5;A0A286YCR8;Q60930	D3YUN8	D3YUN8	Vdac2	Voltage-dependent anion-selective channel protein 2	ISO-MSMS	-1	645.277	2	645.275	1288.54	-0.7558	NaN	27.167	1.3744	35.359	35.088	36.463	8.1924					0.020848	2	6821	93.429	66.914	1
AECCVPVCPR	10	0	_(ac)AECCVPVCPR_			1	0	0	D3YUN8;D3YZT5;A0A286YCR8;Q60930	D3YUN8	D3YUN8	Vdac2	Voltage-dependent anion-selective channel protein 2	ISO-MSMS	-1	1289.55	1	1289.54	1288.54	0.021563	NaN	27.157	0.96008	35.35	35.052	36.012	8.1924					0.020848	1	6868	93.429	71.965	1
AECCVPVCPR	10	0	_(ac)AECCVPVCPR_			1	0	0	D3YUN8;D3YZT5;A0A286YCR8;Q60930	D3YUN8	D3YUN8	Vdac2	Voltage-dependent anion-selective channel protein 2	ISO-MSMS	-1	1289.55	1	1289.54	1288.54	-0.84668	NaN	27.31	1.279	37.353	37.071	38.35	10.042					0.026065	1	6811	98.299	76.836	1
AECCVPVCPR	10	0	_(ac)AECCVPVCPR_			1	0	0	D3YUN8;D3YZT5;A0A286YCR8;Q60930	D3YUN8	D3YUN8	Vdac2	Voltage-dependent anion-selective channel protein 2	ISO-MSMS	-1	1289.55	1	1289.54	1288.54	-0.91717	NaN	27.128	1.6596	37.308	36.989	38.648	10.18					0.020229	1	6932	85.064	63.6	1
AECCVPVCPR	10	0	_(ac)AECCVPVCPR_			1	0	0	D3YUN8;D3YZT5;A0A286YCR8;Q60930	D3YUN8	D3YUN8	Vdac2	Voltage-dependent anion-selective channel protein 2	ISO-MSMS	-1	645.279	2	645.275	1288.54	0.64442	NaN	27.243	1.662	37.31	36.884	38.546	10.067					0.00031907	1	3956	127.56	96.143	1
AEDIKTKIKNYKTAPFDSR	19	4	_(ac)AEDIKTKIKNYKTAPFDSR_			1	0	0	P56391	P56391	P56391	Cox6b1	Cytochrome c oxidase subunit 6B1	ISO-MSMS	0	595.836	4	567.556	2266.2	-0.50975	NaN	40.973	1.2852	33.558	33.021	34.306	-7.4152					0.00014468	1	12165	72.058	54.912	1	NaN	3385700	0
AEELKKEQDTSAHLER	16	2	_AEELKKEQDTSAHLER_			0	0	0	P13541;P13542;Q02566;Q91Z83	P13541;P13542;Q02566;Q91Z83	Q02566	Myh3;Myh8;Myh6;Myh7	Myosin-3;Myosin-8;Myosin-6;Myosin-7	MULTI-MSMS		493.018	4	471.742	1882.94	-1.5078	4.6382	13.838	0.88873	13.978	13.542	14.431	0.14063					0.0035778	2	2292	65.943	44.85	1	1.2987	1084400	1502300
AEELKKEQDTSAHLER	16	2	_AEELKKEQDTSAHLER_			0	0	0	P13541;P13542;Q02566;Q91Z83	P13541;P13542;Q02566;Q91Z83	Q02566	Myh3;Myh8;Myh6;Myh7	Myosin-3;Myosin-8;Myosin-6;Myosin-7	MULTI-MSMS		993.574	2	942.477	1882.94	0.54376	2.357	13.837	0.72858	13.977	13.702	14.431	0.14063					0.00080734	1	2282	101.6	96.102	1	1.2042	305160	443150
AEELKKEQDTSAHLER	16	2	_AEELKKEQDTSAHLER_			0	0	0	P13541;P13542;Q02566;Q91Z83	P13541;P13542;Q02566;Q91Z83	Q02566	Myh3;Myh8;Myh6;Myh7	Myosin-3;Myosin-8;Myosin-6;Myosin-7	MULTI-MSMS		493.017	4	471.742	1882.94	-2.3136	-2.0571	18.329	1.4784	13.436	13.065	14.544	-4.8929					0.029915	1	3013	53.504	35.609	1	1.1467	2839700	3196900
AEELKKEQDTSAHLER	16	2	_AEELKKEQDTSAHLER_			0	0	0	P13541;P13542;Q02566;Q91Z83	P13541;P13542;Q02566;Q91Z83	Q02566	Myh3;Myh8;Myh6;Myh7	Myosin-3;Myosin-8;Myosin-6;Myosin-7	MULTI-MSMS		497.291	4	471.742	1882.94	-0.85272	1.8582	21.206	1.2804	13.994	13.6	14.88	-7.2125					3.1283e-07	2	3698	102.58	102.58	1	1.1841	3515900	4000800
AEELKKEQDTSAHLER	16	2	_AEELKKEQDTSAHLER_			0	0	0	P13541;P13542;Q02566;Q91Z83	P13541;P13542;Q02566;Q91Z83	Q02566	Myh3;Myh8;Myh6;Myh7	Myosin-3;Myosin-8;Myosin-6;Myosin-7	MULTI-MATCH			4	471.742	1882.94	-2.9914	5.1158	13.952	0.74618	13.952	13.616	14.363	1.7764e-15	0.070069	-0.0022941	NaN	102.58	NaN	0		NaN	NaN	0	1.9146	698170	1311700
AEELKKEQDTSAHLER	16	2	_AEELKKEQDTSAHLER_			0	0	0	P13541;P13542;Q02566;Q91Z83	P13541;P13542;Q02566;Q91Z83	Q02566	Myh3;Myh8;Myh6;Myh7	Myosin-3;Myosin-8;Myosin-6;Myosin-7	MULTI-MATCH			4	471.742	1882.94	-3.0335	4.5715	13.916	0.93023	14.048	13.553	14.483	0.1323	0.1663	-0.0023736	NaN	102.58	NaN	0		NaN	NaN	0	1.1488	1224100	1408500
AEEPFPGGGEGPRPGPSSEQLNR	23	0	_AEEPFPGGGEGPRPGPSSEQLNR_			0	0	1	Q9CQS4	Q9CQS4	Q9CQS4	Slc25a46	Solute carrier family 25 member 46	MULTI-MSMS		800.732	3	789.044	2364.11	-0.32791	1.8606	25.176	1.0423	32.843	32.451	33.493	7.667					1.3835e-16	1	6967	83.905	54.461	1	1.2963	154300	221250
AEEPFPGGGEGPRPGPSSEQLNR	23	0	_AEEPFPGGGEGPRPGPSSEQLNR_			0	0	1	Q9CQS4	Q9CQS4	Q9CQS4	Slc25a46	Solute carrier family 25 member 46	MULTI-MSMS		800.732	3	789.044	2364.11	-0.44371	-0.053419	25.443	0.90811	32.841	32.613	33.522	7.3987					8.9917e-14	1	7356	75.646	56.608	1	1.1313	308100	353300
AEEPFPGGGEGPRPGPSSEQLNR	23	0	_AEEPFPGGGEGPRPGPSSEQLNR_			0	0	1	Q9CQS4	Q9CQS4	Q9CQS4	Slc25a46	Solute carrier family 25 member 46	MULTI-MSMS		798.722	3	789.044	2364.11	0.1126	0.36467	25.578	0.83555	32.86	32.597	33.432	7.2819					2.2746e-16	1	7463	91.583	60.472	1	1.1638	345210	385580
AEEPFPGGGEGPRPGPSSEQLNR	23	0	_AEEPFPGGGEGPRPGPSSEQLNR_			0	0	1	Q9CQS4	Q9CQS4	Q9CQS4	Slc25a46	Solute carrier family 25 member 46	MULTI-MSMS		800.733	3	789.044	2364.11	1.6521	2.6744	27.901	0.84883	28.133	27.783	28.632	0.2317					5.6307e-05	2	8320	60.765	25.017	1	0.88145	194230	182720
AEEPFPGGGEGPRPGPSSEQLNR	23	0	_AEEPFPGGGEGPRPGPSSEQLNR_			0	0	1	Q9CQS4	Q9CQS4	Q9CQS4	Slc25a46	Solute carrier family 25 member 46	MULTI-MSMS		800.733	3	789.044	2364.11	0.78145	0.17724	24.682	0.75352	32.817	32.566	33.32	8.1342					1.1805e-34	2	7452	122.59	93.695	1	0.85231	286360	245930
AEEPFPGGGEGPRPGPSSEQLNR	23	0	_AEEPFPGGGEGPRPGPSSEQLNR_			0	0	1	Q9CQS4	Q9CQS4	Q9CQS4	Slc25a46	Solute carrier family 25 member 46	MULTI-MSMS		798.723	3	789.044	2364.11	-0.13377	1.3872	24.65	0.91413	32.843	32.39	33.304	8.1927					1.4459e-18	2	7340	104.06	77.1	1	0.85105	318480	273360
AEEPFPGGGEGPRPGPSSEQLNR	23	0	_AEEPFPGGGEGPRPGPSSEQLNR_			0	0	1	Q9CQS4	Q9CQS4	Q9CQS4	Slc25a46	Solute carrier family 25 member 46	MULTI-MATCH			3	789.044	2364.11	1.6342	2.5463	34.342	0.68829	28.172	27.958	28.646	-6.1701	0.019662	-1.2797e-05	NaN	60.765	NaN	0		NaN	NaN	0	1.5028	75946	127610
AEGQVLVLDGR	11	0	_(ac)AEGQVLVLDGR_			1	0	0	A0A1B0GSL5;A0A1B0GSC2;A0A1B0GRH1;A0A1B0GSB2;A0A140T8K2;P19253	A0A1B0GSL5	A0A1B0GSL5	Rpl13a	60S ribosomal protein L13a	ISO-MSMS	-1	599.827	2	599.825	1197.64	0.89675	NaN	38.465	2.6821	46.032	45.121	47.803	7.5668					0.0040327	1	12720	113.69	69.292	1
AEGQVLVLDGR	11	0	_(ac)AEGQVLVLDGR_			1	0	0	A0A1B0GSL5;A0A1B0GSC2;A0A1B0GRH1;A0A1B0GSB2;A0A140T8K2;P19253	A0A1B0GSL5	A0A1B0GSL5	Rpl13a	60S ribosomal protein L13a	ISO-MSMS	-1	599.827	2	599.825	1197.64	0.48592	NaN	38.972	1.3262	47.998	47.667	48.993	9.0264					1.486e-07	2	9729	143.5	103.23	1
AEGQVLVLDGR	11	0	_(ac)AEGQVLVLDGR_			1	0	0	A0A1B0GSL5;A0A1B0GSC2;A0A1B0GRH1;A0A1B0GSB2;A0A140T8K2;P19253	A0A1B0GSL5	A0A1B0GSL5	Rpl13a	60S ribosomal protein L13a	ISO-MSMS	-1	1198.64	1	1198.64	1197.64	-0.037032	NaN	49.612	1.0173	44.619	44.09	45.107	-4.9934					1.4702e-07	2	16242	166.34	100.27	1
AEGQVLVLDGR	11	0	_(ac)AEGQVLVLDGR_			1	0	0	A0A1B0GSL5;A0A1B0GSC2;A0A1B0GRH1;A0A1B0GSB2;A0A140T8K2;P19253	A0A1B0GSL5	A0A1B0GSL5	Rpl13a	60S ribosomal protein L13a	ISO-MSMS	-1	599.828	2	599.825	1197.64	-0.67106	NaN	38.387	1.5225	47.963	47.583	49.106	9.5764					3.1669e-05	1	8508	140.78	100.51	1
AEGQVLVLDGR	11	0	_(ac)AEGQVLVLDGR_			1	0	0	A0A1B0GSL5;A0A1B0GSC2;A0A1B0GRH1;A0A1B0GSB2;A0A140T8K2;P19253	A0A1B0GSL5	A0A1B0GSL5	Rpl13a	60S ribosomal protein L13a	ISO-MSMS	-1	1198.64	1	1198.64	1197.64	0.84123	NaN	46.854	1.0245	47.185	46.854	47.878	0.33103					0.0021076	2	15704	109.66	77.729	1
AEGQVLVLDGR	11	0	_(ac)AEGQVLVLDGR_			1	0	0	A0A1B0GSL5;A0A1B0GSC2;A0A1B0GRH1;A0A1B0GSB2;A0A140T8K2;P19253	A0A1B0GSL5	A0A1B0GSL5	Rpl13a	60S ribosomal protein L13a	ISO-MSMS	-1	599.826	2	599.825	1197.64	0.96648	NaN	50.957	1.246	43.349	42.878	44.124	-7.6085					0.01742	1	16339	94.692	54.625	1
AEGQVLVLDGR	11	0	_(ac)AEGQVLVLDGR_			1	0	0	A0A1B0GSL5;A0A1B0GSC2;A0A1B0GRH1;A0A1B0GSB2;A0A140T8K2;P19253	A0A1B0GSL5	A0A1B0GSL5	Rpl13a	60S ribosomal protein L13a	MULTI-MSMS		1198.64	1	1198.64	1197.64	-23384	-23383	37.875	0.88696	45.968	45.602	46.489	8.0926					0.0044486	1	11843	46.001	10.644	1	0.43608	154660	62169
AEGQVLVLDGR	11	0	_(ac)AEGQVLVLDGR_			1	0	0	A0A1B0GSL5;A0A1B0GSC2;A0A1B0GRH1;A0A1B0GSB2;A0A140T8K2;P19253	A0A1B0GSL5	A0A1B0GSL5	Rpl13a	60S ribosomal protein L13a	ISO-MSMS	-1	1198.65	1	1198.64	1197.64	0.31504	NaN	38.026	1.6338	47.969	47.604	49.238	9.9425					0.062456	1	10675	82.831	52.755	1
AEGQVLVLDGR	11	0	_(ac)AEGQVLVLDGR_			1	0	0	A0A1B0GSL5;A0A1B0GSC2;A0A1B0GRH1;A0A1B0GSB2;A0A140T8K2;P19253	A0A1B0GSL5	A0A1B0GSL5	Rpl13a	60S ribosomal protein L13a	ISO-MSMS	-1	599.826	2	599.825	1197.64	0.83608	NaN	37.922	1.7801	48.002	47.342	49.122	10.08					0.0033758	1	10996	122.51	76.352	1
AEGQVLVLDGR	11	0	_(ac)AEGQVLVLDGR_			1	0	0	A0A1B0GSL5;A0A1B0GSC2;A0A1B0GRH1;A0A1B0GSB2;A0A140T8K2;P19253	A0A1B0GSL5	A0A1B0GSL5	Rpl13a	60S ribosomal protein L13a	ISO-MSMS	-1	599.828	2	599.825	1197.64	1.1181	NaN	37.919	1.7206	47.891	47.266	48.987	9.9713					0.0023663	1	5853	94.363	62.428	1
AEGQVLVLDGR	11	0	_(ac)AEGQVLVLDGR_			1	0	0	A0A1B0GSL5;A0A1B0GSC2;A0A1B0GRH1;A0A1B0GSB2;A0A140T8K2;P19253	A0A1B0GSL5	A0A1B0GSL5	Rpl13a	60S ribosomal protein L13a	MULTI-MATCH			1	1198.64	1197.64	-23385	-23384	38.32	1.2549	45.974	45.576	46.83	7.6538	0.024303	0.00033928	NaN	86.014	NaN	0		NaN	NaN	0	0.24335	245420	57631
AEGQVLVLDGR	11	0	_(ac)AEGQVLVLDGR_			1	0	0	A0A1B0GSL5;A0A1B0GSC2;A0A1B0GRH1;A0A1B0GSB2;A0A140T8K2;P19253	A0A1B0GSL5	A0A1B0GSL5	Rpl13a	60S ribosomal protein L13a	MULTI-MATCH			1	1198.64	1197.64	-23385	-23384	38.378	1.5031	47.968	47.619	49.122	9.5891	0.0096806	0.00015178	NaN	68.557	NaN	0		NaN	NaN	0	0.026954	411240	10224
AEGQVLVLDGR	11	0	_AEGQVLVLDGR_			0	0	0	A0A1B0GSL5;A0A1B0GSC2;A0A1B0GRH1;A0A1B0GSB2;A0A140T8K2;P19253	A0A1B0GSL5	A0A1B0GSL5	Rpl13a	60S ribosomal protein L13a	ISO-MSMS	1	595.853	2	578.82	1155.62	-3.1916	NaN	26.659	0.61137	34.157	33.925	34.536	7.4988					0.0056091	1	8032	104.43	64.432	1	0.85596	996400	989760
AEGQVLVLDGR	11	0	_AEGQVLVLDGR_			0	0	0	A0A1B0GSL5;A0A1B0GSC2;A0A1B0GRH1;A0A1B0GSB2;A0A140T8K2;P19253	A0A1B0GSL5	A0A1B0GSL5	Rpl13a	60S ribosomal protein L13a	ISO-MSMS	1	595.853	2	578.82	1155.62	-2.7979	NaN	26.269	1.0392	36.096	35.831	36.87	9.8274					0.039775	1	6200	70.942	31.92	1	0.57816	589980	299690
AEGQVLVLDGR	11	0	_AEGQVLVLDGR_			0	0	0	A0A1B0GSL5;A0A1B0GSC2;A0A1B0GRH1;A0A1B0GSB2;A0A140T8K2;P19253	A0A1B0GSL5	A0A1B0GSL5	Rpl13a	60S ribosomal protein L13a	ISO-MSMS	1	595.853	2	578.82	1155.62	-5.3511	NaN	25.839	0.61866	34.132	33.857	34.475	8.2929					0.038791	1	7964	72.531	49.008	1	0.72689	1799300	1107300
AELALGENNEVLKSGR	16	1	_AELALGENNEVLKSGR_			0	0	0	P05202	P05202	P05202	Got2	Aspartate aminotransferase, mitochondrial	MULTI-MSMS		885.022	2	850.452	1698.89	1.6852	0.49962	29.583	0.32464	29.583	29.409	29.734	0					0.019942	1	8585	78.705	55.469	1	1.5884	111790	171000
AELALGENNEVLKSGR	16	1	_AELALGENNEVLKSGR_			0	0	0	P05202	P05202	P05202	Got2	Aspartate aminotransferase, mitochondrial	ISO-MSMS	1	590.015	3	567.304	1698.89	1.0649	NaN	29.572	0.80306	29.572	29.338	30.141	0					0.014832	1	8525	68.257	68.257	1	1.8481	659450	1347000
AELALGENNEVLKSGR	16	1	_AELALGENNEVLKSGR_			0	0	0	P05202	P05202	P05202	Got2	Aspartate aminotransferase, mitochondrial	MSMS	0	585.993	3	567.304	1698.89	NaN	NaN	29.538	1	29.538	29.038	30.038	0					0.0021862	1	8563	73.464	36.694	1
AELALGENNEVLKSGR	16	1	_AELALGENNEVLKSGR_			0	0	0	P05202	P05202	P05202	Got2	Aspartate aminotransferase, mitochondrial	MULTI-MSMS		590.013	3	567.304	1698.89	-0.82888	-0.79109	37.38	1.2773	31.01	30.697	31.975	-6.3705					8.4515e-44	2	10488	150.39	122.71	1	1.6984	989570	1720000
AELALGENNEVLKSGR	16	1	_AELALGENNEVLKSGR_			0	0	0	P05202	P05202	P05202	Got2	Aspartate aminotransferase, mitochondrial	MULTI-MSMS		585.993	3	567.304	1698.89	-0.68073	4.2407	26.964	1.3724	36.077	35.663	37.035	9.1139					0.015744	1	6176	57.973	36.739	1	1.1025	518860	785690
AELALGENNEVLKSGR	16	1	_AELALGENNEVLKSGR_			0	0	0	P05202	P05202	P05202	Got2	Aspartate aminotransferase, mitochondrial	MULTI-MSMS		884.519	2	850.452	1698.89	-1.0171	0.30938	29.369	0.40223	29.609	29.412	29.814	0.24004					0.046099	1	8437	62.14	38.904	1	1.3322	163830	243940
AELALGENNEVLKSGR	16	1	_AELALGENNEVLKSGR_			0	0	0	P05202	P05202	P05202	Got2	Aspartate aminotransferase, mitochondrial	MULTI-MSMS		590.013	3	567.304	1698.89	-0.85642	-1.3105	35.811	1.0807	30.917	30.634	31.715	-4.8936					0.0011477	1	10354	73.093	43.404	1	1.8361	1154800	2093700
AELALGENNEVLKSGR	16	1	_AELALGENNEVLKSGR_			0	0	0	P05202	P05202	P05202	Got2	Aspartate aminotransferase, mitochondrial	MULTI-MSMS		590.014	3	567.304	1698.89	0.28361	1.3606	26.585	0.75014	34.084	33.749	34.5	7.4988					0.011642	1	7957	59.502	57.321	1	1.104	1108100	1988900
AELALGENNEVLKSGR	16	1	_AELALGENNEVLKSGR_			0	0	0	P05202	P05202	P05202	Got2	Aspartate aminotransferase, mitochondrial	MULTI-MSMS		590.013	3	567.304	1698.89	-0.95838	0.413	26.695	0.86039	34.077	33.707	34.568	7.382					0.00083869	1	8084	90.453	64.329	1	1.2401	1351800	1902000
AELALGENNEVLKSGR	16	1	_AELALGENNEVLKSGR_			0	0	0	P05202	P05202	P05202	Got2	Aspartate aminotransferase, mitochondrial	ISO-MSMS	1	590.013	3	567.304	1698.89	-0.98079	NaN	29.336	0.92326	29.567	29.359	30.282	0.2317					0.016325	2	8951	127.75	127.75	1	1.7237	1303700	2800600
AELALGENNEVLKSGR	16	1	_AELALGENNEVLKSGR_			0	0	0	P05202	P05202	P05202	Got2	Aspartate aminotransferase, mitochondrial	MSMS	0	585.991	3	567.304	1698.89	NaN	NaN	29.308	1	29.54	29.04	30.04	0.2317					0.011942	1	8996	118.47	68.315	1
AELALGENNEVLKSGR	16	1	_AELALGENNEVLKSGR_			0	0	0	P05202	P05202	P05202	Got2	Aspartate aminotransferase, mitochondrial	MULTI-MSMS		590.014	3	567.304	1698.89	-0.38684	-0.44387	38.601	1.0067	31.286	30.882	31.889	-7.315					0.00052448	2	11062	89.358	89.358	1	1.7005	1641900	2812900
AELALGENNEVLKSGR	16	1	_AELALGENNEVLKSGR_			0	0	0	P05202	P05202	P05202	Got2	Aspartate aminotransferase, mitochondrial	MULTI-MSMS		884.515	2	850.452	1698.89	-1.7667	-2.8209	38.62	0.52065	31.305	31.059	31.58	-7.315					0.00079326	2	11086	91.858	67.476	1	1.4696	206490	315460
AELALGENNEVLKSGR	16	1	_AELALGENNEVLKSGR_			0	0	0	P05202	P05202	P05202	Got2	Aspartate aminotransferase, mitochondrial	ISO-MSMS	1	590.014	3	567.304	1698.89	-0.28325	NaN	25.854	0.59161	34.089	33.922	34.514	8.2343					0.016519	1	8069	78.441	53.12	1	1.3594	2196200	3406600
AELALGENNEVLKSGR	16	1	_AELALGENNEVLKSGR_			0	0	0	P05202	P05202	P05202	Got2	Aspartate aminotransferase, mitochondrial	MULTI-MSMS		590.015	3	567.304	1698.89	0.5305	1.6397	25.863	0.69028	34.156	33.857	34.547	8.2929					0.0010524	1	7963	73.498	53.92	1	1.6212	2022200	3211400
AELALGENNEVLKSGR	16	1	_AELALGENNEVLKSGR_			0	0	0	P05202	P05202	P05202	Got2	Aspartate aminotransferase, mitochondrial	MULTI-MSMS		590.015	3	567.304	1698.89	-0.88805	3.5513	26.026	1.3115	36.068	35.688	36.999	10.042					0.041611	1	6333	50.653	36.57	1	1.0954	580650	1280100
AELALGENNEVLKSGR	16	1	_AELALGENNEVLKSGR_			0	0	0	P05202	P05202	P05202	Got2	Aspartate aminotransferase, mitochondrial	MULTI-MSMS		586.328	3	567.304	1698.89	-1.3024	3.315	25.862	1.273	36.042	35.685	36.958	10.18					0.0089959	1	6470	60.489	31.513	1	1.0697	642800	1310500
AELGEADEAELQR	13	0	_(ac)AELGEADEAELQR_			1	0	0	P62077	P62077	P62077	Timm8b	Mitochondrial import inner membrane translocase subunit Tim8 B	MSMS	-1	736.849	2	736.847	1471.68	NaN	NaN	33.643	1	40.912	40.412	41.412	7.2692					0.011846	1	8732	71.085	46.741	1
AELGEADEAELQR	13	0	_(ac)AELGEADEAELQR_			1	0	0	P62077	P62077	P62077	Timm8b	Mitochondrial import inner membrane translocase subunit Tim8 B	ISO-MSMS	-1	737.35	2	736.847	1471.68	3.7509	NaN	33.814	1.0285	42.88	42.258	43.287	9.0668					0.014361	1	5114	79.659	49.095	1
AELGEADEAELQR	13	0	_(ac)AELGEADEAELQR_			1	0	0	P62077	P62077	P62077	Timm8b	Mitochondrial import inner membrane translocase subunit Tim8 B	ISO-MSMS	-1	736.848	2	736.847	1471.68	1.0126	NaN	39.958	0.66747	40.099	39.89	40.557	0.14063					0.010973	1	12122	81.865	44.753	1
AELGEADEAELQR	13	0	_(ac)AELGEADEAELQR_			1	0	0	P62077	P62077	P62077	Timm8b	Mitochondrial import inner membrane translocase subunit Tim8 B	ISO-MSMS	-1	736.846	2	736.847	1471.68	-1.7876	NaN	33.408	0.7287	40.906	40.649	41.378	7.498					0.0037356	1	11329	113.22	86.126	1
AELGEADEAELQR	13	0	_(ac)AELGEADEAELQR_			1	0	0	P62077	P62077	P62077	Timm8b	Mitochondrial import inner membrane translocase subunit Tim8 B	ISO-MSMS	-1	736.848	2	736.847	1471.68	1.7211	NaN	33.487	0.72568	40.869	40.623	41.349	7.3812					7.2453e-17	1	11427	186.87	149.32	1
AELGEADEAELQR	13	0	_(ac)AELGEADEAELQR_			1	0	0	P62077	P62077	P62077	Timm8b	Mitochondrial import inner membrane translocase subunit Tim8 B	ISO-MSMS	-1	736.849	2	736.847	1471.68	0.15589	NaN	33.445	0.98604	42.773	42.556	43.542	9.3282					0.0028054	1	5045	103.22	57.224	1
AELGEADEAELQR	13	0	_(ac)AELGEADEAELQR_			1	0	0	P62077	P62077	P62077	Timm8b	Mitochondrial import inner membrane translocase subunit Tim8 B	ISO-MSMS	-1	736.848	2	736.847	1471.68	2.4747	NaN	39.938	0.58928	40.169	39.917	40.506	0.23163					0.002642	1	13573	91.937	63.924	1
AELGEADEAELQR	13	0	_(ac)AELGEADEAELQR_			1	0	0	P62077	P62077	P62077	Timm8b	Mitochondrial import inner membrane translocase subunit Tim8 B	ISO-MSMS	-1	736.847	2	736.847	1471.68	1.6202	NaN	32.83	0.69429	40.964	40.739	41.433	8.1341					0.0018004	1	11549	145.99	110.34	1
AELGEADEAELQR	13	0	_(ac)AELGEADEAELQR_			1	0	0	P62077	P62077	P62077	Timm8b	Mitochondrial import inner membrane translocase subunit Tim8 B	MSMS	-1	736.846	2	736.847	1471.68	NaN	NaN	33.016	1	43.058	42.558	43.558	10.042					0.0011506	1	8950	95.618	62.888	1
AELGEADEAELQR	13	0	_(ac)AELGEADEAELQR_			1	0	0	P62077	P62077	P62077	Timm8b	Mitochondrial import inner membrane translocase subunit Tim8 B	MSMS	-1	736.848	2	736.847	1471.68	NaN	NaN	32.811	1	42.991	42.491	43.491	10.18					0.0011525	1	9201	94.465	94.465	1
AELGEQIDNLQR	12	0	_AELGEQIDNLQR_			0	0	0	P13542;Q02566;Q91Z83	P13542;Q02566;Q91Z83	Q02566	Myh8;Myh6;Myh7	Myosin-8;Myosin-6;Myosin-7	ISO-MSMS	0	707.375	2	693.355	1384.69	-2.0351	NaN	30.451	0.46666	30.691	30.487	30.953	0.24004					0.069567	1	8827	77.379	29.096	1	NaN	197600	0
AELGIYPAVDPLDSTSR	17	0	_AELGIYPAVDPLDSTSR_			0	0	0	P56480	P56480	P56480	Atp5b	ATP synthase subunit beta, mitochondrial	ISO-MSMS	0	916.477	2	902.46	1802.91	-1.0289	NaN	52.962	0.59812	53.293	53.056	53.654	0.33103					0.018414	1	17247	77.597	22.821	1	0.84173	96374	64206
AELGIYPAVDPLDSTSR	17	0	_AELGIYPAVDPLDSTSR_			0	0	0	P56480	P56480	P56480	Atp5b	ATP synthase subunit beta, mitochondrial	MULTI-SECPEP		917.94	2	902.46	1802.91	1.0112	0.81434	43.349	0.49037	51.842	51.645	52.135	8.4931					0.050621	1	15998	61.11	38.577	1	0.6917	168470	121530
AELGIYPAVDPLDSTSR	17	0	_AELGIYPAVDPLDSTSR_			0	0	0	P56480	P56480	P56480	Atp5b	ATP synthase subunit beta, mitochondrial	ISO-MSMS	0	916.982	2	902.46	1802.91	-0.61799	NaN	43.284	0.69857	52.399	52.065	52.764	9.1147					0.0065343	1	13829	89.959	34.507	1	0.70859	205560	122000
AELGIYPAVDPLDSTSR	17	0	_AELGIYPAVDPLDSTSR_			0	0	0	P56480	P56480	P56480	Atp5b	ATP synthase subunit beta, mitochondrial	MULTI-MATCH			2	902.46	1802.91	1.6607	-0.67758	43.966	0.49529	51.747	51.541	52.036	7.7814	-0.047425	0.00062145	NaN	61.11	NaN	0		NaN	NaN	0	1.1567	73967	90162
AELVISPSER	10	0	_AELVISPSER_			0	0	0	E9Q8N1;E9Q8K5;A2ASS6-2;A2ASS6	E9Q8N1	E9Q8N1	Ttn	Titin	MULTI-MSMS		564.819	2	550.801	1099.59	-3.8737	-2.2939	33.869	0.8331	27.699	27.362	28.195	-6.1701					0.044862	1	8942	57.55	25.615	1	2.0241	287300	658870
AELVISPSER	10	0	_AELVISPSER_			0	0	0	E9Q8N1;E9Q8K5;A2ASS6-2;A2ASS6	E9Q8N1	E9Q8N1	Ttn	Titin	MSMS	0	564.815	2	550.801	1099.59	NaN	NaN	24.073	1	31.74	31.24	32.24	7.667					0.016382	1	6514	89.08	33.71	1
AELVISPSER	10	0	_AELVISPSER_			0	0	0	E9Q8N1;E9Q8K5;A2ASS6-2;A2ASS6	E9Q8N1	E9Q8N1	Ttn	Titin	ISO-MSMS	1	568.336	2	550.801	1099.59	-9.2956	NaN	24.689	1.1941	33.921	33.313	34.507	9.2322					0.072541	1	3876	75.378	23.524	1	1.5871	29238	57280
AELVISPSER	10	0	_AELVISPSER_			0	0	0	E9Q8N1;E9Q8K5;A2ASS6-2;A2ASS6	E9Q8N1	E9Q8N1	Ttn	Titin	MSMS	0	564.818	2	550.801	1099.59	NaN	NaN	24.696	1	33.716	33.216	34.216	9.0196					0.022188	1	5357	74.376	33.347	1
AELVISPSER	10	0	_AELVISPSER_			0	0	0	E9Q8N1;E9Q8K5;A2ASS6-2;A2ASS6	E9Q8N1	E9Q8N1	Ttn	Titin	ISO-MSMS	1	567.835	2	550.801	1099.59	-2.329	NaN	24.825	0.79839	33.84	33.557	34.356	9.0144					0.026779	1	3640	82.287	36.607	1	1.7726	31348	55605
AELVISPSER	10	0	_AELVISPSER_			0	0	0	E9Q8N1;E9Q8K5;A2ASS6-2;A2ASS6	E9Q8N1	E9Q8N1	Ttn	Titin	ISO-MSMS	1	567.832	2	550.801	1099.59	-6.2976	NaN	24.445	1.261	31.727	30.988	32.249	7.2819					0.0041038	1	6901	113.18	49.696	1	0.96335	1027900	1043800
AELVISPSER	10	0	_AELVISPSER_			0	0	0	E9Q8N1;E9Q8K5;A2ASS6-2;A2ASS6	E9Q8N1	E9Q8N1	Ttn	Titin	MSMS	0	564.817	2	550.801	1099.59	NaN	NaN	24.13	1	33.706	33.206	34.206	9.5764					0.015174	1	4452	87.308	43.5	1
AELVISPSER	10	0	_AELVISPSER_			0	0	0	E9Q8N1;E9Q8K5;A2ASS6-2;A2ASS6	E9Q8N1	E9Q8N1	Ttn	Titin	MSMS	0	564.818	2	550.801	1099.59	NaN	NaN	23.605	1	33.785	33.285	34.285	10.18					0.018739	1	5568	75.378	33.269	1
AELVISPSER	10	0	_AELVISPSER_			0	0	0	E9Q8N1;E9Q8K5;A2ASS6-2;A2ASS6	E9Q8N1	E9Q8N1	Ttn	Titin	MULTI-MATCH			2	550.801	1099.59	-3.9505	-2.7327	34.742	0.83446	27.627	27.293	28.127	-7.1147	-0.035667	-2.765e-05	NaN	57.55	NaN	0		NaN	NaN	0	1.2253	602850	655220
AEMSSILEER	10	0	_AEMSSILEER_			0	0	0	Q03265;D6RJ16	Q03265	Q03265	Atp5a1	ATP synthase subunit alpha, mitochondrial	MSMS	1	599.813	2	582.782	1163.55	NaN	NaN	35.382	1	30.665	30.165	31.165	-4.7175					0.052036	1	10214	66.568	22.798	1
AEMSSILEER	10	0	_AEMSSILEER_			0	0	0	Q03265;D6RJ16	Q03265	Q03265	Atp5a1	ATP synthase subunit alpha, mitochondrial	MULTI-MSMS		599.813	2	582.782	1163.55	0.83949	1.4732	25.935	1.176	34.169	33.453	34.629	8.2343					0.014055	3	8118	83.358	58.435	1	1.5391	1138200	1849600
AEMSSILEER	10	0	_AEMSSILEER_			0	0	0	Q03265;D6RJ16	Q03265	Q03265	Atp5a1	ATP synthase subunit alpha, mitochondrial	MULTI-MSMS		599.814	2	582.782	1163.55	3.736	4.3532	25.887	1.3809	34.18	33.376	34.757	8.2929					0.031651	1	7979	63.076	30.183	1	1.6089	1188800	2102100
AENAAGIGPASGISR	15	0	_AENAAGIGPASGISR_			0	0	0	E9Q8N1;E9Q8K5;A2ASS6-2;A2ASS6	E9Q8N1	E9Q8N1	Ttn	Titin	MULTI-MSMS		699.87	2	685.855	1369.69	-0.87498	-0.32231	29.652	1.117	23.382	22.648	23.765	-6.2703					1.167e-17	3	7062	114.56	99.55	1	2.0603	279980	630040
AENAAGIGPASGISR	15	0	_AENAAGIGPASGISR_			0	0	0	E9Q8N1;E9Q8K5;A2ASS6-2;A2ASS6	E9Q8N1	E9Q8N1	Ttn	Titin	MULTI-MSMS		702.888	2	685.855	1369.69	-0.76411	0.47858	22.037	1.3296	29.307	28.522	29.851	7.2692					5.4625e-07	2	4167	100.55	54.555	1	1.4268	120580	197990
AENAAGIGPASGISR	15	0	_AENAAGIGPASGISR_			0	0	0	E9Q8N1;E9Q8K5;A2ASS6-2;A2ASS6	E9Q8N1	E9Q8N1	Ttn	Titin	MULTI-MSMS		702.888	2	685.855	1369.69	-0.93454	0.21541	22.053	1.1028	31.285	30.889	31.992	9.2322					0.039995	1	3316	51.875	20.453	1	1.7532	35696	62018
AENAAGIGPASGISR	15	0	_AENAAGIGPASGISR_			0	0	0	E9Q8N1;E9Q8K5;A2ASS6-2;A2ASS6	E9Q8N1	E9Q8N1	Ttn	Titin	MULTI-MSMS		702.888	2	685.855	1369.69	-2.714	1.1619	22.131	1.4434	31.368	30.719	32.163	9.2364					0.0014942	1	3239	90.926	64.987	1	1.9403	23533	51202
AENAAGIGPASGISR	15	0	_AENAAGIGPASGISR_			0	0	0	E9Q8N1;E9Q8K5;A2ASS6-2;A2ASS6	E9Q8N1	E9Q8N1	Ttn	Titin	MULTI-MSMS		699.872	2	685.855	1369.69	-1.1736	1.9682	22.256	1.8048	31.283	30.703	32.507	9.0264					1.1421e-11	3	4310	108.59	94.388	1	2.1291	198030	448050
AENAAGIGPASGISR	15	0	_AENAAGIGPASGISR_			0	0	0	E9Q8N1;E9Q8K5;A2ASS6-2;A2ASS6	E9Q8N1	E9Q8N1	Ttn	Titin	ISO-MSMS	0	699.873	2	685.855	1369.69	0.23375	NaN	22.16	0.93151	31.179	30.823	31.755	9.0196					0.02398	1	4406	90.926	54.232	1	2.0372	189030	412850
AENAAGIGPASGISR	15	0	_AENAAGIGPASGISR_			0	0	0	E9Q8N1;E9Q8K5;A2ASS6-2;A2ASS6	E9Q8N1	E9Q8N1	Ttn	Titin	MULTI-MSMS		702.888	2	685.855	1369.69	0.87659	3.3451	22.212	1.1965	31.226	30.603	31.8	9.0144					0.0026962	2	3157	86.911	39.087	1	2.1545	23211	54752
AENAAGIGPASGISR	15	0	_AENAAGIGPASGISR_			0	0	0	E9Q8N1;E9Q8K5;A2ASS6-2;A2ASS6	E9Q8N1	E9Q8N1	Ttn	Titin	ISO-MSMS	1	702.889	2	685.855	1369.69	-1.7927	NaN	21.816	0.78124	29.215	28.931	29.712	7.3987					0.027404	1	5441	97.86	66.786	1	1.0769	793150	927020
AENAAGIGPASGISR	15	0	_AENAAGIGPASGISR_			0	0	0	E9Q8N1;E9Q8K5;A2ASS6-2;A2ASS6	E9Q8N1	E9Q8N1	Ttn	Titin	ISO-MSMS	0	699.873	2	685.855	1369.69	-1.2453	NaN	21.824	0.99318	29.222	28.739	29.732	7.3987					0.027428	1	5495	95.264	51.752	1	1.0639	908970	853560
AENAAGIGPASGISR	15	0	_AENAAGIGPASGISR_			0	0	0	E9Q8N1;E9Q8K5;A2ASS6-2;A2ASS6	E9Q8N1	E9Q8N1	Ttn	Titin	MSMS	0	699.873	2	685.855	1369.69	NaN	NaN	21.932	1	29.232	28.732	29.732	7.3007					0.0062574	1	4247	79.633	42.939	1
AENAAGIGPASGISR	15	0	_AENAAGIGPASGISR_			0	0	0	E9Q8N1;E9Q8K5;A2ASS6-2;A2ASS6	E9Q8N1	E9Q8N1	Ttn	Titin	MULTI-MSMS		699.874	2	685.855	1369.69	1.6817	2.6486	21.566	0.95645	31.143	30.729	31.686	9.5764					3.6401e-07	3	3676	102.66	72.994	1	1.0499	115360	141150
AENAAGIGPASGISR	15	0	_AENAAGIGPASGISR_			0	0	0	E9Q8N1;E9Q8K5;A2ASS6-2;A2ASS6	E9Q8N1	E9Q8N1	Ttn	Titin	MULTI-MSMS		699.873	2	685.855	1369.69	-1.0696	2.2072	21.401	0.80626	31.09	30.731	31.537	9.6892					0.00075774	2	3682	81.494	60.728	1	1.1618	137460	166000
AENAAGIGPASGISR	15	0	_AENAAGIGPASGISR_			0	0	0	E9Q8N1;E9Q8K5;A2ASS6-2;A2ASS6	E9Q8N1	E9Q8N1	Ttn	Titin	MULTI-MSMS		699.872	2	685.855	1369.69	-2.6204	2.0631	21.483	0.9668	31.211	30.699	31.665	9.7282					0.0022041	1	4339	85.536	67.224	1	1.1822	327600	352300
AENAAGIGPASGISR	15	0	_AENAAGIGPASGISR_			0	0	0	E9Q8N1;E9Q8K5;A2ASS6-2;A2ASS6	E9Q8N1	E9Q8N1	Ttn	Titin	ISO-MSMS	1	702.888	2	685.855	1369.69	-2.55	NaN	21.657	0.9832	31.247	30.734	31.717	9.5891					0.028465	2	4417	100.55	50.739	1	1.1788	271890	346820
AENAAGIGPASGISR	15	0	_AENAAGIGPASGISR_			0	0	0	E9Q8N1;E9Q8K5;A2ASS6-2;A2ASS6	E9Q8N1	E9Q8N1	Ttn	Titin	ISO-MSMS	0	699.872	2	685.855	1369.69	2.1657	NaN	21.65	0.70188	31.239	30.979	31.681	9.5891					0.032148	1	4424	100.55	53.661	1	1.1261	286610	317120
AENAAGIGPASGISR	15	0	_AENAAGIGPASGISR_			0	0	0	E9Q8N1;E9Q8K5;A2ASS6-2;A2ASS6	E9Q8N1	E9Q8N1	Ttn	Titin	MULTI-MSMS		699.87	2	685.855	1369.69	-1.2489	-2.5528	30.366	1.0261	23.151	22.551	23.577	-7.2148					4.405e-18	2	7396	117.92	80.724	1	1.1167	606440	723060
AENAAGIGPASGISR	15	0	_AENAAGIGPASGISR_			0	0	0	E9Q8N1;E9Q8K5;A2ASS6-2;A2ASS6	E9Q8N1	E9Q8N1	Ttn	Titin	MULTI-MSMS		702.89	2	685.855	1369.69	-2.5973	0.89172	21.148	1.4346	29.162	28.452	29.887	8.0137					5.4625e-07	2	4212	100.55	68.232	1	0.98531	164700	160580
AENAAGIGPASGISR	15	0	_AENAAGIGPASGISR_			0	0	0	E9Q8N1;E9Q8K5;A2ASS6-2;A2ASS6	E9Q8N1	E9Q8N1	Ttn	Titin	ISO-MSMS	1	702.887	2	685.855	1369.69	-3.8011	NaN	21.075	0.97329	29.267	28.915	29.888	8.1921					0.030095	1	4175	99.844	60.822	1	0.94067	174300	172920
AENAAGIGPASGISR	15	0	_AENAAGIGPASGISR_			0	0	0	E9Q8N1;E9Q8K5;A2ASS6-2;A2ASS6	E9Q8N1	E9Q8N1	Ttn	Titin	MULTI-MSMS		699.872	2	685.855	1369.69	-1.1734	1.2587	21.174	1.3053	31.217	30.509	31.814	10.042					2.4096e-19	3	4441	120.14	82.66	1	1.1333	498190	548000
AENAAGIGPASGISR	15	0	_AENAAGIGPASGISR_			0	0	0	E9Q8N1;E9Q8K5;A2ASS6-2;A2ASS6	E9Q8N1	E9Q8N1	Ttn	Titin	MULTI-MSMS		699.872	2	685.855	1369.69	-61306	-61303	21.077	0.99694	31.257	30.91	31.907	10.18					0.00028879	1	4492	94.191	46.994	1	0.035704	503700	20305
AENAAGIGPASGISR	15	0	_AENAAGIGPASGISR_			0	0	0	E9Q8N1;E9Q8K5;A2ASS6-2;A2ASS6	E9Q8N1	E9Q8N1	Ttn	Titin	MULTI-MSMS		702.89	2	685.855	1369.69	1.6732	2.7883	21.212	1.0534	31.279	30.923	31.976	10.067					0.013541	1	2979	61.375	34.261	1	1.1567	24155	29873
AENAAGLSLPSETSPLVR	18	0	_AENAAGLSLPSETSPLVR_			0	0	0	E9Q8N1;E9Q8K5;A2ASS6-2;A2ASS6	E9Q8N1	E9Q8N1	Ttn	Titin	ISO-MSMS	1	923.516	2	906.479	1810.94	1.0208	NaN	44.431	0.51628	44.431	44.255	44.771	0					0.00048806	1	13950	93.823	50.738	1	1.6898	56454	105350
AENAAGLSLPSETSPLVR	18	0	_AENAAGLSLPSETSPLVR_			0	0	0	E9Q8N1;E9Q8K5;A2ASS6-2;A2ASS6	E9Q8N1	E9Q8N1	Ttn	Titin	ISO-MSMS	1	924.013	2	906.479	1810.94	-0.15487	NaN	50.561	0.7735	44.191	43.915	44.689	-6.3705					0.00088509	1	15740	125.53	68.511	1	1.4887	72736	146740
AENAAGLSLPSETSPLVR	18	0	_AENAAGLSLPSETSPLVR_			0	0	0	E9Q8N1;E9Q8K5;A2ASS6-2;A2ASS6	E9Q8N1	E9Q8N1	Ttn	Titin	ISO-MSMS	1	924.014	2	906.479	1810.94	-4.985	NaN	37.675	0.52941	45.242	45.062	45.592	7.5668					0.0013043	1	12547	76.548	44.909	1	NaN	19720	108080
AENAAGLSLPSETSPLVR	18	0	_AENAAGLSLPSETSPLVR_			0	0	0	E9Q8N1;E9Q8K5;A2ASS6-2;A2ASS6	E9Q8N1	E9Q8N1	Ttn	Titin	ISO-MSMS	1	923.511	2	906.479	1810.94	-0.875	NaN	37.875	0.89664	45.144	44.842	45.739	7.2692					0.00093991	1	10248	119.62	78.891	1	1.8466	104870	219350
AENAAGLSLPSETSPLVR	18	0	_AENAAGLSLPSETSPLVR_			0	0	0	E9Q8N1;E9Q8K5;A2ASS6-2;A2ASS6	E9Q8N1	E9Q8N1	Ttn	Titin	ISO-MSMS	0	920.997	2	906.479	1810.94	-3.3988	NaN	44.214	0.54194	44.454	44.267	44.809	0.24004					0.00049669	1	13415	93.494	59.108	1	1.1707	130650	146610
AENAAGLSLPSETSPLVR	18	0	_AENAAGLSLPSETSPLVR_			0	0	0	E9Q8N1;E9Q8K5;A2ASS6-2;A2ASS6	E9Q8N1	E9Q8N1	Ttn	Titin	ISO-MSMS	1	923.51	2	906.479	1810.94	1.1764	NaN	49.275	1.1498	44.281	43.796	44.945	-4.9934					0.00065398	1	16106	86.291	38.287	1	1.1757	177030	232150
AENAAGLSLPSETSPLVR	18	0	_AENAAGLSLPSETSPLVR_			0	0	0	E9Q8N1;E9Q8K5;A2ASS6-2;A2ASS6	E9Q8N1	E9Q8N1	Ttn	Titin	ISO-MSMS	1	923.513	2	906.479	1810.94	0.3125	NaN	37.743	0.56092	45.241	45.008	45.569	7.498					0.00092554	1	13373	80.534	44.797	1	NaN	37032	154570
AENAAGLSLPSETSPLVR	18	0	_AENAAGLSLPSETSPLVR_			0	0	0	E9Q8N1;E9Q8K5;A2ASS6-2;A2ASS6	E9Q8N1	E9Q8N1	Ttn	Titin	MULTI-MSMS		923.512	2	906.479	1810.94	0.30506	-1.2467	37.461	1.1959	47.189	46.994	48.19	9.7282					1.9883e-06	1	10090	98.676	70.393	1	1.143	135470	164620
AENAAGLSLPSETSPLVR	18	0	_AENAAGLSLPSETSPLVR_			0	0	0	E9Q8N1;E9Q8K5;A2ASS6-2;A2ASS6	E9Q8N1	E9Q8N1	Ttn	Titin	ISO-MSMS	1	923.514	2	906.479	1810.94	-1.2991	NaN	37.549	0.56418	47.138	46.938	47.502	9.5891					0.00086419	1	10221	126.56	79.972	1	1.2384	116940	164980
AENAAGLSLPSETSPLVR	18	0	_AENAAGLSLPSETSPLVR_			0	0	0	E9Q8N1;E9Q8K5;A2ASS6-2;A2ASS6	E9Q8N1	E9Q8N1	Ttn	Titin	ISO-MSMS	0	920.497	2	906.479	1810.94	-3.4787	NaN	37.551	0.66932	47.14	46.899	47.568	9.5891					0.00069581	1	10227	83.633	56.205	1	1.2385	134400	147810
AENAAGLSLPSETSPLVR	18	0	_AENAAGLSLPSETSPLVR_			0	0	0	E9Q8N1;E9Q8K5;A2ASS6-2;A2ASS6	E9Q8N1	E9Q8N1	Ttn	Titin	MULTI-MSMS		920.499	2	906.479	1810.94	-1.4945	0.10898	44.117	0.58422	44.448	44.247	44.832	0.33103					2.0212e-05	3	14970	98.676	57.275	1	1.0887	179820	211910
AENAAGLSLPSETSPLVR	18	0	_AENAAGLSLPSETSPLVR_			0	0	0	E9Q8N1;E9Q8K5;A2ASS6-2;A2ASS6	E9Q8N1	E9Q8N1	Ttn	Titin	ISO-MSMS	1	924.013	2	906.479	1810.94	-1.9263	NaN	51.72	0.78098	44.111	43.909	44.69	-7.6085					0.00044357	1	16688	96.591	51.334	1	1.0632	258790	325920
AENAAGLSLPSETSPLVR	18	0	_AENAAGLSLPSETSPLVR_			0	0	0	E9Q8N1;E9Q8K5;A2ASS6-2;A2ASS6	E9Q8N1	E9Q8N1	Ttn	Titin	ISO-MSMS	1	923.512	2	906.479	1810.94	-0.3843	NaN	37.13	0.89259	45.323	45.067	45.96	8.1925					0.00080954	1	13464	113.53	69.228	1	0.97227	258250	481820
AENAAGLSLPSETSPLVR	18	0	_AENAAGLSLPSETSPLVR_			0	0	0	E9Q8N1;E9Q8K5;A2ASS6-2;A2ASS6	E9Q8N1	E9Q8N1	Ttn	Titin	ISO-MSMS	0	920.998	2	906.479	1810.94	-1.9922	NaN	37.231	0.72047	47.174	46.968	47.688	9.9425					0.00063028	2	10466	109.84	67.029	1	1.1917	154160	163070
AENAAGLSLPSETSPLVR	18	0	_AENAAGLSLPSETSPLVR_			0	0	0	E9Q8N1;E9Q8K5;A2ASS6-2;A2ASS6	E9Q8N1	E9Q8N1	Ttn	Titin	ISO-MSMS	1	924.012	2	906.479	1810.94	-0.13611	NaN	37.233	0.89283	47.175	46.968	47.86	9.9425					0.00076566	1	10437	72.417	35.57	1	1.2219	133640	183640
AENAAGLSLPSETSPLVR	18	0	_AENAAGLSLPSETSPLVR_			0	0	0	E9Q8N1;E9Q8K5;A2ASS6-2;A2ASS6	E9Q8N1	E9Q8N1	Ttn	Titin	ISO-MSMS	1	923.51	2	906.479	1810.94	-0.47764	NaN	37.091	0.5469	47.171	46.957	47.504	10.08					0.00092297	1	10744	118.08	76.917	1	1.0827	142440	188280
AENAAGLSLPSETSPLVR	18	0	_AENAAGLSLPSETSPLVR_			0	0	0	E9Q8N1;E9Q8K5;A2ASS6-2;A2ASS6	E9Q8N1	E9Q8N1	Ttn	Titin	ISO-MSMS	0	920.488	2	906.479	1810.94	-2.5546	NaN	37.098	0.61656	47.178	46.999	47.615	10.08					0.00072431	1	10747	82.651	37.887	1	1.0741	162690	164810
AENEIGIGDPSPPSKPVFAR	20	1	_AENEIGIGDPSPPSKPVFAR_			0	0	0	E9Q8N1;E9Q8K5;A2ASS6-2;A2ASS6	E9Q8N1	E9Q8N1	Ttn	Titin	MSMS	1	717.069	3	694.36	2080.06	NaN	NaN	45.023	1	37.51	37.01	38.01	-7.513					0.011466	1	13872	50.776	31.992	1
AENEIGIGEPCETTEPVKAAEVPAPIR	27	1	_AENEIGIGEPCETTEPVKAAEVPAPIR_			0	0	0	E9Q8N1;E9Q8K5;A2ASS6-2;A2ASS6	E9Q8N1	E9Q8N1	Ttn	Titin	MULTI-MSMS		979.176	3	959.815	2876.42	-0.058578	0.79744	43.474	0.93158	43.714	43.236	44.168	0.24004					0.00072126	2	13167	43.992	33.311	1	1.7733	122370	198610
AENEIGIGEPCETTEPVKAAEVPAPIR	27	1	_AENEIGIGEPCETTEPVKAAEVPAPIR_			0	0	0	E9Q8N1;E9Q8K5;A2ASS6-2;A2ASS6	E9Q8N1	E9Q8N1	Ttn	Titin	MULTI-SECPEP		983.462	3	959.815	2876.42	-0.23449	-1.3198	48.793	0.92655	43.8	43.527	44.454	-4.9934					0.039757	1	16008	40.208	30.907	1	1.563	157250	238990
AENEIGIGEPCETTEPVKAAEVPAPIR	27	1	_AENEIGIGEPCETTEPVKAAEVPAPIR_			0	0	0	E9Q8N1;E9Q8K5;A2ASS6-2;A2ASS6	E9Q8N1	E9Q8N1	Ttn	Titin	MULTI-MSMS		982.863	3	959.815	2876.42	1.1228	1.6174	43.341	0.80247	43.672	43.395	44.197	0.33103					4.2547e-05	2	14702	54.66	40.665	1	1.4537	156570	219690
AENEIGIGEPCETTEPVKAAEVPAPIR	27	1	_AENEIGIGEPCETTEPVKAAEVPAPIR_			0	0	0	E9Q8N1;E9Q8K5;A2ASS6-2;A2ASS6	E9Q8N1	E9Q8N1	Ttn	Titin	MULTI-MATCH			3	959.815	2876.42	-0.40165	-0.98592	51.462	0.90567	43.853	43.481	44.387	-7.6085	0.093559	-0.0013461	NaN	54.66	NaN	0		NaN	NaN	0	1.2447	261760	377330
AENEYGIGDPGETR	14	0	_AENEYGIGDPGETR_			0	0	0	E9Q8N1;E9Q8K5;A2ASS6-2;A2ASS6	E9Q8N1	E9Q8N1	Ttn	Titin	MULTI-MSMS		771.372	2	754.337	1506.66	0.5615	3.8112	23.743	1.4312	23.743	23.328	24.759	3.5527e-15					4.4876e-30	2	6162	145.17	129.03	1	1.9714	258730	572270
AENEYGIGDPGETR	14	0	_AENEYGIGDPGETR_			0	0	0	E9Q8N1;E9Q8K5;A2ASS6-2;A2ASS6	E9Q8N1	E9Q8N1	Ttn	Titin	MULTI-MSMS		771.37	2	754.337	1506.66	2.4298	3.1231	21.733	1.9038	30.966	30.088	31.992	9.2322					0.00066181	2	3258	82.705	60.959	1	1.5144	38429	69531
AENEYGIGDPGETR	14	0	_AENEYGIGDPGETR_			0	0	0	E9Q8N1;E9Q8K5;A2ASS6-2;A2ASS6	E9Q8N1	E9Q8N1	Ttn	Titin	MULTI-MSMS		771.369	2	754.337	1506.66	-0.60501	3.8586	21.863	1.4099	31.1	30.285	31.695	9.2364					0.0057904	1	3196	69.03	54.058	1	1.2396	27283	46530
AENEYGIGDPGETR	14	0	_AENEYGIGDPGETR_			0	0	0	E9Q8N1;E9Q8K5;A2ASS6-2;A2ASS6	E9Q8N1	E9Q8N1	Ttn	Titin	MULTI-MSMS		771.371	2	754.337	1506.66	0.95554	3.1306	21.986	1.0509	30.953	30.61	31.66	8.9666					0.0014048	1	3080	75.739	50.522	1	1.7728	24859	51546
AENEYGIGDPGETR	14	0	_AENEYGIGDPGETR_			0	0	0	E9Q8N1;E9Q8K5;A2ASS6-2;A2ASS6	E9Q8N1	E9Q8N1	Ttn	Titin	MULTI-MSMS		771.367	2	754.337	1506.66	0.51116	0.092099	26.933	0.97725	22.039	21.792	22.77	-4.8933					9.7113e-12	1	6399	110.29	84.355	1	1.508	303690	460090
AENEYGIGDPGETR	14	0	_AENEYGIGDPGETR_			0	0	0	E9Q8N1;E9Q8K5;A2ASS6-2;A2ASS6	E9Q8N1	E9Q8N1	Ttn	Titin	MULTI-MSMS		768.354	2	754.337	1506.66	1.0798	3.9377	21.143	1.9188	30.832	29.813	31.732	9.6892					0.028419	1	3607	56.493	49.287	1	1.2411	118960	156770
AENEYGIGDPGETR	14	0	_AENEYGIGDPGETR_			0	0	0	E9Q8N1;E9Q8K5;A2ASS6-2;A2ASS6	E9Q8N1	E9Q8N1	Ttn	Titin	MULTI-SECPEP		768.952	2	754.337	1506.66	-37159	-37158	20.92	1.3588	31.1	30.648	32.007	10.18					0.080051	1	4426	67.252	60.046	1	0.6704	379530	329740
AENEYGIGDPGETR	14	0	_AENEYGIGDPGETR_			0	0	0	E9Q8N1;E9Q8K5;A2ASS6-2;A2ASS6	E9Q8N1	E9Q8N1	Ttn	Titin	MULTI-MSMS		771.37	2	754.337	1506.66	0.97257	1.8325	20.922	0.90854	30.989	30.495	31.404	10.067					0.12069	1	2937	41.401	17.057	1	1.0307	24800	28595
AENEYGIGDPGETR	14	0	_AENEYGIGDPGETR_			0	0	0	E9Q8N1;E9Q8K5;A2ASS6-2;A2ASS6	E9Q8N1	E9Q8N1	Ttn	Titin	MULTI-MATCH			2	754.337	1506.66	1.6365	2.7108	21.414	2.0145	31.003	30.022	32.037	9.5891	0.029635	0.00040117	NaN	82.705	NaN	0		NaN	NaN	0	1.3837	349280	511090
AENEYGIGLPAR	12	0	_AENEYGIGLPAR_			0	0	0	E9Q8N1;E9Q8K5;A2ASS6-2;A2ASS6	E9Q8N1	E9Q8N1	Ttn	Titin	ISO-MSMS	0	659.846	2	645.328	1288.64	-1.7083	NaN	32.407	0.57614	32.648	32.447	33.023	0.24004					0.028109	1	9515	82.171	55.214	1	1.1361	252860	294180
AENEYGIGLPAR	12	0	_AENEYGIGLPAR_			0	0	0	E9Q8N1;E9Q8K5;A2ASS6-2;A2ASS6	E9Q8N1	E9Q8N1	Ttn	Titin	ISO-MSMS	0	659.85	2	645.328	1288.64	4.9151	NaN	32.337	0.61077	32.568	32.207	32.817	0.2317					0.10646	1	10400	74.841	41.579	1	0.91999	521400	398840
AENEYGIGLPAR	12	0	_AENEYGIGLPAR_			0	0	0	E9Q8N1;E9Q8K5;A2ASS6-2;A2ASS6	E9Q8N1	E9Q8N1	Ttn	Titin	ISO-MSMS	1	662.86	2	645.328	1288.64	-2.797	NaN	39.414	1.0373	31.999	31.709	32.747	-7.4152					0.087521	1	11467	80.24	56.92	1	1.1411	483070	531690
AENEYGVGEPTETTEPVR	18	0	_AENEYGVGEPTETTEPVR_			0	0	0	E9Q8N1;E9Q8K5;A2ASS6-2;A2ASS6	E9Q8N1	E9Q8N1	Ttn	Titin	MULTI-MSMS		1006.99	2	989.455	1976.9	0.56248	2.0397	25.705	0.65285	32.974	32.719	33.372	7.2692					4.8753e-19	1	5611	117.77	108.44	1	1.9673	72579	130360
AENEYGVGEPTETTEPVR	18	0	_AENEYGVGEPTETTEPVR_			0	0	0	E9Q8N1;E9Q8K5;A2ASS6-2;A2ASS6	E9Q8N1	E9Q8N1	Ttn	Titin	MULTI-MSMS		1006.99	2	989.455	1976.9	-0.17878	2.3758	25.869	1.2002	35.101	34.507	35.707	9.2322					6.8167e-09	1	4113	105.14	91.233	1	1.6861	31523	58915
AENEYGVGEPTETTEPVR	18	0	_AENEYGVGEPTETTEPVR_			0	0	0	E9Q8N1;E9Q8K5;A2ASS6-2;A2ASS6	E9Q8N1	E9Q8N1	Ttn	Titin	MULTI-MSMS		1006.99	2	989.455	1976.9	0.3598	3.1463	25.875	0.92059	34.989	34.69	35.61	9.1139					7.9052e-73	2	5757	163.27	154.54	1	2.0893	137550	270870
AENEYGVGEPTETTEPVR	18	0	_AENEYGVGEPTETTEPVR_			0	0	0	E9Q8N1;E9Q8K5;A2ASS6-2;A2ASS6	E9Q8N1	E9Q8N1	Ttn	Titin	MULTI-MATCH			2	989.455	1976.9	0.79098	1.7648	25.317	0.61497	32.971	32.755	33.37	7.6538	-0.0016273	0.00026647	NaN	117.77	NaN	0		NaN	NaN	0	1.1182	94309	100400
AENEYGVGEPYEMPEPIVATEQPAPPR	27	0	_AENEYGVGEPYEMPEPIVATEQPAPPR_			0	0	0	E9Q8N1;E9Q8K5;A2ASS6-2;A2ASS6	E9Q8N1	E9Q8N1	Ttn	Titin	ISO-MSMS	0	1000.48	3	990.799	2969.38	-0.31783	NaN	43.283	0.81087	51.776	51.468	52.279	8.4931					5.3143e-06	1	15984	61.112	47.924	1	1.3596	198570	151770
AENIVGVGKASKNSECYVAR	20	2	_AENIVGVGKASKNSECYVAR_			0	0	0	E9Q8N1;E9Q8K5;A2ASS6-2;A2ASS6	E9Q8N1	E9Q8N1	Ttn	Titin	MULTI-MSMS		564.575	4	538.776	2151.07	-1.6091	1.5369	19.385	0.85072	27.619	27.257	28.108	8.2345					0.045124	1	4642	42.172	17.298	1	1.1421	652440	744570
AENKYGVGDPILTEPAIAKNPYDPPGR	27	2	_AENKYGVGDPILTEPAIAKNPYDPPGR_			0	0	0	E9Q8N1;E9Q8K5;A2ASS6-2;A2ASS6	E9Q8N1	E9Q8N1	Ttn	Titin	MULTI-MSMS		746.926	4	721.373	2881.46	0.59902	1.5692	47.515	1.0236	42.521	42.061	43.085	-4.9934					0.00074598	1	15438	43.554	32.347	1	1.2553	269410	395000
AENKYGVGDPILTEPAIAKNPYDPPGR	27	2	_AENKYGVGDPILTEPAIAKNPYDPPGR_			0	0	0	E9Q8N1;E9Q8K5;A2ASS6-2;A2ASS6	E9Q8N1	E9Q8N1	Ttn	Titin	ISO-MSMS	0	742.901	4	721.373	2881.46	0.086598	NaN	35.571	1.1635	43.224	42.841	44.004	7.6538					0.034443	1	10287	41.432	2.3099	1	1.3182	379750	131030
AENKYGVGDPILTEPAIAKNPYDPPGR	27	2	_AENKYGVGDPILTEPAIAKNPYDPPGR_			0	0	0	E9Q8N1;E9Q8K5;A2ASS6-2;A2ASS6	E9Q8N1	E9Q8N1	Ttn	Titin	MULTI-MSMS		742.65	4	721.373	2881.46	-0.45521	0.50051	35.31	1.2825	43.444	43.14	44.422	8.1341					0.021826	1	12818	35.448	24.932	1	1.3516	430970	494800
AENKYGVGDPILTEPAIAKNPYDPPGR	27	2	_AENKYGVGDPILTEPAIAKNPYDPPGR_			0	0	0	E9Q8N1;E9Q8K5;A2ASS6-2;A2ASS6	E9Q8N1	E9Q8N1	Ttn	Titin	MULTI-MATCH			4	721.373	2881.46	-0.40858	1.64	50.744	0.91339	43.136	42.878	43.792	-7.6085	0.30718	-0.001728	NaN	43.554	NaN	0		NaN	NaN	0	1.619	380820	595450
AENLAAKYNISR	12	1	_AENLAAKYNISR_			0	0	0	Q8BWT1	Q8BWT1	Q8BWT1	Acaa2	3-ketoacyl-CoA thiolase, mitochondrial	ISO-MSMS	1	709.425	2	675.362	1348.71	0.18448	NaN	28.445	0.68278	22.175	22.034	22.717	-6.2703					0.00043206	1	6606	107.06	69.58	1	0.82725	417860	338220
AENLAAKYNISR	12	1	_AENLAAKYNISR_			0	0	0	Q8BWT1	Q8BWT1	Q8BWT1	Acaa2	3-ketoacyl-CoA thiolase, mitochondrial	ISO-MSMS	1	473.286	3	450.577	1348.71	1.1353	NaN	28.444	1.1175	22.174	21.978	23.096	-6.2703					0.0066222	1	6612	82.705	59.787	1	1.3539	1867000	2874800
AENLAAKYNISR	12	1	_AENLAAKYNISR_			0	0	0	Q8BWT1	Q8BWT1	Q8BWT1	Acaa2	3-ketoacyl-CoA thiolase, mitochondrial	MULTI-MSMS		709.427	2	675.362	1348.71	-2.9227	-0.45447	20.341	0.69384	27.611	27.377	28.071	7.2692					0.024459	2	3596	58.676	57.019	1	1.2986	137910	180350
AENLAAKYNISR	12	1	_AENLAAKYNISR_			0	0	0	Q8BWT1	Q8BWT1	Q8BWT1	Acaa2	3-ketoacyl-CoA thiolase, mitochondrial	MULTI-MSMS		469.266	3	450.577	1348.71	20741	20743	20.374	0.91538	27.644	27.425	28.341	7.2692					0.0039577	1	3609	76.073	55.013	1	0.11441	1509000	149880
AENLAAKYNISR	12	1	_AENLAAKYNISR_			0	0	0	Q8BWT1	Q8BWT1	Q8BWT1	Acaa2	3-ketoacyl-CoA thiolase, mitochondrial	ISO-MSMS	1	473.288	3	450.577	1348.71	-3.5744	NaN	20.342	1.3283	27.611	27.285	28.614	7.2692					0.0137	1	3608	79.639	49.834	1	1.429	1369800	2180200
AENLAAKYNISR	12	1	_AENLAAKYNISR_			0	0	0	Q8BWT1	Q8BWT1	Q8BWT1	Acaa2	3-ketoacyl-CoA thiolase, mitochondrial	MULTI-MSMS		709.429	2	675.362	1348.71	-2.1749	-1.0656	20.557	0.57448	29.577	29.298	29.872	9.0196					0.035333	1	3854	55.452	32.923	1	1.0954	83329	91287
AENLAAKYNISR	12	1	_AENLAAKYNISR_			0	0	0	Q8BWT1	Q8BWT1	Q8BWT1	Acaa2	3-ketoacyl-CoA thiolase, mitochondrial	ISO-MSMS	1	473.288	3	450.577	1348.71	-2.0772	NaN	20.272	0.89287	27.754	27.472	28.365	7.4814					0.0038367	1	4693	85.554	64.494	1	1.1471	1664700	2196700
AENLAAKYNISR	12	1	_AENLAAKYNISR_			0	0	0	Q8BWT1	Q8BWT1	Q8BWT1	Acaa2	3-ketoacyl-CoA thiolase, mitochondrial	MULTI-MSMS		703.394	2	675.362	1348.71	-0.45368	2.1864	20.339	0.7501	27.639	27.357	28.107	7.3007					0.035333	2	3659	55.452	34.752	1	1.1799	125460	162020
AENLAAKYNISR	12	1	_AENLAAKYNISR_			0	0	0	Q8BWT1	Q8BWT1	Q8BWT1	Acaa2	3-ketoacyl-CoA thiolase, mitochondrial	ISO-MSMS	1	474.296	3	450.577	1348.71	1.0182	NaN	20.328	1.0065	27.629	27.31	28.316	7.3007					0.028109	1	3688	69.716	34.71	1	1.2942	1308700	2019900
AENLAAKYNISR	12	1	_AENLAAKYNISR_			0	0	0	Q8BWT1	Q8BWT1	Q8BWT1	Acaa2	3-ketoacyl-CoA thiolase, mitochondrial	ISO-MSMS	1	473.288	3	450.577	1348.71	-0.91764	NaN	20.02	1.2181	27.673	27.344	28.562	7.6538					0.00037877	2	3663	98.592	76.547	1	1.3981	1342000	2200300
AENLAAKYNISR	12	1	_AENLAAKYNISR_			0	0	0	Q8BWT1	Q8BWT1	Q8BWT1	Acaa2	3-ketoacyl-CoA thiolase, mitochondrial	ISO-MSMS	1	473.287	3	450.577	1348.71	-1.3678	NaN	20.708	0.86791	20.841	20.483	21.35	0.13237					0.00032391	2	5044	109.47	71.447	1	1.8965	1395300	2255200
AENLAAKYNISR	12	1	_AENLAAKYNISR_			0	0	0	Q8BWT1	Q8BWT1	Q8BWT1	Acaa2	3-ketoacyl-CoA thiolase, mitochondrial	ISO-MSMS	1	473.286	3	450.577	1348.71	-2.7758	NaN	29.383	0.9764	22.168	21.929	22.905	-7.2148					0.066354	1	6963	65.043	48.101	1	1.547	1912000	3367100
AENLAAKYNISR	12	1	_AENLAAKYNISR_			0	0	0	Q8BWT1	Q8BWT1	Q8BWT1	Acaa2	3-ketoacyl-CoA thiolase, mitochondrial	MULTI-MSMS		473.287	3	450.577	1348.71	-0.35629	2.409	19.436	1.1639	27.67	27.119	28.283	8.2345					5.3372e-05	1	4636	102.87	82.446	1	1.6338	3053900	4979200
AENLAAKYNISR	12	1	_AENLAAKYNISR_			0	0	0	Q8BWT1	Q8BWT1	Q8BWT1	Acaa2	3-ketoacyl-CoA thiolase, mitochondrial	MULTI-MSMS		473.287	3	450.577	1348.71	0.1919	3.5512	19.494	1.0891	27.787	27.5	28.589	8.293					4.2835e-05	1	4573	83.499	63.403	1	1.6215	2664900	4168000
AENLAAKYNISR	12	1	_AENLAAKYNISR_			0	0	0	Q8BWT1	Q8BWT1	Q8BWT1	Acaa2	3-ketoacyl-CoA thiolase, mitochondrial	MULTI-MSMS		473.288	3	450.577	1348.71	-0.053457	3.5811	19.581	1.3354	27.594	27.043	28.378	8.0137					7.8669e-07	3	3602	99.991	68.805	1	1.5913	2194900	3856400
AENLAAKYNISR	12	1	_AENLAAKYNISR_			0	0	0	Q8BWT1	Q8BWT1	Q8BWT1	Acaa2	3-ketoacyl-CoA thiolase, mitochondrial	MULTI-MSMS		474.295	3	450.577	1348.71	-25200	-25197	19.443	1.3368	27.635	27.315	28.652	8.1921					7.2815e-05	2	3573	97.463	73.172	1	6.5012	376960	3719200
AENLAAKYNISR	12	1	_AENLAAKYNISR_			0	0	0	Q8BWT1	Q8BWT1	Q8BWT1	Acaa2	3-ketoacyl-CoA thiolase, mitochondrial	MULTI-MSMS		709.428	2	675.362	1348.71	-1.0449	2.1911	19.453	0.66791	27.645	27.315	27.983	8.1921					0.0016597	1	3513	85.288	63.916	1	1.4498	178290	263390
AENLAAKYNISR	12	1	_AENLAAKYNISR_			0	0	0	Q8BWT1	Q8BWT1	Q8BWT1	Acaa2	3-ketoacyl-CoA thiolase, mitochondrial	ISO-MSMS	1	473.288	3	450.577	1348.71	-1.0307	NaN	19.441	0.9036	29.621	29.297	30.201	10.18					0.00034779	2	3871	90.412	64.294	1	1.5541	1148300	2031500
AENLAAKYNISR	12	1	_AENLAAKYNISR_			0	0	0	Q8BWT1	Q8BWT1	Q8BWT1	Acaa2	3-ketoacyl-CoA thiolase, mitochondrial	MULTI-MATCH			2	675.362	1348.71	-3.5451	-0.29282	19.9	0.49056	27.667	27.489	27.979	7.7672	0.02542	-0.001763	NaN	85.288	NaN	0		NaN	NaN	0	1.1901	224640	287350
AENLAAKYNISR	12	1	_AENLAAKYNISR_			0	0	0	Q8BWT1	Q8BWT1	Q8BWT1	Acaa2	3-ketoacyl-CoA thiolase, mitochondrial	MULTI-MATCH			2	675.362	1348.71	-2.481	-0.80088	20.521	0.58428	29.548	29.359	29.943	9.0264	-0.014338	-0.00016948	NaN	55.452	NaN	0		NaN	NaN	0	1.1139	88828	101080
AENLAAKYNISR	12	1	_AENLAAKYNISR_			0	0	0	Q8BWT1	Q8BWT1	Q8BWT1	Acaa2	3-ketoacyl-CoA thiolase, mitochondrial	MULTI-MATCH			2	675.362	1348.71	-2.6207	1.1609	20.022	0.74702	27.676	27.474	28.221	7.6538	0.034176	-0.00051453	NaN	85.288	NaN	0		NaN	NaN	0	1.2637	139800	193990
AENLAAKYNISR	12	1	_AENLAAKYNISR_			0	0	0	Q8BWT1	Q8BWT1	Q8BWT1	Acaa2	3-ketoacyl-CoA thiolase, mitochondrial	MULTI-MATCH			2	675.362	1348.71	-2.6954	2.2854	19.598	0.63481	27.611	27.369	28.004	8.0137	-0.030317	-0.00061536	NaN	85.288	NaN	0		NaN	NaN	0	1.4324	175530	270770
AENSIGMGPFVETPNALVIR	20	0	_AENSIGM(ox)GPFVETPNALVIR_	AENSIGM(1)GPFVETPNALVIR	AENSIGM(98.27)GPFVETPNALVIR	0	1	0	E9Q8N1;E9Q8K5;A2ASS6-2;A2ASS6	E9Q8N1	E9Q8N1	Ttn	Titin	MULTI-MSMS		722.725	3	711.033	2130.08	0.091878	3.8106	43.391	0.83047	52.506	52.148	52.978	9.1147					3.5972e-11	2	13871	98.269	78.018	1	0.8897	188100	191450
AENSIGMGPFVETPNALVIR	20	0	_AENSIGM(ox)GPFVETPNALVIR_	AENSIGM(1)GPFVETPNALVIR	AENSIGM(47.62)GPFVETPNALVIR	0	1	0	E9Q8N1;E9Q8K5;A2ASS6-2;A2ASS6	E9Q8N1	E9Q8N1	Ttn	Titin	MULTI-MSMS		1083.58	2	1066.05	2130.08	-2.1791	-2.1488	43.333	0.53107	52.526	52.201	52.732	9.1937					0.019383	1	14018	47.622	40.011	1	0.84895	159090	128810
AENSIGMGPFVETPNALVIR	20	0	_AENSIGM(ox)GPFVETPNALVIR_	AENSIGM(1)GPFVETPNALVIR	AENSIGM(86.55)GPFVETPNALVIR	0	1	0	E9Q8N1;E9Q8K5;A2ASS6-2;A2ASS6	E9Q8N1	E9Q8N1	Ttn	Titin	MULTI-MSMS		722.388	3	711.033	2130.08	-0.050534	1.4831	43.313	0.63243	52.506	52.201	52.834	9.1937					1.8753e-10	2	14042	86.546	67.254	1	0.91571	198990	205890
AENSIGMGPFVETPNALVIR	20	0	_AENSIGM(ox)GPFVETPNALVIR_			0	1	0	E9Q8N1;E9Q8K5;A2ASS6-2;A2ASS6	E9Q8N1	E9Q8N1	Ttn	Titin	MULTI-MATCH			2	1066.05	2130.08	-2.2967	-0.49508	43.381	0.55851	52.496	52.148	52.707	9.1147	-0.015243	-0.00015868	NaN	47.622	NaN	0		NaN	NaN	0	1.0544	78710	97735
AENSIGMGPFVETPNALVIR	20	0	_AENSIGMGPFVETPNALVIR_			0	0	0	E9Q8N1;E9Q8K5;A2ASS6-2;A2ASS6	E9Q8N1	E9Q8N1	Ttn	Titin	MULTI-MSMS		715.382	3	705.702	2114.08	-26484	-26481	47.892	1.1754	58.108	57.577	58.752	10.216					0.0022905	1	15292	54.457	37.773	1	0.46513	160460	73930
AENSIGMGPFVETPNALVIR	20	0	_AENSIGMGPFVETPNALVIR_			0	0	0	E9Q8N1;E9Q8K5;A2ASS6-2;A2ASS6	E9Q8N1	E9Q8N1	Ttn	Titin	MULTI-MSMS		1075.58	2	1058.05	2114.08	-0.27186	0.4704	47.945	0.85355	58.162	57.787	58.641	10.216					1.2348e-16	1	15300	107.35	102.55	1	1.3102	77869	95697
AENSIGMGPFVETPNALVIR	20	0	_AENSIGMGPFVETPNALVIR_			0	0	0	E9Q8N1;E9Q8K5;A2ASS6-2;A2ASS6	E9Q8N1	E9Q8N1	Ttn	Titin	ISO-MSMS	1	717.394	3	705.702	2114.08	0.33959	NaN	47.944	1.1191	58.161	57.633	58.752	10.216					0.011218	1	15290	52.909	32.259	1	1.1789	133890	204230
AENSIGMGPFVETPNALVIR	20	0	_AENSIGMGPFVETPNALVIR_			0	0	0	E9Q8N1;E9Q8K5;A2ASS6-2;A2ASS6	E9Q8N1	E9Q8N1	Ttn	Titin	MULTI-MSMS		1075.59	2	1058.05	2114.08	-0.26661	-1.2441	47.91	1.2144	58.106	57.733	58.947	10.196					5.7052e-11	2	15559	96.993	70.826	1	1.3103	140100	127450
AENSIGMGPFVETPNALVIR	20	0	_AENSIGMGPFVETPNALVIR_			0	0	0	E9Q8N1;E9Q8K5;A2ASS6-2;A2ASS6	E9Q8N1	E9Q8N1	Ttn	Titin	ISO-MSMS	0	715.382	3	705.702	2114.08	-3.3981	NaN	47.879	1.1499	58.075	57.438	58.588	10.196					0.010234	1	15556	53.342	30.689	1	1.1396	177540	168900
AEQDNLNDAEER	12	0	_AEQDNLNDAEER_			0	0	0	Q02566	Q02566	Q02566	Myh6	Myosin-6	MULTI-MSMS		719.336	2	702.305	1402.6	2.0267	1.5357	17.372	1.0981	11.202	10.847	11.945	-6.1701					0.010926	1	2601	65.5	45.197	1	1.553	35014	51688
AEQDNLNDAEER	12	0	_AEQDNLNDAEER_			0	0	0	Q02566	Q02566	Q02566	Myh6	Myosin-6	MULTI-MSMS		716.325	2	702.305	1402.6	0.039792	3.6217	13.867	2.4967	21.634	20.757	23.253	7.7672					0.00028874	2	2200	90.653	63.35	1	1.6633	151220	285050
AEQDNLNDAEER	12	0	_AEQDNLNDAEER_			0	0	0	Q02566	Q02566	Q02566	Myh6	Myosin-6	ISO-MSMS	1	719.339	2	702.305	1402.6	-0.84272	NaN	14.104	1.2921	23.131	22.783	24.075	9.0264					0.0061155	1	2087	99.752	65.499	1	1.5575	55170	101900
AEQDNLNDAEER	12	0	_AEQDNLNDAEER_			0	0	0	Q02566	Q02566	Q02566	Myh6	Myosin-6	MULTI-MSMS		719.34	2	702.305	1402.6	-0.62962	1.1689	14.16	1.6056	23.086	22.831	24.437	8.9254					2.1425e-05	2	2115	101.95	67.701	1	1.5136	78840	149270
AEQDNLNDAEER	12	0	_AEQDNLNDAEER_			0	0	0	Q02566	Q02566	Q02566	Myh6	Myosin-6	MSMS	1	719.342	2	702.305	1402.6	NaN	NaN	14.113	1	23.18	22.68	23.68	9.0668					0.26058	1	1931	57.348	36.478	1
AEQDNLNDAEER	12	0	_AEQDNLNDAEER_			0	0	0	Q02566	Q02566	Q02566	Myh6	Myosin-6	MULTI-MSMS		719.339	2	702.305	1402.6	-1.2832	2.6323	16.95	1.0403	12.057	11.453	12.494	-4.8929					6.7789e-07	1	2583	119.76	81.471	1	1.268	43474	68062
AEQDNLNDAEER	12	0	_AEQDNLNDAEER_			0	0	0	Q02566	Q02566	Q02566	Myh6	Myosin-6	MULTI-MSMS		719.341	2	702.305	1402.6	1.8202	4.5187	14.041	2.8322	21.54	20.677	23.509	7.4989					0.0037693	2	2231	81.017	57.363	1	1.2251	194570	280250
AEQDNLNDAEER	12	0	_AEQDNLNDAEER_			0	0	0	Q02566	Q02566	Q02566	Myh6	Myosin-6	MULTI-MSMS		716.323	2	702.305	1402.6	-0.70704	1.9967	13.839	2.0481	23.329	22.855	24.903	9.4892					0.0002289	1	2075	91.549	66.774	1	1.2591	109290	139520
AEQDNLNDAEER	12	0	_AEQDNLNDAEER_			0	0	0	Q02566	Q02566	Q02566	Myh6	Myosin-6	MULTI-MSMS		719.339	2	702.305	1402.6	1.3609	3.0315	17.956	1.3956	10.841	10.005	11.401	-7.1147					4.9727e-05	1	2766	104.52	74.269	1	1.1578	51371	67010
AEQDNLNDAEER	12	0	_AEQDNLNDAEER_			0	0	0	Q02566	Q02566	Q02566	Myh6	Myosin-6	MULTI-MSMS		716.323	2	702.305	1402.6	0.36686	2.2898	13.449	1.697	23.432	22.986	24.683	9.9825					0.0016597	1	2004	85.288	51.422	1	1.1977	112940	148080
AEQDNLNDAEER	12	0	_AEQDNLNDAEER_			0	0	0	Q02566	Q02566	Q02566	Myh6	Myosin-6	MULTI-MATCH			2	702.305	1402.6	1.6853	5.8347	14.038	2.3377	21.519	20.854	23.192	7.4814	-0.044559	0.0004415	NaN	90.653	NaN	0		NaN	NaN	0	1.3241	254370	357110
AEQDNLNDAEER	12	0	_AEQDNLNDAEER_			0	0	0	Q02566	Q02566	Q02566	Myh6	Myosin-6	MULTI-MATCH			2	702.305	1402.6	2.178	6.1428	13.467	1.5073	21.561	20.932	22.44	8.0938	-0.002841	0.0011335	NaN	90.653	NaN	0		NaN	NaN	0	1.1741	187430	229420
AEQELIETSER	11	0	_AEQELIETSER_			0	0	0	Q02566;Q91Z83	Q02566;Q91Z83	Q02566	Myh6;Myh7	Myosin-6;Myosin-7	MULTI-MSMS		669.855	2	652.82	1303.63	-0.53426	2.2044	21.51	0.75978	21.51	21.246	22.006	3.5527e-15					0.0094486	2	5276	70.1	40.892	1	1.2022	242650	267280
AEQELIETSER	11	0	_AEQELIETSER_			0	0	0	Q02566;Q91Z83	Q02566;Q91Z83	Q02566	Myh6;Myh7	Myosin-6;Myosin-7	MULTI-MSMS		666.837	2	652.82	1303.63	1.3652	3.3524	26.599	0.97202	20.329	20.023	20.995	-6.2703					0.018992	1	5806	63.073	35.959	1	1.3798	262710	402460
AEQELIETSER	11	0	_AEQELIETSER_			0	0	0	Q02566;Q91Z83	Q02566;Q91Z83	Q02566	Myh6;Myh7	Myosin-6;Myosin-7	MULTI-MSMS		666.838	2	652.82	1303.63	-3.1825	-0.29506	21.272	1.157	21.512	20.967	22.124	0.24004					0.0057705	1	5273	79.693	53.755	1	1.04	250090	269690
AEQELIETSER	11	0	_AEQELIETSER_			0	0	0	Q02566;Q91Z83	Q02566;Q91Z83	Q02566	Myh6;Myh7	Myosin-6;Myosin-7	MULTI-MSMS		669.85	2	652.82	1303.63	0.41089	1.4411	25.55	0.92514	20.656	20.198	21.123	-4.8933					0.063287	1	5803	50.354	21.627	1	1.1856	430210	532810
AEQELIETSER	11	0	_AEQELIETSER_			0	0	0	Q02566;Q91Z83	Q02566;Q91Z83	Q02566	Myh6;Myh7	Myosin-6;Myosin-7	MULTI-MSMS		666.835	2	652.82	1303.63	-0.60378	-0.82621	27.312	1.4436	20.097	19.338	20.781	-7.2148					0.007238	2	6029	77.64	53.409	1	1.0062	391500	436950
AESLGPLQVAR	11	0	_AESLGPLQVAR_			0	0	0	A0A0U1RNR3;A0A0U1RNP5;A0A0N4SVE0;Q9DCW4;A0A0N4SWE9	A0A0U1RNR3	A0A0U1RNR3	Etfb	Electron transfer flavoprotein subunit beta	MULTI-MSMS		584.842	2	570.822	1139.63	-2.6905	3.3821	32.148	0.80977	32.388	31.995	32.805	0.24004					0.045806	1	9408	54.191	20.234	1	1.1278	209450	237180
AEVEDASEEAPLR	13	0	_AEVEDASEEAPLR_			0	0	0	Q7TQ48-2	Q7TQ48-2	Q7TQ48-2	Srl	Sarcalumenin	ISO-MSMS	0	722.352	2	708.336	1414.66	-0.24967	NaN	29.086	0.8528	22.815	22.37	23.223	-6.2703					0.0038017	1	6838	119.27	68.007	1	1.4981	665900	338470
AEVEDASEEAPLR	13	0	_AEVEDASEEAPLR_			0	0	0	Q7TQ48-2	Q7TQ48-2	Q7TQ48-2	Srl	Sarcalumenin	MULTI-MSMS		725.368	2	708.336	1414.66	-0.24014	0.47691	21.798	1.1584	29.465	29.067	30.225	7.667					2.1134e-85	3	5339	172.34	120.41	1	1.5385	2031600	3138500
AEVEDASEEAPLR	13	0	_AEVEDASEEAPLR_			0	0	0	Q7TQ48-2	Q7TQ48-2	Q7TQ48-2	Srl	Sarcalumenin	MULTI-MSMS		725.368	2	708.336	1414.66	-4.0734	-1.2075	22.262	1.0643	29.531	28.996	30.06	7.2692					6.1403e-08	1	4243	101.95	59.953	1	1.64	159590	434210
AEVEDASEEAPLR	13	0	_AEVEDASEEAPLR_			0	0	0	Q7TQ48-2	Q7TQ48-2	Q7TQ48-2	Srl	Sarcalumenin	MSMS	0	722.354	2	708.336	1414.66	NaN	NaN	22.188	1	29.457	28.957	29.957	7.2692					0.0021265	1	4250	80.979	45.036	1
AEVEDASEEAPLR	13	0	_AEVEDASEEAPLR_			0	0	0	Q7TQ48-2	Q7TQ48-2	Q7TQ48-2	Srl	Sarcalumenin	ISO-MSMS	1	725.37	2	708.336	1414.66	-1.6835	NaN	22.327	1.5079	31.559	30.966	32.474	9.2322					0.0016092	2	3358	96.015	38.584	1	1.5382	89340	147890
AEVEDASEEAPLR	13	0	_AEVEDASEEAPLR_			0	0	0	Q7TQ48-2	Q7TQ48-2	Q7TQ48-2	Srl	Sarcalumenin	ISO-MSMS	0	722.356	2	708.336	1414.66	2.286	NaN	22.308	1.0754	31.541	31.12	32.195	9.2322					0.0040802	2	3352	116.55	74.21	1	1.5964	92317	114300
AEVEDASEEAPLR	13	0	_AEVEDASEEAPLR_			0	0	0	Q7TQ48-2	Q7TQ48-2	Q7TQ48-2	Srl	Sarcalumenin	ISO-MSMS	1	725.369	2	708.336	1414.66	-2.1171	NaN	22.463	1.2253	31.489	31	32.225	9.0264					0.001691	2	4402	147.91	93.301	1	1.5481	537740	875220
AEVEDASEEAPLR	13	0	_AEVEDASEEAPLR_			0	0	0	Q7TQ48-2	Q7TQ48-2	Q7TQ48-2	Srl	Sarcalumenin	ISO-MSMS	0	722.354	2	708.336	1414.66	1.8404	NaN	22.457	1.5705	31.477	30.773	32.343	9.0196					0.0022975	2	4479	114.86	84.657	1	1.5283	521510	753400
AEVEDASEEAPLR	13	0	_AEVEDASEEAPLR_			0	0	0	Q7TQ48-2	Q7TQ48-2	Q7TQ48-2	Srl	Sarcalumenin	ISO-MSMS	1	725.37	2	708.336	1414.66	-3.7406	NaN	22.397	1.3677	31.416	30.933	32.301	9.0196					0.0022623	1	4477	99.343	64.811	1	1.5282	470430	812710
AEVEDASEEAPLR	13	0	_AEVEDASEEAPLR_			0	0	0	Q7TQ48-2	Q7TQ48-2	Q7TQ48-2	Srl	Sarcalumenin	ISO-MSMS	1	725.369	2	708.336	1414.66	-3.8561	NaN	22.457	2.2384	31.424	30.707	32.946	8.9666					0.021583	1	3151	74.962	41.737	1	1.6559	77604	143450
AEVEDASEEAPLR	13	0	_AEVEDASEEAPLR_			0	0	0	Q7TQ48-2	Q7TQ48-2	Q7TQ48-2	Srl	Sarcalumenin	ISO-MSMS	1	725.369	2	708.336	1414.66	-7.8573	NaN	22.482	1.7822	31.496	30.891	32.673	9.0144					0.012334	1	3181	80.979	39.58	1	1.6329	74150	130010
AEVEDASEEAPLR	13	0	_AEVEDASEEAPLR_			0	0	0	Q7TQ48-2	Q7TQ48-2	Q7TQ48-2	Srl	Sarcalumenin	ISO-MSMS	0	722.353	2	708.336	1414.66	-1.3894	NaN	22.487	1.4142	31.502	30.891	32.305	9.0144					0.0016285	1	3182	96.113	60.461	1	1.6337	80967	119060
AEVEDASEEAPLR	13	0	_AEVEDASEEAPLR_			0	0	0	Q7TQ48-2	Q7TQ48-2	Q7TQ48-2	Srl	Sarcalumenin	MULTI-MSMS		722.354	2	708.336	1414.66	-0.6161	3.3137	24.432	1.111	24.672	24.268	25.379	0.24004					2.7849e-35	4	6548	150.94	97.259	1	0.9799	772170	742890
AEVEDASEEAPLR	13	0	_AEVEDASEEAPLR_			0	0	0	Q7TQ48-2	Q7TQ48-2	Q7TQ48-2	Srl	Sarcalumenin	ISO-MSMS	0	722.351	2	708.336	1414.66	0.267	NaN	28.176	1.4573	23.282	22.594	24.051	-4.8933					0.00091733	1	6867	168.3	124.53	1	0.97804	1693700	581490
AEVEDASEEAPLR	13	0	_AEVEDASEEAPLR_			0	0	0	Q7TQ48-2	Q7TQ48-2	Q7TQ48-2	Srl	Sarcalumenin	MULTI-MSMS		725.368	2	708.336	1414.66	-0.35234	0.68106	22.126	1.1107	29.525	29.069	30.18	7.3987					0	4	5598	237.36	174.08	1	1.024	3718800	3791100
AEVEDASEEAPLR	13	0	_AEVEDASEEAPLR_			0	0	0	Q7TQ48-2	Q7TQ48-2	Q7TQ48-2	Srl	Sarcalumenin	ISO-MSMS	1	725.368	2	708.336	1414.66	-5.0347	NaN	22.146	1.0899	29.447	28.981	30.071	7.3007					0.026836	1	4296	71.555	36.834	1	1.0636	435490	476700
AEVEDASEEAPLR	13	0	_AEVEDASEEAPLR_			0	0	0	Q7TQ48-2	Q7TQ48-2	Q7TQ48-2	Srl	Sarcalumenin	ISO-MSMS	0	722.354	2	708.336	1414.66	1.3655	NaN	22.183	1.1957	29.484	28.846	30.041	7.3007					0.0029729	2	4298	152.62	87.274	1	1.0121	473440	436570
AEVEDASEEAPLR	13	0	_AEVEDASEEAPLR_			0	0	0	Q7TQ48-2	Q7TQ48-2	Q7TQ48-2	Srl	Sarcalumenin	ISO-MSMS	1	725.369	2	708.336	1414.66	-4.2378	NaN	21.838	1.0774	29.492	28.966	30.043	7.6538					0.0035357	2	4353	122.51	67.903	1	1.0703	452500	527630
AEVEDASEEAPLR	13	0	_AEVEDASEEAPLR_			0	0	0	Q7TQ48-2	Q7TQ48-2	Q7TQ48-2	Srl	Sarcalumenin	ISO-MSMS	0	722.352	2	708.336	1414.66	1.4591	NaN	21.84	1.0972	29.494	29.19	30.287	7.6538					0.0033556	2	4333	89.403	46.66	1	1.0701	492070	469790
AEVEDASEEAPLR	13	0	_AEVEDASEEAPLR_			0	0	0	Q7TQ48-2	Q7TQ48-2	Q7TQ48-2	Srl	Sarcalumenin	ISO-MSMS	1	725.369	2	708.336	1414.66	-3.5766	NaN	21.799	1.2552	31.376	30.667	31.922	9.5764					0.0034189	1	3710	127.42	76.156	1	1.0646	259890	277550
AEVEDASEEAPLR	13	0	_AEVEDASEEAPLR_			0	0	0	Q7TQ48-2	Q7TQ48-2	Q7TQ48-2	Srl	Sarcalumenin	ISO-MSMS	0	722.355	2	708.336	1414.66	1.7842	NaN	21.799	1.3611	31.376	30.729	32.09	9.5764					0.0027748	2	3714	101.95	66.302	1	1.0328	283780	256600
AEVEDASEEAPLR	13	0	_AEVEDASEEAPLR_			0	0	0	Q7TQ48-2	Q7TQ48-2	Q7TQ48-2	Srl	Sarcalumenin	ISO-MSMS	1	725.369	2	708.336	1414.66	-2.3922	NaN	21.647	0.84993	31.434	31.065	31.915	9.7873					0.012665	1	3719	80.763	37.251	1	1.0272	263270	287900
AEVEDASEEAPLR	13	0	_AEVEDASEEAPLR_			0	0	0	Q7TQ48-2	Q7TQ48-2	Q7TQ48-2	Srl	Sarcalumenin	ISO-MSMS	0	722.355	2	708.336	1414.66	0.95627	NaN	21.647	1.4861	31.434	31.011	32.497	9.7873					0.0023158	1	3725	93.096	55.368	1	1.006	290740	262220
AEVEDASEEAPLR	13	0	_AEVEDASEEAPLR_			0	0	0	Q7TQ48-2	Q7TQ48-2	Q7TQ48-2	Srl	Sarcalumenin	ISO-MSMS	1	725.369	2	708.336	1414.66	-3.9101	NaN	21.685	1.3037	31.413	30.817	32.121	9.7282					0.0019542	2	4415	145.46	101.15	1	1.0141	853620	1003700
AEVEDASEEAPLR	13	0	_AEVEDASEEAPLR_			0	0	0	Q7TQ48-2	Q7TQ48-2	Q7TQ48-2	Srl	Sarcalumenin	ISO-MSMS	0	722.354	2	708.336	1414.66	-0.45976	NaN	21.699	1.323	31.427	30.77	32.093	9.7282					2.1018e-06	2	4443	175.86	114.21	1	0.98598	887420	912310
AEVEDASEEAPLR	13	0	_AEVEDASEEAPLR_			0	0	0	Q7TQ48-2	Q7TQ48-2	Q7TQ48-2	Srl	Sarcalumenin	ISO-MSMS	1	725.369	2	708.336	1414.66	-4.0545	NaN	21.876	1.2874	31.465	30.94	32.227	9.5891					0.0041017	1	4482	149.96	96.276	1	1.0251	922450	1025900
AEVEDASEEAPLR	13	0	_AEVEDASEEAPLR_			0	0	0	Q7TQ48-2	Q7TQ48-2	Q7TQ48-2	Srl	Sarcalumenin	ISO-MSMS	1	725.37	2	708.336	1414.66	-3.1534	NaN	22.2	1.8759	31.528	30.972	32.848	9.3282					0.0016513	1	3085	96.229	70.793	1	1.0618	84114	92827
AEVEDASEEAPLR	13	0	_AEVEDASEEAPLR_			0	0	0	Q7TQ48-2	Q7TQ48-2	Q7TQ48-2	Srl	Sarcalumenin	MSMS	0	722.353	2	708.336	1414.66	NaN	NaN	22.112	1	31.44	30.94	31.94	9.3282					0.0009489	1	3087	93.258	55.782	1
AEVEDASEEAPLR	13	0	_AEVEDASEEAPLR_			0	0	0	Q7TQ48-2	Q7TQ48-2	Q7TQ48-2	Srl	Sarcalumenin	MULTI-MSMS		725.369	2	708.336	1414.66	-0.069579	2.6586	24.532	0.91603	24.764	24.468	25.384	0.2317					1.3847e-86	4	6723	177.76	123.98	1	0.80538	1144800	863230
AEVEDASEEAPLR	13	0	_AEVEDASEEAPLR_			0	0	0	Q7TQ48-2	Q7TQ48-2	Q7TQ48-2	Srl	Sarcalumenin	ISO-MSMS	0	722.35	2	708.336	1414.66	0.43438	NaN	29.609	1.0121	22.395	22.045	23.057	-7.2148					0.0027499	1	7061	109.16	64.517	1	0.74475	946240	244330
AEVEDASEEAPLR	13	0	_AEVEDASEEAPLR_			0	0	0	Q7TQ48-2	Q7TQ48-2	Q7TQ48-2	Srl	Sarcalumenin	MULTI-MSMS		725.369	2	708.336	1414.66	-0.41671	1.0186	21.285	1.0148	29.478	29.074	30.089	8.1927					3.8023e-139	4	5490	196.76	131.42	1	0.84603	3942900	3168800
AEVEDASEEAPLR	13	0	_AEVEDASEEAPLR_			0	0	0	Q7TQ48-2	Q7TQ48-2	Q7TQ48-2	Srl	Sarcalumenin	ISO-MSMS	1	725.368	2	708.336	1414.66	-2.937	NaN	21.413	1.4062	31.456	30.816	32.223	10.042					0.0091211	2	4516	154.24	102.31	1	0.81561	956440	904190
AEVEDASEEAPLR	13	0	_AEVEDASEEAPLR_			0	0	0	Q7TQ48-2	Q7TQ48-2	Q7TQ48-2	Srl	Sarcalumenin	ISO-MSMS	0	722.353	2	708.336	1414.66	1.0599	NaN	21.418	1.377	31.46	30.952	32.329	10.042					0.0035314	2	4517	122.69	79.383	1	0.81604	1037900	818360
AEVEDASEEAPLR	13	0	_AEVEDASEEAPLR_			0	0	0	Q7TQ48-2	Q7TQ48-2	Q7TQ48-2	Srl	Sarcalumenin	ISO-MSMS	1	725.369	2	708.336	1414.66	-3.4706	NaN	21.315	0.97297	31.495	31.272	32.245	10.18					0.0022417	2	4592	138.76	85.08	1	0.80746	904720	786370
AEVEDASEEAPLR	13	0	_AEVEDASEEAPLR_			0	0	0	Q7TQ48-2	Q7TQ48-2	Q7TQ48-2	Srl	Sarcalumenin	ISO-MSMS	0	722.353	2	708.336	1414.66	-0.21301	NaN	21.316	1.0566	31.497	31.189	32.245	10.18					0.002642	2	4578	129.89	76.206	1	0.80717	983030	725440
AEVEDASEEAPLR	13	0	_AEVEDASEEAPLR_			0	0	0	Q7TQ48-2	Q7TQ48-2	Q7TQ48-2	Srl	Sarcalumenin	MULTI-SECPEP		724.344	2	708.336	1414.66	-1.3271	1.0572	21.413	1.2393	31.468	30.895	32.134	10.055					0.047836	1	2958	61.353	35.311	1	0.75934	55987	27039
AEVEDASEEAPLR	13	0	_AEVEDASEEAPLR_			0	0	0	Q7TQ48-2	Q7TQ48-2	Q7TQ48-2	Srl	Sarcalumenin	MSMS	0	722.354	2	708.336	1414.66	NaN	NaN	21.395	1	31.462	30.962	31.962	10.067					0.0010727	1	3002	110.39	63.496	1
AEVEDASEEAPLR	13	0	_AEVEDASEEAPLR_			0	0	0	Q7TQ48-2	Q7TQ48-2	Q7TQ48-2	Srl	Sarcalumenin	MULTI-MATCH			2	708.336	1414.66	-1.2016	3.3	24.64	0.95466	24.64	24.359	25.314	0	-0.05196	-0.00091917	NaN	177.76	NaN	0		NaN	NaN	0	1.5218	798690	1322000
AEVLDSTKSSKESSEAR	17	2	_AEVLDSTKSSKESSEAR_			0	0	0	Q9CR68	Q9CR68	Q9CR68	Uqcrfs1	Cytochrome b-c1 complex subunit Rieske, mitochondrial;Cytochrome b-c1 complex subunit 11	MULTI-MSMS		477.755	4	456.73	1822.89	0.090121	5.017	13.319	0.43458	13.451	13.224	13.659	0.1323					0.0016315	1	2023	64.507	54.586	1	0.1753	211380	31776
AEVQDSNMEAAKTMR	15	1	_AEVQDSNM(ox)EAAKTM(ox)R_	AEVQDSNM(1)EAAKTM(1)R	AEVQDSNM(73.5)EAAKTM(73.5)R	0	2	0	G3X951;A0A0R4J1K3;Q8BSN3;Q8BSN3-3	G3X951	G3X951	Ccdc151	Coiled-coil domain-containing protein 151	MULTI-SECPEP		885.91	2	856.883	1711.75	16359	16360	63.604	0.7088	60.815	60.335	61.044	-2.7886					0.0012762	1	20642	73.499	52.127	1	1.0694	155190	265620
AFCAPPAYLTHQQKVLR	17	1	_(ac)AFCAPPAYLTHQQKVLR_			1	0	0	Q9CQJ8	Q9CQJ8	Q9CQJ8	Ndufb9	NADH dehydrogenase [ubiquinone] 1 beta subcomplex subunit 9	MULTI-MSMS		691.039	3	681.36	2041.06	-0.1402	2.8033	40.047	1.7345	40.187	39.521	41.256	0.14063					5.0427e-05	2	12146	81.346	72.414	1	0.54157	5139900	2841700
AFCAPPAYLTHQQKVLR	17	1	_(ac)AFCAPPAYLTHQQKVLR_			1	0	0	Q9CQJ8	Q9CQJ8	Q9CQJ8	Ndufb9	NADH dehydrogenase [ubiquinone] 1 beta subcomplex subunit 9	MULTI-MSMS		1036.06	2	1021.54	2041.06	-0.086191	1.3177	40.026	0.99983	40.167	39.89	40.889	0.14063					0.014579	1	12130	51.218	44.199	1	0.52462	907830	495180
AFCAPPAYLTHQQKVLR	17	1	_(ac)AFCAPPAYLTHQQKVLR_			1	0	0	Q9CQJ8	Q9CQJ8	Q9CQJ8	Ndufb9	NADH dehydrogenase [ubiquinone] 1 beta subcomplex subunit 9	ISO-MSMS	1	693.05	3	681.36	2041.06	0.76573	NaN	47.651	2.0486	42.658	41.81	43.859	-4.9934					0.0088203	1	15379	75.463	75.463	1	81.953	36650	6787600
AFCAPPAYLTHQQKVLR	17	1	_(ac)AFCAPPAYLTHQQKVLR_			1	0	0	Q9CQJ8	Q9CQJ8	Q9CQJ8	Ndufb9	NADH dehydrogenase [ubiquinone] 1 beta subcomplex subunit 9	MULTI-MSMS		691.039	3	681.36	2041.06	0.29145	3.0779	34.944	2.6004	44.52	44.033	46.634	9.5764					0.00016522	1	7578	51.193	51.193	1	0.5271	2348700	1245100
AFCAPPAYLTHQQKVLR	17	1	_(ac)AFCAPPAYLTHQQKVLR_			1	0	0	Q9CQJ8	Q9CQJ8	Q9CQJ8	Ndufb9	NADH dehydrogenase [ubiquinone] 1 beta subcomplex subunit 9	MULTI-MSMS		1036.05	2	1021.54	2041.06	0.020157	0.48937	39.932	1.1674	40.164	39.917	41.084	0.23163					3.7443e-05	2	13588	74.326	74.326	1	0.49865	1610800	835970
AFCAPPAYLTHQQKVLR	17	1	_(ac)AFCAPPAYLTHQQKVLR_			1	0	0	Q9CQJ8	Q9CQJ8	Q9CQJ8	Ndufb9	NADH dehydrogenase [ubiquinone] 1 beta subcomplex subunit 9	MULTI-MSMS		693.049	3	681.36	2041.06	-0.068703	0.61978	51.166	2.0322	43.557	43.04	45.072	-7.6085					6.3506e-18	4	16403	82.248	82.248	1	0.51237	16281000	8672900
AFCAPPAYLTHQQKVLR	17	1	_(ac)AFCAPPAYLTHQQKVLR_			1	0	0	Q9CQJ8	Q9CQJ8	Q9CQJ8	Ndufb9	NADH dehydrogenase [ubiquinone] 1 beta subcomplex subunit 9	MULTI-MATCH			3	681.36	2041.06	-1.7294	-0.89198	37.426	0.26512	44.696	44.577	44.842	7.2692	-0.49794	-0.0040868	NaN	59.261	NaN	0		NaN	NaN	0	0.78417	102720	83724
AFCAPPAYLTHQQKVLR	17	1	_(ac)AFCAPPAYLTHQQKVLR_			1	0	0	Q9CQJ8	Q9CQJ8	Q9CQJ8	Ndufb9	NADH dehydrogenase [ubiquinone] 1 beta subcomplex subunit 9	MULTI-MATCH			3	681.36	2041.06	-0.38985	2.5537	35.426	1.2677	44.566	44.031	45.299	9.1406	-0.6273	-0.0013486	NaN	59.261	NaN	0		NaN	NaN	0	0.80459	28550	26312
AFCAPPAYLTHQQKVLR	17	1	_(ac)AFCAPPAYLTHQQKVLR_			1	0	0	Q9CQJ8	Q9CQJ8	Q9CQJ8	Ndufb9	NADH dehydrogenase [ubiquinone] 1 beta subcomplex subunit 9	MULTI-MATCH			3	681.36	2041.06	0.66744	3.523	35.644	1.7533	44.67	44.306	46.059	9.0264	-0.52311	0.00081257	NaN	59.261	NaN	0		NaN	NaN	0	0.78933	249380	189610
AFCAPPAYLTHQQKVLR	17	1	_(ac)AFCAPPAYLTHQQKVLR_			1	0	0	Q9CQJ8	Q9CQJ8	Q9CQJ8	Ndufb9	NADH dehydrogenase [ubiquinone] 1 beta subcomplex subunit 9	MULTI-MATCH			2	1021.54	2041.06	-0.97915	0.6498	34.796	0.73749	42.45	42.142	42.88	7.6538	0.024957	-0.00043916	NaN	44.616	NaN	0		NaN	NaN	0	0.52824	325830	166490
AFCAPPAYLTHQQKVLR	17	1	_(ac)AFCAPPAYLTHQQKVLR_			1	0	0	Q9CQJ8	Q9CQJ8	Q9CQJ8	Ndufb9	NADH dehydrogenase [ubiquinone] 1 beta subcomplex subunit 9	MULTI-MATCH			2	1021.54	2041.06	-0.60092	0.30074	34.364	1.0587	42.378	42.054	43.113	8.0137	-0.047431	0.00033359	NaN	44.616	NaN	0		NaN	NaN	0	0.44316	351630	146690
AFCAPPAYLTHQQKVLR	17	1	_(ac)AFCAPPAYLTHQQKVLR_			1	0	0	Q9CQJ8	Q9CQJ8	Q9CQJ8	Ndufb9	NADH dehydrogenase [ubiquinone] 1 beta subcomplex subunit 9	MULTI-MATCH			3	681.36	2041.06	-0.038121	-1.7374	36.836	2.8242	46.779	46.46	49.284	9.9425	1.5853	-0.00062966	NaN	59.261	NaN	0		NaN	NaN	0	0.60733	140070	94414
AFCAPPAYLTHQQKVLR	17	1	_AFCAPPAYLTHQQKVLR_			0	0	0	Q9CQJ8	Q9CQJ8	Q9CQJ8	Ndufb9	NADH dehydrogenase [ubiquinone] 1 beta subcomplex subunit 9	ISO-MSMS	0	515.039	4	500.769	1999.05	1.1352	NaN	30.547	0.74538	30.787	30.487	31.232	0.24004					0.087712	1	8831	52.026	35.533	1	0.62723	238130	135210
AFCAPPAYLTHQQKVLR	17	1	_AFCAPPAYLTHQQKVLR_			0	0	0	Q9CQJ8	Q9CQJ8	Q9CQJ8	Ndufb9	NADH dehydrogenase [ubiquinone] 1 beta subcomplex subunit 9	MULTI-MSMS		515.292	4	500.769	1999.05	1.9702	3.2871	30.442	1.1304	30.674	30.129	31.259	0.2317					0.0052524	2	9482	60.209	43.544	1	0.66051	755430	545260
AFCLTEPSSGSDVASIR	17	0	_AFCLTEPSSGSDVASIR_			0	0	0	P50544;B1AR28	P50544	P50544	Acadvl	Very long-chain specific acyl-CoA dehydrogenase, mitochondrial	MULTI-MSMS		916.463	2	898.928	1795.84	3.4745	3.8823	34.576	1.2236	42.669	41.953	43.177	8.0926					0.031896	1	10293	51.013	40.065	1	0.97311	243380	272050
AFCLTEPSSGSDVASIR	17	0	_AFCLTEPSSGSDVASIR_			0	0	0	P50544;B1AR28	P50544	P50544	Acadvl	Very long-chain specific acyl-CoA dehydrogenase, mitochondrial	MULTI-MATCH			2	898.928	1795.84	3.3286	4.2422	35.453	0.8222	42.722	42.428	43.251	7.2692	0.027547	0.0019331	NaN	51.013	NaN	0		NaN	NaN	0	1.6946	90636	174200
AFCLTEPSSGSDVASIR	17	0	_AFCLTEPSSGSDVASIR_			0	0	0	P50544;B1AR28	P50544	P50544	Acadvl	Very long-chain specific acyl-CoA dehydrogenase, mitochondrial	MULTI-MATCH			2	898.928	1795.84	2.1021	3.6161	35.415	0.83332	42.716	42.462	43.295	7.3007	0.021576	-0.00027207	NaN	51.013	NaN	0		NaN	NaN	0	1.3839	126790	191710
AFCLTEPSSGSDVASIR	17	0	_AFCLTEPSSGSDVASIR_			0	0	0	P50544;B1AR28	P50544	P50544	Acadvl	Very long-chain specific acyl-CoA dehydrogenase, mitochondrial	MULTI-MATCH			2	898.928	1795.84	1.7436	4.4502	35.045	1.0075	42.699	42.105	43.113	7.6538	0.0045103	-0.0009166	NaN	51.013	NaN	0		NaN	NaN	0	1.3346	152000	224480
AFCLTEPSSGSDVASIR	17	0	_AFCLTEPSSGSDVASIR_			0	0	0	P50544;B1AR28	P50544	P50544	Acadvl	Very long-chain specific acyl-CoA dehydrogenase, mitochondrial	MULTI-MATCH			2	898.928	1795.84	2.0442	3.0634	34.653	0.73423	42.666	42.262	42.996	8.0137	-0.028053	-0.00037617	NaN	51.013	NaN	0		NaN	NaN	0	1.292	171760	219940
AFKDTGKTPVEPEVAIHR	18	2	_(ac)AFKDTGKTPVEPEVAIHR_			1	0	0	P60867	P60867	P60867	Rps20	40S ribosomal protein S20	ISO-MSMS	1	527.058	4	510.025	2036.07	-1.2529	NaN	30.622	1.0828	30.622	30.237	31.32	0					0.0011998	1	8969	75.463	44.351	1	NaN	0	259720
AFKDTGKTPVEPEVAIHR	18	2	_(ac)AFKDTGKTPVEPEVAIHR_			1	0	0	P60867	P60867	P60867	Rps20	40S ribosomal protein S20	ISO-MSMS	0	524.294	4	510.025	2036.07	1.9427	NaN	30.622	0.73752	30.622	30.325	31.062	0					0.00055539	1	8973	70.942	46.461	1	0.32963	305180	39702
AFKDTGKTPVEPEVAIHR	18	2	_(ac)AFKDTGKTPVEPEVAIHR_			1	0	0	P60867	P60867	P60867	Rps20	40S ribosomal protein S20	ISO-MSMS	1	527.058	4	510.025	2036.07	-0.082656	NaN	30.397	0.86857	30.629	30.419	31.288	0.2317					0.0010652	1	9508	74.519	74.519	1	5.7899	28106	592480
AFLVIPNSTR	10	0	_AFLVIPNSTR_			0	0	0	E9Q8N1;E9Q8K5;A2ASS6-2;A2ASS6	E9Q8N1	E9Q8N1	Ttn	Titin	MULTI-MSMS		576.357	2	559.322	1116.63	-3.5835	-1.491	33.809	1.104	43.041	42.598	43.702	9.2322					0.071832	1	5783	59.245	41.21	1	1.7572	18245	40308
AFLVIPNSTR	10	0	_AFLVIPNSTR_			0	0	0	E9Q8N1;E9Q8K5;A2ASS6-2;A2ASS6	E9Q8N1	E9Q8N1	Ttn	Titin	MULTI-MATCH			2	559.322	1116.63	-5.0736	-3.3733	33.287	1.039	42.863	42.468	43.507	9.5764	-0.068569	-0.0007073	NaN	59.245	NaN	0		NaN	NaN	0	0.4894	175660	115610
AFLVIPNSTR	10	0	_AFLVIPNSTR_			0	0	0	E9Q8N1;E9Q8K5;A2ASS6-2;A2ASS6	E9Q8N1	E9Q8N1	Ttn	Titin	MULTI-MATCH			2	559.322	1116.63	-5.271	-1.4853	33.101	0.99736	42.888	42.464	43.462	9.7873	-0.04336	-0.00092809	NaN	59.245	NaN	0		NaN	NaN	0	0.57833	149710	106360
AFLVIPNSTR	10	0	_AFLVIPNSTR_			0	0	0	E9Q8N1;E9Q8K5;A2ASS6-2;A2ASS6	E9Q8N1	E9Q8N1	Ttn	Titin	MULTI-MATCH			2	559.322	1116.63	-4.1965	-1.2137	33.098	0.90115	42.926	42.654	43.555	9.8274	-0.0060304	0.00027389	NaN	59.245	NaN	0		NaN	NaN	0	0.77306	277990	234480
AFLVIPNSTR	10	0	_AFLVIPNSTR_			0	0	0	E9Q8N1;E9Q8K5;A2ASS6-2;A2ASS6	E9Q8N1	E9Q8N1	Ttn	Titin	MULTI-MATCH			2	559.322	1116.63	-4.1132	-1.4531	32.898	1.0055	42.941	42.735	43.741	10.042	0.0088669	0.00036708	NaN	59.245	NaN	0		NaN	NaN	0	0.73185	371280	304530
AFNTEGVGEPATIPGSVVAQER	22	0	_AFNTEGVGEPATIPGSVVAQER_			0	0	0	E9Q8N1;E9Q8K5;A2ASS6-2;A2ASS6	E9Q8N1	E9Q8N1	Ttn	Titin	ISO-MSMS	1	755.404	3	743.71	2228.11	1.865	NaN	50.411	1.4148	44.041	43.045	44.46	-6.3705					0.034695	1	15674	47.058	31.292	1	2.0251	82996	190190
AFNTEGVGEPATIPGSVVAQER	22	0	_AFNTEGVGEPATIPGSVVAQER_			0	0	0	E9Q8N1;E9Q8K5;A2ASS6-2;A2ASS6	E9Q8N1	E9Q8N1	Ttn	Titin	MULTI-MSMS		1132.6	2	1115.06	2228.11	-0.010112	1.0087	37.991	1.1042	45.261	44.979	46.084	7.2692					4.988e-22	1	10285	111.33	90.944	1	2.6377	120760	316330
AFNTEGVGEPATIPGSVVAQER	22	0	_AFNTEGVGEPATIPGSVVAQER_			0	0	0	E9Q8N1;E9Q8K5;A2ASS6-2;A2ASS6	E9Q8N1	E9Q8N1	Ttn	Titin	ISO-MSMS	1	755.4	3	743.71	2228.11	1.5022	NaN	38.001	1.4411	45.27	44.842	46.283	7.2692					7.2128e-15	2	10299	107.08	73.776	1	2.4168	285410	851300
AFNTEGVGEPATIPGSVVAQER	22	0	_AFNTEGVGEPATIPGSVVAQER_			0	0	0	E9Q8N1;E9Q8K5;A2ASS6-2;A2ASS6	E9Q8N1	E9Q8N1	Ttn	Titin	MULTI-MSMS		1132.6	2	1115.06	2228.11	-0.94617	0.17098	49.253	0.91026	44.259	43.944	44.855	-4.9934					2.749e-34	2	16086	121.79	114.42	1	1.4587	160990	229540
AFNTEGVGEPATIPGSVVAQER	22	0	_AFNTEGVGEPATIPGSVVAQER_			0	0	0	E9Q8N1;E9Q8K5;A2ASS6-2;A2ASS6	E9Q8N1	E9Q8N1	Ttn	Titin	MULTI-MSMS		1129.58	2	1115.06	2228.11	0.83382	-0.8747	37.933	0.60359	45.431	45.123	45.727	7.498					1.6398e-16	2	13420	82.449	70.524	1	1.2974	157110	198740
AFNTEGVGEPATIPGSVVAQER	22	0	_AFNTEGVGEPATIPGSVVAQER_			0	0	0	E9Q8N1;E9Q8K5;A2ASS6-2;A2ASS6	E9Q8N1	E9Q8N1	Ttn	Titin	ISO-MSMS	0	753.056	3	743.71	2228.11	3.2769	NaN	37.971	1.2544	45.271	44.946	46.201	7.3007					9.7586e-10	1	10962	74.584	49.691	1	1.3619	1040000	1162600
AFNTEGVGEPATIPGSVVAQER	22	0	_AFNTEGVGEPATIPGSVVAQER_			0	0	0	E9Q8N1;E9Q8K5;A2ASS6-2;A2ASS6	E9Q8N1	E9Q8N1	Ttn	Titin	MULTI-MSMS		1132.6	2	1115.06	2228.11	-0.29243	0.82993	37.676	1.2676	45.33	44.933	46.201	7.6538					2.1396e-27	2	11170	117.18	104.62	1	1.3665	448360	604700
AFNTEGVGEPATIPGSVVAQER	22	0	_AFNTEGVGEPATIPGSVVAQER_			0	0	0	E9Q8N1;E9Q8K5;A2ASS6-2;A2ASS6	E9Q8N1	E9Q8N1	Ttn	Titin	ISO-MSMS	1	755.4	3	743.71	2228.11	1.0123	NaN	37.687	1.1402	45.341	44.933	46.074	7.6538					4.4622e-12	3	11178	87.102	54.921	1	1.3316	979270	1649700
AFNTEGVGEPATIPGSVVAQER	22	0	_AFNTEGVGEPATIPGSVVAQER_			0	0	0	E9Q8N1;E9Q8K5;A2ASS6-2;A2ASS6	E9Q8N1	E9Q8N1	Ttn	Titin	ISO-MSMS	0	753.391	3	743.71	2228.11	2.7336	NaN	37.685	1.3755	45.339	44.933	46.309	7.6538					0.00015093	2	11208	63.122	36.976	1	1.3056	1231600	1286300
AFNTEGVGEPATIPGSVVAQER	22	0	_AFNTEGVGEPATIPGSVVAQER_			0	0	0	E9Q8N1;E9Q8K5;A2ASS6-2;A2ASS6	E9Q8N1	E9Q8N1	Ttn	Titin	ISO-MSMS	1	755.071	3	743.71	2228.11	0.31884	NaN	37.636	1.348	47.364	46.842	48.19	9.7282					0.030497	1	10125	48.374	25.39	1	1.5573	206400	347160
AFNTEGVGEPATIPGSVVAQER	22	0	_AFNTEGVGEPATIPGSVVAQER_			0	0	0	E9Q8N1;E9Q8K5;A2ASS6-2;A2ASS6	E9Q8N1	E9Q8N1	Ttn	Titin	ISO-MSMS	0	753.391	3	743.71	2228.11	2.0275	NaN	37.638	1.7652	47.366	46.902	48.667	9.7282					1.2756e-05	1	10145	64.547	46.723	1	1.5577	244790	288100
AFNTEGVGEPATIPGSVVAQER	22	0	_AFNTEGVGEPATIPGSVVAQER_			0	0	0	E9Q8N1;E9Q8K5;A2ASS6-2;A2ASS6	E9Q8N1	E9Q8N1	Ttn	Titin	ISO-MSMS	0	753.391	3	743.71	2228.11	2.0537	NaN	37.726	1.1427	47.315	47.025	48.168	9.5891					1.2555e-11	1	10263	79.177	56.524	1	1.5391	225850	301070
AFNTEGVGEPATIPGSVVAQER	22	0	_AFNTEGVGEPATIPGSVVAQER_			0	0	0	E9Q8N1;E9Q8K5;A2ASS6-2;A2ASS6	E9Q8N1	E9Q8N1	Ttn	Titin	MULTI-MSMS		1129.58	2	1115.06	2228.11	-0.22256	0.92342	44.403	0.85207	44.734	44.476	45.329	0.33103					3.1496e-16	2	15039	95.236	74.283	1	1.236	223450	279780
AFNTEGVGEPATIPGSVVAQER	22	0	_AFNTEGVGEPATIPGSVVAQER_			0	0	0	E9Q8N1;E9Q8K5;A2ASS6-2;A2ASS6	E9Q8N1	E9Q8N1	Ttn	Titin	MULTI-MSMS		753.386	3	743.71	2228.11	1.6703	2.7313	51.476	1.3915	43.868	42.969	44.36	-7.6085					0.0098087	2	16606	30.41	15.486	1	1.4958	315520	447690
AFNTEGVGEPATIPGSVVAQER	22	0	_AFNTEGVGEPATIPGSVVAQER_			0	0	0	E9Q8N1;E9Q8K5;A2ASS6-2;A2ASS6	E9Q8N1	E9Q8N1	Ttn	Titin	MULTI-MSMS		1132.59	2	1115.06	2228.11	-0.4331	-0.35189	51.483	0.93261	43.875	43.481	44.414	-7.6085					2.4328e-16	2	16576	96.435	91.544	1	1.2261	236760	292780
AFNTEGVGEPATIPGSVVAQER	22	0	_AFNTEGVGEPATIPGSVVAQER_			0	0	0	E9Q8N1;E9Q8K5;A2ASS6-2;A2ASS6	E9Q8N1	E9Q8N1	Ttn	Titin	MULTI-MSMS		1129.58	2	1115.06	2228.11	0.019033	-0.31479	37.28	0.56978	45.473	45.209	45.778	8.1925					1.5076e-16	2	13554	89.358	73.417	1	1.3186	237220	312150
AFNTEGVGEPATIPGSVVAQER	22	0	_AFNTEGVGEPATIPGSVVAQER_			0	0	0	E9Q8N1;E9Q8K5;A2ASS6-2;A2ASS6	E9Q8N1	E9Q8N1	Ttn	Titin	ISO-MSMS	1	755.401	3	743.71	2228.11	-0.28733	NaN	37.273	1.0457	45.286	45.049	46.095	8.0137					4.4622e-12	2	11493	87.102	61.278	1	1.1494	874570	1206400
AFNTEGVGEPATIPGSVVAQER	22	0	_AFNTEGVGEPATIPGSVVAQER_			0	0	0	E9Q8N1;E9Q8K5;A2ASS6-2;A2ASS6	E9Q8N1	E9Q8N1	Ttn	Titin	ISO-MSMS	0	753.391	3	743.71	2228.11	3.0564	NaN	37.31	1.4075	45.323	44.865	46.272	8.0137					5.3031e-07	2	11495	69.639	46.539	1	1.1181	1063300	1004700
AFNTEGVGEPATIPGSVVAQER	22	0	_AFNTEGVGEPATIPGSVVAQER_			0	0	0	E9Q8N1;E9Q8K5;A2ASS6-2;A2ASS6	E9Q8N1	E9Q8N1	Ttn	Titin	MULTI-MSMS		1129.58	2	1115.06	2228.11	0.48389	1.3952	37.231	1.2178	45.323	45.056	46.273	8.0926					1.3597e-21	2	11481	107.82	107.82	1	1.1543	511530	640670
AFNTEGVGEPATIPGSVVAQER	22	0	_AFNTEGVGEPATIPGSVVAQER_			0	0	0	E9Q8N1;E9Q8K5;A2ASS6-2;A2ASS6	E9Q8N1	E9Q8N1	Ttn	Titin	ISO-MSMS	1	755.401	3	743.71	2228.11	0.064826	NaN	37.233	1.0437	45.325	44.986	46.03	8.0926					1.3899e-09	2	11476	73.831	52.028	1	1.1286	968650	1320100
AFNTEGVGEPATIPGSVVAQER	22	0	_AFNTEGVGEPATIPGSVVAQER_			0	0	0	E9Q8N1;E9Q8K5;A2ASS6-2;A2ASS6	E9Q8N1	E9Q8N1	Ttn	Titin	MULTI-MATCH			2	1115.06	2228.11	1.3693	-1.1459	37.33	0.72078	45.464	45.176	45.897	8.1341	0.083664	0.0026416	NaN	107.82	NaN	0		NaN	NaN	0	1.3184	285820	367210
AFQGTPLAQAVEGPSENVR	19	0	_AFQGTPLAQAVEGPSENVR_			0	0	0	Q9CZ13	Q9CZ13	Q9CZ13	Uqcrc1	Cytochrome b-c1 complex subunit 1, mitochondrial	MULTI-MSMS		669.025	3	657.669	1969.99	-0.58145	3.0199	48.046	1.2601	41.575	41.065	42.325	-6.4706					8.1877e-07	2	14803	63.302	53.203	1	1.823	396730	774050
AFQGTPLAQAVEGPSENVR	19	0	_AFQGTPLAQAVEGPSENVR_			0	0	0	Q9CZ13	Q9CZ13	Q9CZ13	Uqcrc1	Cytochrome b-c1 complex subunit 1, mitochondrial	MULTI-MSMS		1000.02	2	986	1969.99	-0.90514	3.3202	35.762	2.3594	44.92	44.229	46.588	9.1572					2.5474e-36	3	5231	151.56	128.84	1	2.0115	106220	206120
AFQGTPLAQAVEGPSENVR	19	0	_AFQGTPLAQAVEGPSENVR_			0	0	0	Q9CZ13	Q9CZ13	Q9CZ13	Uqcrc1	Cytochrome b-c1 complex subunit 1, mitochondrial	ISO-MSMS	1	669.027	3	657.669	1969.99	0.12885	NaN	35.77	1.4016	44.927	44.422	45.823	9.1572					2.7339e-05	1	5214	77.391	48.051	1	1.9781	50836	119480
AFQGTPLAQAVEGPSENVR	19	0	_AFQGTPLAQAVEGPSENVR_			0	0	0	Q9CZ13	Q9CZ13	Q9CZ13	Uqcrc1	Cytochrome b-c1 complex subunit 1, mitochondrial	ISO-MSMS	0	667.018	3	657.669	1969.99	-0.68782	NaN	35.78	1.3054	44.937	44.518	45.823	9.1572					2.3458e-05	2	5243	97.271	78.733	1	1.7995	57361	102250
AFQGTPLAQAVEGPSENVR	19	0	_AFQGTPLAQAVEGPSENVR_			0	0	0	Q9CZ13	Q9CZ13	Q9CZ13	Uqcrc1	Cytochrome b-c1 complex subunit 1, mitochondrial	MSMS	0	1000.02	2	986	1969.99	NaN	NaN	35.431	1	42.7	42.2	43.2	7.2692					2.3975e-10	1	9369	136.33	88.412	1
AFQGTPLAQAVEGPSENVR	19	0	_AFQGTPLAQAVEGPSENVR_			0	0	0	Q9CZ13	Q9CZ13	Q9CZ13	Uqcrc1	Cytochrome b-c1 complex subunit 1, mitochondrial	ISO-MSMS	1	1003.04	2	986	1969.99	0.59926	NaN	35.663	1.1925	44.799	44.321	45.514	9.1364					2.9668e-05	1	6116	115.1	86.197	1	1.7743	34378	118840
AFQGTPLAQAVEGPSENVR	19	0	_AFQGTPLAQAVEGPSENVR_			0	0	0	Q9CZ13	Q9CZ13	Q9CZ13	Uqcrc1	Cytochrome b-c1 complex subunit 1, mitochondrial	MSMS	0	1000.02	2	986	1969.99	NaN	NaN	35.659	1	44.795	44.295	45.295	9.1364					0.0092037	1	6121	61.657	25.92	1
AFQGTPLAQAVEGPSENVR	19	0	_AFQGTPLAQAVEGPSENVR_			0	0	0	Q9CZ13	Q9CZ13	Q9CZ13	Uqcrc1	Cytochrome b-c1 complex subunit 1, mitochondrial	MSMS	0	667.016	3	657.669	1969.99	NaN	NaN	35.714	1	44.851	44.351	45.351	9.1364					0.018578	1	6129	52.19	39.527	1
AFQGTPLAQAVEGPSENVR	19	0	_AFQGTPLAQAVEGPSENVR_			0	0	0	Q9CZ13	Q9CZ13	Q9CZ13	Uqcrc1	Cytochrome b-c1 complex subunit 1, mitochondrial	ISO-MSMS	1	1003.54	2	986	1969.99	0.65786	NaN	35.619	2.1163	44.76	44.206	46.323	9.1406					2.359e-05	1	5825	106.42	73.818	1	1.9656	65176	246530
AFQGTPLAQAVEGPSENVR	19	0	_AFQGTPLAQAVEGPSENVR_			0	0	0	Q9CZ13	Q9CZ13	Q9CZ13	Uqcrc1	Cytochrome b-c1 complex subunit 1, mitochondrial	MSMS	0	1000.02	2	986	1969.99	NaN	NaN	35.586	1	44.726	44.226	45.226	9.1406					1.6261e-05	1	5834	125.22	89.572	1
AFQGTPLAQAVEGPSENVR	19	0	_AFQGTPLAQAVEGPSENVR_			0	0	0	Q9CZ13	Q9CZ13	Q9CZ13	Uqcrc1	Cytochrome b-c1 complex subunit 1, mitochondrial	MSMS	0	1000.02	2	986	1969.99	NaN	NaN	35.623	1	44.763	44.263	45.263	9.1406					3.6603e-05	1	5840	113.72	59.757	1
AFQGTPLAQAVEGPSENVR	19	0	_AFQGTPLAQAVEGPSENVR_			0	0	0	Q9CZ13	Q9CZ13	Q9CZ13	Uqcrc1	Cytochrome b-c1 complex subunit 1, mitochondrial	ISO-MSMS	0	667.016	3	657.669	1969.99	1.8287	NaN	35.853	1.2367	44.88	44.505	45.742	9.0264					2.5298e-05	1	8876	82.765	65.744	1	1.9428	217870	372770
AFQGTPLAQAVEGPSENVR	19	0	_AFQGTPLAQAVEGPSENVR_			0	0	0	Q9CZ13	Q9CZ13	Q9CZ13	Uqcrc1	Cytochrome b-c1 complex subunit 1, mitochondrial	MSMS	1	669.028	3	657.669	1969.99	NaN	NaN	35.852	1	44.878	44.378	45.378	9.0264					4.2961e-11	1	8875	81.807	56.753	1
AFQGTPLAQAVEGPSENVR	19	0	_AFQGTPLAQAVEGPSENVR_			0	0	0	Q9CZ13	Q9CZ13	Q9CZ13	Uqcrc1	Cytochrome b-c1 complex subunit 1, mitochondrial	MSMS	1	1003.03	2	986	1969.99	NaN	NaN	35.752	1	44.866	44.366	45.366	9.1139					8.2534e-42	1	9065	165.33	122.59	1
AFQGTPLAQAVEGPSENVR	19	0	_AFQGTPLAQAVEGPSENVR_			0	0	0	Q9CZ13	Q9CZ13	Q9CZ13	Uqcrc1	Cytochrome b-c1 complex subunit 1, mitochondrial	MSMS	0	1000.02	2	986	1969.99	NaN	NaN	35.828	1	44.941	44.441	45.441	9.1139					2.2025e-14	1	9082	94.673	66.049	1
AFQGTPLAQAVEGPSENVR	19	0	_AFQGTPLAQAVEGPSENVR_			0	0	0	Q9CZ13	Q9CZ13	Q9CZ13	Uqcrc1	Cytochrome b-c1 complex subunit 1, mitochondrial	MULTI-MSMS		669.027	3	657.669	1969.99	1.2409	4.3951	41.109	1.0908	41.25	40.85	41.94	0.14063					1.0544e-07	2	12488	85.231	71.576	1	1.7372	224260	471770
AFQGTPLAQAVEGPSENVR	19	0	_AFQGTPLAQAVEGPSENVR_			0	0	0	Q9CZ13	Q9CZ13	Q9CZ13	Uqcrc1	Cytochrome b-c1 complex subunit 1, mitochondrial	ISO-MSMS	1	669.027	3	657.669	1969.99	0.052815	NaN	46.623	1.3282	41.629	41.277	42.605	-4.9938					2.8253e-05	2	14975	69.122	42.83	1	1.8188	330210	1019100
AFQGTPLAQAVEGPSENVR	19	0	_AFQGTPLAQAVEGPSENVR_			0	0	0	Q9CZ13	Q9CZ13	Q9CZ13	Uqcrc1	Cytochrome b-c1 complex subunit 1, mitochondrial	ISO-MSMS	0	667.013	3	657.669	1969.99	1.6272	NaN	46.65	1.7865	41.656	40.907	42.694	-4.9938					0.00012001	1	15006	62.362	45.875	1	1.8143	567700	863550
AFQGTPLAQAVEGPSENVR	19	0	_AFQGTPLAQAVEGPSENVR_			0	0	0	Q9CZ13	Q9CZ13	Q9CZ13	Uqcrc1	Cytochrome b-c1 complex subunit 1, mitochondrial	MSMS	0	1000.02	2	986	1969.99	NaN	NaN	35.023	1	42.676	42.176	43.176	7.6538					1.657e-08	1	10070	87.519	46.93	1
AFQGTPLAQAVEGPSENVR	19	0	_AFQGTPLAQAVEGPSENVR_			0	0	0	Q9CZ13	Q9CZ13	Q9CZ13	Uqcrc1	Cytochrome b-c1 complex subunit 1, mitochondrial	MSMS	0	1000.02	2	986	1969.99	NaN	NaN	35.128	1	42.782	42.282	43.282	7.6538					7.1711e-69	1	10114	178.67	122.44	1
AFQGTPLAQAVEGPSENVR	19	0	_AFQGTPLAQAVEGPSENVR_			0	0	0	Q9CZ13	Q9CZ13	Q9CZ13	Uqcrc1	Cytochrome b-c1 complex subunit 1, mitochondrial	MULTI-MSMS		669.027	3	657.669	1969.99	-0.24879	3.9429	35.238	2.1464	44.814	44.324	46.47	9.5764					3.5156e-19	4	7626	109.28	83.328	1	1.6756	712750	1348300
AFQGTPLAQAVEGPSENVR	19	0	_AFQGTPLAQAVEGPSENVR_			0	0	0	Q9CZ13	Q9CZ13	Q9CZ13	Uqcrc1	Cytochrome b-c1 complex subunit 1, mitochondrial	ISO-MSMS	1	1003.03	2	986	1969.99	0.54849	NaN	35.237	1.6959	44.813	44.489	46.185	9.5764					2.1863e-05	1	7625	101.53	70.342	1	1.8201	398090	1384700
AFQGTPLAQAVEGPSENVR	19	0	_AFQGTPLAQAVEGPSENVR_			0	0	0	Q9CZ13	Q9CZ13	Q9CZ13	Uqcrc1	Cytochrome b-c1 complex subunit 1, mitochondrial	MSMS	0	1000.02	2	986	1969.99	NaN	NaN	35.147	1	44.723	44.223	45.223	9.5764					4.5968e-08	1	7628	85.837	44.154	1
AFQGTPLAQAVEGPSENVR	19	0	_AFQGTPLAQAVEGPSENVR_			0	0	0	Q9CZ13	Q9CZ13	Q9CZ13	Uqcrc1	Cytochrome b-c1 complex subunit 1, mitochondrial	MSMS	0	1000.02	2	986	1969.99	NaN	NaN	35.05	1	44.778	44.278	45.278	9.7282					5.09e-13	1	9308	88.561	38.354	1
AFQGTPLAQAVEGPSENVR	19	0	_AFQGTPLAQAVEGPSENVR_			0	0	0	Q9CZ13	Q9CZ13	Q9CZ13	Uqcrc1	Cytochrome b-c1 complex subunit 1, mitochondrial	MSMS	0	1000.02	2	986	1969.99	NaN	NaN	35.287	1	44.876	44.376	45.376	9.5891					5.1539e-23	1	9461	151.07	100.86	1
AFQGTPLAQAVEGPSENVR	19	0	_AFQGTPLAQAVEGPSENVR_			0	0	0	Q9CZ13	Q9CZ13	Q9CZ13	Uqcrc1	Cytochrome b-c1 complex subunit 1, mitochondrial	ISO-MSMS	1	669.031	3	657.669	1969.99	2.6323	NaN	35.536	1.2727	44.864	44.391	45.664	9.3282					0.0193	1	5420	50.425	26.383	1	1.5634	12870	31159
AFQGTPLAQAVEGPSENVR	19	0	_AFQGTPLAQAVEGPSENVR_			0	0	0	Q9CZ13	Q9CZ13	Q9CZ13	Uqcrc1	Cytochrome b-c1 complex subunit 1, mitochondrial	MULTI-MSMS		669.026	3	657.669	1969.99	1.3742	3.5937	41.071	0.81726	41.303	40.989	41.807	0.23163					1.8214e-09	1	13954	87.654	76.615	1	1.8645	345530	648540
AFQGTPLAQAVEGPSENVR	19	0	_AFQGTPLAQAVEGPSENVR_			0	0	0	Q9CZ13	Q9CZ13	Q9CZ13	Uqcrc1	Cytochrome b-c1 complex subunit 1, mitochondrial	ISO-MSMS	1	669.36	3	657.669	1969.99	0.74765	NaN	49.013	1.2481	41.402	40.847	42.095	-7.6109					8.6614e-05	1	15559	66.644	50.878	1	1.8204	470850	1079900
AFQGTPLAQAVEGPSENVR	19	0	_AFQGTPLAQAVEGPSENVR_			0	0	0	Q9CZ13	Q9CZ13	Q9CZ13	Uqcrc1	Cytochrome b-c1 complex subunit 1, mitochondrial	ISO-MSMS	0	667.351	3	657.669	1969.99	1.2401	NaN	49.065	0.91954	41.454	41.176	42.095	-7.6109					0.0034335	1	15612	54.008	26.977	1	1.7123	546800	914200
AFQGTPLAQAVEGPSENVR	19	0	_AFQGTPLAQAVEGPSENVR_			0	0	0	Q9CZ13	Q9CZ13	Q9CZ13	Uqcrc1	Cytochrome b-c1 complex subunit 1, mitochondrial	ISO-MSMS	0	1000.02	2	986	1969.99	-0.060984	NaN	34.764	1.6755	42.778	42.456	44.131	8.0137					1.3242e-159	2	10367	251.87	187.32	1	1.7432	5274100	8251500
AFQGTPLAQAVEGPSENVR	19	0	_AFQGTPLAQAVEGPSENVR_			0	0	0	Q9CZ13	Q9CZ13	Q9CZ13	Uqcrc1	Cytochrome b-c1 complex subunit 1, mitochondrial	MSMS	0	1000.02	2	986	1969.99	NaN	NaN	34.559	1	42.652	42.152	43.152	8.0926					1.1972e-22	1	10286	148.18	105.39	1
AFQGTPLAQAVEGPSENVR	19	0	_AFQGTPLAQAVEGPSENVR_			0	0	0	Q9CZ13	Q9CZ13	Q9CZ13	Uqcrc1	Cytochrome b-c1 complex subunit 1, mitochondrial	MSMS	0	1000.02	2	986	1969.99	NaN	NaN	34.641	1	42.734	42.234	43.234	8.0926					4.578e-125	1	10316	207.31	152.61	1
AFQGTPLAQAVEGPSENVR	19	0	_AFQGTPLAQAVEGPSENVR_			0	0	0	Q9CZ13	Q9CZ13	Q9CZ13	Uqcrc1	Cytochrome b-c1 complex subunit 1, mitochondrial	MULTI-MSMS		669.025	3	657.669	1969.99	0.54029	1.8423	34.911	2.195	44.953	44.365	46.56	10.042					1.2712e-13	3	9586	92.932	71.993	1	1.8732	1157900	2221200
AFQGTPLAQAVEGPSENVR	19	0	_AFQGTPLAQAVEGPSENVR_			0	0	0	Q9CZ13	Q9CZ13	Q9CZ13	Uqcrc1	Cytochrome b-c1 complex subunit 1, mitochondrial	ISO-MSMS	1	1003.04	2	986	1969.99	0.044641	NaN	34.909	1.6315	44.951	44.655	46.287	10.042					1.4174e-05	2	9672	168.67	137.63	1	1.8731	733120	2604700
AFQGTPLAQAVEGPSENVR	19	0	_AFQGTPLAQAVEGPSENVR_			0	0	0	Q9CZ13	Q9CZ13	Q9CZ13	Uqcrc1	Cytochrome b-c1 complex subunit 1, mitochondrial	MSMS	0	1000.02	2	986	1969.99	NaN	NaN	34.811	1	44.854	44.354	45.354	10.042					4.322e-05	1	9601	116.63	73.792	1
AFQGTPLAQAVEGPSENVR	19	0	_AFQGTPLAQAVEGPSENVR_			0	0	0	Q9CZ13	Q9CZ13	Q9CZ13	Uqcrc1	Cytochrome b-c1 complex subunit 1, mitochondrial	MULTI-MSMS		669.36	3	657.669	1969.99	0.22888	2.6223	34.739	2.3472	44.92	44.302	46.649	10.18					8.7005e-80	5	9887	133.09	119.49	1	1.7926	1215500	2356000
AFQGTPLAQAVEGPSENVR	19	0	_AFQGTPLAQAVEGPSENVR_			0	0	0	Q9CZ13	Q9CZ13	Q9CZ13	Uqcrc1	Cytochrome b-c1 complex subunit 1, mitochondrial	MSMS	0	1000.02	2	986	1969.99	NaN	NaN	34.69	1	44.87	44.37	45.37	10.18					2.1584e-07	1	9889	132.08	82.658	1
AFQGTPLAQAVEGPSENVR	19	0	_AFQGTPLAQAVEGPSENVR_			0	0	0	Q9CZ13	Q9CZ13	Q9CZ13	Uqcrc1	Cytochrome b-c1 complex subunit 1, mitochondrial	ISO-MSMS	1	669.361	3	657.669	1969.99	0.04456	NaN	34.79	1.7551	44.845	44.245	46	10.055					0.019436	1	5122	44.054	17.025	1	1.5037	14086	30847
AFQGTPLAQAVEGPSENVR	19	0	_AFQGTPLAQAVEGPSENVR_			0	0	0	Q9CZ13	Q9CZ13	Q9CZ13	Uqcrc1	Cytochrome b-c1 complex subunit 1, mitochondrial	ISO-MSMS	1	669.025	3	657.669	1969.99	0.40077	NaN	34.811	1.7647	44.783	44.306	46.07	9.9713					0.022409	1	5323	58.49	28.757	1	1.817	20236	46649
AFQGTPLAQAVEGPSENVR	19	0	_AFQGTPLAQAVEGPSENVR_			0	0	0	Q9CZ13	Q9CZ13	Q9CZ13	Uqcrc1	Cytochrome b-c1 complex subunit 1, mitochondrial	ISO-MSMS	1	1003.04	2	986	1969.99	-2.1061	NaN	34.845	1.0981	44.817	44.385	45.483	9.9713					0.0049657	1	5324	60.657	39.994	1	2.4349	5616	40871
AFQGTPLAQAVEGPSENVR	19	0	_AFQGTPLAQAVEGPSENVR_			0	0	0	Q9CZ13	Q9CZ13	Q9CZ13	Uqcrc1	Cytochrome b-c1 complex subunit 1, mitochondrial	MSMS	0	667.017	3	657.669	1969.99	NaN	NaN	34.898	1	44.869	44.369	45.369	9.9713					0.17695	1	5336	36.923	20.308	1
AFVDSCLQLHETKR	14	1	_AFVDSCLQLHETKR_			0	0	0	A0A0R4J083;P51174	A0A0R4J083	A0A0R4J083	Acadl	Long-chain specific acyl-CoA dehydrogenase, mitochondrial	MULTI-MSMS		443.752	4	426.719	1702.85	-0.23983	2.5361	22.63	1.6953	29.899	29.362	31.057	7.2692					8.2978e-12	1	4391	112.42	112.42	1	1.683	868850	1393600
AFVDSCLQLHETKR	14	1	_AFVDSCLQLHETKR_			0	0	0	A0A0R4J083;P51174	A0A0R4J083	A0A0R4J083	Acadl	Long-chain specific acyl-CoA dehydrogenase, mitochondrial	MULTI-MSMS		591.334	3	568.623	1702.85	-0.39154	3.1586	23.522	1.0099	23.762	23.295	24.305	0.24004					0.035434	1	6136	54.501	33.267	1	1.7309	114080	350150
AFVDSCLQLHETKR	14	1	_AFVDSCLQLHETKR_			0	0	0	A0A0R4J083;P51174	A0A0R4J083	A0A0R4J083	Acadl	Long-chain specific acyl-CoA dehydrogenase, mitochondrial	MULTI-MSMS		443.752	4	426.719	1702.85	0.00080157	4.0435	22.7	1.6857	30	29.462	31.147	7.3007					0.019465	1	4512	59.607	59.607	1	1.9119	1290700	2419400
AFVDSCLQLHETKR	14	1	_AFVDSCLQLHETKR_			0	0	0	A0A0R4J083;P51174	A0A0R4J083	A0A0R4J083	Acadl	Long-chain specific acyl-CoA dehydrogenase, mitochondrial	MULTI-MSMS		443.751	4	426.719	1702.85	19957	19959	22.204	1.9266	29.858	29.268	31.195	7.6538					0.0010736	1	4522	85.909	85.909	1	5.8909	360370	2192600
AFVDSCLQLHETKR	14	1	_AFVDSCLQLHETKR_			0	0	0	A0A0R4J083;P51174	A0A0R4J083	A0A0R4J083	Acadl	Long-chain specific acyl-CoA dehydrogenase, mitochondrial	MULTI-MSMS		444.003	4	426.719	1702.85	0.11014	3.664	23.657	1.2559	23.789	23.292	24.548	0.13237					0.0057313	1	6274	69.108	63.652	1	1.841	687830	1220400
AFVDSCLQLHETKR	14	1	_AFVDSCLQLHETKR_			0	0	0	A0A0R4J083;P51174	A0A0R4J083	A0A0R4J083	Acadl	Long-chain specific acyl-CoA dehydrogenase, mitochondrial	MULTI-MSMS		440.737	4	426.719	1702.85	-0.58614	5.6163	22.007	1.6127	30.02	29.513	31.126	8.0137					0.0012067	1	4594	86.944	74.562	1	1.9137	1579500	2803500
AFVDSCLQLHETKR	14	1	_AFVDSCLQLHETKR_			0	0	0	A0A0R4J083;P51174	A0A0R4J083	A0A0R4J083	Acadl	Long-chain specific acyl-CoA dehydrogenase, mitochondrial	MULTI-MSMS		443.753	4	426.719	1702.85	0.2633	4.336	21.74	1.7221	29.932	29.34	31.062	8.1921					1.6208e-13	2	4438	120.53	102.78	1	1.8358	1576800	2869500
AFVDSCLQLHETKR	14	1	_AFVDSCLQLHETKR_			0	0	0	A0A0R4J083;P51174	A0A0R4J083	A0A0R4J083	Acadl	Long-chain specific acyl-CoA dehydrogenase, mitochondrial	MULTI-MATCH			4	426.719	1702.85	0.17213	3.5204	23.531	0.91901	23.771	23.386	24.305	0.24004	-0.0090366	7.3336e-05	NaN	69.108	NaN	0		NaN	NaN	0	1.7224	324720	594990
AGAGSATLSMAYAGAR	16	0	_AGAGSATLSM(ox)AYAGAR_	AGAGSATLSM(1)AYAGAR	AGAGSATLSM(78.69)AYAGAR	0	1	0	P08249	P08249	P08249	Mdh2	Malate dehydrogenase, mitochondrial	MULTI-MSMS		752.888	2	735.854	1469.69	1.6117	2.8229	21.858	1.0218	29.128	28.522	29.544	7.2692					0.00043495	1	4130	78.692	65.1	1	0.98258	104570	109990
AGAGSATLSMAYAGAR	16	0	_AGAGSATLSM(ox)AYAGAR_	AGAGSATLSM(1)AYAGAR	AGAGSATLSM(51.01)AYAGAR	0	1	0	P08249	P08249	P08249	Mdh2	Malate dehydrogenase, mitochondrial	MULTI-MSMS		752.891	2	735.854	1469.69	2.5595	5.8415	20.917	0.61279	29.109	28.873	29.486	8.1921					0.040136	1	4133	51.013	23.392	1	1.1097	86948	123790
AGAGSATLSMAYAGAR	16	0	_AGAGSATLSMAYAGAR_			0	0	0	P08249	P08249	P08249	Mdh2	Malate dehydrogenase, mitochondrial	ISO-MSMS	1	744.89	2	727.856	1453.7	-1.3119	NaN	26.157	0.68195	34.171	33.74	34.421	8.0137					0.013736	1	6431	95.094	64.53	1	1.3243	162440	258110
AGAGSATLSMAYAGAR	16	0	_AGAGSATLSMAYAGAR_			0	0	0	P08249	P08249	P08249	Mdh2	Malate dehydrogenase, mitochondrial	ISO-MSMS	0	741.873	2	727.856	1453.7	5.8783	NaN	26.147	0.72965	34.161	33.926	34.656	8.0137					0.017135	1	6446	66.538	16.245	1	1.3242	196680	221630
AGAGSATLSMAYAGAR	16	0	_AGAGSATLSMAYAGAR_			0	0	0	P08249	P08249	P08249	Mdh2	Malate dehydrogenase, mitochondrial	MULTI-MSMS		744.888	2	727.856	1453.7	0.95452	2.9962	26.048	1.2338	34.141	33.445	34.679	8.0926					4.3695e-20	1	6337	122.42	84.701	1	1.2413	190200	246740
AGAVAADSPGFVEDR	15	0	_AGAVAADSPGFVEDR_			0	0	0	Q8BUY5	Q8BUY5	Q8BUY5	Timmdc1	Complex I assembly factor TIMMDC1, mitochondrial	MULTI-MSMS		748.387	2	731.352	1460.69	-0.39799	3.4586	28.152	0.90174	28.152	27.759	28.661	0					1.0629e-65	3	7987	163.78	138.56	1	1.0811	828350	949570
AGAVAADSPGFVEDR	15	0	_AGAVAADSPGFVEDR_			0	0	0	Q8BUY5	Q8BUY5	Q8BUY5	Timmdc1	Complex I assembly factor TIMMDC1, mitochondrial	MULTI-MSMS		745.368	2	731.352	1460.69	-0.76236	-1.113	24.616	1.4039	32.283	31.92	33.324	7.667					5.3612e-238	4	6735	218.54	218.54	1	1.2201	1405700	1676500
AGAVAADSPGFVEDR	15	0	_AGAVAADSPGFVEDR_			0	0	0	Q8BUY5	Q8BUY5	Q8BUY5	Timmdc1	Complex I assembly factor TIMMDC1, mitochondrial	MULTI-MSMS		748.385	2	731.352	1460.69	-0.88742	-0.44673	25.042	1.0978	32.311	31.966	33.063	7.2692					3.0917e-23	2	5338	131.43	117.01	1	1.1013	198770	231050
AGAVAADSPGFVEDR	15	0	_AGAVAADSPGFVEDR_			0	0	0	Q8BUY5	Q8BUY5	Q8BUY5	Timmdc1	Complex I assembly factor TIMMDC1, mitochondrial	MULTI-MSMS		745.369	2	731.352	1460.69	-0.29821	2.0409	25.235	1.5496	34.467	33.961	35.51	9.2322					1.0837e-18	2	3973	119.45	102.27	1	1.0986	126050	143130
AGAVAADSPGFVEDR	15	0	_AGAVAADSPGFVEDR_			0	0	0	Q8BUY5	Q8BUY5	Q8BUY5	Timmdc1	Complex I assembly factor TIMMDC1, mitochondrial	MULTI-MSMS		745.37	2	731.352	1460.69	-0.99737	2.9891	25.206	1.3879	34.443	33.896	35.284	9.2364					1.4236e-17	2	3845	113.38	101.17	1	1.1085	86693	95461
AGAVAADSPGFVEDR	15	0	_AGAVAADSPGFVEDR_			0	0	0	Q8BUY5	Q8BUY5	Q8BUY5	Timmdc1	Complex I assembly factor TIMMDC1, mitochondrial	MULTI-MSMS		745.372	2	731.352	1460.69	0.50903	3.4891	25.368	1.5809	34.334	33.806	35.387	8.9666					8.9151e-28	2	3670	135.99	109.87	1	1.1642	71560	85001
AGAVAADSPGFVEDR	15	0	_AGAVAADSPGFVEDR_			0	0	0	Q8BUY5	Q8BUY5	Q8BUY5	Timmdc1	Complex I assembly factor TIMMDC1, mitochondrial	MULTI-MSMS		748.387	2	731.352	1460.69	-0.092961	3.0856	25.295	2.2552	34.309	33.006	35.262	9.0144					2.5414e-34	2	3708	140.3	122.86	1	1.1181	88739	109190
AGAVAADSPGFVEDR	15	0	_AGAVAADSPGFVEDR_			0	0	0	Q8BUY5	Q8BUY5	Q8BUY5	Timmdc1	Complex I assembly factor TIMMDC1, mitochondrial	MULTI-MSMS		748.386	2	731.352	1460.69	0.013301	4.0403	27.87	0.81443	28.11	27.876	28.691	0.24004					7.1234e-79	4	7874	170.04	155.07	1	1.2986	591110	821300
AGAVAADSPGFVEDR	15	0	_AGAVAADSPGFVEDR_			0	0	0	Q8BUY5	Q8BUY5	Q8BUY5	Timmdc1	Complex I assembly factor TIMMDC1, mitochondrial	MULTI-MSMS		748.384	2	731.352	1460.69	-2.5217	-0.61087	24.641	0.69355	32.295	31.952	32.645	7.6538					6.134e-23	2	5558	130.1	96.873	1	1.1353	168650	193770
AGAVAADSPGFVEDR	15	0	_AGAVAADSPGFVEDR_			0	0	0	Q8BUY5	Q8BUY5	Q8BUY5	Timmdc1	Complex I assembly factor TIMMDC1, mitochondrial	MULTI-MSMS		748.386	2	731.352	1460.69	-0.81756	2.5704	24.702	1.1815	34.278	33.884	35.066	9.5764					1.3738e-17	2	4599	113.61	98.637	1	1.2405	264870	341260
AGAVAADSPGFVEDR	15	0	_AGAVAADSPGFVEDR_			0	0	0	Q8BUY5	Q8BUY5	Q8BUY5	Timmdc1	Complex I assembly factor TIMMDC1, mitochondrial	MULTI-MSMS		748.389	2	731.352	1460.69	-0.67171	4.6448	25.128	1.5996	34.456	33.837	35.437	9.3282					1.5184e-19	2	3585	122.42	112.73	1	1.2915	47596	68762
AGAVAADSPGFVEDR	15	0	_AGAVAADSPGFVEDR_			0	0	0	Q8BUY5	Q8BUY5	Q8BUY5	Timmdc1	Complex I assembly factor TIMMDC1, mitochondrial	ISO-MSMS	0	745.37	2	731.352	1460.69	-0.17852	NaN	27.892	0.97192	28.124	27.698	28.67	0.2317					0.034286	2	8246	146.36	146.36	1	0.85997	1599900	1280400
AGAVAADSPGFVEDR	15	0	_AGAVAADSPGFVEDR_			0	0	0	Q8BUY5	Q8BUY5	Q8BUY5	Timmdc1	Complex I assembly factor TIMMDC1, mitochondrial	MULTI-MSMS		745.366	2	731.352	1460.69	-0.27029	-0.57853	34.064	1.4467	26.949	26.276	27.723	-7.1147					8.3157e-21	3	9107	126.1	100.44	1	0.89469	1017100	919890
AGAVAADSPGFVEDR	15	0	_AGAVAADSPGFVEDR_			0	0	0	Q8BUY5	Q8BUY5	Q8BUY5	Timmdc1	Complex I assembly factor TIMMDC1, mitochondrial	MULTI-MSMS		745.37	2	731.352	1460.69	1.275	2.0748	24.278	1.545	34.333	33.811	35.356	10.055					1.3943e-22	2	3416	126.67	100.55	1	0.84312	49382	34875
AGAVAADSPGFVEDR	15	0	_AGAVAADSPGFVEDR_			0	0	0	Q8BUY5	Q8BUY5	Q8BUY5	Timmdc1	Complex I assembly factor TIMMDC1, mitochondrial	MULTI-MSMS		748.388	2	731.352	1460.69	0.90909	2.7953	24.308	1.212	34.375	33.954	35.166	10.067					4.251e-07	2	3492	101.95	95.851	1	0.80116	59535	57975
AGAVAADSPGFVEDR	15	0	_AGAVAADSPGFVEDR_			0	0	0	Q8BUY5	Q8BUY5	Q8BUY5	Timmdc1	Complex I assembly factor TIMMDC1, mitochondrial	MULTI-MATCH			2	731.352	1460.69	-1.3672	-2.3031	24.892	1.335	32.291	31.956	33.291	7.3987	0.0094267	-0.0001541	NaN	218.54	NaN	0		NaN	NaN	0	1.3281	1962900	2604300
AGAVAADSPGFVEDR	15	0	_AGAVAADSPGFVEDR_			0	0	0	Q8BUY5	Q8BUY5	Q8BUY5	Timmdc1	Complex I assembly factor TIMMDC1, mitochondrial	MULTI-MATCH			2	731.352	1460.69	-1.5842	-2.314	24.947	1.3464	32.228	31.861	33.208	7.2819	-0.053099	-0.00047148	NaN	218.54	NaN	0		NaN	NaN	0	1.3707	1850300	2536200
AGEEAADSPELPR	13	0	_AGEEAADSPELPR_			0	0	0	Q9CPW2	Q9CPW2	Q9CPW2	Fdx1l	Adrenodoxin-like protein, mitochondrial	MULTI-MSMS		685.336	2	671.318	1340.62	-1.5207	1.9017	22.778	1.1522	22.778	22.52	23.673	-3.5527e-15					6.3311e-35	3	5772	149.31	116.7	1	1.3651	781920	942440
AGEEAADSPELPR	13	0	_AGEEAADSPELPR_			0	0	0	Q9CPW2	Q9CPW2	Q9CPW2	Fdx1l	Adrenodoxin-like protein, mitochondrial	ISO-MSMS	0	685.335	2	671.318	1340.62	-7.3534	NaN	21.06	1.4764	30.213	29.675	31.152	9.1537					0.0053864	1	3042	101.95	49.164	1	1.3044	58204	64128
AGEEAADSPELPR	13	0	_AGEEAADSPELPR_			0	0	0	Q9CPW2	Q9CPW2	Q9CPW2	Fdx1l	Adrenodoxin-like protein, mitochondrial	ISO-MSMS	0	685.336	2	671.318	1340.62	-5.3463	NaN	21.161	1.8584	30.128	29.617	31.475	8.9666					0.024775	1	2946	90.05	50.902	1	1.3589	75875	90232
AGEEAADSPELPR	13	0	_AGEEAADSPELPR_			0	0	0	Q9CPW2	Q9CPW2	Q9CPW2	Fdx1l	Adrenodoxin-like protein, mitochondrial	MSMS	0	685.337	2	671.318	1340.62	NaN	NaN	21.097	1	30.112	29.612	30.612	9.0144					0.038909	1	2961	77.062	35.779	1
AGLIGQSASYPLDVVR	16	0	_AGLIGQSASYPLDVVR_			0	0	0	Q8R0Y8	Q8R0Y8	Q8R0Y8	Slc25a42	Mitochondrial coenzyme A transporter SLC25A42	ISO-MSMS	1	840.484	2	823.449	1644.88	2.4081	NaN	47.6	0.54498	47.6	47.264	47.809	0					0.019105	1	14713	89.403	45.2	1	1.3012	41240	89156
AGLIGQSASYPLDVVR	16	0	_AGLIGQSASYPLDVVR_			0	0	0	Q8R0Y8	Q8R0Y8	Q8R0Y8	Slc25a42	Mitochondrial coenzyme A transporter SLC25A42	MULTI-MSMS		840.48	2	823.449	1644.88	-1.3613	-1.0131	54.964	1.1199	48.793	48.143	49.263	-6.1701					3.3804e-05	1	17162	99.215	94.157	1	1.2367	103040	132140
AGLIGQSASYPLDVVR	16	0	_AGLIGQSASYPLDVVR_			0	0	0	Q8R0Y8	Q8R0Y8	Q8R0Y8	Slc25a42	Mitochondrial coenzyme A transporter SLC25A42	MULTI-MSMS		840.986	2	823.449	1644.88	1.4056	2.4093	40.057	1.0608	49.633	48.982	50.043	9.5764					0.00060795	2	8948	84.718	47.633	1	1.1799	79717	93037
AGLIGQSASYPLDVVR	16	0	_AGLIGQSASYPLDVVR_			0	0	0	Q8R0Y8	Q8R0Y8	Q8R0Y8	Slc25a42	Mitochondrial coenzyme A transporter SLC25A42	ISO-MSMS	1	840.484	2	823.449	1644.88	-0.27811	NaN	39.768	0.64463	49.556	49.094	49.738	9.7873					0.016266	1	8919	84.718	59.863	1	1.1207	76526	101810
AGLIGQSASYPLDVVR	16	0	_AGLIGQSASYPLDVVR_			0	0	0	Q8R0Y8	Q8R0Y8	Q8R0Y8	Slc25a42	Mitochondrial coenzyme A transporter SLC25A42	ISO-MSMS	0	837.469	2	823.449	1644.88	-0.75303	NaN	39.775	1.4203	49.562	49.094	50.514	9.7873					0.016571	1	8931	96.103	53.36	1	1.1347	101380	93026
AGLIGQSASYPLDVVR	16	0	_AGLIGQSASYPLDVVR_			0	0	0	Q8R0Y8	Q8R0Y8	Q8R0Y8	Slc25a42	Mitochondrial coenzyme A transporter SLC25A42	MULTI-MSMS		837.969	2	823.449	1644.88	2.4452	5.251	47.323	0.6068	47.654	47.424	48.031	0.33103					0.00066809	2	15866	116.24	61.256	1	1.0474	171530	189700
AGLIGQSASYPLDVVR	16	0	_AGLIGQSASYPLDVVR_			0	0	0	Q8R0Y8	Q8R0Y8	Q8R0Y8	Slc25a42	Mitochondrial coenzyme A transporter SLC25A42	MULTI-MSMS		840.482	2	823.449	1644.88	0.75756	5.7475	39.545	0.69148	47.96	47.68	48.372	8.4143					0.00055821	2	12485	82.774	51.14	1	0.43683	355060	276930
AGLIGQSASYPLDVVR	16	0	_AGLIGQSASYPLDVVR_			0	0	0	Q8R0Y8	Q8R0Y8	Q8R0Y8	Slc25a42	Mitochondrial coenzyme A transporter SLC25A42	MULTI-MSMS		840.985	2	823.449	1644.88	2.2713	6.5211	39.486	0.65768	47.979	47.738	48.396	8.4932					0.00353	1	12525	66.023	42.65	1	0.77161	574260	374380
AGLIGQSASYPLDVVR	16	0	_AGLIGQSASYPLDVVR_			0	0	0	Q8R0Y8	Q8R0Y8	Q8R0Y8	Slc25a42	Mitochondrial coenzyme A transporter SLC25A42	MULTI-MSMS		840.985	2	823.449	1644.88	2.3446	2.4331	39.58	1.1907	49.522	48.986	50.177	9.9425					0.00076556	1	11211	75.088	44.475	1	1.0641	157060	122320
AGLIGQSASYPLDVVR	16	0	_AGLIGQSASYPLDVVR_			0	0	0	Q8R0Y8	Q8R0Y8	Q8R0Y8	Slc25a42	Mitochondrial coenzyme A transporter SLC25A42	MULTI-MSMS		840.483	2	823.449	1644.88	1.7657	3.7227	39.518	0.96182	49.599	49.026	49.988	10.08					0.019925	1	11548	56.414	31.622	1	1.1029	188640	145590
AGLIGQSASYPLDVVR	16	0	_AGLIGQSASYPLDVVR_			0	0	0	Q8R0Y8	Q8R0Y8	Q8R0Y8	Slc25a42	Mitochondrial coenzyme A transporter SLC25A42	MULTI-MATCH			2	823.449	1644.88	-1.0367	1.1555	47.431	0.72027	47.671	47.296	48.016	0.24004	-0.68736	0.00087002	NaN	99.215	NaN	0		NaN	NaN	0	1.4118	78545	120560
AGLIGQSASYPLDVVR	16	0	_AGLIGQSASYPLDVVR_			0	0	0	Q8R0Y8	Q8R0Y8	Q8R0Y8	Slc25a42	Mitochondrial coenzyme A transporter SLC25A42	MULTI-MATCH			2	823.449	1644.88	-2.394	-1.237	53.537	1.0628	48.644	48.165	49.228	-4.8929	0.28539	-0.0013653	NaN	99.215	NaN	0		NaN	NaN	0	1.0659	171370	223250
AGLIGQSASYPLDVVR	16	0	_AGLIGQSASYPLDVVR_			0	0	0	Q8R0Y8	Q8R0Y8	Q8R0Y8	Slc25a42	Mitochondrial coenzyme A transporter SLC25A42	MULTI-MATCH			2	823.449	1644.88	-1.6703	-1.2425	56.535	0.79257	49.029	48.558	49.35	-7.5061	0.67102	-0.00017348	NaN	99.215	NaN	0		NaN	NaN	0	1.2486	232850	334330
AGLQPVPIVFR	11	0	_AGLQPVPIVFR_			0	0	0	Q9D051	Q9D051	Q9D051	Pdhb	Pyruvate dehydrogenase E1 component subunit beta, mitochondrial	MULTI-MSMS		615.895	2	598.861	1195.71	-0.68645	3.4989	47.956	1.3763	47.956	47.491	48.867	0					0.00047784	3	14789	96.711	96.711	1	1.6855	386040	668540
AGLQPVPIVFR	11	0	_AGLQPVPIVFR_			0	0	0	Q9D051	Q9D051	Q9D051	Pdhb	Pyruvate dehydrogenase E1 component subunit beta, mitochondrial	ISO-MSMS	0	612.877	2	598.861	1195.71	0.182	NaN	56.375	1.6312	50.506	49.752	51.383	-5.8696					0.074438	1	17557	82.279	48.482	1	1.7881	886840	1306700
AGLQPVPIVFR	11	0	_AGLQPVPIVFR_			0	0	0	Q9D051	Q9D051	Q9D051	Pdhb	Pyruvate dehydrogenase E1 component subunit beta, mitochondrial	ISO-MSMS	1	616.393	2	598.861	1195.71	4.2479	NaN	56.377	1.3457	50.507	49.933	51.279	-5.8696					0.078592	1	17621	82.426	40.978	1	1.7885	750180	1560700
AGLQPVPIVFR	11	0	_AGLQPVPIVFR_			0	0	0	Q9D051	Q9D051	Q9D051	Pdhb	Pyruvate dehydrogenase E1 component subunit beta, mitochondrial	MULTI-MSMS		615.894	2	598.861	1195.71	-1.9022	1.3479	40.67	1.6043	48.34	48.045	49.649	7.6698					0.0046966	3	11111	83.005	78.222	1	1.6559	117290	197320
AGLQPVPIVFR	11	0	_AGLQPVPIVFR_			0	0	0	Q9D051	Q9D051	Q9D051	Pdhb	Pyruvate dehydrogenase E1 component subunit beta, mitochondrial	MULTI-MSMS		615.894	2	598.861	1195.71	1.9542	2.7889	40.745	1.8128	49.881	49.375	51.187	9.1364					0.00036356	3	7088	113.71	84.557	1	1.5259	84906	130790
AGLQPVPIVFR	11	0	_AGLQPVPIVFR_			0	0	0	Q9D051	Q9D051	Q9D051	Pdhb	Pyruvate dehydrogenase E1 component subunit beta, mitochondrial	MULTI-MSMS		615.895	2	598.861	1195.71	0.76103	2.6965	40.681	1.8792	49.821	49.184	51.063	9.1406					0.00052757	2	6756	98.392	96.253	1	1.5412	87494	132730
AGLQPVPIVFR	11	0	_AGLQPVPIVFR_			0	0	0	Q9D051	Q9D051	Q9D051	Pdhb	Pyruvate dehydrogenase E1 component subunit beta, mitochondrial	MULTI-MSMS		615.895	2	598.861	1195.71	-0.58647	3.8416	40.864	1.7781	49.978	49.574	51.353	9.1139					0.0010788	3	10420	93.374	92.439	1	1.6077	386490	651120
AGLQPVPIVFR	11	0	_AGLQPVPIVFR_			0	0	0	Q9D051	Q9D051	Q9D051	Pdhb	Pyruvate dehydrogenase E1 component subunit beta, mitochondrial	ISO-MSMS	1	615.893	2	598.861	1195.71	-0.42067	NaN	54.656	1.2018	50.064	49.572	50.774	-4.5924					1.3501e-07	2	18002	168.23	168.23	1	1.4495	1009400	1578200
AGLQPVPIVFR	11	0	_AGLQPVPIVFR_			0	0	0	Q9D051	Q9D051	Q9D051	Pdhb	Pyruvate dehydrogenase E1 component subunit beta, mitochondrial	MULTI-MSMS		612.879	2	598.861	1195.71	0.35537	2.6999	40.662	1.3945	48.364	47.981	49.375	7.7014					0.00045838	2	11925	112.94	112.94	1	1.6648	109760	187530
AGLQPVPIVFR	11	0	_AGLQPVPIVFR_			0	0	0	Q9D051	Q9D051	Q9D051	Pdhb	Pyruvate dehydrogenase E1 component subunit beta, mitochondrial	MULTI-MSMS		615.895	2	598.861	1195.71	0.56165	2.8826	40.366	1.8558	49.955	49.462	51.318	9.5891					0.001136	3	11050	107.66	107.66	1	1.6228	847800	1422200
AGLQPVPIVFR	11	0	_AGLQPVPIVFR_			0	0	0	Q9D051	Q9D051	Q9D051	Pdhb	Pyruvate dehydrogenase E1 component subunit beta, mitochondrial	MULTI-MSMS		615.894	2	598.861	1195.71	-0.21292	3.0619	47.632	1.5411	47.963	47.494	49.035	0.33103					0.00039726	3	15940	130.27	114.13	1	1.8554	563420	1066100
AGLQPVPIVFR	11	0	_AGLQPVPIVFR_			0	0	0	Q9D051	Q9D051	Q9D051	Pdhb	Pyruvate dehydrogenase E1 component subunit beta, mitochondrial	MULTI-MSMS		615.893	2	598.861	1195.71	-0.24748	1.2097	58.234	1.7518	51.028	50.541	52.293	-7.2055					0.00036356	2	19090	113.71	73.687	1	1.785	1406600	2689900
AGLQPVPIVFR	11	0	_AGLQPVPIVFR_			0	0	0	Q9D051	Q9D051	Q9D051	Pdhb	Pyruvate dehydrogenase E1 component subunit beta, mitochondrial	MULTI-MSMS		612.878	2	598.861	1195.71	-0.93834	1.4807	39.815	1.2081	48.308	47.989	49.198	8.4932					0.0046006	2	12707	98.392	67.822	1	1.8883	537440	950000
AGLQPVPIVFR	11	0	_AGLQPVPIVFR_			0	0	0	Q9D051	Q9D051	Q9D051	Pdhb	Pyruvate dehydrogenase E1 component subunit beta, mitochondrial	MULTI-MSMS		615.895	2	598.861	1195.71	0.63054	1.7209	39.853	2.135	49.933	49.434	51.569	10.08					0.0011055	3	11626	113.71	107.9	1	1.7176	1273300	2272500
AGLQPVPIVFR	11	0	_AGLQPVPIVFR_			0	0	0	Q9D051	Q9D051	Q9D051	Pdhb	Pyruvate dehydrogenase E1 component subunit beta, mitochondrial	MULTI-MATCH			2	598.861	1195.71	-1.7821	2.4416	47.753	1.1021	47.993	47.551	48.653	0.24004	0.021829	-0.0012506	NaN	113.26	NaN	0		NaN	NaN	0	1.7265	491860	916910
AGLQPVPIVFR	11	0	_AGLQPVPIVFR_			0	0	0	Q9D051	Q9D051	Q9D051	Pdhb	Pyruvate dehydrogenase E1 component subunit beta, mitochondrial	MULTI-MATCH			2	598.861	1195.71	-0.78576	2.632	40.249	2.7653	49.977	49.565	52.33	9.7282	0.71109	-0.00050398	NaN	113.71	NaN	0		NaN	NaN	0	1.6392	722090	1195400
AGSAWVSKVSR	11	1	_(ac)AGSAWVSKVSR_			1	0	0	A0A1L1STE6;Q9D6R2;A0A1L1SQF9	A0A1L1STE6	A0A1L1STE6	Idh3a	Isocitrate dehydrogenase [NAD] subunit alpha, mitochondrial	MULTI-MSMS		609.338	2	595.32	1188.63	1.2836	4.2958	30.705	0.70969	30.705	30.352	31.062	-3.5527e-15					0.00059082	2	8994	60.064	60.064	1	0.82987	690860	585920
AGSAWVSKVSR	11	1	_(ac)AGSAWVSKVSR_			1	0	0	A0A1L1STE6;Q9D6R2;A0A1L1SQF9	A0A1L1STE6	A0A1L1STE6	Idh3a	Isocitrate dehydrogenase [NAD] subunit alpha, mitochondrial	ISO-MSMS	0	609.336	2	595.32	1188.63	1.5058	NaN	30.461	0.66618	30.692	30.419	31.085	0.2317					0.002487	1	9524	94.309	64.566	1	NaN	1145000	0
AGSSSLEAVR	10	0	_(ac)AGSSSLEAVR_			1	0	0	G5E8R0;E9Q453;G5E8R2;G5E8R1;E9Q456;E9Q455;S4R261	G5E8R0	G5E8R0	Tpm1		ISO-MSMS	-1	1018.52	1	1018.52	1017.51	-1.6335	NaN	31.553	0.7963	25.383	25.007	25.803	-6.1701					0.00047778	1	7935	143.12	80.406	1
AGSSSLEAVR	10	0	_(ac)AGSSSLEAVR_			1	0	0	G5E8R0;E9Q453;G5E8R2;G5E8R1;E9Q456;E9Q455;S4R261	G5E8R0	G5E8R0	Tpm1		ISO-MSMS	-1	1018.52	1	1018.52	1017.51	-1.0336	NaN	27.711	0.78543	27.943	27.65	28.435	0.2317					0.00052504	1	8204	154.49	86.09	1
AGTTAASLTYPLDLVR	16	0	_AGTTAASLTYPLDLVR_			0	0	0	Q8R0Y8	Q8R0Y8	Q8R0Y8	Slc25a42	Mitochondrial coenzyme A transporter SLC25A42	ISO-MSMS	1	841.986	2	824.949	1647.88	1.921	NaN	51.748	0.54739	52.079	51.851	52.399	0.33103					0.044994	1	16973	78.903	54.111	1	1.0714	45134	62076
AGTTAASLTYPLDLVR	16	0	_AGTTAASLTYPLDLVR_			0	0	0	Q8R0Y8	Q8R0Y8	Q8R0Y8	Slc25a42	Mitochondrial coenzyme A transporter SLC25A42	ISO-MSMS	1	841.981	2	824.949	1647.88	-0.38416	NaN	60.922	0.7212	53.917	53.55	54.271	-7.0052					0.020962	1	19978	85.522	71.102	1	1.0281	110490	130020
AGTTTIEAVKR	11	1	_(ac)AGTTTIEAVKR_			1	0	0	D3Z6I8;E9Q7Q3;D3Z2H9;P21107-2	D3Z6I8	D3Z6I8	Tpm3;Tpm3-rs7	Tropomyosin alpha-3 chain	MULTI-MSMS		611.866	2	594.833	1187.65	0.2137	3.1549	24.228	0.43909	24.228	24.017	24.456	0					0.0012034	2	6344	75.378	60.118	1	0.74949	623510	458110
AGTTTIEAVKR	11	1	_(ac)AGTTTIEAVKR_			1	0	0	D3Z6I8;E9Q7Q3;D3Z2H9;P21107-2	D3Z6I8	D3Z6I8	Tpm3;Tpm3-rs7	Tropomyosin alpha-3 chain	MULTI-MSMS		608.849	2	594.833	1187.65	-0.49583	-1.7835	29.931	0.91093	23.761	23.413	24.324	-6.1701					0.00034691	2	7176	82.645	67.494	1	0.72428	947850	744330
AGTTTIEAVKR	11	1	_(ac)AGTTTIEAVKR_			1	0	0	D3Z6I8;E9Q7Q3;D3Z2H9;P21107-2	D3Z6I8	D3Z6I8	Tpm3;Tpm3-rs7	Tropomyosin alpha-3 chain	MULTI-MSMS		611.865	2	594.833	1187.65	-0.58552	-0.50317	21.642	0.56641	29.309	29.125	29.692	7.667					4.3649e-16	4	5270	85.731	60.784	1	0.78338	1066700	777510
AGTTTIEAVKR	11	1	_(ac)AGTTTIEAVKR_			1	0	0	D3Z6I8;E9Q7Q3;D3Z2H9;P21107-2	D3Z6I8	D3Z6I8	Tpm3;Tpm3-rs7	Tropomyosin alpha-3 chain	MULTI-MSMS		611.866	2	594.833	1187.65	0.93011	2.5138	22.301	0.71006	31.328	31.09	31.8	9.0264					0.0018035	1	4359	68.371	57.541	1	0.72682	395910	288170
AGTTTIEAVKR	11	1	_(ac)AGTTTIEAVKR_			1	0	0	D3Z6I8;E9Q7Q3;D3Z2H9;P21107-2	D3Z6I8	D3Z6I8	Tpm3;Tpm3-rs7	Tropomyosin alpha-3 chain	MULTI-MSMS		608.851	2	594.833	1187.65	-0.04024	1.9773	22.349	1.3016	31.315	30.906	32.207	8.9666					0.01458	2	3152	56.563	32.608	1	0.774	50426	40922
AGTTTIEAVKR	11	1	_(ac)AGTTTIEAVKR_			1	0	0	D3Z6I8;E9Q7Q3;D3Z2H9;P21107-2	D3Z6I8	D3Z6I8	Tpm3;Tpm3-rs7	Tropomyosin alpha-3 chain	MULTI-MSMS		608.85	2	594.833	1187.65	-0.5716	2.2478	23.958	0.52332	24.198	23.98	24.504	0.24004					0.0053804	1	6313	56.563	43.936	1	0.69889	473410	341980
AGTTTIEAVKR	11	1	_(ac)AGTTTIEAVKR_			1	0	0	D3Z6I8;E9Q7Q3;D3Z2H9;P21107-2	D3Z6I8	D3Z6I8	Tpm3;Tpm3-rs7	Tropomyosin alpha-3 chain	MULTI-MSMS		611.864	2	594.833	1187.65	-1.3318	-0.56735	21.913	0.68636	29.312	29.097	29.784	7.3987					9.6475e-24	3	5529	84.213	60.784	1	0.73496	1431200	1109800
AGTTTIEAVKR	11	1	_(ac)AGTTTIEAVKR_			1	0	0	D3Z6I8;E9Q7Q3;D3Z2H9;P21107-2	D3Z6I8	D3Z6I8	Tpm3;Tpm3-rs7	Tropomyosin alpha-3 chain	MULTI-MSMS		608.85	2	594.833	1187.65	-0.80491	-0.45421	21.964	1.2585	29.246	29.041	30.3	7.2819					3.5335e-16	3	5532	96.331	74.868	1	0.68994	1451800	1163000
AGTTTIEAVKR	11	1	_(ac)AGTTTIEAVKR_			1	0	0	D3Z6I8;E9Q7Q3;D3Z2H9;P21107-2	D3Z6I8	D3Z6I8	Tpm3;Tpm3-rs7	Tropomyosin alpha-3 chain	MULTI-MSMS		608.851	2	594.833	1187.65	-0.7346	0.12259	22.032	0.44968	29.332	29.173	29.623	7.3007					0.040311	1	4287	55.567	34.665	1	0.62924	205820	142950
AGTTTIEAVKR	11	1	_(ac)AGTTTIEAVKR_			1	0	0	D3Z6I8;E9Q7Q3;D3Z2H9;P21107-2	D3Z6I8	D3Z6I8	Tpm3;Tpm3-rs7	Tropomyosin alpha-3 chain	ISO-MSMS	0	608.85	2	594.833	1187.65	-4.1591	NaN	21.696	0.54564	29.35	29.19	29.736	7.6538					0.040016	1	4301	70.552	39.865	1	NaN	219720	13138
AGTTTIEAVKR	11	1	_(ac)AGTTTIEAVKR_			1	0	0	D3Z6I8;E9Q7Q3;D3Z2H9;P21107-2	D3Z6I8	D3Z6I8	Tpm3;Tpm3-rs7	Tropomyosin alpha-3 chain	MULTI-MSMS		611.868	2	594.833	1187.65	-85896	-85896	21.601	1.694	31.177	30.44	32.134	9.5764					0.010568	1	3697	46.334	33.357	1	1.0882	109850	129650
AGTTTIEAVKR	11	1	_(ac)AGTTTIEAVKR_			1	0	0	D3Z6I8;E9Q7Q3;D3Z2H9;P21107-2	D3Z6I8	D3Z6I8	Tpm3;Tpm3-rs7	Tropomyosin alpha-3 chain	MULTI-MSMS		608.852	2	594.833	1187.65	-0.40895	4.0578	21.535	0.81022	31.224	30.967	31.777	9.6892					5.028e-07	2	3698	84.615	57.485	1	0.68969	227620	159510
AGTTTIEAVKR	11	1	_(ac)AGTTTIEAVKR_			1	0	0	D3Z6I8;E9Q7Q3;D3Z2H9;P21107-2	D3Z6I8	D3Z6I8	Tpm3;Tpm3-rs7	Tropomyosin alpha-3 chain	MULTI-MSMS		611.867	2	594.833	1187.65	-1.3163	2.5245	21.583	0.7474	31.312	31.094	31.841	9.7282					0.00063515	3	4399	74.92	55.826	1	0.72816	612280	427920
AGTTTIEAVKR	11	1	_(ac)AGTTTIEAVKR_			1	0	0	D3Z6I8;E9Q7Q3;D3Z2H9;P21107-2	D3Z6I8	D3Z6I8	Tpm3;Tpm3-rs7	Tropomyosin alpha-3 chain	MULTI-MSMS		608.85	2	594.833	1187.65	-1.4041	1.3359	21.733	0.78953	31.323	31.105	31.895	9.5891					4.9511e-11	2	4453	93.178	70.135	1	0.71862	466510	368000
AGTTTIEAVKR	11	1	_(ac)AGTTTIEAVKR_			1	0	0	D3Z6I8;E9Q7Q3;D3Z2H9;P21107-2	D3Z6I8	D3Z6I8	Tpm3;Tpm3-rs7	Tropomyosin alpha-3 chain	MULTI-MSMS		611.866	2	594.833	1187.65	-3.4707	-0.21789	24.061	0.76963	24.292	24.07	24.84	0.2317					2.4484e-100	4	6485	108.98	81.723	1	1.3142	486910	633670
AGTTTIEAVKR	11	1	_(ac)AGTTTIEAVKR_			1	0	0	D3Z6I8;E9Q7Q3;D3Z2H9;P21107-2	D3Z6I8	D3Z6I8	Tpm3;Tpm3-rs7	Tropomyosin alpha-3 chain	MULTI-MSMS		611.865	2	594.833	1187.65	-0.66232	-2.1166	30.749	0.73427	23.534	23.249	23.983	-7.2148					7.8848e-24	4	7524	105.52	82.092	1	1.181	795690	988600
AGTTTIEAVKR	11	1	_(ac)AGTTTIEAVKR_			1	0	0	D3Z6I8;E9Q7Q3;D3Z2H9;P21107-2	D3Z6I8	D3Z6I8	Tpm3;Tpm3-rs7	Tropomyosin alpha-3 chain	MULTI-MSMS		611.865	2	594.833	1187.65	-1.2766	0.25213	21.113	0.74534	29.306	29.074	29.819	8.1927					8.3751e-138	4	5413	128.38	88.382	1	1.1417	1230200	1461900
AGTTTIEAVKR	11	1	_(ac)AGTTTIEAVKR_			1	0	0	D3Z6I8;E9Q7Q3;D3Z2H9;P21107-2	D3Z6I8	D3Z6I8	Tpm3;Tpm3-rs7	Tropomyosin alpha-3 chain	ISO-MSMS	1	611.868	2	594.833	1187.65	-3.5773	NaN	21.248	0.48192	29.261	29.07	29.552	8.0137					0.063139	1	4259	66.435	38.261	1	NaN	65112	111500
AGTTTIEAVKR	11	1	_(ac)AGTTTIEAVKR_			1	0	0	D3Z6I8;E9Q7Q3;D3Z2H9;P21107-2	D3Z6I8	D3Z6I8	Tpm3;Tpm3-rs7	Tropomyosin alpha-3 chain	MULTI-MSMS		608.85	2	594.833	1187.65	0.2172	1.1679	21.267	0.92354	31.309	31.026	31.95	10.042					0.0048341	3	4485	56.563	50.784	1	1.1853	439790	581470
AGTTTIEAVKR	11	1	_(ac)AGTTTIEAVKR_			1	0	0	D3Z6I8;E9Q7Q3;D3Z2H9;P21107-2	D3Z6I8	D3Z6I8	Tpm3;Tpm3-rs7	Tropomyosin alpha-3 chain	MULTI-MSMS		611.865	2	594.833	1187.65	-0.68484	1.322	21.175	0.72792	31.355	31.119	31.847	10.18					0.00047478	3	4535	90.629	60.82	1	1.1467	477700	566220
AGTTTIEAVKR	11	1	_(ac)AGTTTIEAVKR_			1	0	0	D3Z6I8;E9Q7Q3;D3Z2H9;P21107-2	D3Z6I8	D3Z6I8	Tpm3;Tpm3-rs7	Tropomyosin alpha-3 chain	MULTI-MATCH			2	594.833	1187.65	-1.096	4.1911	22.221	1.1138	31.458	30.975	32.089	9.2364	0.11675	-0.00083769	NaN	131.62	NaN	0		NaN	NaN	0	0.7182	46322	29666
AGTTTIEAVKR	11	1	_(ac)AGTTTIEAVKR_			1	0	0	D3Z6I8;E9Q7Q3;D3Z2H9;P21107-2	D3Z6I8	D3Z6I8	Tpm3;Tpm3-rs7	Tropomyosin alpha-3 chain	MULTI-MATCH			2	594.833	1187.65	-1.467	-1.0078	21.159	0.68856	29.294	29.093	29.782	8.1342	-0.016701	-0.00037547	NaN	142.43	NaN	0		NaN	NaN	0	1.2424	1336900	1714300
AGTTTIEAVKR	11	1	_(ac)AGTTTIEAVKR_			1	0	0	D3Z6I8;E9Q7Q3;D3Z2H9;P21107-2	D3Z6I8	D3Z6I8	Tpm3;Tpm3-rs7	Tropomyosin alpha-3 chain	MULTI-MATCH			2	594.833	1187.65	1.4803	2.8052	21.302	2.0694	31.369	30.638	32.708	10.067	0.028319	0.0022273	NaN	131.62	NaN	0		NaN	NaN	0	1.1054	22999	29475
AGVPAASLVTPADVIKTR	18	1	_AGVPAASLVTPADVIKTR_			0	0	0	Q8BH59	Q8BH59	Q8BH59	Slc25a12	Calcium-binding mitochondrial carrier protein Aralar1	MSMS	1	612.055	3	589.344	1765.01	NaN	NaN	42.905	1	42.905	42.405	43.405	0					0.1599	1	13544	47.047	28.635	1
AGVPAASLVTPADVIKTR	18	1	_AGVPAASLVTPADVIKTR_			0	0	0	Q8BH59	Q8BH59	Q8BH59	Slc25a12	Calcium-binding mitochondrial carrier protein Aralar1	MSMS	1	612.056	3	589.344	1765.01	NaN	NaN	36.464	1	46.252	45.752	46.752	9.7873					0.00024639	1	8041	78.234	52.705	1
AGVPAASLVTPADVIKTR	18	1	_AGVPAASLVTPADVIKTR_			0	0	0	Q8BH59	Q8BH59	Q8BH59	Slc25a12	Calcium-binding mitochondrial carrier protein Aralar1	ISO-MSMS	0	608.702	3	589.344	1765.01	-1.8707	NaN	42.664	0.46239	42.995	42.833	43.295	0.33103					0.055025	1	14508	52.784	22.346	1	1.2987	303140	372150
AGVPAASLVTPADVIKTR	18	1	_AGVPAASLVTPADVIKTR_			0	0	0	Q8BH59	Q8BH59	Q8BH59	Slc25a12	Calcium-binding mitochondrial carrier protein Aralar1	MSMS	1	612.054	3	589.344	1765.01	NaN	NaN	36.238	1	46.181	45.681	46.681	9.9425					0.014018	1	10098	62.475	33.842	1
AGVPAASLVTPADVIKTR	18	1	_AGVPAASLVTPADVIKTR_			0	0	0	Q8BH59	Q8BH59	Q8BH59	Slc25a12	Calcium-binding mitochondrial carrier protein Aralar1	ISO-MSMS	0	608.034	3	589.344	1765.01	1.3634	NaN	36.185	0.73666	46.265	45.974	46.711	10.08					0.046907	1	10404	53.773	41.488	1	1.7077	328730	528370
AGVSDGSEVAKAQKAAPGGASPTIFSR	27	2	_AGVSDGSEVAKAQKAAPGGASPTIFSR_			0	0	0	Q9D0S9	Q9D0S9	Q9D0S9	Hint2	Histidine triad nucleotide-binding protein 2, mitochondrial	MULTI-SECPEP		660.367	4	640.584	2558.31	0.78177	0.52242	37.84	1.4366	31.469	30.906	32.342	-6.3705					0.0032002	1	10752	50.294	50.294	1	0.95055	667220	630770
AGVSDGSEVAKAQKAAPGGASPTIFSR	27	2	_AGVSDGSEVAKAQKAAPGGASPTIFSR_			0	0	0	Q9D0S9	Q9D0S9	Q9D0S9	Hint2	Histidine triad nucleotide-binding protein 2, mitochondrial	MULTI-MSMS		888.178	3	853.777	2558.31	0.58029	2.3546	30.059	0.76736	30.299	29.948	30.715	0.24004					1.6747e-09	1	8671	67.496	47.07	1	0.91098	154690	203300
AGVSDGSEVAKAQKAAPGGASPTIFSR	27	2	_AGVSDGSEVAKAQKAAPGGASPTIFSR_			0	0	0	Q9D0S9	Q9D0S9	Q9D0S9	Hint2	Histidine triad nucleotide-binding protein 2, mitochondrial	MULTI-MSMS		888.176	3	853.777	2558.31	0.0054764	-0.76938	36.331	1.01	31.355	30.973	31.983	-4.9763					0.086637	1	10607	31.632	18.829	1	1.0783	215410	266240
AGVSDGSEVAKAQKAAPGGASPTIFSR	27	2	_AGVSDGSEVAKAQKAAPGGASPTIFSR_			0	0	0	Q9D0S9	Q9D0S9	Q9D0S9	Hint2	Histidine triad nucleotide-binding protein 2, mitochondrial	ISO-MSMS	1	666.132	4	640.584	2558.31	-0.36578	NaN	36.338	1.1425	31.345	30.999	32.142	-4.9934					6.6484e-06	2	10572	60.527	45.598	1	1.0379	1033100	1447700
AGVSDGSEVAKAQKAAPGGASPTIFSR	27	2	_AGVSDGSEVAKAQKAAPGGASPTIFSR_			0	0	0	Q9D0S9	Q9D0S9	Q9D0S9	Hint2	Histidine triad nucleotide-binding protein 2, mitochondrial	MULTI-MSMS		666.385	4	640.584	2558.31	-0.087978	2.8162	27.5	1.5791	34.801	34.251	35.83	7.3007					1.3257e-34	2	6546	106.28	106.28	1	1.0833	1844200	2001900
AGVSDGSEVAKAQKAAPGGASPTIFSR	27	2	_AGVSDGSEVAKAQKAAPGGASPTIFSR_			0	0	0	Q9D0S9	Q9D0S9	Q9D0S9	Hint2	Histidine triad nucleotide-binding protein 2, mitochondrial	ISO-MSMS	1	888.176	3	853.777	2558.31	0.31626	NaN	27.473	0.79163	34.773	34.511	35.303	7.3007					1.9604e-06	1	6585	62.582	48.71	1	0.96427	101240	145870
AGVSDGSEVAKAQKAAPGGASPTIFSR	27	2	_AGVSDGSEVAKAQKAAPGGASPTIFSR_			0	0	0	Q9D0S9	Q9D0S9	Q9D0S9	Hint2	Histidine triad nucleotide-binding protein 2, mitochondrial	MULTI-MSMS		882.145	3	853.777	2558.31	-1.4762	1.274	27.104	1.1578	34.758	34.376	35.534	7.6538					0.00025452	2	6583	51.586	38.265	1	0.92396	197860	209190
AGVSDGSEVAKAQKAAPGGASPTIFSR	27	2	_AGVSDGSEVAKAQKAAPGGASPTIFSR_			0	0	0	Q9D0S9	Q9D0S9	Q9D0S9	Hint2	Histidine triad nucleotide-binding protein 2, mitochondrial	ISO-MSMS	0	661.861	4	640.584	2558.31	0.81173	NaN	27.14	1.4586	34.794	34.376	35.835	7.6538					0.0038571	1	6559	43.835	20.839	1	1.0134	1756500	1429200
AGVSDGSEVAKAQKAAPGGASPTIFSR	27	2	_AGVSDGSEVAKAQKAAPGGASPTIFSR_			0	0	0	Q9D0S9	Q9D0S9	Q9D0S9	Hint2	Histidine triad nucleotide-binding protein 2, mitochondrial	MULTI-SECPEP		664.829	4	640.584	2558.31	-0.62191	3.0219	27.217	1.492	36.806	36.331	37.823	9.5891					0.020685	1	6530	44.931	42.423	1	1.0546	433450	553730
AGVSDGSEVAKAQKAAPGGASPTIFSR	27	2	_AGVSDGSEVAKAQKAAPGGASPTIFSR_			0	0	0	Q9D0S9	Q9D0S9	Q9D0S9	Hint2	Histidine triad nucleotide-binding protein 2, mitochondrial	MULTI-MSMS		666.383	4	640.584	2558.31	0.63313	-0.53877	30.029	1.1137	30.261	29.86	30.974	0.2317					3.0991e-27	2	9301	82.62	82.62	1	0.94602	1345500	1273600
AGVSDGSEVAKAQKAAPGGASPTIFSR	27	2	_AGVSDGSEVAKAQKAAPGGASPTIFSR_			0	0	0	Q9D0S9	Q9D0S9	Q9D0S9	Hint2	Histidine triad nucleotide-binding protein 2, mitochondrial	MULTI-MSMS		888.175	3	853.777	2558.31	-0.59107	-1.3935	30.031	0.6629	30.262	29.92	30.583	0.2317					1.835e-06	2	9327	60.79	42.695	1	0.82735	252070	198120
AGVSDGSEVAKAQKAAPGGASPTIFSR	27	2	_AGVSDGSEVAKAQKAAPGGASPTIFSR_			0	0	0	Q9D0S9	Q9D0S9	Q9D0S9	Hint2	Histidine triad nucleotide-binding protein 2, mitochondrial	MULTI-MSMS		882.141	3	853.777	2558.31	-0.41831	-1.8884	38.921	0.83549	31.606	31.325	32.161	-7.315					1.5599e-08	2	11246	63.291	49.419	1	0.82576	342400	289590
AGVSDGSEVAKAQKAAPGGASPTIFSR	27	2	_AGVSDGSEVAKAQKAAPGGASPTIFSR_			0	0	0	Q9D0S9	Q9D0S9	Q9D0S9	Hint2	Histidine triad nucleotide-binding protein 2, mitochondrial	MULTI-MSMS		666.383	4	640.584	2558.31	0.53116	-0.18435	38.915	1.4112	31.6	30.991	32.403	-7.315					1.792e-32	2	11238	87.439	67.89	1	0.77093	1799100	1167900
AGVSDGSEVAKAQKAAPGGASPTIFSR	27	2	_AGVSDGSEVAKAQKAAPGGASPTIFSR_			0	0	0	Q9D0S9	Q9D0S9	Q9D0S9	Hint2	Histidine triad nucleotide-binding protein 2, mitochondrial	MULTI-MSMS		882.142	3	853.777	2558.31	-1.1819	1.3343	26.664	0.71362	34.678	34.421	35.135	8.0137					6.9472e-06	1	6686	58.722	31.883	1	0.75908	188930	155640
AGVSDGSEVAKAQKAAPGGASPTIFSR	27	2	_AGVSDGSEVAKAQKAAPGGASPTIFSR_			0	0	0	Q9D0S9	Q9D0S9	Q9D0S9	Hint2	Histidine triad nucleotide-binding protein 2, mitochondrial	MULTI-MSMS		888.177	3	853.777	2558.31	-0.41951	1.0769	26.574	0.9661	34.667	34.272	35.238	8.0926					0.00056848	2	6591	46.695	37.456	1	0.79599	212380	164330
AGVSDGSEVAKAQKAAPGGASPTIFSR	27	2	_AGVSDGSEVAKAQKAAPGGASPTIFSR_			0	0	0	Q9D0S9	Q9D0S9	Q9D0S9	Hint2	Histidine triad nucleotide-binding protein 2, mitochondrial	MULTI-SECPEP		662.711	4	640.584	2558.31	-0.61161	3.3749	26.552	1.5042	36.732	36.335	37.839	10.18					0.021698	1	6789	44.726	25.177	1	0.83491	563550	625370
AGVSDGSEVAKAQKAAPGGASPTIFSR	27	2	_AGVSDGSEVAKAQKAAPGGASPTIFSR_			0	0	0	Q9D0S9	Q9D0S9	Q9D0S9	Hint2	Histidine triad nucleotide-binding protein 2, mitochondrial	MULTI-MATCH			4	640.584	2558.31	0.62037	3.4213	30.227	1.1392	30.227	29.826	30.965	-3.5527e-15	-0.54309	5.5903e-06	NaN	87.439	NaN	0		NaN	NaN	0	0.92952	395110	383820
AGVSDGSEVAKAQKAAPGGASPTIFSR	27	2	_AGVSDGSEVAKAQKAAPGGASPTIFSR_			0	0	0	Q9D0S9	Q9D0S9	Q9D0S9	Hint2	Histidine triad nucleotide-binding protein 2, mitochondrial	MULTI-MATCH			3	853.777	2558.31	1.1515	-0.47204	37.838	0.8684	31.468	31.106	31.975	-6.3705	0.4697	0.0024511	NaN	67.496	NaN	0		NaN	NaN	0	0.87554	121540	120700
AGVSDGSEVAKAQKAAPGGASPTIFSR	27	2	_AGVSDGSEVAKAQKAAPGGASPTIFSR_			0	0	0	Q9D0S9	Q9D0S9	Q9D0S9	Hint2	Histidine triad nucleotide-binding protein 2, mitochondrial	MULTI-MATCH			4	640.584	2558.31	0.15583	0.62341	27.108	1.3889	34.775	34.376	35.765	7.667	-1.4345	0.00089919	NaN	106.28	NaN	0		NaN	NaN	0	0.96641	535890	523240
AGVSDGSEVAKAQKAAPGGASPTIFSR	27	2	_AGVSDGSEVAKAQKAAPGGASPTIFSR_			0	0	0	Q9D0S9	Q9D0S9	Q9D0S9	Hint2	Histidine triad nucleotide-binding protein 2, mitochondrial	MULTI-MATCH			4	640.584	2558.31	0.52747	3.447	30.054	0.95417	30.294	30.041	30.995	0.24004	-0.47609	-0.00023245	NaN	87.439	NaN	0		NaN	NaN	0	1.2099	539520	649330
AGVSDGSEVAKAQKAAPGGASPTIFSR	27	2	_AGVSDGSEVAKAQKAAPGGASPTIFSR_			0	0	0	Q9D0S9	Q9D0S9	Q9D0S9	Hint2	Histidine triad nucleotide-binding protein 2, mitochondrial	MULTI-MATCH			4	640.584	2558.31	0.62404	2.4745	27.151	1.5715	36.728	36.28	37.852	9.5764	0.51827	0.0020989	NaN	106.28	NaN	0		NaN	NaN	0	1.0348	166930	181550
AGVSDGSEVAKAQKAAPGGASPTIFSR	27	2	_AGVSDGSEVAKAQKAAPGGASPTIFSR_			0	0	0	Q9D0S9	Q9D0S9	Q9D0S9	Hint2	Histidine triad nucleotide-binding protein 2, mitochondrial	MULTI-MATCH			4	640.584	2558.31	-0.008149	3.6246	27.037	1.3444	36.824	36.404	37.748	9.7873	0.61491	0.00047901	NaN	106.28	NaN	0		NaN	NaN	0	1.0896	159080	183910
AGVSDGSEVAKAQKAAPGGASPTIFSR	27	2	_AGVSDGSEVAKAQKAAPGGASPTIFSR_			0	0	0	Q9D0S9	Q9D0S9	Q9D0S9	Hint2	Histidine triad nucleotide-binding protein 2, mitochondrial	MULTI-MATCH			4	640.584	2558.31	0.10861	3.6017	26.973	1.3698	36.8	36.35	37.719	9.8274	0.5905	0.00077818	NaN	106.28	NaN	0		NaN	NaN	0	1.0176	362710	458030
AGYLTEPVNR	10	0	_AGYLTEPVNR_			0	0	0	A2AQR0;Q64521	A2AQR0	A2AQR0	Gpd2	Glycerol-3-phosphate dehydrogenase;Glycerol-3-phosphate dehydrogenase, mitochondrial	MULTI-MSMS		577.327	2	560.293	1118.57	-2.1264	2.1098	22.92	0.80754	22.92	22.52	23.328	0					9.1929e-24	4	5842	143.01	88.853	1	1.3229	845380	1172000
AGYLTEPVNR	10	0	_AGYLTEPVNR_			0	0	0	A2AQR0;Q64521	A2AQR0	A2AQR0	Gpd2	Glycerol-3-phosphate dehydrogenase;Glycerol-3-phosphate dehydrogenase, mitochondrial	MULTI-MSMS		574.308	2	560.293	1118.57	-2.9745	-1.0671	21.177	1.3351	28.446	28.027	29.362	7.2692					0.019219	2	3920	69.598	45.923	1	1.328	224780	319450
AGYLTEPVNR	10	0	_AGYLTEPVNR_			0	0	0	A2AQR0;Q64521	A2AQR0	A2AQR0	Gpd2	Glycerol-3-phosphate dehydrogenase;Glycerol-3-phosphate dehydrogenase, mitochondrial	ISO-MSMS	1	577.327	2	560.293	1118.57	1.2158	NaN	21.222	1.4514	30.454	30.005	31.456	9.2322					0.10976	1	3155	77.732	52.173	1	1.1723	91458	113570
AGYLTEPVNR	10	0	_AGYLTEPVNR_			0	0	0	A2AQR0;Q64521	A2AQR0	A2AQR0	Gpd2	Glycerol-3-phosphate dehydrogenase;Glycerol-3-phosphate dehydrogenase, mitochondrial	MULTI-MSMS		577.327	2	560.293	1118.57	-2.3974	2.2975	21.34	1.5023	30.493	30.202	31.704	9.1537					0.0065882	1	3104	92.439	60.505	1	1.2244	57952	79553
AGYLTEPVNR	10	0	_AGYLTEPVNR_			0	0	0	A2AQR0;Q64521	A2AQR0	A2AQR0	Gpd2	Glycerol-3-phosphate dehydrogenase;Glycerol-3-phosphate dehydrogenase, mitochondrial	MULTI-MSMS		577.328	2	560.293	1118.57	-2.3001	0.82608	21.495	1.7657	30.461	29.895	31.66	8.9666					0.043934	1	3007	57.96	47.546	1	1.162	49975	72213
AGYLTEPVNR	10	0	_AGYLTEPVNR_			0	0	0	A2AQR0;Q64521	A2AQR0	A2AQR0	Gpd2	Glycerol-3-phosphate dehydrogenase;Glycerol-3-phosphate dehydrogenase, mitochondrial	MULTI-MSMS		1153.65	1	1119.58	1118.57	-1.591	-2.0645	22.635	0.35884	22.875	22.655	23.014	0.24004					0.0157	1	5836	79.597	69.183	1	1.0657	56726	68815
AGYLTEPVNR	10	0	_AGYLTEPVNR_			0	0	0	A2AQR0;Q64521	A2AQR0	A2AQR0	Gpd2	Glycerol-3-phosphate dehydrogenase;Glycerol-3-phosphate dehydrogenase, mitochondrial	MSMS	1	577.326	2	560.293	1118.57	NaN	NaN	21.07	1	28.37	27.87	28.87	7.3007					0.10003	1	3948	68.224	38.038	1
AGYLTEPVNR	10	0	_AGYLTEPVNR_			0	0	0	A2AQR0;Q64521	A2AQR0	A2AQR0	Gpd2	Glycerol-3-phosphate dehydrogenase;Glycerol-3-phosphate dehydrogenase, mitochondrial	MULTI-MSMS		574.311	2	560.293	1118.57	-2.6427	1.5607	20.719	1.3689	30.295	29.925	31.294	9.5764					0.020032	2	3457	70.919	48.339	1	1.1972	214200	267840
AGYLTEPVNR	10	0	_AGYLTEPVNR_			0	0	0	A2AQR0;Q64521	A2AQR0	A2AQR0	Gpd2	Glycerol-3-phosphate dehydrogenase;Glycerol-3-phosphate dehydrogenase, mitochondrial	MULTI-MSMS		577.327	2	560.293	1118.57	-1.466	0.903	20.655	1.0282	30.383	30.15	31.178	9.7282					2.899e-10	1	4089	129.72	75.564	1	1.1633	434260	578490
AGYLTEPVNR	10	0	_AGYLTEPVNR_			0	0	0	A2AQR0;Q64521	A2AQR0	A2AQR0	Gpd2	Glycerol-3-phosphate dehydrogenase;Glycerol-3-phosphate dehydrogenase, mitochondrial	MULTI-MSMS		577.326	2	560.293	1118.57	-1.3669	1.1888	22.747	0.99746	22.88	22.526	23.523	0.13237					1.762e-23	3	5922	140.5	83.324	1	1.4512	1311900	1916600
AGYLTEPVNR	10	0	_AGYLTEPVNR_			0	0	0	A2AQR0;Q64521	A2AQR0	A2AQR0	Gpd2	Glycerol-3-phosphate dehydrogenase;Glycerol-3-phosphate dehydrogenase, mitochondrial	MULTI-MSMS		577.323	2	560.293	1118.57	-1.1195	-2.5081	30.017	1.3878	22.802	22.233	23.621	-7.2148					3.6487e-16	4	7204	136.8	95.367	1	1.5665	1447200	2193300
AGYLTEPVNR	10	0	_AGYLTEPVNR_			0	0	0	A2AQR0;Q64521	A2AQR0	A2AQR0	Gpd2	Glycerol-3-phosphate dehydrogenase;Glycerol-3-phosphate dehydrogenase, mitochondrial	MULTI-MSMS		577.327	2	560.293	1118.57	-2.0011	2.0808	20.353	1.4715	28.366	27.964	29.435	8.0137					0.018372	3	3879	68.224	45.204	1	1.3769	338300	515530
AGYLTEPVNR	10	0	_AGYLTEPVNR_			0	0	0	A2AQR0;Q64521	A2AQR0	A2AQR0	Gpd2	Glycerol-3-phosphate dehydrogenase;Glycerol-3-phosphate dehydrogenase, mitochondrial	MULTI-MATCH			2	560.293	1118.57	-2.7293	-0.5013	29.237	1.0556	22.967	22.576	23.631	-6.2703	0.032245	-0.00038381	NaN	143.01	NaN	0		NaN	NaN	0	1.55	792500	1294400
AGYLTEPVNR	10	0	_AGYLTEPVNR_			0	0	0	A2AQR0;Q64521	A2AQR0	A2AQR0	Gpd2	Glycerol-3-phosphate dehydrogenase;Glycerol-3-phosphate dehydrogenase, mitochondrial	MULTI-MATCH			2	560.293	1118.57	-3.0115	-3.5083	20.713	1.1967	28.48	28.082	29.278	7.7672	0.040973	-0.00042181	NaN	68.224	NaN	0		NaN	NaN	0	1.5032	385590	668810
AGYLTEPVNR	10	0	_AGYLTEPVNR_			0	0	0	A2AQR0;Q64521	A2AQR0	A2AQR0	Gpd2	Glycerol-3-phosphate dehydrogenase;Glycerol-3-phosphate dehydrogenase, mitochondrial	MULTI-MATCH			2	560.293	1118.57	-3.6068	0.29341	22.644	1.7091	22.884	22.498	24.207	0.24004	-0.050288	-0.0013671	NaN	143.01	NaN	0		NaN	NaN	0	1.1989	840860	880800
AGYLTEPVNR	10	0	_AGYLTEPVNR_			0	0	0	A2AQR0;Q64521	A2AQR0	A2AQR0	Gpd2	Glycerol-3-phosphate dehydrogenase;Glycerol-3-phosphate dehydrogenase, mitochondrial	MULTI-MATCH			2	560.293	1118.57	-2.9249	-1.2359	28.047	1.0861	23.153	22.711	23.797	-4.8933	0.21912	-0.00060294	NaN	143.01	NaN	0		NaN	NaN	0	1.2374	1597400	1981700
AGYLTEPVNR	10	0	_AGYLTEPVNR_			0	0	0	A2AQR0;Q64521	A2AQR0	A2AQR0	Gpd2	Glycerol-3-phosphate dehydrogenase;Glycerol-3-phosphate dehydrogenase, mitochondrial	MULTI-MATCH			1	1119.58	1118.57	0.1202	-1.5074	30	0.59435	22.785	22.551	23.145	-7.2148	-0.044943	0.00069466	NaN	79.597	NaN	0		NaN	NaN	0	1.6409	25562	37322
AGYLTEPVNR	10	0	_AGYLTEPVNR_			0	0	0	A2AQR0;Q64521	A2AQR0	A2AQR0	Gpd2	Glycerol-3-phosphate dehydrogenase;Glycerol-3-phosphate dehydrogenase, mitochondrial	MULTI-MATCH			2	560.293	1118.57	-2.7412	1.4728	20.273	1.9393	28.465	27.983	29.922	8.1921	0.025506	-0.00011888	NaN	68.224	NaN	0		NaN	NaN	0	1.2741	387210	548290
AGYLTEPVNR	10	0	_AGYLTEPVNR_			0	0	0	A2AQR0;Q64521	A2AQR0	A2AQR0	Gpd2	Glycerol-3-phosphate dehydrogenase;Glycerol-3-phosphate dehydrogenase, mitochondrial	MULTI-MATCH			2	560.293	1118.57	-2.1117	2.4213	20.401	1.4626	30.456	29.951	31.414	10.055	0.031498	7.04e-05	NaN	129.72	NaN	0		NaN	NaN	0	1.36	37743	58386
AGYLTEPVNR	10	0	_AGYLTEPVNR_			0	0	0	A2AQR0;Q64521	A2AQR0	A2AQR0	Gpd2	Glycerol-3-phosphate dehydrogenase;Glycerol-3-phosphate dehydrogenase, mitochondrial	MULTI-MATCH			2	560.293	1118.57	-1.6451	1.5993	20.474	1.6612	30.541	30.15	31.812	10.067	0.11655	0.00059326	NaN	129.72	NaN	0		NaN	NaN	0	1.1931	46653	69507
AHGSVVKSEDYAFPTYADR	19	1	_AHGSVVKSEDYAFPTYADR_			0	0	0	P19783	P19783	P19783	Cox4i1	Cytochrome c oxidase subunit 4 isoform 1, mitochondrial	MULTI-MSMS		724.025	3	705.004	2111.99	0.34263	-0.97176	35.345	2.4502	29.174	28.124	30.574	-6.1701					5.9425e-139	8	9446	190.67	180.42	1	0.95117	11240000	9960600
AHGSVVKSEDYAFPTYADR	19	1	_AHGSVVKSEDYAFPTYADR_			0	0	0	P19783	P19783	P19783	Cox4i1	Cytochrome c oxidase subunit 4 isoform 1, mitochondrial	MULTI-MSMS		1091.57	2	1057	2111.99	0.12281	-0.34403	35.257	1.9795	29.087	28.216	30.195	-6.1701					1.5083e-27	4	9449	152.88	152.88	1	1.0167	832460	804470
AHGSVVKSEDYAFPTYADR	19	1	_AHGSVVKSEDYAFPTYADR_			0	0	0	P19783	P19783	P19783	Cox4i1	Cytochrome c oxidase subunit 4 isoform 1, mitochondrial	MULTI-MSMS		728.047	3	705.004	2111.99	-1.2941	-2.0064	24.444	3.0999	32.111	31.315	34.415	7.667					6.1093e-106	4	6614	174.82	174.82	1	1.0988	6398500	6701300
AHGSVVKSEDYAFPTYADR	19	1	_AHGSVVKSEDYAFPTYADR_			0	0	0	P19783	P19783	P19783	Cox4i1	Cytochrome c oxidase subunit 4 isoform 1, mitochondrial	MULTI-MSMS		724.029	3	705.004	2111.99	0.6733	4.6341	25.445	4.0077	34.602	33.978	37.985	9.1572					0.076195	1	3565	39.849	39.849	1	1.0352	457850	477390
AHGSVVKSEDYAFPTYADR	19	1	_AHGSVVKSEDYAFPTYADR_			0	0	0	P19783	P19783	P19783	Cox4i1	Cytochrome c oxidase subunit 4 isoform 1, mitochondrial	MULTI-MSMS		728.049	3	705.004	2111.99	-0.40361	-0.35962	24.913	5.2151	32.182	31.366	36.581	7.2692					1.898e-36	2	5263	129.51	126.45	1	1.0169	6334200	6250700
AHGSVVKSEDYAFPTYADR	19	1	_AHGSVVKSEDYAFPTYADR_			0	0	0	P19783	P19783	P19783	Cox4i1	Cytochrome c oxidase subunit 4 isoform 1, mitochondrial	MULTI-MSMS		724.029	3	705.004	2111.99	0.2375	2.6715	25.332	4.2218	34.358	33.854	38.076	9.0264					2.1183e-09	2	5425	100.92	91.338	1	1.0849	2740300	2985200
AHGSVVKSEDYAFPTYADR	19	1	_AHGSVVKSEDYAFPTYADR_			0	0	0	P19783	P19783	P19783	Cox4i1	Cytochrome c oxidase subunit 4 isoform 1, mitochondrial	MULTI-MSMS		1091.57	2	1057	2111.99	0.1576	2.48	25.344	1.6796	34.363	33.755	35.435	9.0196					1.2096e-06	1	5538	107.35	106.39	1	1.0918	427600	459310
AHGSVVKSEDYAFPTYADR	19	1	_AHGSVVKSEDYAFPTYADR_			0	0	0	P19783	P19783	P19783	Cox4i1	Cytochrome c oxidase subunit 4 isoform 1, mitochondrial	MULTI-MSMS		728.046	3	705.004	2111.99	1.1719	6.8036	27.995	1.5781	28.235	27.793	29.371	0.24004					0.00081772	1	7929	60.602	39.663	1	1.1418	252910	374520
AHGSVVKSEDYAFPTYADR	19	1	_AHGSVVKSEDYAFPTYADR_			0	0	0	P19783	P19783	P19783	Cox4i1	Cytochrome c oxidase subunit 4 isoform 1, mitochondrial	MULTI-MSMS		728.049	3	705.004	2111.99	0.10807	-0.045583	34.96	1.371	30.266	29.928	31.299	-4.6933					0.00029329	1	9967	61.616	46.527	1	1.1015	442690	525670
AHGSVVKSEDYAFPTYADR	19	1	_AHGSVVKSEDYAFPTYADR_			0	0	0	P19783	P19783	P19783	Cox4i1	Cytochrome c oxidase subunit 4 isoform 1, mitochondrial	MULTI-MSMS		724.025	3	705.004	2111.99	-0.94996	-2.0843	24.69	1.7134	32.088	31.706	33.419	7.3987					2.7413e-36	4	6967	128.05	118.68	1	0.96431	2849400	2653900
AHGSVVKSEDYAFPTYADR	19	1	_AHGSVVKSEDYAFPTYADR_			0	0	0	P19783	P19783	P19783	Cox4i1	Cytochrome c oxidase subunit 4 isoform 1, mitochondrial	MULTI-MSMS		724.026	3	705.004	2111.99	-0.30819	-1.3466	24.843	1.7894	32.125	31.643	33.432	7.2819					5.1207e-27	4	7079	122.64	113.93	1	1.0446	3380000	3321600
AHGSVVKSEDYAFPTYADR	19	1	_AHGSVVKSEDYAFPTYADR_			0	0	0	P19783	P19783	P19783	Cox4i1	Cytochrome c oxidase subunit 4 isoform 1, mitochondrial	ISO-MSMS	1	1091.57	2	1057	2111.99	-0.84035	NaN	24.79	0.68564	32.072	31.861	32.547	7.2819					2.1839e-05	1	7086	101.61	81.181	1	0.99057	286260	353340
AHGSVVKSEDYAFPTYADR	19	1	_AHGSVVKSEDYAFPTYADR_			0	0	0	P19783	P19783	P19783	Cox4i1	Cytochrome c oxidase subunit 4 isoform 1, mitochondrial	MULTI-MSMS		724.027	3	705.004	2111.99	-1.4966	-1.0901	25.012	4.8211	32.313	31.731	36.552	7.3007					9.5384e-68	3	5470	154.34	132.11	1	0.93742	6802000	6136900
AHGSVVKSEDYAFPTYADR	19	1	_AHGSVVKSEDYAFPTYADR_			0	0	0	P19783	P19783	P19783	Cox4i1	Cytochrome c oxidase subunit 4 isoform 1, mitochondrial	MULTI-MSMS		728.047	3	705.004	2111.99	-1.5201	-1.1676	24.528	1.1395	32.181	31.684	32.824	7.6538					1.7105e-199	5	5467	208.98	187.31	1	0.93002	7595700	6843300
AHGSVVKSEDYAFPTYADR	19	1	_AHGSVVKSEDYAFPTYADR_			0	0	0	P19783	P19783	P19783	Cox4i1	Cytochrome c oxidase subunit 4 isoform 1, mitochondrial	MULTI-MSMS		1085.53	2	1057	2111.99	-0.30395	-0.71066	24.432	1.0985	32.086	31.725	32.824	7.6538					7.1161e-07	3	5494	112.96	103.18	1	1.0516	1327000	1349100
AHGSVVKSEDYAFPTYADR	19	1	_AHGSVVKSEDYAFPTYADR_			0	0	0	P19783	P19783	P19783	Cox4i1	Cytochrome c oxidase subunit 4 isoform 1, mitochondrial	MULTI-MSMS		1091.57	2	1057	2111.99	0.24761	2.0112	24.76	1.9149	34.337	34.04	35.955	9.5764					0.011333	1	4620	62.035	49.675	1	1.0692	182450	192060
AHGSVVKSEDYAFPTYADR	19	1	_AHGSVVKSEDYAFPTYADR_			0	0	0	P19783	P19783	P19783	Cox4i1	Cytochrome c oxidase subunit 4 isoform 1, mitochondrial	MULTI-MSMS		728.05	3	705.004	2111.99	0.35666	2.5322	24.782	4.1416	34.359	33.71	37.852	9.5764					4.5239e-07	2	4627	94.057	90.819	1	1.0217	1582900	1704900
AHGSVVKSEDYAFPTYADR	19	1	_AHGSVVKSEDYAFPTYADR_			0	0	0	P19783	P19783	P19783	Cox4i1	Cytochrome c oxidase subunit 4 isoform 1, mitochondrial	MULTI-MSMS		1085.54	2	1057	2111.99	0.034304	2.3078	24.567	0.68405	34.354	33.791	34.475	9.7873					0.0028894	2	4642	73.927	60.196	1	1.1244	188280	206760
AHGSVVKSEDYAFPTYADR	19	1	_AHGSVVKSEDYAFPTYADR_			0	0	0	P19783	P19783	P19783	Cox4i1	Cytochrome c oxidase subunit 4 isoform 1, mitochondrial	MULTI-MSMS		728.049	3	705.004	2111.99	-0.16906	3.1096	24.568	4.068	34.355	33.791	37.859	9.7873					1.3121e-06	2	4635	85.974	82.83	1	1.0484	1679000	1783900
AHGSVVKSEDYAFPTYADR	19	1	_AHGSVVKSEDYAFPTYADR_			0	0	0	P19783	P19783	P19783	Cox4i1	Cytochrome c oxidase subunit 4 isoform 1, mitochondrial	MULTI-MSMS		728.051	3	705.004	2111.99	0.22116	1.6953	24.443	4.9506	34.271	33.839	38.79	9.8274					2.1067e-13	2	5498	107.45	107.45	1	1.0154	4699200	4893100
AHGSVVKSEDYAFPTYADR	19	1	_AHGSVVKSEDYAFPTYADR_			0	0	0	P19783	P19783	P19783	Cox4i1	Cytochrome c oxidase subunit 4 isoform 1, mitochondrial	MULTI-MSMS		1085.54	2	1057	2111.99	0.40769	2.6393	24.425	2.5627	34.253	33.787	36.35	9.8274					2.5403e-07	3	5523	123.02	105.19	1	1.0401	734410	784050
AHGSVVKSEDYAFPTYADR	19	1	_AHGSVVKSEDYAFPTYADR_			0	0	0	P19783	P19783	P19783	Cox4i1	Cytochrome c oxidase subunit 4 isoform 1, mitochondrial	MULTI-MSMS		543.274	4	529.005	2111.99	1.0779	5.5615	25.528	3.4912	34.856	33.301	36.793	9.3282					0.027535	1	3645	47.09	30.968	1	1.0814	71024	63599
AHGSVVKSEDYAFPTYADR	19	1	_AHGSVVKSEDYAFPTYADR_			0	0	0	P19783	P19783	P19783	Cox4i1	Cytochrome c oxidase subunit 4 isoform 1, mitochondrial	MULTI-MSMS		728.048	3	705.004	2111.99	-0.37863	-2.0851	36.196	5.0368	29.081	28.072	33.109	-7.1147					9.4926e-223	11	10132	210.98	210.98	1	0.72944	16320000	12618000
AHGSVVKSEDYAFPTYADR	19	1	_AHGSVVKSEDYAFPTYADR_			0	0	0	P19783	P19783	P19783	Cox4i1	Cytochrome c oxidase subunit 4 isoform 1, mitochondrial	MULTI-MSMS		1091.07	2	1057	2111.99	-0.051964	-0.56008	36.198	1.9399	29.083	28.038	29.978	-7.1147					2.3044e-79	6	10142	188.39	168.43	1	0.77427	2036400	1624100
AHGSVVKSEDYAFPTYADR	19	1	_AHGSVVKSEDYAFPTYADR_			0	0	0	P19783	P19783	P19783	Cox4i1	Cytochrome c oxidase subunit 4 isoform 1, mitochondrial	MULTI-MSMS		543.275	4	529.005	2111.99	-1.7071	0.34302	38.178	1.3535	30.863	30.424	31.778	-7.315					0.01229	2	10927	51.819	43.636	1	1.046	1596600	2038300
AHGSVVKSEDYAFPTYADR	19	1	_AHGSVVKSEDYAFPTYADR_			0	0	0	P19783	P19783	P19783	Cox4i1	Cytochrome c oxidase subunit 4 isoform 1, mitochondrial	MULTI-SECPEP		728.335	3	705.004	2111.99	-1.4822	-0.65562	38.179	2.0125	30.864	30.39	32.403	-7.315					0.04137	1	10688	52.909	35.979	1	1.0016	570890	781740
AHGSVVKSEDYAFPTYADR	19	1	_AHGSVVKSEDYAFPTYADR_			0	0	0	P19783	P19783	P19783	Cox4i1	Cytochrome c oxidase subunit 4 isoform 1, mitochondrial	MULTI-MSMS		728.046	3	705.004	2111.99	0.51104	-2.1469	23.813	1.0818	31.947	31.639	32.721	8.1342					4.1996e-58	5	7006	148.01	144.14	1	0.84558	4912500	4098100
AHGSVVKSEDYAFPTYADR	19	1	_AHGSVVKSEDYAFPTYADR_			0	0	0	P19783	P19783	P19783	Cox4i1	Cytochrome c oxidase subunit 4 isoform 1, mitochondrial	MULTI-MSMS		729.058	3	705.004	2111.99	0.78421	1.1286	24.311	1.0759	32.445	32.31	33.386	8.1342					2.1237e-06	1	7346	71.853	49.2	1	0.90428	2417500	2165500
AHGSVVKSEDYAFPTYADR	19	1	_AHGSVVKSEDYAFPTYADR_			0	0	0	P19783	P19783	P19783	Cox4i1	Cytochrome c oxidase subunit 4 isoform 1, mitochondrial	MULTI-MSMS		1091.57	2	1057	2111.99	-0.43735	0.04358	23.87	1.4632	32.063	31.583	33.047	8.1927					0.019345	1	6904	63.79	63.79	1	0.78849	843740	590670
AHGSVVKSEDYAFPTYADR	19	1	_AHGSVVKSEDYAFPTYADR_			0	0	0	P19783	P19783	P19783	Cox4i1	Cytochrome c oxidase subunit 4 isoform 1, mitochondrial	MULTI-MSMS		728.048	3	705.004	2111.99	0.1999	0.54864	23.91	3.1217	32.102	31.69	34.812	8.1921					6.2535e-80	3	5368	163.78	155.86	1	0.84636	7442700	6736300
AHGSVVKSEDYAFPTYADR	19	1	_AHGSVVKSEDYAFPTYADR_			0	0	0	P19783	P19783	P19783	Cox4i1	Cytochrome c oxidase subunit 4 isoform 1, mitochondrial	MULTI-MSMS		1085.54	2	1057	2111.99	-0.088302	-0.27182	23.812	3.1991	32.004	31.761	34.96	8.1921					1.0267e-09	3	5375	134.06	122.27	1	0.85288	1342500	1307000
AHGSVVKSEDYAFPTYADR	19	1	_AHGSVVKSEDYAFPTYADR_			0	0	0	P19783	P19783	P19783	Cox4i1	Cytochrome c oxidase subunit 4 isoform 1, mitochondrial	MULTI-SECPEP		728.68	3	705.004	2111.99	2.855	2.918	28.654	0.73445	36.847	36.463	37.197	8.1924					0.048688	1	7636	49.768	25.969	1	0.92623	66186	60557
AHGSVVKSEDYAFPTYADR	19	1	_AHGSVVKSEDYAFPTYADR_			0	0	0	P19783	P19783	P19783	Cox4i1	Cytochrome c oxidase subunit 4 isoform 1, mitochondrial	MULTI-MSMS		724.027	3	705.004	2111.99	0.2778	0.46612	24.223	5.428	34.265	33.669	39.097	10.042					4.8833e-138	4	5656	187.57	176.96	1	0.82447	6300300	5031100
AHGSVVKSEDYAFPTYADR	19	1	_AHGSVVKSEDYAFPTYADR_			0	0	0	P19783	P19783	P19783	Cox4i1	Cytochrome c oxidase subunit 4 isoform 1, mitochondrial	MULTI-MSMS		1085.54	2	1057	2111.99	-0.29822	1.2884	24.207	2.9253	34.249	33.81	36.735	10.042					1.3586e-06	2	5630	114.56	105.37	1	0.74515	809260	649190
AHGSVVKSEDYAFPTYADR	19	1	_AHGSVVKSEDYAFPTYADR_			0	0	0	P19783	P19783	P19783	Cox4i1	Cytochrome c oxidase subunit 4 isoform 1, mitochondrial	MULTI-MSMS		543.275	4	529.005	2111.99	0.062964	3.565	24.678	4.4364	34.733	33.434	37.871	10.055					0.0085218	2	3568	53.278	45.424	1	0.91259	122240	133960
AHGSVVKSEDYAFPTYADR	19	1	_AHGSVVKSEDYAFPTYADR_			0	0	0	P19783	P19783	P19783	Cox4i1	Cytochrome c oxidase subunit 4 isoform 1, mitochondrial	MULTI-MATCH			3	705.004	2111.99	0.45645	4.796	28.323	1.1696	28.323	28.126	29.296	3.5527e-15	-0.69279	0.00043196	NaN	210.98	NaN	0		NaN	NaN	0	1.1142	185020	298520
AHGSVVKSEDYAFPTYADR	19	1	_AHGSVVKSEDYAFPTYADR_			0	0	0	P19783	P19783	P19783	Cox4i1	Cytochrome c oxidase subunit 4 isoform 1, mitochondrial	MULTI-MATCH			2	1057	2111.99	0.021032	3.3868	25.41	1.9266	34.567	34.078	36.005	9.1572	0.39011	-0.00060035	NaN	123.02	NaN	0		NaN	NaN	0	1.0365	40271	48078
AHGSVVKSEDYAFPTYADR	19	1	_AHGSVVKSEDYAFPTYADR_			0	0	0	P19783	P19783	P19783	Cox4i1	Cytochrome c oxidase subunit 4 isoform 1, mitochondrial	MULTI-MATCH			2	1057	2111.99	0.10098	2.3227	28.022	0.8124	28.262	27.793	28.605	0.24004	-0.54898	0.00011214	NaN	188.39	NaN	0		NaN	NaN	0	1.0788	125650	114280
AHGSVVKSEDYAFPTYADR	19	1	_AHGSVVKSEDYAFPTYADR_			0	0	0	P19783	P19783	P19783	Cox4i1	Cytochrome c oxidase subunit 4 isoform 1, mitochondrial	MULTI-MATCH			3	705.004	2111.99	2.3985	-0.94212	28.276	1.2381	35.658	35.25	36.488	7.382	0.24647	0.0010764	NaN	49.768	NaN	0		NaN	NaN	0	0.93436	66707	63539
AHGSVVKSEDYAFPTYADR	19	1	_AHGSVVKSEDYAFPTYADR_			0	0	0	P19783	P19783	P19783	Cox4i1	Cytochrome c oxidase subunit 4 isoform 1, mitochondrial	MULTI-MATCH			2	1057	2111.99	0.81809	1.6597	25.274	1.6996	32.928	32.794	34.494	7.6538	-1.2488	0.0010846	NaN	123.02	NaN	0		NaN	NaN	0	0.9981	160620	160710
AHGSVVKSEDYAFPTYADR	19	1	_AHGSVVKSEDYAFPTYADR_			0	0	0	P19783	P19783	P19783	Cox4i1	Cytochrome c oxidase subunit 4 isoform 1, mitochondrial	MULTI-MATCH			3	705.004	2111.99	1.0168	1.5902	24.65	3.3771	32.304	32.263	35.64	7.6538	0.19349	0.00060185	NaN	163.78	NaN	0		NaN	NaN	0	0.95171	6407300	6180800
AHGSVVKSEDYAFPTYADR	19	1	_AHGSVVKSEDYAFPTYADR_			0	0	0	P19783	P19783	P19783	Cox4i1	Cytochrome c oxidase subunit 4 isoform 1, mitochondrial	MULTI-MATCH			2	1057	2111.99	0.45974	1.3839	24.774	2.3229	34.363	33.848	36.171	9.5891	0.18615	0.00032709	NaN	123.02	NaN	0		NaN	NaN	0	1.0209	774850	806750
AHGSVVKSEDYAFPTYADR	19	1	_AHGSVVKSEDYAFPTYADR_			0	0	0	P19783	P19783	P19783	Cox4i1	Cytochrome c oxidase subunit 4 isoform 1, mitochondrial	MULTI-MATCH			3	705.004	2111.99	1.1286	1.3442	24.156	4.3913	32.17	31.318	35.709	8.0137	0.059207	0.00083827	NaN	163.78	NaN	0		NaN	NaN	0	0.83849	6266800	5073900
AHGSVVKSEDYAFPTYADR	19	1	_(ac)AHGSVVKSEDYAFPTYADR_			1	0	0	P19783	P19783	P19783	Cox4i1	Cytochrome c oxidase subunit 4 isoform 1, mitochondrial	MULTI-MSMS		728.688	3	719.008	2154	1.0096	3.7121	30.237	1.1022	37.506	37.204	38.306	7.2692					2.2418e-07	2	7406	43.12	27.509	1	0.77915	731850	701410
AHGSVVKSEDYAFPTYADR	19	1	_(ac)AHGSVVKSEDYAFPTYADR_			1	0	0	P19783	P19783	P19783	Cox4i1	Cytochrome c oxidase subunit 4 isoform 1, mitochondrial	ISO-MSMS	1	730.7	3	719.008	2154	1.6697	NaN	33.864	0.99753	34.104	33.597	34.594	0.24004					0.0081798	1	10022	58.577	36.774	1	NaN	0	506830
AHGSVVKSEDYAFPTYADR	19	1	_(ac)AHGSVVKSEDYAFPTYADR_			1	0	0	P19783	P19783	P19783	Cox4i1	Cytochrome c oxidase subunit 4 isoform 1, mitochondrial	MULTI-MSMS		728.687	3	719.008	2154	-0.73978	0.99244	29.978	1.3688	37.477	37.235	38.604	7.4988					7.2114e-44	1	9799	41.521	25.929	1	0.99016	1405300	1147100
AHGSVVKSEDYAFPTYADR	19	1	_(ac)AHGSVVKSEDYAFPTYADR_			1	0	0	P19783	P19783	P19783	Cox4i1	Cytochrome c oxidase subunit 4 isoform 1, mitochondrial	MULTI-MSMS		728.688	3	719.008	2154	-0.33855	1.1177	30.131	1.361	37.513	37.252	38.613	7.382					1.5451e-13	1	9873	56.327	41.073	1	0.96979	1347900	1122000
AHGSVVKSEDYAFPTYADR	19	1	_(ac)AHGSVVKSEDYAFPTYADR_			1	0	0	P19783	P19783	P19783	Cox4i1	Cytochrome c oxidase subunit 4 isoform 1, mitochondrial	MULTI-MSMS		730.365	3	719.008	2154	0.71413	3.2504	30.32	1.6502	37.62	37.084	38.735	7.3007					1.3493e-06	1	7781	62.617	53.142	1	0.74653	956760	787970
AHGSVVKSEDYAFPTYADR	19	1	_(ac)AHGSVVKSEDYAFPTYADR_			1	0	0	P19783	P19783	P19783	Cox4i1	Cytochrome c oxidase subunit 4 isoform 1, mitochondrial	MULTI-MSMS		728.687	3	719.008	2154	-0.19366	3.248	29.903	1.5397	37.557	37.111	38.651	7.6538					1.9233e-36	2	7809	51.348	51.348	1	0.77669	1007600	806280
AHGSVVKSEDYAFPTYADR	19	1	_(ac)AHGSVVKSEDYAFPTYADR_			1	0	0	P19783	P19783	P19783	Cox4i1	Cytochrome c oxidase subunit 4 isoform 1, mitochondrial	MULTI-MSMS		730.366	3	719.008	2154	-0.525	4.2708	29.999	1.6207	39.588	39.173	40.794	9.5891					7.0005e-05	1	7582	48.616	34.156	1	0.87136	735820	667930
AHGSVVKSEDYAFPTYADR	19	1	_(ac)AHGSVVKSEDYAFPTYADR_			1	0	0	P19783	P19783	P19783	Cox4i1	Cytochrome c oxidase subunit 4 isoform 1, mitochondrial	MULTI-MSMS		730.697	3	719.008	2154	0.38762	1.7612	33.724	1.3321	34.055	33.774	35.106	0.33103					4.0301e-27	2	11047	60.826	60.826	1	0.73782	2192200	1614400
AHGSVVKSEDYAFPTYADR	19	1	_(ac)AHGSVVKSEDYAFPTYADR_			1	0	0	P19783	P19783	P19783	Cox4i1	Cytochrome c oxidase subunit 4 isoform 1, mitochondrial	MULTI-MSMS		1095.54	2	1078.01	2154	1.1641	0.70467	41.771	0.82127	34.356	33.941	34.763	-7.4152					2.883e-19	2	12623	71.279	61.743	1	0.80834	231060	181790
AHGSVVKSEDYAFPTYADR	19	1	_(ac)AHGSVVKSEDYAFPTYADR_			1	0	0	P19783	P19783	P19783	Cox4i1	Cytochrome c oxidase subunit 4 isoform 1, mitochondrial	MULTI-MSMS		728.689	3	719.008	2154	0.82581	1.3842	29.304	1.2864	37.597	37.285	38.572	8.2929					3.3304e-19	1	9757	45.696	30.442	1	0.76705	1925300	1289000
AHGSVVKSEDYAFPTYADR	19	1	_(ac)AHGSVVKSEDYAFPTYADR_			1	0	0	P19783	P19783	P19783	Cox4i1	Cytochrome c oxidase subunit 4 isoform 1, mitochondrial	MULTI-MSMS		728.687	3	719.008	2154	0.55012	2.2508	29.482	1.5203	37.595	37.261	38.781	8.1135					1.4462e-06	1	7956	46.494	43.255	1	0.64053	955270	748900
AHGSVVKSEDYAFPTYADR	19	1	_(ac)AHGSVVKSEDYAFPTYADR_			1	0	0	P19783	P19783	P19783	Cox4i1	Cytochrome c oxidase subunit 4 isoform 1, mitochondrial	MULTI-MSMS		728.352	3	719.008	2154	0.084477	2.282	29.395	1.3397	37.587	37.171	38.511	8.1924					1.3185e-13	3	7857	69.148	54.058	1	0.63263	1152800	800310
AHGSVVKSEDYAFPTYADR	19	1	_(ac)AHGSVVKSEDYAFPTYADR_			1	0	0	P19783	P19783	P19783	Cox4i1	Cytochrome c oxidase subunit 4 isoform 1, mitochondrial	MULTI-MSMS		729.023	3	719.008	2154	0.45937	3.7707	29.465	1.6983	39.645	39.093	40.792	10.18					5.3242e-10	1	7888	57.41	40.114	1	0.69747	955030	720850
AHGSVVKSEDYAFPTYADR	19	1	_(ac)AHGSVVKSEDYAFPTYADR_			1	0	0	P19783	P19783	P19783	Cox4i1	Cytochrome c oxidase subunit 4 isoform 1, mitochondrial	MULTI-MATCH			2	1078.01	2154	1.5325	0.65043	40.832	0.79131	34.362	34.004	34.795	-6.4706	0.0028892	0.00052291	NaN	139.66	NaN	0		NaN	NaN	0	0.89436	108480	105400
AHLDATTVLSR	11	0	_AHLDATTVLSR_			0	0	0	P56480	P56480	P56480	Atp5b	ATP synthase subunit beta, mitochondrial	MULTI-MSMS		609.36	2	592.325	1182.64	-0.88758	2.2707	24.553	1.0158	24.553	24.122	25.138	-3.5527e-15					0.0046254	3	6500	83.869	41.993	1	1.4346	1080000	1515500
AHLDATTVLSR	11	0	_AHLDATTVLSR_			0	0	0	P56480	P56480	P56480	Atp5b	ATP synthase subunit beta, mitochondrial	MULTI-MSMS		606.843	2	592.325	1182.64	-0.58364	-1.8829	32.737	0.99792	26.567	26.282	27.28	-6.1701					0.061233	1	8428	50.805	38.015	1	1.332	1096200	1354700
AHLDATTVLSR	11	0	_AHLDATTVLSR_			0	0	0	P56480	P56480	P56480	Atp5b	ATP synthase subunit beta, mitochondrial	MULTI-MSMS		404.566	3	395.219	1182.64	1.0721	5.4082	22.835	3.0695	31.993	31.421	34.491	9.1572					0.12094	2	3147	34.96	15.858	1	1.4432	191030	278400
AHLDATTVLSR	11	0	_AHLDATTVLSR_			0	0	0	P56480	P56480	P56480	Atp5b	ATP synthase subunit beta, mitochondrial	MULTI-MSMS		404.564	3	395.219	1182.64	-0.18007	2.139	22.668	2.5363	29.938	29.544	32.08	7.2692					7.2368e-33	3	4390	124.67	85.044	1	1.5432	4428400	6638400
AHLDATTVLSR	11	0	_AHLDATTVLSR_			0	0	0	P56480	P56480	P56480	Atp5b	ATP synthase subunit beta, mitochondrial	MULTI-MSMS		404.565	3	395.219	1182.64	-0.89235	3.7333	22.908	2.3851	32.141	31.279	33.664	9.2322					0.012106	2	3467	55.401	52.178	1	1.5245	174950	260030
AHLDATTVLSR	11	0	_AHLDATTVLSR_			0	0	0	P56480	P56480	P56480	Atp5b	ATP synthase subunit beta, mitochondrial	MULTI-MSMS		609.359	2	592.325	1182.64	-0.91168	1.111	24.281	0.92279	24.521	24.089	25.012	0.24004					0.0094494	3	6451	71.451	40.351	1	1.4846	1097600	1540300
AHLDATTVLSR	11	0	_AHLDATTVLSR_			0	0	0	P56480	P56480	P56480	Atp5b	ATP synthase subunit beta, mitochondrial	MULTI-MSMS		406.575	3	395.219	1182.64	-0.3519	2.6474	24.281	1.4519	24.521	23.815	25.267	0.24004					0.0003342	2	6450	83.397	56.77	1	1.6519	1452000	2265200
AHLDATTVLSR	11	0	_AHLDATTVLSR_			0	0	0	P56480	P56480	P56480	Atp5b	ATP synthase subunit beta, mitochondrial	MULTI-MSMS		1211.68	1	1183.64	1182.64	0.0032871	1.2365	24.278	0.7027	24.518	24.268	24.971	0.24004					0.006911	2	6505	78.098	51.656	1	1.3533	115180	169890
AHLDATTVLSR	11	0	_AHLDATTVLSR_			0	0	0	P56480	P56480	P56480	Atp5b	ATP synthase subunit beta, mitochondrial	MULTI-MSMS		404.563	3	395.219	1182.64	-1.7384	-2.9067	31.118	1.7426	26.324	25.599	27.341	-4.7931					4.0795e-56	5	8242	132.25	88.737	1	2.1918	4575000	7782600
AHLDATTVLSR	11	0	_AHLDATTVLSR_			0	0	0	P56480	P56480	P56480	Atp5b	ATP synthase subunit beta, mitochondrial	MULTI-MSMS		606.341	2	592.325	1182.64	-0.57466	-3.3227	31.096	0.97673	26.303	25.943	26.92	-4.7931					0.0023317	2	8244	91.087	50.736	1	1.6574	857620	1323800
AHLDATTVLSR	11	0	_AHLDATTVLSR_			0	0	0	P56480	P56480	P56480	Atp5b	ATP synthase subunit beta, mitochondrial	MULTI-MSMS		406.575	3	395.219	1182.64	-0.78885	2.5158	22.696	1.3716	29.997	29.462	30.833	7.3007					1.135e-43	4	4506	127.83	88.833	1	1.5192	5872300	8533900
AHLDATTVLSR	11	0	_AHLDATTVLSR_			0	0	0	P56480	P56480	P56480	Atp5b	ATP synthase subunit beta, mitochondrial	MULTI-MSMS		406.574	3	395.219	1182.64	0.13363	1.0819	22.285	1.8009	29.939	29.439	31.24	7.6538					5.9466e-44	5	4519	131.83	89.616	1	1.5933	5152000	7583600
AHLDATTVLSR	11	0	_AHLDATTVLSR_			0	0	0	P56480	P56480	P56480	Atp5b	ATP synthase subunit beta, mitochondrial	MSMS	0	404.564	3	395.219	1182.64	NaN	NaN	22.305	1	31.881	31.381	32.381	9.5764					0.024321	1	3880	62.633	18.863	1
AHLDATTVLSR	11	0	_AHLDATTVLSR_			0	0	0	P56480	P56480	P56480	Atp5b	ATP synthase subunit beta, mitochondrial	ISO-MSMS	1	406.575	3	395.219	1182.64	-0.21368	NaN	22.192	1.9931	31.979	31.397	33.39	9.7873					0.00093423	1	3884	113.47	113.47	1	1.4605	729670	1096900
AHLDATTVLSR	11	0	_AHLDATTVLSR_			0	0	0	P56480	P56480	P56480	Atp5b	ATP synthase subunit beta, mitochondrial	MULTI-MSMS		406.575	3	395.219	1182.64	0.77145	2.6174	24.376	1.3581	24.608	24.002	25.36	0.2317					4.1655e-07	5	6642	103.34	60.598	1	2.0615	3151400	5780600
AHLDATTVLSR	11	0	_AHLDATTVLSR_			0	0	0	P56480	P56480	P56480	Atp5b	ATP synthase subunit beta, mitochondrial	MULTI-MSMS		606.343	2	592.325	1182.64	-1.2551	0.66999	24.372	1.1465	24.604	24.214	25.36	0.2317					1.4587e-06	4	6648	122.28	73.184	1	1.819	1612000	2785500
AHLDATTVLSR	11	0	_AHLDATTVLSR_			0	0	0	P56480	P56480	P56480	Atp5b	ATP synthase subunit beta, mitochondrial	MULTI-MSMS		1217.71	1	1183.64	1182.64	0.73864	1.6223	24.372	0.52609	24.604	24.372	24.899	0.2317					0.004477	1	6670	85.67	63.677	1	1.7934	87609	165740
AHLDATTVLSR	11	0	_AHLDATTVLSR_			0	0	0	P56480	P56480	P56480	Atp5b	ATP synthase subunit beta, mitochondrial	MULTI-MSMS		606.341	2	592.325	1182.64	0.44487	-1.4919	33.866	1.145	26.752	26.276	27.421	-7.1147					0.00090156	3	8995	109.44	47.331	1	1.7734	1376900	2363600
AHLDATTVLSR	11	0	_AHLDATTVLSR_			0	0	0	P56480	P56480	P56480	Atp5b	ATP synthase subunit beta, mitochondrial	MSMS	0	404.563	3	395.219	1182.64	NaN	NaN	21.637	1	29.772	29.272	30.272	8.1342					0.029153	1	5864	76.843	40.165	1
AHLDATTVLSR	11	0	_AHLDATTVLSR_			0	0	0	P56480	P56480	P56480	Atp5b	ATP synthase subunit beta, mitochondrial	MSMS	0	404.563	3	395.219	1182.64	NaN	NaN	21.74	1	29.875	29.375	30.375	8.1342					3.8128e-11	1	5942	105.46	51.201	1
AHLDATTVLSR	11	0	_AHLDATTVLSR_			0	0	0	P56480	P56480	P56480	Atp5b	ATP synthase subunit beta, mitochondrial	MULTI-MSMS		406.574	3	395.219	1182.64	-1.6414	-0.73229	21.785	1.8932	29.978	29.31	31.203	8.1927					7.5318e-07	3	5759	106.29	67.143	1	2.0843	2535300	4935200
AHLDATTVLSR	11	0	_AHLDATTVLSR_			0	0	0	P56480	P56480	P56480	Atp5b	ATP synthase subunit beta, mitochondrial	MULTI-MSMS		406.575	3	395.219	1182.64	0.64885	3.609	21.982	2.1878	29.996	29.435	31.623	8.0137					7.2368e-33	6	4547	124.67	71.943	1	1.8859	9045000	16223000
AHLDATTVLSR	11	0	_AHLDATTVLSR_			0	0	0	P56480	P56480	P56480	Atp5b	ATP synthase subunit beta, mitochondrial	MULTI-MSMS		404.564	3	395.219	1182.64	0.13776	2.3776	21.747	1.4584	29.939	29.376	30.834	8.1921					4.7093e-33	5	4436	123.51	82.23	1	1.901	8320600	15913000
AHLDATTVLSR	11	0	_AHLDATTVLSR_			0	0	0	P56480	P56480	P56480	Atp5b	ATP synthase subunit beta, mitochondrial	MULTI-MATCH			3	395.219	1182.64	-1.5972	0.37157	22.208	2.1157	29.875	29.305	31.421	7.667	-0.090446	-0.0012344	NaN	131.83	NaN	0		NaN	NaN	0	1.6399	2074400	3270200
AHLDATTVLSR	11	0	_AHLDATTVLSR_			0	0	0	P56480	P56480	P56480	Atp5b	ATP synthase subunit beta, mitochondrial	MULTI-MATCH			3	395.219	1182.64	-0.85577	2.1343	21.898	3.0207	31.941	31.227	34.248	10.042	-0.11881	-0.00030966	NaN	55.401	NaN	0		NaN	NaN	0	1.8644	2423000	4269000
AHLDATTVLSR	11	0	_AHLDATTVLSR_			0	0	0	P56480	P56480	P56480	Atp5b	ATP synthase subunit beta, mitochondrial	MULTI-MATCH			3	395.219	1182.64	0.61357	2.7776	22.097	2.3373	32.164	31.617	33.954	10.067	0.10479	0.0014325	NaN	55.401	NaN	0		NaN	NaN	0	1.8323	57676	89939
AHNVAGPGGPIVTKEPVTVQEILQR	25	1	_AHNVAGPGGPIVTKEPVTVQEILQR_			0	0	0	Q3TF37;E9Q9T8;Q3UIK0;O70468	Q3TF37	Q3TF37	Mybpc3	Myosin-binding protein C, cardiac-type	ISO-MSMS	0	667.631	4	653.365	2609.43	-3.2597	NaN	53.238	0.97696	45.629	45.109	46.086	-7.6085					0.00068044	1	17319	59.55	40.172	1	1.1857	308150	277680
AIAELGIYPAVDPLDSTSR	19	0	_AIAELGIYPAVDPLDSTSR_			0	0	0	P56480	P56480	P56480	Atp5b	ATP synthase subunit beta, mitochondrial	MULTI-MSMS		1012.06	2	994.52	1987.03	1.08	4.228	59.591	1.4036	59.591	59.061	60.464	-7.1054e-15					2.5565e-19	4	17378	141.54	133.93	1	0.96868	1164700	955190
AIAELGIYPAVDPLDSTSR	19	0	_AIAELGIYPAVDPLDSTSR_			0	0	0	P56480	P56480	P56480	Atp5b	ATP synthase subunit beta, mitochondrial	MULTI-MSMS		673.032	3	663.349	1987.03	0.47922	5.5143	59.642	1.4263	59.642	58.977	60.404	0					0.0019082	2	17385	58.672	44.514	1	0.85168	268990	164580
AIAELGIYPAVDPLDSTSR	19	0	_AIAELGIYPAVDPLDSTSR_			0	0	0	P56480	P56480	P56480	Atp5b	ATP synthase subunit beta, mitochondrial	MULTI-MSMS		675.04	3	663.349	1987.03	1.1334	2.504	64.85	1.8059	60.983	60.305	62.111	-3.8662					3.81e-06	2	19732	67.995	66.303	1	1.0521	228640	133590
AIAELGIYPAVDPLDSTSR	19	0	_AIAELGIYPAVDPLDSTSR_			0	0	0	P56480	P56480	P56480	Atp5b	ATP synthase subunit beta, mitochondrial	MULTI-MSMS		673.029	3	663.349	1987.03	0.37556	2.8612	59.335	1.194	59.576	59.091	60.286	0.24004					0.0020115	2	17062	58.49	53.16	1	0.87358	407410	279050
AIAELGIYPAVDPLDSTSR	19	0	_AIAELGIYPAVDPLDSTSR_			0	0	0	P56480	P56480	P56480	Atp5b	ATP synthase subunit beta, mitochondrial	MULTI-MSMS		673.032	3	663.349	1987.03	0.54582	5.8835	48.561	1.5024	58.547	57.897	59.4	9.9857					5.4682e-05	2	10829	66.874	63.213	1	0.76807	256220	151080
AIAELGIYPAVDPLDSTSR	19	0	_AIAELGIYPAVDPLDSTSR_			0	0	0	P56480	P56480	P56480	Atp5b	ATP synthase subunit beta, mitochondrial	ISO-MSMS	1	674.705	3	663.349	1987.03	0.96352	NaN	59.367	1.2645	59.599	59.125	60.389	0.2317					0.0098721	1	18739	57.482	46.427	1	1.2309	76520	126280
AIAELGIYPAVDPLDSTSR	19	0	_AIAELGIYPAVDPLDSTSR_			0	0	0	P56480	P56480	P56480	Atp5b	ATP synthase subunit beta, mitochondrial	MSMS	0	672.693	3	663.349	1987.03	NaN	NaN	59.39	1	59.621	59.121	60.121	0.2317					0.008059	1	18744	67.43	48.394	1
AIAELGIYPAVDPLDSTSR	19	0	_AIAELGIYPAVDPLDSTSR_			0	0	0	P56480	P56480	P56480	Atp5b	ATP synthase subunit beta, mitochondrial	MULTI-MSMS		673.029	3	663.349	1987.03	0.83625	2.9782	66.359	1.704	61.059	60.282	61.986	-5.3					0.0020115	2	21548	58.49	54.941	1	1.4025	504450	533330
AIAELGIYPAVDPLDSTSR	19	0	_AIAELGIYPAVDPLDSTSR_			0	0	0	P56480	P56480	P56480	Atp5b	ATP synthase subunit beta, mitochondrial	MULTI-MSMS		672.695	3	663.349	1987.03	1.5876	3.9653	48.34	1.932	58.523	57.838	59.77	10.183					0.0011386	2	13852	60.034	56.373	1	1.1837	142510	134430
AIAELGIYPAVDPLDSTSR	19	0	_AIAELGIYPAVDPLDSTSR_			0	0	0	P56480	P56480	P56480	Atp5b	ATP synthase subunit beta, mitochondrial	MULTI-MATCH			2	994.52	1987.03	1.5041	0.53539	63.79	1.7506	61.001	60.335	62.086	-2.7886	0.44734	-6.2397e-05	NaN	141.32	NaN	0		NaN	NaN	0	0.85551	1722900	1169000
AIAELGIYPAVDPLDSTSR	19	0	_AIAELGIYPAVDPLDSTSR_			0	0	0	P56480	P56480	P56480	Atp5b	ATP synthase subunit beta, mitochondrial	MULTI-MATCH			2	994.52	1987.03	1.9302	1.8888	66.37	1.9336	61.07	60.282	62.216	-5.3	0.51598	0.00078523	NaN	141.32	NaN	0		NaN	NaN	0	1.248	2769600	2831600
AIEEQVAVIYAGVR	14	0	_AIEEQVAVIYAGVR_			0	0	0	Q03265;D3Z6F5	Q03265	Q03265	Atp5a1	ATP synthase subunit alpha, mitochondrial;ATP synthase subunit alpha	MSMS	1	776.451	2	759.42	1516.82	NaN	NaN	51.939	1	45.569	45.069	46.069	-6.3705					0.012116	1	16264	83.397	55.188	1
AIEEQVAVIYAGVR	14	0	_AIEEQVAVIYAGVR_			0	0	0	Q03265;D3Z6F5	Q03265	Q03265	Atp5a1	ATP synthase subunit alpha, mitochondrial;ATP synthase subunit alpha	ISO-MSMS	1	776.452	2	759.42	1516.82	-0.2011	NaN	53.483	0.95124	45.875	45.47	46.421	-7.6085					0.018431	1	17350	98.353	66.757	1	0.48765	1138700	833680
AIPEGQFIDSR	11	0	_AIPEGQFIDSR_			0	0	0	Q02566;Q91Z83	Q02566;Q91Z83	Q02566	Myh6;Myh7	Myosin-6;Myosin-7	MULTI-MSMS		630.833	2	616.817	1231.62	-1.2391	-0.79172	32.517	0.61509	32.749	32.543	33.158	0.2317					0.031011	1	10524	58.592	32.078	1	0.99473	723200	740850
AIPPESLTR	9	0	_AIPPESLTR_			0	0	0	E9Q800;Q8CAQ8-3;Q8CAQ8-2;Q8CAQ8;Q8CAQ8-5;A0A0U1RQ14	E9Q800	E9Q800	Immt	MICOS complex subunit Mic60	MULTI-MSMS		506.294	2	492.28	982.545	-2.0769	-2.8208	32.602	1.828	25.487	24.761	26.589	-7.1147					0.084241	1	8361	54.436	19.505	1	1.2165	384070	379280
AISACEFMFEETR	13	0	_AISACEFMFEETR_			0	0	0	A0A0R4J083;P51174	A0A0R4J083	A0A0R4J083	Acadl	Long-chain specific acyl-CoA dehydrogenase, mitochondrial	MULTI-MSMS		813.38	2	795.85	1589.69	2.5522	3.4865	38.763	0.99228	46.032	45.63	46.623	7.2692					0.0020374	2	10574	79.286	59.5	1	1.9905	134020	349370
AISACEFMFEETR	13	0	_AISACEFMFEETR_			0	0	0	A0A0R4J083;P51174	A0A0R4J083	A0A0R4J083	Acadl	Long-chain specific acyl-CoA dehydrogenase, mitochondrial	MULTI-MSMS		809.87	2	795.85	1589.69	1.1296	3.2704	38.78	0.97487	46.081	45.62	46.595	7.3007					0.00019995	2	11326	89.548	82.42	1	2.1595	146800	337430
AISACEFMFEETR	13	0	_AISACEFMFEETR_			0	0	0	A0A0R4J083;P51174	A0A0R4J083	A0A0R4J083	Acadl	Long-chain specific acyl-CoA dehydrogenase, mitochondrial	MULTI-MSMS		809.865	2	795.85	1589.69	1.5778	3.2268	38.443	1.252	46.096	45.764	47.016	7.6538					0.037239	2	11550	54.7	39.128	1	2.1828	240920	527510
AISACEFMFEETR	13	0	_AISACEFMFEETR_			0	0	0	A0A0R4J083;P51174	A0A0R4J083	A0A0R4J083	Acadl	Long-chain specific acyl-CoA dehydrogenase, mitochondrial	MULTI-MSMS		810.37	2	795.85	1589.69	1.1646	2.5855	38.076	1.114	46.09	45.775	46.889	8.0137					1.6507e-07	1	11829	106.29	90.661	1	1.828	386680	672270
AISACEFMFEETR	13	0	_AISACEFMFEETR_			0	0	0	A0A0R4J083;P51174	A0A0R4J083	A0A0R4J083	Acadl	Long-chain specific acyl-CoA dehydrogenase, mitochondrial	MULTI-MATCH			2	795.85	1589.69	2.1678	3.2325	38.011	1.1153	46.103	45.792	46.907	8.0926	0.02255	0.0008895	NaN	106.29	NaN	0		NaN	NaN	0	1.7404	483090	869720
AISKTAVAPIER	12	1	_AISKTAVAPIER_			0	0	0	P51881	P51881	P51881	Slc25a5	ADP/ATP translocase 2;ADP/ATP translocase 2, N-terminally processed	MULTI-MSMS		441.961	3	419.25	1254.73	-27087	-27084	18.913	0.5676	26.412	26.215	26.783	7.4989					0.015196	1	4075	61.423	35.011	1	2.3245	56825	148860
AISPQEQEAVSPDISTTER	19	0	_AISPQEQEAVSPDISTTER_			0	0	0	D3Z7D5;Q02788	D3Z7D5	D3Z7D5	Col6a2	Collagen alpha-2(VI) chain	MULTI-MSMS		1047.04	2	1029.5	2056.99	1.3972	1.6832	32.613	0.63989	32.613	32.357	32.997	0					1.2562e-13	2	9804	109.83	89.092	1	0.92924	169070	151400
AISPQEQEAVSPDISTTER	19	0	_AISPQEQEAVSPDISTTER_			0	0	0	D3Z7D5;Q02788	D3Z7D5	D3Z7D5	Col6a2	Collagen alpha-2(VI) chain	MULTI-MSMS		1044.02	2	1029.5	2056.99	0.3381	-1.8497	28.286	0.93777	35.953	35.63	36.568	7.667					5.8974e-68	2	8472	156	156	1	0.93979	358530	363940
AISPQEQEAVSPDISTTER	19	0	_AISPQEQEAVSPDISTTER_			0	0	0	D3Z7D5;Q02788	D3Z7D5	D3Z7D5	Col6a2	Collagen alpha-2(VI) chain	MULTI-MSMS		1043.52	2	1029.5	2056.99	-0.63152	-1.2735	28.444	0.74062	35.943	35.701	36.442	7.4988					3.9775e-50	2	8965	142.45	117	1	0.9625	348550	342760
AISPQEQEAVSPDISTTER	19	0	_AISPQEQEAVSPDISTTER_			0	0	0	D3Z7D5;Q02788	D3Z7D5	D3Z7D5	Col6a2	Collagen alpha-2(VI) chain	MULTI-MSMS		1044.02	2	1029.5	2056.99	-0.53736	-1.3756	28.508	0.79253	35.89	35.597	36.389	7.382					2.7351e-51	2	9033	145.52	131.51	1	0.99611	352670	331760
AISPQEQEAVSPDISTTER	19	0	_AISPQEQEAVSPDISTTER_			0	0	0	D3Z7D5;Q02788	D3Z7D5	D3Z7D5	Col6a2	Collagen alpha-2(VI) chain	ISO-MSMS	1	1046.53	2	1029.5	2056.99	-0.67034	NaN	32.4	0.85705	32.632	32.259	33.116	0.2317					0.00016322	1	10446	107.35	77.142	1	1.1414	146660	205770
AISPQEQEAVSPDISTTER	19	0	_AISPQEQEAVSPDISTTER_			0	0	0	D3Z7D5;Q02788	D3Z7D5	D3Z7D5	Col6a2	Collagen alpha-2(VI) chain	MULTI-MSMS		1044.02	2	1029.5	2056.99	-0.18532	-1.5714	27.71	0.92462	35.944	35.571	36.496	8.2343					2.92e-58	2	9056	149.3	149.3	1	1.2542	384040	471810
AISPQEQEAVSPDISTTER	19	0	_AISPQEQEAVSPDISTTER_			0	0	0	D3Z7D5;Q02788	D3Z7D5	D3Z7D5	Col6a2	Collagen alpha-2(VI) chain	MULTI-MSMS		1043.52	2	1029.5	2056.99	-0.32323	-0.56713	27.632	0.69901	35.925	35.705	36.404	8.2929					1.0733e-13	2	8925	110.35	98.733	1	1.2884	349090	461630
AIVDVPVGEELLGR	14	0	_AIVDVPVGEELLGR_			0	0	0	Q03265;D3Z6F5	Q03265	Q03265	Atp5a1	ATP synthase subunit alpha, mitochondrial;ATP synthase subunit alpha	MULTI-MSMS		747.931	2	733.914	1465.81	-2.7371	-1.2797	43.968	0.7244	53.262	52.934	53.658	9.2938					0.028804	1	14300	56.359	26.028	1	0.80396	109610	85139
AIVDVPVGEELLGR	14	0	_AIVDVPVGEELLGR_			0	0	0	Q03265;D3Z6F5	Q03265	Q03265	Atp5a1	ATP synthase subunit alpha, mitochondrial;ATP synthase subunit alpha	MULTI-MATCH			2	733.914	1465.81	-3.712	0.06058	44.05	0.71543	53.264	52.905	53.62	9.2149	0.0012655	-0.00073012	NaN	56.359	NaN	0		NaN	NaN	0	0.77549	87866	67330
AKATAQDNPKSATEQSGTGIR	21	2	_AKATAQDNPKSATEQSGTGIR_			0	0	0	B1AU25;Q9Z0X1	B1AU25	B1AU25	Aifm1	Apoptosis-inducing factor 1, mitochondrial	ISO-MSMS	1	559.074	4	533.524	2130.07	0.49691	NaN	13.741	0.95633	13.741	13.449	14.405	0					1.9222e-09	1	2284	108.18	68.095	1	1.2595	156470	246970
AKATAQDNPKSATEQSGTGIR	21	2	_AKATAQDNPKSATEQSGTGIR_			0	0	0	B1AU25;Q9Z0X1	B1AU25	B1AU25	Aifm1	Apoptosis-inducing factor 1, mitochondrial	MULTI-MSMS		559.071	4	533.524	2130.07	0.59632	1.732	18.824	1.4116	12.654	12.051	13.463	-6.1701					7.3304e-11	4	2924	90.968	70.317	1	1.38	645330	836060
AKATAQDNPKSATEQSGTGIR	21	2	_AKATAQDNPKSATEQSGTGIR_			0	0	0	B1AU25;Q9Z0X1	B1AU25	B1AU25	Aifm1	Apoptosis-inducing factor 1, mitochondrial	MULTI-MSMS		554.55	4	533.524	2130.07	-0.81007	2.3392	17.686	1.5966	12.793	11.864	13.461	-4.8929					4.9988e-32	3	2766	126.26	89.173	1	1.2306	596450	685430
AKATAQDNPKSATEQSGTGIR	21	2	_AKATAQDNPKSATEQSGTGIR_			0	0	0	B1AU25;Q9Z0X1	B1AU25	B1AU25	Aifm1	Apoptosis-inducing factor 1, mitochondrial	ISO-MSMS	1	559.073	4	533.524	2130.07	0.71806	NaN	13.274	0.69962	20.773	20.427	21.126	7.4989					0.0053123	1	2037	56.017	32.218	1	1.1314	97396	135090
AKATAQDNPKSATEQSGTGIR	21	2	_AKATAQDNPKSATEQSGTGIR_			0	0	0	B1AU25;Q9Z0X1	B1AU25	B1AU25	Aifm1	Apoptosis-inducing factor 1, mitochondrial	MULTI-MSMS		559.324	4	533.524	2130.07	31924	31926	13.347	0.84594	20.829	20.495	21.341	7.4814					2.3235e-14	1	2035	106.49	79.712	1	7.9428	16488	147780
AKATAQDNPKSATEQSGTGIR	21	2	_AKATAQDNPKSATEQSGTGIR_			0	0	0	B1AU25;Q9Z0X1	B1AU25	B1AU25	Aifm1	Apoptosis-inducing factor 1, mitochondrial	ISO-MSMS	0	554.801	4	533.524	2130.07	-1.5957	NaN	13.671	0.82954	13.804	13.487	14.317	0.1323					0.090191	1	2156	42.904	4.9345	1	1.1543	122970	111200
AKATAQDNPKSATEQSGTGIR	21	2	_AKATAQDNPKSATEQSGTGIR_			0	0	0	B1AU25;Q9Z0X1	B1AU25	B1AU25	Aifm1	Apoptosis-inducing factor 1, mitochondrial	MULTI-MSMS		559.324	4	533.524	2130.07	0.73979	3.3396	19.891	1.5265	12.679	12.016	13.543	-7.2125					2.9478e-30	4	3266	123.6	100.07	1	1.1836	1018700	1112900
AKATAQDNPKSATEQSGTGIR	21	2	_AKATAQDNPKSATEQSGTGIR_			0	0	0	B1AU25;Q9Z0X1	B1AU25	B1AU25	Aifm1	Apoptosis-inducing factor 1, mitochondrial	ISO-MSMS	1	559.074	4	533.524	2130.07	0.13902	NaN	12.968	0.5888	21.062	20.889	21.478	8.0938					0.011973	1	1940	53.625	29.793	1	1.0853	64758	106660
AKDAEEGPVEDTKPKPSR	18	3	_AKDAEEGPVEDTKPKPSR_			0	0	0	A0A087WQP1;A0A087WRX3;K3W4R6;K3W4R7;Q6P3Z7;J3QQ13;P50752-2;P50752-3;P50752-4;P50752	A0A087WQP1	A0A087WQP1	Tnnt2	Troponin T, cardiac muscle	MULTI-MSMS		517.538	4	489.252	1952.98	-0.1935	5.8027	12.823	0.76677	12.964	12.405	13.172	0.14063					6.39e-05	2	1934	68.129	63.151	1	0.58341	132020	114610
AKDVKFGADAR	11	2	_AKDVKFGADAR_			0	0	0	P63038;D3Z7J9;D3Z2F2	P63038	P63038	Hspd1	60 kDa heat shock protein, mitochondrial	MULTI-MSMS		631.37	2	589.32	1176.63	-0.6719	4.562	13.352	1.0348	13.352	13.069	14.104	0					0.053259	1	2148	60.434	48.208	1	0.81425	305360	254390
AKDVKFGADAR	11	2	_AKDVKFGADAR_			0	0	0	P63038;D3Z7J9;D3Z2F2	P63038	P63038	Hspd1	60 kDa heat shock protein, mitochondrial	MULTI-MSMS		631.368	2	589.32	1176.63	0.64875	2.1401	12.662	1.2542	22.051	21.827	23.081	9.3892					0.0094903	1	1803	84.17	57.055	1	1.1502	140290	162670
AKDVKFGADAR	11	2	_AKDVKFGADAR_			0	0	0	P63038;D3Z7J9;D3Z2F2	P63038	P63038	Hspd1	60 kDa heat shock protein, mitochondrial	MULTI-MSMS		631.369	2	589.32	1176.63	-0.88128	3.1004	13.318	0.88144	13.45	13.224	14.106	0.1323					0.0094862	3	2009	73.781	61.344	1	0.79966	387920	343640
AKDVKFGADAR	11	2	_AKDVKFGADAR_			0	0	0	P63038;D3Z7J9;D3Z2F2	P63038	P63038	Hspd1	60 kDa heat shock protein, mitochondrial	MULTI-MSMS		631.369	2	589.32	1176.63	1.3784	2.8216	12.35	1.3426	22.192	21.943	23.286	9.8426					0.059382	1	1745	60.547	31.461	1	0.80767	164810	170520
AKDVKFGADAR	11	2	_AKDVKFGADAR_			0	0	0	P63038;D3Z7J9;D3Z2F2	P63038	P63038	Hspd1	60 kDa heat shock protein, mitochondrial	MULTI-MSMS		631.368	2	589.32	1176.63	0.69355	2.6203	12.356	1.6109	22.239	21.783	23.393	9.8826					0.0045084	1	1744	84.17	57.055	1	0.80541	226880	184170
AKDVKFGADAR	11	2	_AKDVKFGADAR_			0	0	0	P63038;D3Z7J9;D3Z2F2	P63038	P63038	Hspd1	60 kDa heat shock protein, mitochondrial	MULTI-MATCH			2	589.32	1176.63	-1.4031	4.3305	13.265	0.97084	13.406	13.13	14.1	0.14063	0.0033168	-0.00045983	NaN	73.781	NaN	0		NaN	NaN	0	0.99651	466750	515210
AKLQTENGELAR	12	1	_AKLQTENGELAR_			0	0	0	Q02566	Q02566	Q02566	Myh6	Myosin-6	MULTI-MSMS		462.6	3	443.909	1328.7	21048	21050	21.566	0.78424	15.396	14.893	15.677	-6.1701					0.003739	1	3783	75.479	39.194	1	1.6223	637410	1023200
AKLQTENGELAR	12	1	_AKLQTENGELAR_			0	0	0	Q02566	Q02566	Q02566	Myh6	Myosin-6	ISO-MSMS	0	462.599	3	443.909	1328.7	-4.735	NaN	14.613	0.62455	22.095	21.926	22.551	7.4814					0.00024351	1	2401	93.839	59.973	1	0.40945	445410	122420
AKLQTENGELAR	12	1	_AKLQTENGELAR_			0	0	0	Q02566	Q02566	Q02566	Myh6	Myosin-6	MSMS	0	462.598	3	443.909	1328.7	NaN	NaN	22.72	1	15.407	14.907	15.907	-7.3127					0.0084446	1	4228	92.247	60.65	1
AKLQTENGELAR	12	1	_AKLQTENGELAR_			0	0	0	Q02566	Q02566	Q02566	Myh6	Myosin-6	MULTI-SECPEP		463.604	3	443.909	1328.7	21038	21045	14.123	0.72027	22.317	22.056	22.776	8.1934					0.059126	1	2283	59.607	38.767	1	1.0259	184690	176410
AKLVRPPVQVYGIEGR	16	1	_AKLVRPPVQVYGIEGR_			0	0	1	F6XVM5;Q9DB20	F6XVM5	F6XVM5	Atp5o	ATP synthase subunit O, mitochondrial	ISO-MSMS	0	460.532	4	446.265	1781.03	-0.052049	NaN	41.357	1.1907	34.887	34.447	35.638	-6.4706					0.081319	1	12280	55.186	35.863	1	1.3767	1408000	1674600
AKLVRPPVQVYGIEGR	16	1	_AKLVRPPVQVYGIEGR_			0	0	1	F6XVM5;Q9DB20	F6XVM5	F6XVM5	Atp5o	ATP synthase subunit O, mitochondrial	ISO-MSMS	0	613.706	3	594.684	1781.03	-0.50404	NaN	39.468	0.72105	34.374	34.2	34.922	-5.0936					0.01727	2	12119	66.436	45.498	1	1.1295	898640	907030
AKLVRPPVQVYGIEGR	16	1	_AKLVRPPVQVYGIEGR_			0	0	1	F6XVM5;Q9DB20	F6XVM5	F6XVM5	Atp5o	ATP synthase subunit O, mitochondrial	ISO-MSMS	0	460.532	4	446.265	1781.03	-0.13023	NaN	39.469	1.4231	34.376	34.061	35.484	-5.0936					0.028745	1	12099	117.08	106.94	1	1.1254	4339500	4144900
AKLVRPPVQVYGIEGR	16	1	_AKLVRPPVQVYGIEGR_			0	0	1	F6XVM5;Q9DB20	F6XVM5	F6XVM5	Atp5o	ATP synthase subunit O, mitochondrial	ISO-MSMS	0	460.532	4	446.265	1781.03	0.52578	NaN	30.373	1.2818	30.605	30.222	31.504	0.2317					0.04074	1	9427	60.209	44.267	1	1.0371	5487500	5061900
AKLVRPPVQVYGIEGR	16	1	_AKLVRPPVQVYGIEGR_			0	0	1	F6XVM5;Q9DB20	F6XVM5	F6XVM5	Atp5o	ATP synthase subunit O, mitochondrial	ISO-MSMS	0	460.531	4	446.265	1781.03	0.59043	NaN	42.172	1.9858	34.757	34.178	36.164	-7.4152					0.098047	1	12771	53.777	53.777	1	1.0623	3396500	3097900
AKNAAGVISKGSESTGPVTCR	21	2	_AKNAAGVISKGSESTGPVTCR_			0	0	0	E9Q8N1;E9Q8K5;A2ASS6-2;A2ASS6	E9Q8N1	E9Q8N1	Ttn	Titin	ISO-MSMS	1	549.073	4	523.272	2089.06	1.2048	NaN	16.989	0.73397	16.989	16.743	17.477	0					0.0086061	1	3496	54.834	34.743	1	1.6134	58962	189930
AKNAAGVISKGSESTGPVTCR	21	2	_AKNAAGVISKGSESTGPVTCR_			0	0	0	E9Q8N1;E9Q8K5;A2ASS6-2;A2ASS6	E9Q8N1	E9Q8N1	Ttn	Titin	ISO-MSMS	1	549.073	4	523.272	2089.06	-1.3168	NaN	16.219	1.3478	23.986	23.613	24.961	7.7672					4.1892e-05	1	2931	66.536	43.089	1	1.9085	50068	235730
AKNAAGVISKGSESTGPVTCR	21	2	_AKNAAGVISKGSESTGPVTCR_			0	0	0	E9Q8N1;E9Q8K5;A2ASS6-2;A2ASS6	E9Q8N1	E9Q8N1	Ttn	Titin	ISO-MSMS	1	549.072	4	523.272	2089.06	0.51005	NaN	16.934	0.57407	17.075	16.817	17.391	0.14063					0.0038886	1	3485	56.529	35.878	1	1.2552	169150	174070
AKNAAGVISKGSESTGPVTCR	21	2	_AKNAAGVISKGSESTGPVTCR_			0	0	0	E9Q8N1;E9Q8K5;A2ASS6-2;A2ASS6	E9Q8N1	E9Q8N1	Ttn	Titin	ISO-MSMS	1	549.073	4	523.272	2089.06	-2.0977	NaN	16.421	0.92512	23.975	23.739	24.664	7.5543					0.042704	1	2549	47.499	31.005	1	1.0263	41692	60506
AKNAAGVISKGSESTGPVTCR	21	2	_AKNAAGVISKGSESTGPVTCR_			0	0	0	E9Q8N1;E9Q8K5;A2ASS6-2;A2ASS6	E9Q8N1	E9Q8N1	Ttn	Titin	MULTI-MSMS		548.822	4	523.272	2089.06	0.88269	0.9384	16.392	1.2132	25.881	25.455	26.668	9.4892					7.7363e-05	1	2672	61.276	46.506	1	1.3971	58363	112600
AKNAAGVISKGSESTGPVTCR	21	2	_AKNAAGVISKGSESTGPVTCR_			0	0	0	E9Q8N1;E9Q8K5;A2ASS6-2;A2ASS6	E9Q8N1	E9Q8N1	Ttn	Titin	ISO-MSMS	1	548.822	4	523.272	2089.06	0.24929	NaN	16.935	1.1033	17.067	16.747	17.851	0.1323					0.037258	1	3421	48.229	35.38	1	0.83788	202970	212230
AKNAAGVISKGSESTGPVTCR	21	2	_AKNAAGVISKGSESTGPVTCR_			0	0	0	E9Q8N1;E9Q8K5;A2ASS6-2;A2ASS6	E9Q8N1	E9Q8N1	Ttn	Titin	MULTI-MSMS		549.073	4	523.272	2089.06	-3.1677	1.5443	16.094	1.2255	24.008	23.317	24.543	7.9142					0.063357	1	2490	40.137	18.334	1	0.94753	63210	63819
AKNAAGVISKGSESTGPVTCR	21	2	_AKNAAGVISKGSESTGPVTCR_			0	0	0	E9Q8N1;E9Q8K5;A2ASS6-2;A2ASS6	E9Q8N1	E9Q8N1	Ttn	Titin	ISO-MSMS	1	549.072	4	523.272	2089.06	3.037	NaN	15.793	1.4571	25.736	25.323	26.78	9.9425					0.0090582	1	2585	54.672	32.869	1	0.8533	82428	93183
AKNAAGVISKGSESTGPVTCR	21	2	_AKNAAGVISKGSESTGPVTCR_			0	0	0	E9Q8N1;E9Q8K5;A2ASS6-2;A2ASS6	E9Q8N1	E9Q8N1	Ttn	Titin	ISO-MSMS	1	549.072	4	523.272	2089.06	-0.16559	NaN	15.73	1.1161	25.712	25.349	26.465	9.9825					0.05256	1	2604	46.178	24.645	1	0.93232	96636	106500
AKNAAGVISKGSESTGPVTCR	21	2	_AKNAAGVISKGSESTGPVTCR_			0	0	0	E9Q8N1;E9Q8K5;A2ASS6-2;A2ASS6	E9Q8N1	E9Q8N1	Ttn	Titin	MULTI-MATCH			4	523.272	2089.06	1.1358	-0.3166	16.275	1.7316	25.903	25.254	26.986	9.6282	0.011005	0.0003427	NaN	61.276	NaN	0		NaN	NaN	0	1.4208	44628	107870
AKNAAGVISKGSESTGPVTCR	21	2	_AKNAAGVISKGSESTGPVTCR_			0	0	0	E9Q8N1;E9Q8K5;A2ASS6-2;A2ASS6	E9Q8N1	E9Q8N1	Ttn	Titin	MULTI-MATCH			4	523.272	2089.06	-2.8929	2.9696	15.95	1.1573	24.144	23.743	24.9	8.1934	0.067905	0.00010644	NaN	40.137	NaN	0		NaN	NaN	0	0.90994	311410	343430
ALANPLYCPDYR	12	0	_ALANPLYCPDYR_			0	0	0	Q9DB77	Q9DB77	Q9DB77	Uqcrc2	Cytochrome b-c1 complex subunit 2, mitochondrial	ISO-MSMS	1	744.386	2	726.851	1451.69	-4.4675	NaN	37.707	1.0792	37.707	37.207	38.286	0					0.00029369	1	11913	112.36	90.12	1	NaN	38248	374080
ALANPLYCPDYR	12	0	_ALANPLYCPDYR_			0	0	0	Q9DB77	Q9DB77	Q9DB77	Uqcrc2	Cytochrome b-c1 complex subunit 2, mitochondrial	MULTI-MSMS		743.884	2	726.851	1451.69	2.3083	4.5674	32.648	1.1336	39.917	39.519	40.653	7.2692					0.0016772	1	8325	85.256	64.386	1	1.4863	289670	538330
ALANPLYCPDYR	12	0	_ALANPLYCPDYR_			0	0	0	Q9DB77	Q9DB77	Q9DB77	Uqcrc2	Cytochrome b-c1 complex subunit 2, mitochondrial	MULTI-MSMS		744.386	2	726.851	1451.69	-0.58032	1.801	32.783	1.1056	42.015	41.32	42.425	9.2322					0.00012817	1	5595	93.058	85.459	1	1.1578	24011	52047
ALANPLYCPDYR	12	0	_ALANPLYCPDYR_			0	0	0	Q9DB77	Q9DB77	Q9DB77	Uqcrc2	Cytochrome b-c1 complex subunit 2, mitochondrial	MULTI-MSMS		743.883	2	726.851	1451.69	2.95	5.9719	32.847	0.81242	41.961	41.538	42.35	9.1139					0.0002866	1	8236	90.685	70.924	1	1.677	110760	154360
ALANPLYCPDYR	12	0	_ALANPLYCPDYR_			0	0	0	Q9DB77	Q9DB77	Q9DB77	Uqcrc2	Cytochrome b-c1 complex subunit 2, mitochondrial	ISO-MSMS	1	743.884	2	726.851	1451.69	0.71744	NaN	32.664	1.0944	39.965	39.635	40.729	7.3007					0.00047541	1	8769	122.26	94.245	1	1.5771	313350	587820
ALANPLYCPDYR	12	0	_ALANPLYCPDYR_			0	0	0	Q9DB77	Q9DB77	Q9DB77	Uqcrc2	Cytochrome b-c1 complex subunit 2, mitochondrial	MULTI-MSMS		743.884	2	726.851	1451.69	1.5304	3.6497	32.308	1.0591	41.885	41.359	42.418	9.5764					2.7699e-05	2	6847	102.52	77.138	1	1.2681	140390	188260
ALANPLYCPDYR	12	0	_ALANPLYCPDYR_			0	0	0	Q9DB77	Q9DB77	Q9DB77	Uqcrc2	Cytochrome b-c1 complex subunit 2, mitochondrial	MULTI-MSMS		740.868	2	726.851	1451.69	0.50507	4.786	32.113	1.3685	41.901	41.212	42.58	9.7873					5.9508e-05	2	6859	109.42	88.549	1	1.2207	139170	191400
ALANPLYCPDYR	12	0	_ALANPLYCPDYR_			0	0	0	Q9DB77	Q9DB77	Q9DB77	Uqcrc2	Cytochrome b-c1 complex subunit 2, mitochondrial	MULTI-MSMS		740.869	2	726.851	1451.69	1.932	6.1815	32.402	0.87168	41.991	41.613	42.485	9.5891					0.0005787	2	8478	87.298	61.639	1	1.2525	129330	183530
ALANPLYCPDYR	12	0	_ALANPLYCPDYR_			0	0	0	Q9DB77	Q9DB77	Q9DB77	Uqcrc2	Cytochrome b-c1 complex subunit 2, mitochondrial	ISO-MSMS	1	743.884	2	726.851	1451.69	1.7326	NaN	45.69	1.2752	38.177	37.46	38.735	-7.513					0.046601	1	14133	81.338	59.252	1	1.4775	124920	560290
ALANPLYCPDYR	12	0	_ALANPLYCPDYR_			0	0	0	Q9DB77	Q9DB77	Q9DB77	Uqcrc2	Cytochrome b-c1 complex subunit 2, mitochondrial	MULTI-MSMS		743.883	2	726.851	1451.69	0.63548	4.057	31.759	0.77522	39.951	39.574	40.349	8.1924					1.1586e-11	4	8952	131.28	121.05	1	1.6767	459920	778600
ALANPLYCPDYR	12	0	_ALANPLYCPDYR_			0	0	0	Q9DB77	Q9DB77	Q9DB77	Uqcrc2	Cytochrome b-c1 complex subunit 2, mitochondrial	MULTI-MATCH			2	726.851	1451.69	0.47023	4.5309	32.736	1.4908	42.055	41.315	42.805	9.3192	0.087123	-0.0011874	NaN	102.52	NaN	0		NaN	NaN	0	1.0973	22172	34941
ALANPLYCPDYR	12	0	_ALANPLYCPDYR_			0	0	0	Q9DB77	Q9DB77	Q9DB77	Uqcrc2	Cytochrome b-c1 complex subunit 2, mitochondrial	MULTI-MATCH			2	726.851	1451.69	2.3614	3.7959	31.86	0.84619	39.974	39.662	40.508	8.1135	0.026303	0.00070242	NaN	131.28	NaN	0		NaN	NaN	0	1.6523	476510	824380
ALDEATKYALDR	12	1	_ALDEATKYALDR_			0	0	0	P45952	P45952	P45952	Acadm	Medium-chain specific acyl-CoA dehydrogenase, mitochondrial	MULTI-MSMS		474.594	3	455.905	1364.69	20496	20498	24.226	1.5227	31.88	31.152	32.675	7.6538					0.05584	1	5407	51.875	23.069	1	1.4147	1290800	1153300
ALDEATKYALDR	12	1	_ALDEATKYALDR_			0	0	0	P45952	P45952	P45952	Acadm	Medium-chain specific acyl-CoA dehydrogenase, mitochondrial	MULTI-MATCH			3	455.905	1364.69	20497	20499	24.595	1.0153	31.895	31.269	32.284	7.3007	-0.6479	0.00029077	NaN	51.875	NaN	0		NaN	NaN	0	1.4324	1268700	1202800
ALDEATKYALDR	12	1	_ALDEATKYALDR_			0	0	0	P45952	P45952	P45952	Acadm	Medium-chain specific acyl-CoA dehydrogenase, mitochondrial	MULTI-MATCH			3	455.905	1364.69	20497	20502	24.068	2.5168	33.855	32.548	35.064	9.7873	1.3116	8.172e-05	NaN	51.875	NaN	0		NaN	NaN	0	1.0553	324690	382570
ALDFSEAPSFTQPLANR	17	0	_ALDFSEAPSFTQPLANR_			0	0	0	Q3TF37;E9Q9T8;Q3UIK0;O70468	Q3TF37	Q3TF37	Mybpc3	Myosin-binding protein C, cardiac-type	MULTI-MSMS		950.001	2	932.465	1862.92	-0.92802	0.15765	51.858	0.66321	52.098	51.789	52.453	0.24004					3.6871e-41	2	15368	140.24	123.61	1	0.86636	95758	97167
ALDFSEAPSFTQPLANR	17	0	_ALDFSEAPSFTQPLANR_			0	0	0	Q3TF37;E9Q9T8;Q3UIK0;O70468	Q3TF37	Q3TF37	Mybpc3	Myosin-binding protein C, cardiac-type	ISO-MSMS	1	633.671	3	621.979	1862.92	0.29205	NaN	43.017	1.1841	52.902	52.521	53.705	9.8855					0.005752	1	9682	100.23	59.95	1	0.89248	140690	138970
ALDFSEAPSFTQPLANR	17	0	_ALDFSEAPSFTQPLANR_			0	0	0	Q3TF37;E9Q9T8;Q3UIK0;O70468	Q3TF37	Q3TF37	Mybpc3	Myosin-binding protein C, cardiac-type	MULTI-MSMS		631.658	3	621.979	1862.92	3.2324	2.3237	43.289	1.0663	52.878	52.513	53.58	9.5891					0.0015931	1	11826	64.665	58.55	1	0.87231	107880	77000
ALDFSEAPSFTQPLANR	17	0	_ALDFSEAPSFTQPLANR_			0	0	0	Q3TF37;E9Q9T8;Q3UIK0;O70468	Q3TF37	Q3TF37	Mybpc3	Myosin-binding protein C, cardiac-type	ISO-MSMS	1	949.505	2	932.465	1862.92	4.4344	NaN	51.826	0.48179	52.157	51.851	52.333	0.33103					0.0043526	1	16969	99.539	67.504	1	0.88653	83824	93422
ALDFSEAPSFTQPLANR	17	0	_ALDFSEAPSFTQPLANR_			0	0	0	Q3TF37;E9Q9T8;Q3UIK0;O70468	Q3TF37	Q3TF37	Mybpc3	Myosin-binding protein C, cardiac-type	ISO-MSMS	0	946.983	2	932.465	1862.92	2.1657	NaN	51.826	0.51121	52.157	51.944	52.455	0.33103					0.0063613	1	16987	105.17	73.328	1	0.88775	96821	80882
ALDFSEAPSFTQPLANR	17	0	_ALDFSEAPSFTQPLANR_			0	0	0	Q3TF37;E9Q9T8;Q3UIK0;O70468	Q3TF37	Q3TF37	Mybpc3	Myosin-binding protein C, cardiac-type	MULTI-MSMS		631.66	3	621.979	1862.92	-2.0679	1.3087	42.834	1.0254	51.948	51.571	52.597	9.1147					0.00023439	1	13693	75.376	65.454	1	0.95807	178490	149330
ALDFSEAPSFTQPLANR	17	0	_ALDFSEAPSFTQPLANR_			0	0	0	Q3TF37;E9Q9T8;Q3UIK0;O70468	Q3TF37	Q3TF37	Mybpc3	Myosin-binding protein C, cardiac-type	MULTI-MSMS		631.66	3	621.979	1862.92	-0.34738	0.35332	42.775	1.0358	51.969	51.623	52.659	9.1937					0.0010452	2	13848	66.913	55.868	1	0.98503	155140	151180
ALDFSEAPSFTQPLANR	17	0	_ALDFSEAPSFTQPLANR_			0	0	0	Q3TF37;E9Q9T8;Q3UIK0;O70468	Q3TF37	Q3TF37	Mybpc3	Myosin-binding protein C, cardiac-type	ISO-MSMS	0	631.659	3	621.979	1862.92	2.4405	NaN	42.874	1.1612	52.816	52.382	53.543	9.9425					0.004987	1	12097	68.576	56.303	1	0.84006	130360	71912
ALDFSEAPSFTQPLANR	17	0	_ALDFSEAPSFTQPLANR_			0	0	0	Q3TF37;E9Q9T8;Q3UIK0;O70468	Q3TF37	Q3TF37	Mybpc3	Myosin-binding protein C, cardiac-type	MULTI-MATCH			3	621.979	1862.92	2.9617	2.6422	43.434	0.80574	51.836	51.573	52.378	8.4019	-0.68519	0.00062529	NaN	64.665	NaN	0		NaN	NaN	0	1.0313	111410	123000
ALDFSEAPSFTQPLANR	17	0	_ALDFSEAPSFTQPLANR_			0	0	0	Q3TF37;E9Q9T8;Q3UIK0;O70468	Q3TF37	Q3TF37	Mybpc3	Myosin-binding protein C, cardiac-type	MULTI-MATCH			3	621.979	1862.92	2.4047	4.6496	43.274	1.6159	52.85	52.328	53.944	9.5764	0.32856	-0.00041391	NaN	64.665	NaN	0		NaN	NaN	0	0.86112	197690	143840
ALDFSEAPSFTQPLANR	17	0	_ALDFSEAPSFTQPLANR_			0	0	0	Q3TF37;E9Q9T8;Q3UIK0;O70468	Q3TF37	Q3TF37	Mybpc3	Myosin-binding protein C, cardiac-type	MULTI-MATCH			2	932.465	1862.92	1.4687	1.2005	58.683	0.74154	51.578	51.279	52.021	-7.1054	-0.25984	0.0025774	NaN	140.24	NaN	0		NaN	NaN	0	0.79459	125060	121950
ALDLLMENGECR	12	0	_ALDLLMENGECR_			0	0	0	Q8K2B3	Q8K2B3	Q8K2B3	Sdha	Succinate dehydrogenase [ubiquinone] flavoprotein subunit, mitochondrial	MULTI-MSMS		485.579	3	474.223	1419.65	-0.44166	4.1341	33.275	0.74329	41.389	41.033	41.776	8.1135					0.035978	1	9729	55.261	47.537	1	1.6659	69424	178400
ALDLLMENGECR	12	0	_ALDLLMENGECR_			0	0	0	Q8K2B3	Q8K2B3	Q8K2B3	Sdha	Succinate dehydrogenase [ubiquinone] flavoprotein subunit, mitochondrial	ISO-MSMS	1	485.58	3	474.223	1419.65	0.9446	NaN	33.247	0.81358	41.439	41.058	41.872	8.1924					0.081092	1	9637	58.674	58.674	1	2.1355	61212	175960
ALDPAEQHLR	10	0	_(ac)ALDPAEQHLR_			1	0	0	Q9CPZ8	Q9CPZ8	Q9CPZ8	Cmc1	COX assembly mitochondrial protein homolog	MULTI-MSMS		596.311	2	596.309	1190.6	-28563	-28562	34.277	1.7754	28.107	27.749	29.525	-6.1701					0.00010698	1	9139	98.458	74.303	1	2.4132	227260	671430
ALDPAEQHLR	10	0	_(ac)ALDPAEQHLR_			1	0	0	Q9CPZ8	Q9CPZ8	Q9CPZ8	Cmc1	COX assembly mitochondrial protein homolog	ISO-MSMS	-1	596.315	2	596.309	1190.6	-3.3261	NaN	24.954	1.1812	34.531	33.98	35.161	9.5764					0.08195	1	4701	70.256	47.516	1
ALDPAEQHLR	10	0	_(ac)ALDPAEQHLR_			1	0	0	Q9CPZ8	Q9CPZ8	Q9CPZ8	Cmc1	COX assembly mitochondrial protein homolog	ISO-MSMS	-1	596.313	2	596.309	1190.6	-0.55469	NaN	24.793	0.84416	34.62	34.28	35.125	9.8274					0.073383	1	5650	74.92	49.997	1
ALDPAEQHLR	10	0	_(ac)ALDPAEQHLR_			1	0	0	Q9CPZ8	Q9CPZ8	Q9CPZ8	Cmc1	COX assembly mitochondrial protein homolog	ISO-MSMS	-1	596.313	2	596.309	1190.6	-1.2139	NaN	24.572	0.96027	34.615	34.336	35.296	10.042					0.05738	1	5773	78.149	53.012	1
ALEGLKGDLAGR	12	1	_ALEGLKGDLAGR_			0	0	0	Q6P8J7	Q6P8J7	Q6P8J7	Ckmt2	Creatine kinase S-type, mitochondrial	MULTI-MSMS		423.273	3	400.563	1198.67	0.89342	4.8295	24.37	1.3355	24.37	23.979	25.314	0					2.1645e-05	3	6403	92.781	49.951	1	1.5245	2776700	4558600
ALEGLKGDLAGR	12	1	_ALEGLKGDLAGR_			0	0	0	Q6P8J7	Q6P8J7	Q6P8J7	Ckmt2	Creatine kinase S-type, mitochondrial	MULTI-MSMS		423.272	3	400.563	1198.67	0.24168	0.44862	33.183	1.5014	27.013	26.588	28.089	-6.1701					4.5902e-05	1	8626	89.301	50.667	1	1.7142	4255200	7479500
ALEGLKGDLAGR	12	1	_ALEGLKGDLAGR_			0	0	0	Q6P8J7	Q6P8J7	Q6P8J7	Ckmt2	Creatine kinase S-type, mitochondrial	MULTI-MSMS		423.274	3	400.563	1198.67	1.1162	5.5177	22.893	2.6573	32.05	31.421	34.078	9.1572					0.013118	2	3157	53.252	28.909	1	1.3383	199180	351620
ALEGLKGDLAGR	12	1	_ALEGLKGDLAGR_			0	0	0	Q6P8J7	Q6P8J7	Q6P8J7	Ckmt2	Creatine kinase S-type, mitochondrial	MULTI-MSMS		423.273	3	400.563	1198.67	-0.55038	3.233	22.679	2.1283	29.948	29.496	31.624	7.2692					2.9434e-06	3	4388	105.66	58.432	1	1.5785	4899600	8076200
ALEGLKGDLAGR	12	1	_ALEGLKGDLAGR_			0	0	0	Q6P8J7	Q6P8J7	Q6P8J7	Ckmt2	Creatine kinase S-type, mitochondrial	MULTI-MSMS		634.406	2	600.341	1198.67	-0.010479	2.2584	22.657	1.1812	29.926	29.544	30.725	7.2692					0.00032513	1	4392	90.108	38.254	1	1.5388	600890	863730
ALEGLKGDLAGR	12	1	_ALEGLKGDLAGR_			0	0	0	Q6P8J7	Q6P8J7	Q6P8J7	Ckmt2	Creatine kinase S-type, mitochondrial	MULTI-MSMS		419.252	3	400.563	1198.67	1.1232	3.0483	24.079	1.4062	24.319	23.897	25.303	0.24004					0.0069192	2	6402	70.089	32.43	1	1.2185	1956400	2650400
ALEGLKGDLAGR	12	1	_ALEGLKGDLAGR_			0	0	0	Q6P8J7	Q6P8J7	Q6P8J7	Ckmt2	Creatine kinase S-type, mitochondrial	MULTI-MSMS		634.406	2	600.341	1198.67	-0.67352	2.4276	24.091	1.031	24.331	24.015	25.046	0.24004					4.3174e-24	2	6388	139.86	68.479	1	1.2002	734130	951700
ALEGLKGDLAGR	12	1	_ALEGLKGDLAGR_			0	0	0	Q6P8J7	Q6P8J7	Q6P8J7	Ckmt2	Creatine kinase S-type, mitochondrial	MULTI-MSMS		423.273	3	400.563	1198.67	-0.057792	4.7916	22.706	1.3716	30.007	29.462	30.833	7.3007					2.4692e-07	2	4505	106.54	59.902	1	1.3588	7047300	10054000
ALEGLKGDLAGR	12	1	_ALEGLKGDLAGR_			0	0	0	Q6P8J7	Q6P8J7	Q6P8J7	Ckmt2	Creatine kinase S-type, mitochondrial	ISO-MSMS	0	628.374	2	600.341	1198.67	1.5018	NaN	22.79	1.0044	30.091	29.692	30.697	7.3007					0.0076473	1	4554	82.261	25.531	1	0.73064	668380	573580
ALEGLKGDLAGR	12	1	_ALEGLKGDLAGR_			0	0	0	Q6P8J7	Q6P8J7	Q6P8J7	Ckmt2	Creatine kinase S-type, mitochondrial	MULTI-MSMS		423.272	3	400.563	1198.67	0.56677	3.3695	22.292	1.332	29.946	29.439	30.771	7.6538					4.2942e-17	2	4518	113.69	77.984	1	1.3845	6522600	8869300
ALEGLKGDLAGR	12	1	_ALEGLKGDLAGR_			0	0	0	Q6P8J7	Q6P8J7	Q6P8J7	Ckmt2	Creatine kinase S-type, mitochondrial	MULTI-MSMS		634.405	2	600.341	1198.67	0.36919	2.0205	22.285	0.91202	29.939	29.619	30.531	7.6538					0.00037218	1	4529	89.403	33.836	1	1.2607	681970	907960
ALEGLKGDLAGR	12	1	_ALEGLKGDLAGR_			0	0	0	Q6P8J7	Q6P8J7	Q6P8J7	Ckmt2	Creatine kinase S-type, mitochondrial	MULTI-MSMS		423.273	3	400.563	1198.67	-0.50722	3.1763	24.186	1.3581	24.418	24.002	25.36	0.2317					0.0038015	3	6530	72.496	26.388	1	1.3466	3196900	4607300
ALEGLKGDLAGR	12	1	_ALEGLKGDLAGR_			0	0	0	Q6P8J7	Q6P8J7	Q6P8J7	Ckmt2	Creatine kinase S-type, mitochondrial	MULTI-MSMS		423.273	3	400.563	1198.67	0.31739	5.6173	21.983	1.9718	29.996	29.435	31.407	8.0137					3.7869e-05	2	4532	92.295	55.611	1	1.4263	7893300	12386000
ALEGLKGDLAGR	12	1	_ALEGLKGDLAGR_			0	0	0	Q6P8J7	Q6P8J7	Q6P8J7	Ckmt2	Creatine kinase S-type, mitochondrial	MULTI-MSMS		634.406	2	600.341	1198.67	0.39416	4.1726	21.984	1.0418	29.998	29.631	30.673	8.0137					7.8726e-06	3	4563	118.4	52.535	1	1.121	1074800	1271500
ALEGLKGDLAGR	12	1	_ALEGLKGDLAGR_			0	0	0	Q6P8J7	Q6P8J7	Q6P8J7	Ckmt2	Creatine kinase S-type, mitochondrial	MULTI-MSMS		423.273	3	400.563	1198.67	1.416	4.5108	21.753	1.5154	29.945	29.519	31.034	8.1921					7.1324e-05	2	4435	85.672	49.369	1	1.4546	8035400	12384000
ALEGLKGDLAGR	12	1	_ALEGLKGDLAGR_			0	0	0	Q6P8J7	Q6P8J7	Q6P8J7	Ckmt2	Creatine kinase S-type, mitochondrial	MULTI-MSMS		634.406	2	600.341	1198.67	0.81329	2.4755	21.759	0.91668	29.951	29.664	30.581	8.1921					0.00014097	2	4451	92.866	50.99	1	1.2058	988470	1342500
ALEGLKGDLAGR	12	1	_ALEGLKGDLAGR_			0	0	0	Q6P8J7	Q6P8J7	Q6P8J7	Ckmt2	Creatine kinase S-type, mitochondrial	MULTI-MATCH			2	600.341	1198.67	-1.2659	3.4009	24.376	0.96965	24.376	24.088	25.058	-3.5527e-15	0.0012149	-0.00021027	NaN	139.86	NaN	0		NaN	NaN	0	1.6557	534940	937330
ALEGLKGDLAGR	12	1	_ALEGLKGDLAGR_			0	0	0	Q6P8J7	Q6P8J7	Q6P8J7	Ckmt2	Creatine kinase S-type, mitochondrial	MULTI-MATCH			3	400.563	1198.67	0.71709	-0.48966	31.365	1.526	26.572	26.277	27.803	-4.7931	-0.22028	0.00021407	NaN	89.301	NaN	0		NaN	NaN	0	1.4304	4587400	6653900
ALEGLKGDLAGR	12	1	_ALEGLKGDLAGR_			0	0	0	Q6P8J7	Q6P8J7	Q6P8J7	Ckmt2	Creatine kinase S-type, mitochondrial	MULTI-MATCH			2	600.341	1198.67	-0.3753	-1.3403	22.492	0.47557	29.891	29.65	30.126	7.3987	-0.049766	-0.00088136	NaN	118.4	NaN	0		NaN	NaN	0	1.2409	145780	194830
ALEGLKGDLAGR	12	1	_ALEGLKGDLAGR_			0	0	0	Q6P8J7	Q6P8J7	Q6P8J7	Ckmt2	Creatine kinase S-type, mitochondrial	MULTI-MATCH			2	600.341	1198.67	-1.3422	1.8295	24.186	0.97769	24.418	24.112	25.089	0.2317	0.043036	-0.00030187	NaN	139.86	NaN	0		NaN	NaN	0	1.3019	868760	1210800
ALGQNPTQAEVLR	13	0	_ALGQNPTQAEVLR_			0	0	0	A0A0G2JDW2;P09542;A0A0G2JDM3	A0A0G2JDW2	A0A0G2JDW2	Myl3	Myosin light chain 3	ISO-MSMS	0	712.898	2	698.881	1395.75	-1.6584	NaN	25.176	0.57374	32.445	32.146	32.719	7.2692					0.0023832	1	5389	113.93	113.93	1	0.38869	342520	117300
ALGQNPTQAEVLR	13	0	_ALGQNPTQAEVLR_			0	0	0	A0A0G2JDW2;P09542;A0A0G2JDM3	A0A0G2JDW2	A0A0G2JDW2	Myl3	Myosin light chain 3	ISO-MSMS	0	712.898	2	698.881	1395.75	-0.38232	NaN	25.403	0.65667	34.635	34.275	34.932	9.2322					0.054283	1	4012	85.533	60.147	1	0.47227	84773	35258
ALGQNPTQAEVLR	13	0	_ALGQNPTQAEVLR_			0	0	0	A0A0G2JDW2;P09542;A0A0G2JDM3	A0A0G2JDW2	A0A0G2JDW2	Myl3	Myosin light chain 3	ISO-MSMS	0	712.901	2	698.881	1395.75	-1.1152	NaN	25.391	1.1815	34.628	34.229	35.41	9.2364					0.028275	1	3883	85.958	59.574	1	0.5303	63190	16090
ALGQNPTQAEVLR	13	0	_ALGQNPTQAEVLR_			0	0	0	A0A0G2JDW2;P09542;A0A0G2JDM3	A0A0G2JDW2	A0A0G2JDW2	Myl3	Myosin light chain 3	ISO-MSMS	0	712.896	2	698.881	1395.75	-1.6016	NaN	32.954	1.1032	28.261	27.816	28.919	-4.6933					0.0015577	2	9172	162.26	115.07	1	0.1555	1019900	124180
ALGQNPTQAEVLR	13	0	_ALGQNPTQAEVLR_			0	0	0	A0A0G2JDW2;P09542;A0A0G2JDM3	A0A0G2JDW2	A0A0G2JDW2	Myl3	Myosin light chain 3	ISO-MSMS	0	712.895	2	698.881	1395.75	-1.3251	NaN	25.016	0.48845	32.415	32.212	32.7	7.3987					0.0020546	1	7127	107.03	79.382	1	0.20964	2640900	241950
ALGQNPTQAEVLR	13	0	_ALGQNPTQAEVLR_			0	0	0	A0A0G2JDW2;P09542;A0A0G2JDM3	A0A0G2JDW2	A0A0G2JDW2	Myl3	Myosin light chain 3	MSMS	0	712.899	2	698.881	1395.75	NaN	NaN	25.221	1	34.549	34.049	35.049	9.3282					0.0048334	1	3614	98.048	59.745	1
ALGQNPTQAEVLR	13	0	_ALGQNPTQAEVLR_			0	0	0	A0A0G2JDW2;P09542;A0A0G2JDM3	A0A0G2JDW2	A0A0G2JDW2	Myl3	Myosin light chain 3	MSMS	0	712.897	2	698.881	1395.75	NaN	NaN	24.087	1	32.279	31.779	32.779	8.1927					0.00072343	1	7064	133.89	93.169	1
ALGQNPTQAEVLR	13	0	_ALGQNPTQAEVLR_			0	0	0	A0A0G2JDW2;P09542;A0A0G2JDM3	A0A0G2JDW2	A0A0G2JDW2	Myl3	Myosin light chain 3	ISO-MSMS	0	712.896	2	698.881	1395.75	-1.3183	NaN	24.192	0.92327	32.384	32.1	33.023	8.1921					0.0034881	1	5541	150.46	106.15	1	0.21702	503360	98634
ALKGDVESIEAIQR	14	1	_ALKGDVESIEAIQR_			0	0	0	Q6PB66	Q6PB66	Q6PB66	Lrpprc	Leucine-rich PPR motif-containing protein, mitochondrial	MULTI-MSMS		532.991	3	510.283	1527.83	-2.6124	-2.3853	29.15	0.64951	29.381	29.078	29.727	0.2317					1.4668e-13	2	8871	103.21	95.923	1	3.3066	271180	927800
ALNAAGVSKASEASR	15	1	_ALNAAGVSKASEASR_			0	0	0	E9Q8N1;E9Q8K5;A2ASS6-2;A2ASS6	E9Q8N1	E9Q8N1	Ttn	Titin	MULTI-MSMS		496.612	3	477.923	1430.75	-1.1989	-0.84716	20.947	0.85981	16.054	15.805	16.665	-4.8933					0.042573	1	3877	43.024	21.773	1	1.3762	370220	527080
ALNAAGVSKASEASR	15	1	_ALNAAGVSKASEASR_			0	0	0	E9Q8N1;E9Q8K5;A2ASS6-2;A2ASS6	E9Q8N1	E9Q8N1	Ttn	Titin	MULTI-MATCH			3	477.923	1430.75	-1.0668	3.1053	15.869	0.70092	15.869	15.51	16.211	0	-0.098725	0.00062563	NaN	36.029	NaN	0		NaN	NaN	0	2.3872	112000	280700
ALNAAGVSKASEASR	15	1	_ALNAAGVSKASEASR_			0	0	0	E9Q8N1;E9Q8K5;A2ASS6-2;A2ASS6	E9Q8N1	E9Q8N1	Ttn	Titin	MULTI-MATCH			3	477.923	1430.75	-1.833	2.7148	15.769	0.43146	15.91	15.727	16.159	0.14063	-0.05796	-0.00047299	NaN	36.029	NaN	0		NaN	NaN	0	1.3552	191430	251190
ALNAAGVSKASEASR	15	1	_ALNAAGVSKASEASR_			0	0	0	E9Q8N1;E9Q8K5;A2ASS6-2;A2ASS6	E9Q8N1	E9Q8N1	Ttn	Titin	MULTI-MATCH			3	477.923	1430.75	-2.3096	-0.8962	23.35	1.4544	16.038	15.689	17.143	-7.3127	0.070158	-0.0011563	NaN	36.029	NaN	0		NaN	NaN	0	1.1151	679500	771010
ALNSESNFAR	10	0	_ALNSESNFAR_			0	0	0	Q9CZU6	Q9CZU6	Q9CZU6	Cs	Citrate synthase, mitochondrial	MULTI-MSMS		1142.61	1	1108.54	1107.53	0.55165	2.1384	18.185	0.42513	18.185	18.011	18.437	0					0.023871	2	3966	65.933	54.422	1	1.5979	98156	164550
ALNSESNFAR	10	0	_ALNSESNFAR_			0	0	0	Q9CZU6	Q9CZU6	Q9CZU6	Cs	Citrate synthase, mitochondrial	MSMS	0	568.791	2	554.773	1107.53	NaN	NaN	18.116	1	18.116	17.616	18.616	0					0.12648	1	3957	54.982	14.879	1
ALNSESNFAR	10	0	_ALNSESNFAR_			0	0	0	Q9CZU6	Q9CZU6	Q9CZU6	Cs	Citrate synthase, mitochondrial	MULTI-MSMS		571.806	2	554.773	1107.53	0.065563	3.1695	18.05	1.0873	18.191	17.801	18.889	0.14063					0.0012253	1	3938	114.64	88.902	1	1.5841	1086800	1729400
ALNSESNFAR	10	0	_ALNSESNFAR_			0	0	0	Q9CZU6	Q9CZU6	Q9CZU6	Cs	Citrate synthase, mitochondrial	MULTI-MSMS		571.805	2	554.773	1107.53	0.68904	5.0783	18.117	1.1122	18.15	17.751	18.863	0.032965					3.4908e-70	2	3892	166.07	111.91	1	1.5864	1337300	2197100
ALNSESNFAR	10	0	_ALNSESNFAR_			0	0	0	Q9CZU6	Q9CZU6	Q9CZU6	Cs	Citrate synthase, mitochondrial	MULTI-MSMS		568.791	2	554.773	1107.53	-0.74302	2.8685	25.049	1.3548	17.736	17.012	18.367	-7.3127					0.069535	1	5066	50.805	23.674	1	1.3903	278400	450910
ALNSESNFAR	10	0	_ALNSESNFAR_			0	0	0	Q9CZU6	Q9CZU6	Q9CZU6	Cs	Citrate synthase, mitochondrial	MULTI-MATCH			1	1108.54	1107.53	-0.080238	0.2649	18.036	0.59073	18.177	17.868	18.459	0.14063	-0.0041424	-0.00036544	NaN	65.933	NaN	0		NaN	NaN	0	1.4471	100700	139800
ALPAGQLTSLPDYASR	16	0	_ALPAGQLTSLPDYASR_			0	0	0	Q9CQN1	Q9CQN1	Q9CQN1	Trap1	Heat shock protein 75 kDa, mitochondrial	ISO-MSMS	1	847.974	2	830.439	1658.86	-1.1875	NaN	44.667	0.52629	44.907	44.687	45.213	0.24004					0.11295	1	13535	68.44	52.187	1	NaN	0	162570
ALPAGQLTSLPDYASR	16	0	_ALPAGQLTSLPDYASR_			0	0	0	Q9CQN1	Q9CQN1	Q9CQN1	Trap1	Heat shock protein 75 kDa, mitochondrial	ISO-MSMS	1	847.473	2	830.439	1658.86	-2.3313	NaN	37.854	0.79381	47.443	47.217	48.011	9.5891					0.018885	1	10308	74.987	56.242	1	2.3773	62382	182380
ALPLKVLSR	9	1	_(ac)ALPLKVLSR_			1	0	0	P43023	P43023	P43023	Cox6a2	Cytochrome c oxidase subunit 6A2, mitochondrial	MULTI-MSMS		533.853	2	519.837	1037.66	0.32541	0.54083	55.245	1.3031	49.075	48.64	49.943	-6.1701					0.011962	2	17219	57.59	22.152	1	1.3187	1091700	1465100
ALPLKVLSR	9	1	_(ac)ALPLKVLSR_			1	0	0	P43023	P43023	P43023	Cox6a2	Cytochrome c oxidase subunit 6A2, mitochondrial	MULTI-MSMS		533.854	2	519.837	1037.66	-0.35459	2.6604	39.187	1.9282	46.456	46.037	47.965	7.2692					0.024032	1	10692	48.283	24.128	1	1.4442	652280	890940
ALPLKVLSR	9	1	_(ac)ALPLKVLSR_			1	0	0	P43023	P43023	P43023	Cox6a2	Cytochrome c oxidase subunit 6A2, mitochondrial	MULTI-MSMS		536.871	2	519.837	1037.66	0.2762	2.6363	39.312	1.9218	48.448	48.023	49.945	9.1364					0.071453	1	6852	42.599	14.425	1	1.2901	83458	101690
ALPLKVLSR	9	1	_(ac)ALPLKVLSR_			1	0	0	P43023	P43023	P43023	Cox6a2	Cytochrome c oxidase subunit 6A2, mitochondrial	MULTI-MSMS		536.87	2	519.837	1037.66	-0.16956	3.3719	46.341	1.2274	46.581	46.184	47.411	0.24004					0.019247	1	13954	48.283	14.194	1	1.1583	551120	703710
ALPLKVLSR	9	1	_(ac)ALPLKVLSR_			1	0	0	P43023	P43023	P43023	Cox6a2	Cytochrome c oxidase subunit 6A2, mitochondrial	MULTI-MSMS		533.853	2	519.837	1037.66	-0.26515	0.072804	53.528	1.2507	48.635	48.262	49.513	-4.8929					0.0093695	1	17602	44.377	17.684	1	1.05	1583000	1799400
ALPLKVLSR	9	1	_(ac)ALPLKVLSR_			1	0	0	P43023	P43023	P43023	Cox6a2	Cytochrome c oxidase subunit 6A2, mitochondrial	MULTI-MSMS		536.869	2	519.837	1037.66	-0.03804	1.8457	38.566	1.5214	48.537	48.037	49.558	9.9713					0.045559	1	5961	52.716	15.158	1	0.78143	44924	37031
ALPLKVLSR	9	1	_(ac)ALPLKVLSR_			1	0	0	P43023	P43023	P43023	Cox6a2	Cytochrome c oxidase subunit 6A2, mitochondrial	MULTI-MATCH			2	519.837	1037.66	0.81406	2.5184	39.537	1.7462	48.564	48.255	50.001	9.0264	0.006562	-0.00019334	NaN	60.436	NaN	0		NaN	NaN	0	1.1752	102120	110770
ALPLKVLSR	9	1	_(ac)ALPLKVLSR_			1	0	0	P43023	P43023	P43023	Cox6a2	Cytochrome c oxidase subunit 6A2, mitochondrial	MULTI-MATCH			2	519.837	1037.66	1.0967	4.1923	39.456	1.7654	48.57	48.236	50.001	9.1139	0.01322	0.00010048	NaN	60.436	NaN	0		NaN	NaN	0	1.3343	276830	374030
ALPLKVLSR	9	1	_(ac)ALPLKVLSR_			1	0	0	P43023	P43023	P43023	Cox6a2	Cytochrome c oxidase subunit 6A2, mitochondrial	MULTI-MATCH			2	519.837	1037.66	-0.46306	2.6038	38.827	1.6737	46.566	46.251	47.925	7.7393	-0.91177	-4.1285e-05	NaN	66.621	NaN	0		NaN	NaN	0	1.2292	770220	954520
ALQALHSSGVGLR	13	0	_(ac)ALQALHSSGVGLR_			1	0	0	D6RGT1;G3UWL8;G5E881;Q3TUH1-2;Q3TUH1	D6RGT1	D6RGT1	Tamm41	Phosphatidate cytidylyltransferase, mitochondrial	ISO-MSMS	-1	675.88	2	675.878	1349.74	0.50152	NaN	40.435	0.95892	40.576	40.297	41.256	0.14063					0.026832	1	12247	90.827	48.109	1
ALQALHSSGVGLR	13	0	_(ac)ALQALHSSGVGLR_			1	0	0	D6RGT1;G3UWL8;G5E881;Q3TUH1-2;Q3TUH1	D6RGT1	D6RGT1	Tamm41	Phosphatidate cytidylyltransferase, mitochondrial	ISO-MSMS	-1	675.88	2	675.878	1349.74	0.058891	NaN	40.353	1.1329	40.585	40.263	41.396	0.23163					0.0040838	1	13719	128.01	51.55	1
ALQALHSSGVGLR	13	0	_(ac)ALQALHSSGVGLR_			1	0	0	D6RGT1;G3UWL8;G5E881;Q3TUH1-2;Q3TUH1	D6RGT1	D6RGT1	Tamm41	Phosphatidate cytidylyltransferase, mitochondrial	MULTI-MSMS		675.879	2	675.878	1349.74	-82948	-82947	49.703	0.96018	42.092	41.659	42.619	-7.6109					1.4168e-09	2	15891	85.533	47.977	1	0.10876	1016400	54086
ALQSVPETQVSILDNGLR	18	0	_ALQSVPETQVSILDNGLR_			0	0	0	Q9CZ13;A0A0A6YW82	Q9CZ13	Q9CZ13	Uqcrc1	Cytochrome b-c1 complex subunit 1, mitochondrial	MULTI-MSMS		984.545	2	970.526	1939.04	0.036691	1.1461	49.611	1.5174	49.611	49.13	50.647	0					0.0073151	2	15145	78.964	60.394	1	1.8048	150260	268820
ALQSVPETQVSILDNGLR	18	0	_ALQSVPETQVSILDNGLR_			0	0	0	Q9CZ13;A0A0A6YW82	Q9CZ13	Q9CZ13	Uqcrc1	Cytochrome b-c1 complex subunit 1, mitochondrial	MULTI-MSMS		659.047	3	647.353	1939.04	1.6471	4.2576	49.563	0.92358	49.563	49.219	50.142	0					5.1676e-05	1	15134	69.979	39.412	1	2.4255	56866	133550
ALQSVPETQVSILDNGLR	18	0	_ALQSVPETQVSILDNGLR_			0	0	0	Q9CZ13;A0A0A6YW82	Q9CZ13	Q9CZ13	Uqcrc1	Cytochrome b-c1 complex subunit 1, mitochondrial	ISO-MSMS	1	659.041	3	647.353	1939.04	1.5143	NaN	55.856	1.3885	49.987	49.421	50.809	-5.8696					0.00085103	1	17418	67.995	40.498	1	1.8049	162860	329050
ALQSVPETQVSILDNGLR	18	0	_ALQSVPETQVSILDNGLR_			0	0	0	Q9CZ13;A0A0A6YW82	Q9CZ13	Q9CZ13	Uqcrc1	Cytochrome b-c1 complex subunit 1, mitochondrial	MULTI-MSMS		985.045	2	970.526	1939.04	-0.092282	-0.13611	49.431	1.2067	49.671	49.329	50.536	0.24004					0.00062949	2	14741	81.92	68.492	1	1.6213	262600	426860
ALQSVPETQVSILDNGLR	18	0	_ALQSVPETQVSILDNGLR_			0	0	0	Q9CZ13;A0A0A6YW82	Q9CZ13	Q9CZ13	Uqcrc1	Cytochrome b-c1 complex subunit 1, mitochondrial	MULTI-MSMS		658.711	3	647.353	1939.04	-0.9969	2.2141	49.389	0.91612	49.629	49.254	50.171	0.24004					0.00017341	1	14733	66.779	48.641	1	1.5473	124520	211470
ALQSVPETQVSILDNGLR	18	0	_ALQSVPETQVSILDNGLR_			0	0	0	Q9CZ13;A0A0A6YW82	Q9CZ13	Q9CZ13	Uqcrc1	Cytochrome b-c1 complex subunit 1, mitochondrial	MULTI-MSMS		657.028	3	647.353	1939.04	-0.94838	0.48327	54.622	1.1488	50.03	49.728	50.877	-4.5924					0.014855	1	18009	52.784	43.927	1	1.5269	256850	425430
ALQSVPETQVSILDNGLR	18	0	_ALQSVPETQVSILDNGLR_			0	0	0	Q9CZ13;A0A0A6YW82	Q9CZ13	Q9CZ13	Uqcrc1	Cytochrome b-c1 complex subunit 1, mitochondrial	MULTI-MSMS		657.034	3	647.353	1939.04	-0.097699	1.8734	49.275	1.1251	49.607	49.177	50.302	0.33103					0.00028978	2	16368	65.47	56.673	1	1.8767	139890	292350
ALQSVPETQVSILDNGLR	18	0	_ALQSVPETQVSILDNGLR_			0	0	0	Q9CZ13;A0A0A6YW82	Q9CZ13	Q9CZ13	Uqcrc1	Cytochrome b-c1 complex subunit 1, mitochondrial	MULTI-MSMS		985.045	2	970.526	1939.04	-0.1289	-0.79852	49.282	1.1884	49.613	49.321	50.51	0.33103					1.7919e-05	2	16347	107.65	102.65	1	1.9251	345080	623020
ALQSVPETQVSILDNGLR	18	0	_ALQSVPETQVSILDNGLR_			0	0	0	Q9CZ13;A0A0A6YW82	Q9CZ13	Q9CZ13	Uqcrc1	Cytochrome b-c1 complex subunit 1, mitochondrial	MULTI-MSMS		988.059	2	970.526	1939.04	0.25404	0.42211	57.262	1.0192	50.057	49.588	50.607	-7.2055					0.00058022	2	18741	78.763	66.202	1	1.9421	360880	712750
ALQSVPETQVSILDNGLR	18	0	_ALQSVPETQVSILDNGLR_			0	0	0	Q9CZ13;A0A0A6YW82	Q9CZ13	Q9CZ13	Uqcrc1	Cytochrome b-c1 complex subunit 1, mitochondrial	MULTI-MSMS		659.043	3	647.353	1939.04	-0.47552	1.6161	41.114	1.5074	49.829	49.552	51.059	8.7148					8.3562e-19	5	13013	116.29	116.29	1	2.0489	678530	1426900
ALQSVPETQVSILDNGLR	18	0	_ALQSVPETQVSILDNGLR_			0	0	0	Q9CZ13;A0A0A6YW82	Q9CZ13	Q9CZ13	Uqcrc1	Cytochrome b-c1 complex subunit 1, mitochondrial	MULTI-MSMS		659.044	3	647.353	1939.04	-0.61873	1.8375	41.034	1.6524	49.827	49.54	51.192	8.7937					2.271e-42	4	13137	141.22	137.67	1	2.0541	553760	1447600
ALQSVPETQVSILDNGLR	18	0	_ALQSVPETQVSILDNGLR_			0	0	0	Q9CZ13;A0A0A6YW82	Q9CZ13	Q9CZ13	Uqcrc1	Cytochrome b-c1 complex subunit 1, mitochondrial	MULTI-MSMS		658.709	3	647.353	1939.04	0.76729	2.4516	41.228	1.7283	51.171	50.757	52.485	9.9425					2.2468e-05	3	11602	84.035	84.035	1	2.366	314960	339110
ALQSVPETQVSILDNGLR	18	0	_ALQSVPETQVSILDNGLR_			0	0	0	Q9CZ13;A0A0A6YW82	Q9CZ13	Q9CZ13	Uqcrc1	Cytochrome b-c1 complex subunit 1, mitochondrial	MULTI-MSMS		658.71	3	647.353	1939.04	0.8938	2.7846	41.165	1.5582	51.147	50.82	52.379	9.9825					0.00031599	2	11994	65.175	47.923	1	0.72539	330730	454570
ALQSVPETQVSILDNGLR	18	0	_ALQSVPETQVSILDNGLR_			0	0	0	Q9CZ13;A0A0A6YW82	Q9CZ13	Q9CZ13	Uqcrc1	Cytochrome b-c1 complex subunit 1, mitochondrial	MULTI-MATCH			2	970.526	1939.04	-0.23694	-0.4449	55.841	0.89949	49.971	49.602	50.502	-5.8696	0.18662	-0.00051748	NaN	107.65	NaN	0		NaN	NaN	0	1.9242	129370	269770
ALQTIYGAEAR	11	0	_ALQTIYGAEAR_			0	0	0	Q8K2B3	Q8K2B3	Q8K2B3	Sdha	Succinate dehydrogenase [ubiquinone] flavoprotein subunit, mitochondrial	MULTI-MSMS		613.852	2	596.82	1191.62	1.144	0.18808	33.104	1.0122	26.934	26.663	27.675	-6.1701					0.0005179	4	8610	96.342	69.227	1	1.9474	817890	1637700
ALQTIYGAEAR	11	0	_ALQTIYGAEAR_			0	0	0	Q8K2B3	Q8K2B3	Q8K2B3	Sdha	Succinate dehydrogenase [ubiquinone] flavoprotein subunit, mitochondrial	MULTI-MSMS		613.854	2	596.82	1191.62	0.0084467	3.3736	23.906	1.0251	33.063	32.744	33.769	9.1572					0.00014064	2	3322	99.815	54.249	1	1.4819	55394	83621
ALQTIYGAEAR	11	0	_ALQTIYGAEAR_			0	0	0	Q8K2B3	Q8K2B3	Q8K2B3	Sdha	Succinate dehydrogenase [ubiquinone] flavoprotein subunit, mitochondrial	ISO-MSMS	1	613.854	2	596.82	1191.62	0.22189	NaN	23.812	0.88688	31.081	30.781	31.668	7.2692					0.0040211	1	4869	98.249	98.249	1	1.5872	920010	1794600
ALQTIYGAEAR	11	0	_ALQTIYGAEAR_			0	0	0	Q8K2B3	Q8K2B3	Q8K2B3	Sdha	Succinate dehydrogenase [ubiquinone] flavoprotein subunit, mitochondrial	MULTI-MSMS		613.854	2	596.82	1191.62	-5.7628	-0.48125	24.032	0.99894	33.268	32.827	33.826	9.2364					0.006911	1	3613	78.098	49.889	1	1.5347	65852	99319
ALQTIYGAEAR	11	0	_ALQTIYGAEAR_			0	0	0	Q8K2B3	Q8K2B3	Q8K2B3	Sdha	Succinate dehydrogenase [ubiquinone] flavoprotein subunit, mitochondrial	MULTI-MSMS		613.853	2	596.82	1191.62	-3.4466	-0.37081	24.111	0.64181	33.138	32.797	33.438	9.0264					1.4672e-06	2	5021	122.26	82.953	1	1.5047	445340	676460
ALQTIYGAEAR	11	0	_ALQTIYGAEAR_			0	0	0	Q8K2B3	Q8K2B3	Q8K2B3	Sdha	Succinate dehydrogenase [ubiquinone] flavoprotein subunit, mitochondrial	ISO-MSMS	1	613.854	2	596.82	1191.62	-6.2619	NaN	24.059	0.78521	33.078	32.779	33.564	9.0196					0.0064032	1	5109	115.18	74.188	1	1.5421	427920	723790
ALQTIYGAEAR	11	0	_ALQTIYGAEAR_			0	0	0	Q8K2B3	Q8K2B3	Q8K2B3	Sdha	Succinate dehydrogenase [ubiquinone] flavoprotein subunit, mitochondrial	MSMS	1	613.856	2	596.82	1191.62	NaN	NaN	24.091	1	33.058	32.558	33.558	8.9666					0.058813	1	3462	74.162	44.353	1
ALQTIYGAEAR	11	0	_ALQTIYGAEAR_			0	0	0	Q8K2B3	Q8K2B3	Q8K2B3	Sdha	Succinate dehydrogenase [ubiquinone] flavoprotein subunit, mitochondrial	MULTI-MSMS		610.841	2	596.82	1191.62	-2.2031	2.2332	25.974	0.53708	26.214	25.873	26.41	0.24004					7.365e-06	2	7174	119.75	74.435	1	1.9904	489330	956330
ALQTIYGAEAR	11	0	_ALQTIYGAEAR_			0	0	0	Q8K2B3	Q8K2B3	Q8K2B3	Sdha	Succinate dehydrogenase [ubiquinone] flavoprotein subunit, mitochondrial	ISO-MSMS	1	613.851	2	596.82	1191.62	-0.84543	NaN	31.694	0.79827	26.901	26.661	27.46	-4.7931					0.0067006	2	8547	119.68	82.66	1	1.9867	944110	2018200
ALQTIYGAEAR	11	0	_ALQTIYGAEAR_			0	0	0	Q8K2B3	Q8K2B3	Q8K2B3	Sdha	Succinate dehydrogenase [ubiquinone] flavoprotein subunit, mitochondrial	MSMS	0	610.835	2	596.82	1191.62	NaN	NaN	31.604	1	26.811	26.311	27.311	-4.7931					0.033606	1	8532	73.985	33.964	1
ALQTIYGAEAR	11	0	_ALQTIYGAEAR_			0	0	0	Q8K2B3	Q8K2B3	Q8K2B3	Sdha	Succinate dehydrogenase [ubiquinone] flavoprotein subunit, mitochondrial	MSMS	0	610.835	2	596.82	1191.62	NaN	NaN	31.657	1	26.864	26.364	27.364	-4.7931					9.18e-10	1	8550	114.86	62.175	1
ALQTIYGAEAR	11	0	_ALQTIYGAEAR_			0	0	0	Q8K2B3	Q8K2B3	Q8K2B3	Sdha	Succinate dehydrogenase [ubiquinone] flavoprotein subunit, mitochondrial	ISO-MSMS	1	613.853	2	596.82	1191.62	-0.096761	NaN	23.823	0.89761	31.124	30.833	31.731	7.3007					1.1768e-05	1	5032	147.78	115.56	1	1.8763	1884500	3696300
ALQTIYGAEAR	11	0	_ALQTIYGAEAR_			0	0	0	Q8K2B3	Q8K2B3	Q8K2B3	Sdha	Succinate dehydrogenase [ubiquinone] flavoprotein subunit, mitochondrial	ISO-MSMS	1	613.852	2	596.82	1191.62	-0.23334	NaN	23.419	0.91366	31.072	30.771	31.684	7.6538					2.1775e-07	2	5073	172.1	172.1	1	2.0933	1884400	3558200
ALQTIYGAEAR	11	0	_ALQTIYGAEAR_			0	0	0	Q8K2B3	Q8K2B3	Q8K2B3	Sdha	Succinate dehydrogenase [ubiquinone] flavoprotein subunit, mitochondrial	ISO-MSMS	1	613.853	2	596.82	1191.62	-4.3558	NaN	23.447	0.79024	33.024	32.796	33.586	9.5764					0.035047	2	4235	87.913	51.356	1	2.0705	253370	550240
ALQTIYGAEAR	11	0	_ALQTIYGAEAR_			0	0	0	Q8K2B3	Q8K2B3	Q8K2B3	Sdha	Succinate dehydrogenase [ubiquinone] flavoprotein subunit, mitochondrial	ISO-MSMS	0	610.838	2	596.82	1191.62	-4.3543	NaN	23.449	0.54982	33.026	32.748	33.298	9.5764					0.032702	1	4257	77.192	40.635	1	2.0705	278320	529480
ALQTIYGAEAR	11	0	_ALQTIYGAEAR_			0	0	0	Q8K2B3	Q8K2B3	Q8K2B3	Sdha	Succinate dehydrogenase [ubiquinone] flavoprotein subunit, mitochondrial	ISO-MSMS	1	613.854	2	596.82	1191.62	-4.7153	NaN	23.316	0.76127	33.143	32.901	33.662	9.8274					3.8127e-05	2	5090	134.68	80.127	1	1.9241	549570	1161600
ALQTIYGAEAR	11	0	_ALQTIYGAEAR_			0	0	0	Q8K2B3	Q8K2B3	Q8K2B3	Sdha	Succinate dehydrogenase [ubiquinone] flavoprotein subunit, mitochondrial	MULTI-MSMS		613.853	2	596.82	1191.62	-2.7727	0.26965	23.516	0.97323	33.105	32.831	33.804	9.5891					3.5199e-16	3	5143	134.68	97.332	1	1.8823	598920	1081600
ALQTIYGAEAR	11	0	_ALQTIYGAEAR_			0	0	0	Q8K2B3	Q8K2B3	Q8K2B3	Sdha	Succinate dehydrogenase [ubiquinone] flavoprotein subunit, mitochondrial	MULTI-MSMS		614.355	2	596.82	1191.62	-2.5602	1.2139	23.999	1.5502	33.327	32.848	34.399	9.3282					0.00060139	2	3390	95.573	68.458	1	1.6862	37702	63748
ALQTIYGAEAR	11	0	_ALQTIYGAEAR_			0	0	0	Q8K2B3	Q8K2B3	Q8K2B3	Sdha	Succinate dehydrogenase [ubiquinone] flavoprotein subunit, mitochondrial	MULTI-MSMS		613.853	2	596.82	1191.62	-1.7887	0.57745	26.019	0.55598	26.251	25.91	26.466	0.2317					1.9075e-10	3	7385	128.27	71.166	1	2.3972	577820	1817400
ALQTIYGAEAR	11	0	_ALQTIYGAEAR_			0	0	0	Q8K2B3	Q8K2B3	Q8K2B3	Sdha	Succinate dehydrogenase [ubiquinone] flavoprotein subunit, mitochondrial	ISO-MSMS	1	613.852	2	596.82	1191.62	-2.3761	NaN	34.018	0.8842	26.904	26.684	27.568	-7.1147					0.03894	1	9060	85.355	46.333	1	2.4757	834610	2205100
ALQTIYGAEAR	11	0	_ALQTIYGAEAR_			0	0	0	Q8K2B3	Q8K2B3	Q8K2B3	Sdha	Succinate dehydrogenase [ubiquinone] flavoprotein subunit, mitochondrial	ISO-MSMS	0	610.836	2	596.82	1191.62	-0.01523	NaN	34.039	0.64556	26.924	26.738	27.383	-7.1147					0.0079179	1	9093	83	55.258	1	2.4675	867250	2082900
ALQTIYGAEAR	11	0	_ALQTIYGAEAR_			0	0	0	Q8K2B3	Q8K2B3	Q8K2B3	Sdha	Succinate dehydrogenase [ubiquinone] flavoprotein subunit, mitochondrial	ISO-MSMS	1	613.852	2	596.82	1191.62	-2.8414	NaN	22.824	0.33743	31.017	30.776	31.114	8.1927					0.037271	1	6390	87.184	57.375	1	2.3134	998790	1349700
ALQTIYGAEAR	11	0	_ALQTIYGAEAR_			0	0	0	Q8K2B3	Q8K2B3	Q8K2B3	Sdha	Succinate dehydrogenase [ubiquinone] flavoprotein subunit, mitochondrial	MULTI-MSMS		1226.7	1	1192.63	1191.62	-0.80671	2.0948	23.053	0.68113	31.067	30.818	31.499	8.0137					0.018715	1	5080	63.216	51.368	1	2.3102	81694	154600
ALQTIYGAEAR	11	0	_ALQTIYGAEAR_			0	0	0	Q8K2B3	Q8K2B3	Q8K2B3	Sdha	Succinate dehydrogenase [ubiquinone] flavoprotein subunit, mitochondrial	MULTI-MSMS		1226.7	1	1192.63	1191.62	0.93099	2.1237	22.921	0.72987	31.113	30.761	31.491	8.1921					0.033335	1	5003	57.836	39.056	1	2.4536	48646	136510
ALQTIYGAEAR	11	0	_ALQTIYGAEAR_			0	0	0	Q8K2B3	Q8K2B3	Q8K2B3	Sdha	Succinate dehydrogenase [ubiquinone] flavoprotein subunit, mitochondrial	ISO-MSMS	1	613.853	2	596.82	1191.62	0.42563	NaN	22.922	1.0385	31.115	30.761	31.8	8.1921					9.2565e-08	2	4990	147.91	147.91	1	2.419	1494000	4123400
ALQTIYGAEAR	11	0	_ALQTIYGAEAR_			0	0	0	Q8K2B3	Q8K2B3	Q8K2B3	Sdha	Succinate dehydrogenase [ubiquinone] flavoprotein subunit, mitochondrial	ISO-MSMS	1	613.853	2	596.82	1191.62	-4.7871	NaN	23.015	0.81626	33.058	32.803	33.62	10.042					0.025228	1	5179	94.309	57.752	1	2.0041	885110	1117900
ALQTIYGAEAR	11	0	_ALQTIYGAEAR_			0	0	0	Q8K2B3	Q8K2B3	Q8K2B3	Sdha	Succinate dehydrogenase [ubiquinone] flavoprotein subunit, mitochondrial	ISO-MSMS	1	613.853	2	596.82	1191.62	-1.5911	NaN	22.911	0.59298	33.092	32.794	33.387	10.18					0.0438	1	5267	83.081	51.852	1	1.817	1045400	1300300
ALQTIYGAEAR	11	0	_ALQTIYGAEAR_			0	0	0	Q8K2B3	Q8K2B3	Q8K2B3	Sdha	Succinate dehydrogenase [ubiquinone] flavoprotein subunit, mitochondrial	MULTI-MSMS		613.852	2	596.82	1191.62	-0.56375	0.52369	23.048	1.0436	33.103	32.767	33.811	10.055					0.00031077	2	3217	98.249	76.101	1	2.568	28175	67646
ALQTIYGAEAR	11	0	_ALQTIYGAEAR_			0	0	0	Q8K2B3	Q8K2B3	Q8K2B3	Sdha	Succinate dehydrogenase [ubiquinone] flavoprotein subunit, mitochondrial	MULTI-MSMS		613.855	2	596.82	1191.62	-2.448	0.42286	23.138	1.1632	33.206	32.614	33.777	10.067					0.002552	2	3291	90.685	48.576	1	2.1478	39973	96682
ALQTIYGAEAR	11	0	_ALQTIYGAEAR_			0	0	0	Q8K2B3	Q8K2B3	Q8K2B3	Sdha	Succinate dehydrogenase [ubiquinone] flavoprotein subunit, mitochondrial	MULTI-MATCH			1	1192.63	1191.62	-0.97804	0.81195	23.846	0.79797	31.115	30.725	31.523	7.2692	0.012461	-0.00095146	NaN	63.216	NaN	0		NaN	NaN	0	1.7027	30325	45629
ALQTIYGAEAR	11	0	_ALQTIYGAEAR_			0	0	0	Q8K2B3	Q8K2B3	Q8K2B3	Sdha	Succinate dehydrogenase [ubiquinone] flavoprotein subunit, mitochondrial	MULTI-MATCH			1	1192.63	1191.62	-0.297	1.5302	23.46	0.66832	31.114	30.802	31.47	7.6538	0.011998	-0.00013923	NaN	63.216	NaN	0		NaN	NaN	0	2.1345	30972	65392
ALSEGDTYEFR	11	0	_ALSEGDTYEFR_			0	0	0	E9Q8N1;E9Q8K5;A2ASS6-2;A2ASS6	E9Q8N1	E9Q8N1	Ttn	Titin	ISO-MSMS	1	661.328	2	644.296	1286.58	1.9959	NaN	34.28	0.96565	28.11	27.836	28.801	-6.1701					0.075627	1	9126	74.162	48.224	1	1.8311	510770	1051300
ALSEGDTYEFR	11	0	_ALSEGDTYEFR_			0	0	0	E9Q8N1;E9Q8K5;A2ASS6-2;A2ASS6	E9Q8N1	E9Q8N1	Ttn	Titin	ISO-MSMS	1	661.327	2	644.296	1286.58	0.96034	NaN	25.501	0.43372	32.899	32.735	33.169	7.3987					0.013112	1	7397	99.788	79.647	1	1.4522	1652700	2628700
ALSEGDTYEFR	11	0	_ALSEGDTYEFR_			0	0	0	E9Q8N1;E9Q8K5;A2ASS6-2;A2ASS6	E9Q8N1	E9Q8N1	Ttn	Titin	MULTI-MSMS		658.312	2	644.296	1286.58	0.5625	2.341	25.605	0.64505	32.887	32.696	33.341	7.2819					0.00039685	1	7452	97.456	86.627	1	1.5036	1733000	2590300
ALSEGDTYEFR	11	0	_ALSEGDTYEFR_			0	0	0	E9Q8N1;E9Q8K5;A2ASS6-2;A2ASS6	E9Q8N1	E9Q8N1	Ttn	Titin	MULTI-MSMS		658.312	2	644.296	1286.58	1.0791	2.8824	28.306	0.39227	28.538	28.408	28.8	0.2317					0.058314	1	8486	51.445	51.445	1	1.1382	931410	1132700
ALSEGDTYEFR	11	0	_ALSEGDTYEFR_			0	0	0	E9Q8N1;E9Q8K5;A2ASS6-2;A2ASS6	E9Q8N1	E9Q8N1	Ttn	Titin	MULTI-MSMS		658.311	2	644.296	1286.58	0.88423	1.6369	24.76	0.59864	32.894	32.721	33.32	8.1342					0.0036504	1	7472	88.681	68.919	1	1.2557	1879000	2317000
ALSEGDTYEFR	11	0	_ALSEGDTYEFR_			0	0	0	E9Q8N1;E9Q8K5;A2ASS6-2;A2ASS6	E9Q8N1	E9Q8N1	Ttn	Titin	MULTI-MATCH			2	644.296	1286.58	1.6147	2.7867	32.593	0.63097	27.9	27.766	28.396	-4.6933	-0.3189	0.00054364	NaN	51.445	NaN	0		NaN	NaN	0	1.4162	574220	775590
ALSEPGNGSDAGAASTTAR	19	0	_ALSEPGNGSDAGAASTTAR_			0	0	0	Q07417	Q07417	Q07417	Acads	Short-chain specific acyl-CoA dehydrogenase, mitochondrial	MULTI-MSMS		880.929	2	866.908	1731.8	0.10291	4.0613	18.529	0.90812	18.529	18.224	19.132	0					1.061e-36	3	4080	130.95	105.02	1	1.3071	595460	753780
ALSEPGNGSDAGAASTTAR	19	0	_ALSEPGNGSDAGAASTTAR_			0	0	0	Q07417	Q07417	Q07417	Acads	Short-chain specific acyl-CoA dehydrogenase, mitochondrial	MULTI-MSMS		880.927	2	866.908	1731.8	0.66263	2.8974	17.658	1.0969	24.928	24.671	25.768	7.2692					3.5584e-36	2	2808	126.63	94.135	1	1.4461	107150	157760
ALSEPGNGSDAGAASTTAR	19	0	_ALSEPGNGSDAGAASTTAR_			0	0	0	Q07417	Q07417	Q07417	Acads	Short-chain specific acyl-CoA dehydrogenase, mitochondrial	MULTI-MSMS		883.943	2	866.908	1731.8	-0.90855	3.7855	17.498	1.2158	26.828	26.285	27.501	9.3293					2.6505e-06	2	2486	70.373	62.462	1	1.4736	54436	83864
ALSEPGNGSDAGAASTTAR	19	0	_ALSEPGNGSDAGAASTTAR_			0	0	0	Q07417	Q07417	Q07417	Acads	Short-chain specific acyl-CoA dehydrogenase, mitochondrial	MULTI-MSMS		880.926	2	866.908	1731.8	-1.0989	2.6798	17.664	1.2138	26.915	26.413	27.627	9.2508					0.001863	1	2483	58.752	52.369	1	1.2939	35283	54715
ALSEPGNGSDAGAASTTAR	19	0	_ALSEPGNGSDAGAASTTAR_			0	0	0	Q07417	Q07417	Q07417	Acads	Short-chain specific acyl-CoA dehydrogenase, mitochondrial	MULTI-MSMS		883.943	2	866.908	1731.8	0.33538	3.5818	17.865	1.3434	26.885	26.524	27.867	9.0196					9.6293e-10	2	2963	104.17	78.782	1	1.4001	323910	506490
ALSEPGNGSDAGAASTTAR	19	0	_ALSEPGNGSDAGAASTTAR_			0	0	0	Q07417	Q07417	Q07417	Acads	Short-chain specific acyl-CoA dehydrogenase, mitochondrial	MULTI-MSMS		883.942	2	866.908	1731.8	-1.888	3.6648	17.788	1.5047	26.903	26.239	27.744	9.1145					1.4886e-06	2	2446	100.54	75.105	1	1.3176	35059	65510
ALSEPGNGSDAGAASTTAR	19	0	_ALSEPGNGSDAGAASTTAR_			0	0	0	Q07417	Q07417	Q07417	Acads	Short-chain specific acyl-CoA dehydrogenase, mitochondrial	MSMS	0	880.927	2	866.908	1731.8	NaN	NaN	17.815	1	26.93	26.43	27.43	9.1145					0.00012712	1	2449	78.324	43.603	1
ALSEPGNGSDAGAASTTAR	19	0	_ALSEPGNGSDAGAASTTAR_			0	0	0	Q07417	Q07417	Q07417	Acads	Short-chain specific acyl-CoA dehydrogenase, mitochondrial	MULTI-MSMS		880.925	2	866.908	1731.8	0.66211	1.8807	18.355	0.91907	18.496	18.034	18.953	0.14063					6.8378e-50	2	4070	140.08	100.16	1	1.3036	389550	549340
ALSEPGNGSDAGAASTTAR	19	0	_ALSEPGNGSDAGAASTTAR_			0	0	0	Q07417	Q07417	Q07417	Acads	Short-chain specific acyl-CoA dehydrogenase, mitochondrial	ISO-MSMS	1	589.964	3	578.275	1731.8	3.5799	NaN	22.138	0.8456	17.245	16.863	17.709	-4.8933					0.00021635	1	4301	73.809	47.08	1	1.274	157670	190860
ALSEPGNGSDAGAASTTAR	19	0	_ALSEPGNGSDAGAASTTAR_			0	0	0	Q07417	Q07417	Q07417	Acads	Short-chain specific acyl-CoA dehydrogenase, mitochondrial	MULTI-MSMS		883.943	2	866.908	1731.8	1.0388	3.4581	17.585	1.0151	24.886	24.513	25.528	7.3007					5.9751e-07	2	2786	82.925	57.539	1	1.2798	86422	110000
ALSEPGNGSDAGAASTTAR	19	0	_ALSEPGNGSDAGAASTTAR_			0	0	0	Q07417	Q07417	Q07417	Acads	Short-chain specific acyl-CoA dehydrogenase, mitochondrial	MULTI-MSMS		883.942	2	866.908	1731.8	0.44227	2.7869	17.365	1.1359	25.019	24.617	25.753	7.6538					1.3022e-09	2	2811	103.21	76.54	1	1.3693	77176	117490
ALSEPGNGSDAGAASTTAR	19	0	_ALSEPGNGSDAGAASTTAR_			0	0	0	Q07417	Q07417	Q07417	Acads	Short-chain specific acyl-CoA dehydrogenase, mitochondrial	MULTI-MSMS		880.929	2	866.908	1731.8	1.5087	2.7981	17.019	1.205	26.708	26.273	27.478	9.6892					2.6833e-06	2	2585	70.281	46.737	1	1.308	81684	118350
ALSEPGNGSDAGAASTTAR	19	0	_ALSEPGNGSDAGAASTTAR_			0	0	0	Q07417	Q07417	Q07417	Acads	Short-chain specific acyl-CoA dehydrogenase, mitochondrial	MULTI-MSMS		883.943	2	866.908	1731.8	-2.0649	3.3588	17.512	0.92595	26.841	26.574	27.5	9.3282					0.068619	1	2384	40.113	33.73	1	1.7298	22077	30995
ALSEPGNGSDAGAASTTAR	19	0	_ALSEPGNGSDAGAASTTAR_			0	0	0	Q07417	Q07417	Q07417	Acads	Short-chain specific acyl-CoA dehydrogenase, mitochondrial	MULTI-MSMS		883.941	2	866.908	1731.8	0.54686	2.6099	18.432	1.1057	18.465	18.072	19.178	0.032965					7.2977e-50	2	4030	139.7	113.76	1	1.6504	506220	910630
ALSEPGNGSDAGAASTTAR	19	0	_ALSEPGNGSDAGAASTTAR_			0	0	0	Q07417	Q07417	Q07417	Acads	Short-chain specific acyl-CoA dehydrogenase, mitochondrial	ISO-MSMS	1	589.632	3	578.275	1731.8	0.39977	NaN	23.607	0.71507	16.294	15.913	16.628	-7.3127					6.7776e-05	1	4576	69.737	47.864	1	1.1261	178870	225410
ALSEPGNGSDAGAASTTAR	19	0	_ALSEPGNGSDAGAASTTAR_			0	0	0	Q07417	Q07417	Q07417	Acads	Short-chain specific acyl-CoA dehydrogenase, mitochondrial	MULTI-MSMS		883.94	2	866.908	1731.8	0.62666	1.5781	16.775	0.92418	25.01	24.77	25.695	8.2345					1.1472e-105	4	3346	171.91	135.95	1	1.5935	691210	1054000
ALSEPGNGSDAGAASTTAR	19	0	_ALSEPGNGSDAGAASTTAR_			0	0	0	Q07417	Q07417	Q07417	Acads	Short-chain specific acyl-CoA dehydrogenase, mitochondrial	MSMS	1	883.943	2	866.908	1731.8	NaN	NaN	16.625	1	24.818	24.318	25.318	8.1934					0.007153	1	3215	80.534	17.353	1
ALSEPGNGSDAGAASTTAR	19	0	_ALSEPGNGSDAGAASTTAR_			0	0	0	Q07417	Q07417	Q07417	Acads	Short-chain specific acyl-CoA dehydrogenase, mitochondrial	MSMS	1	883.941	2	866.908	1731.8	NaN	NaN	16.673	1	24.866	24.366	25.366	8.1934					4.7374e-05	1	3243	147.83	106.43	1
ALSEPGNGSDAGAASTTAR	19	0	_ALSEPGNGSDAGAASTTAR_			0	0	0	Q07417	Q07417	Q07417	Acads	Short-chain specific acyl-CoA dehydrogenase, mitochondrial	MULTI-MSMS		883.941	2	866.908	1731.8	-1.8494	1.0171	16.855	0.93344	26.923	26.427	27.36	10.067					0.08336	1	2288	39.219	32.835	1	1.5003	19816	29420
ALSKANSEVAQWR	13	1	_ALSKANSEVAQWR_			0	0	0	P13541;P13542	P13541;P13542	P13542	Myh3;Myh8	Myosin-3;Myosin-8	ISO-MSMS	0	505.949	3	487.26	1458.76	0.82364	NaN	19.867	1.7381	27.881	26.64	28.378	8.0137					0.011543	1	3650	81.494	50.927	1	0.94365	205730	145860
ALSPGSPHTPAPPAAR	16	0	_ALSPGSPHTPAPPAAR_			0	0	0	A0A1L1SVF9;Q9EP89	A0A1L1SVF9	A0A1L1SVF9	Lactb	Serine beta-lactamase-like protein LACTB, mitochondrial	ISO-MSMS	1	520.963	3	509.607	1525.8	-7.8804	NaN	18.652	0.7459	26.666	26.457	27.203	8.0137					0.095626	1	3315	53.981	34.658	1	1.2226	70876	97929
ALSPGSPHTPAPPAAR	16	0	_ALSPGSPHTPAPPAAR_			0	0	0	A0A1L1SVF9;Q9EP89	A0A1L1SVF9	A0A1L1SVF9	Lactb	Serine beta-lactamase-like protein LACTB, mitochondrial	MULTI-MSMS		520.963	3	509.607	1525.8	-2.5557	2.8985	18.473	0.67057	26.665	26.476	27.147	8.1921					0.031289	1	3232	53.169	34.805	1	1.1006	72941	86283
ALVCDNGSGLVKAGFAGDDAPR	22	1	_ALVCDNGSGLVKAGFAGDDAPR_			0	0	0	P68033;P68134;A0A1D5RM20;F6WX90	P68033	P68033	Actc1;Acta1	Actin, alpha cardiac muscle 1;Actin, alpha skeletal muscle	ISO-MSMS	1	753.401	3	730.692	2189.05	-3.1376	NaN	43.299	0.5748	38.205	37.803	38.378	-5.0936					0.016262	1	13647	52.853	27.344	1	1.0056	178490	220400
ALVCDNGSGLVKAGFAGDDAPR	22	1	_ALVCDNGSGLVKAGFAGDDAPR_			0	0	0	P68033;P68134;A0A1D5RM20;F6WX90	P68033	P68033	Actc1;Acta1	Actin, alpha cardiac muscle 1;Actin, alpha skeletal muscle	MULTI-MSMS		753.737	3	730.692	2189.05	-0.79407	1.8098	32.103	1.2572	39.756	39.304	40.561	7.6538					4.7086e-27	2	8791	113.99	103.3	1	0.94189	393170	386610
ALVCDNGSGLVKAGFAGDDAPR	22	1	_ALVCDNGSGLVKAGFAGDDAPR_			0	0	0	P68033;P68134;A0A1D5RM20;F6WX90	P68033	P68033	Actc1;Acta1	Actin, alpha cardiac muscle 1;Actin, alpha skeletal muscle	MULTI-MATCH			3	730.692	2189.05	-1.927	0.99304	32.513	1.0123	39.814	39.354	40.366	7.3007	0.028886	-0.00090407	NaN	113.99	NaN	0		NaN	NaN	0	1.0061	323890	380570
AMNSEGLGEPALVPGTPKAEER	22	1	_AM(ox)NSEGLGEPALVPGTPKAEER_	AM(1)NSEGLGEPALVPGTPKAEER	AM(40.1)NSEGLGEPALVPGTPKAEER	0	1	0	E9Q8N1;E9Q8K5;A2ASS6-2;A2ASS6	E9Q8N1	E9Q8N1	Ttn	Titin	ISO-MSMS	1	780.085	3	757.042	2268.11	-1.2914	NaN	38.438	1.0141	31.967	31.566	32.58	-6.4706					0.091735	1	10960	40.098	21.803	1	1.8756	98650	155240
AMNSEGLGEPALVPGTPKAEER	22	1	_AM(ox)NSEGLGEPALVPGTPKAEER_	AM(1)NSEGLGEPALVPGTPKAEER	AM(72.32)NSEGLGEPALVPGTPKAEER	0	1	0	E9Q8N1;E9Q8K5;A2ASS6-2;A2ASS6	E9Q8N1	E9Q8N1	Ttn	Titin	ISO-MSMS	1	780.084	3	757.042	2268.11	-0.83796	NaN	39.358	1.1037	31.942	31.527	32.63	-7.4152					2.2226e-09	1	11438	72.316	54.16	1	1.1372	180910	264530
AMNSEGLGEPALVPGTPKAEER	22	1	_AM(ox)NSEGLGEPALVPGTPKAEER_	AM(1)NSEGLGEPALVPGTPKAEER	AM(54.58)NSEGLGEPALVPGTPKAEER	0	1	0	E9Q8N1;E9Q8K5;A2ASS6-2;A2ASS6	E9Q8N1	E9Q8N1	Ttn	Titin	ISO-MSMS	0	776.063	3	757.042	2268.11	1.0671	NaN	39.358	1.0758	31.943	31.527	32.602	-7.4152					0.01078	1	11455	54.582	32.571	1	1.129	235340	220700
AMNSEGLGEPALVPGTPKAEER	22	1	_AMNSEGLGEPALVPGTPKAEER_			0	0	0	E9Q8N1;E9Q8K5;A2ASS6-2;A2ASS6	E9Q8N1	E9Q8N1	Ttn	Titin	MULTI-SECPEP		774.346	3	751.711	2252.11	0.44484	0.54719	30.342	1.0833	37.74	37.386	38.47	7.3986					0.028551	1	9977	49.266	32.55	1	1.5129	352830	571280
AMNSEGLGEPALVPGTPKAEER	22	1	_AMNSEGLGEPALVPGTPKAEER_			0	0	0	E9Q8N1;E9Q8K5;A2ASS6-2;A2ASS6	E9Q8N1	E9Q8N1	Ttn	Titin	MULTI-SECPEP		773.44	3	751.711	2252.11	-0.80872	-1.2577	30.517	1.115	37.798	37.448	38.563	7.2818					0.027145	1	10270	49.577	49.577	1	1.3889	372360	606260
AMNSEGLGEPALVPGTPKAEER	22	1	_AMNSEGLGEPALVPGTPKAEER_			0	0	0	E9Q8N1;E9Q8K5;A2ASS6-2;A2ASS6	E9Q8N1	E9Q8N1	Ttn	Titin	ISO-MSMS	1	775.089	3	751.711	2252.11	0.39684	NaN	29.624	1.002	37.817	37.554	38.556	8.1926					1.2526e-11	1	9995	78.531	46.777	1	1.1587	442890	677900
AMNSEGLGEPALVPGTPKAEER	22	1	_AMNSEGLGEPALVPGTPKAEER_			0	0	0	E9Q8N1;E9Q8K5;A2ASS6-2;A2ASS6	E9Q8N1	E9Q8N1	Ttn	Titin	MULTI-MATCH			3	751.711	2252.11	-1.2644	-2.0586	30.248	1.0687	37.815	37.495	38.563	7.5668	0.030277	-0.0019327	NaN	33.703	NaN	0		NaN	NaN	0	2.3053	155410	445510
AMQKIFAR	8	1	_(ac)AMQKIFAR_			1	0	0	P21550;Q5SX61;Q5SX60;Q5SX59	P21550	P21550	Eno3	Beta-enolase;Enolase	MULTI-MSMS		520.811	2	503.779	1005.54	0.094848	1.2917	33.621	0.80464	33.852	33.607	34.412	0.2317					0.024791	2	11015	49.59	31.742	1	0.77654	667060	545490
AMQKIFAR	8	1	_(ac)AMQKIFAR_			1	0	0	P21550;Q5SX61;Q5SX60;Q5SX59	P21550	P21550	Eno3	Beta-enolase;Enolase	MSMS	1	520.81	2	503.779	1005.54	NaN	NaN	28.79	1	36.903	36.403	37.403	8.1135					0.0063303	1	7702	106.42	70.797	1
AMQKIFAR	8	1	_(ac)AMQKIFAR_			1	0	0	P21550;Q5SX61;Q5SX60;Q5SX59	P21550	P21550	Eno3	Beta-enolase;Enolase	MSMS	1	520.81	2	503.779	1005.54	NaN	NaN	28.896	1	37.009	36.509	37.509	8.1135					0.00053051	1	7742	128.48	63.447	1
AMTVPFVR	8	0	_AMTVPFVR_			0	0	0	Q8BMS1	Q8BMS1	Q8BMS1	Hadha	Trifunctional enzyme subunit alpha, mitochondrial;Long-chain enoyl-CoA hydratase;Long chain 3-hydroxyacyl-CoA dehydrogenase	MULTI-MSMS		477.787	2	460.755	919.495	-0.28616	1.6094	44.943	1.1827	38.472	38.072	39.254	-6.4706					0.0065089	2	13634	99.139	67.074	1	1.6915	870570	1592000
AMTVPFVR	8	0	_AMTVPFVR_			0	0	0	Q8BMS1	Q8BMS1	Q8BMS1	Hadha	Trifunctional enzyme subunit alpha, mitochondrial;Long-chain enoyl-CoA hydratase;Long chain 3-hydroxyacyl-CoA dehydrogenase	MULTI-MSMS		477.787	2	460.755	919.495	-2.37	1.3502	31.201	1.2132	38.854	38.445	39.658	7.6538					5.0986e-11	1	8388	126.2	81.784	1	1.3708	791590	1209500
AMTVPFVR	8	0	_AMTVPFVR_			0	0	0	Q8BMS1	Q8BMS1	Q8BMS1	Hadha	Trifunctional enzyme subunit alpha, mitochondrial;Long-chain enoyl-CoA hydratase;Long chain 3-hydroxyacyl-CoA dehydrogenase	MULTI-MSMS		478.788	2	460.755	919.495	-0.43076	-0.40502	46.292	1.4871	38.779	38.381	39.868	-7.513					0.015852	1	14440	85.359	66.554	1	1.5965	1075600	1720600
AMTVPFVR	8	0	_AMTVPFVR_			0	0	0	Q8BMS1	Q8BMS1	Q8BMS1	Hadha	Trifunctional enzyme subunit alpha, mitochondrial;Long-chain enoyl-CoA hydratase;Long chain 3-hydroxyacyl-CoA dehydrogenase	MULTI-MSMS		477.787	2	460.755	919.495	-1.5926	-0.73012	30.813	1.2965	38.927	38.51	39.807	8.1135					5.0721e-07	1	8552	117.93	76.988	1	1.5526	1124700	1857700
AMTVPFVR	8	0	_AMTVPFVR_			0	0	0	Q8BMS1	Q8BMS1	Q8BMS1	Hadha	Trifunctional enzyme subunit alpha, mitochondrial;Long-chain enoyl-CoA hydratase;Long chain 3-hydroxyacyl-CoA dehydrogenase	MULTI-MATCH			2	460.755	919.495	-2.7831	2.3558	31.628	1.0593	38.897	38.382	39.441	7.2692	-0.010837	-0.00047912	NaN	126.2	NaN	0		NaN	NaN	0	1.4966	357630	585930
AMTVPFVR	8	0	_AMTVPFVR_			0	0	0	Q8BMS1	Q8BMS1	Q8BMS1	Hadha	Trifunctional enzyme subunit alpha, mitochondrial;Long-chain enoyl-CoA hydratase;Long chain 3-hydroxyacyl-CoA dehydrogenase	MULTI-MATCH			2	460.755	919.495	-2.2297	0.74405	31.684	1.3115	38.985	38.629	39.941	7.3007	0.076676	3.0816e-05	NaN	126.2	NaN	0		NaN	NaN	0	1.4094	746340	1080000
AMTVPFVR	8	0	_AMTVPFVR_			0	0	0	Q8BMS1	Q8BMS1	Q8BMS1	Hadha	Trifunctional enzyme subunit alpha, mitochondrial;Long-chain enoyl-CoA hydratase;Long chain 3-hydroxyacyl-CoA dehydrogenase	MULTI-MATCH			2	460.755	919.495	-2.5162	-0.6391	30.684	1.2377	38.877	38.472	39.709	8.1924	-0.03105	-0.0002332	NaN	126.2	NaN	0		NaN	NaN	0	1.5507	941550	1601900
AMTVPFVR	8	0	_AM(ox)TVPFVR_	AM(1)TVPFVR	AM(148.33)TVPFVR	0	1	0	Q8BMS1	Q8BMS1	Q8BMS1	Hadha	Trifunctional enzyme subunit alpha, mitochondrial;Long-chain enoyl-CoA hydratase;Long chain 3-hydroxyacyl-CoA dehydrogenase	MULTI-MSMS		485.785	2	468.752	935.49	0.47829	2.065	24.804	1.9876	34.036	33.4	35.388	9.2322					5.3652e-38	2	3881	148.33	93.541	1	1.63	683760	1136800
AMTVPFVR	8	0	_AM(ox)TVPFVR_	AM(1)TVPFVR	AM(108.24)TVPFVR	0	1	0	Q8BMS1	Q8BMS1	Q8BMS1	Hadha	Trifunctional enzyme subunit alpha, mitochondrial;Long-chain enoyl-CoA hydratase;Long chain 3-hydroxyacyl-CoA dehydrogenase	MULTI-MSMS		482.769	2	468.752	935.49	0.72992	3.081	24.866	1.5827	34.103	33.455	35.038	9.2364					2.0283e-05	1	3770	108.24	74.5	1	1.6894	507340	819720
AMTVPFVR	8	0	_AM(ox)TVPFVR_	AM(1)TVPFVR	AM(51.43)TVPFVR	0	1	0	Q8BMS1	Q8BMS1	Q8BMS1	Hadha	Trifunctional enzyme subunit alpha, mitochondrial;Long-chain enoyl-CoA hydratase;Long chain 3-hydroxyacyl-CoA dehydrogenase	MULTI-MSMS		485.786	2	468.752	935.49	0.53583	3.1665	25.293	2.5475	35.36	34.336	36.884	10.067					0.14164	1	3614	51.43	31.953	1	1.3951	44207	64289
AMTVPFVR	8	0	_AM(ox)TVPFVR_	AM(1)TVPFVR	AM(49.36)TVPFVR	0	1	0	Q8BMS1	Q8BMS1	Q8BMS1	Hadha	Trifunctional enzyme subunit alpha, mitochondrial;Long-chain enoyl-CoA hydratase;Long chain 3-hydroxyacyl-CoA dehydrogenase	MULTI-SECPEP		485.786	2	468.752	935.49	-0.39129	2.7517	23.94	0.9894	34.007	33.607	34.596	10.067					0.21201	1	3408	49.358	29.881	1	1.6334	73979	126220
AMTVPFVR	8	0	_AM(ox)TVPFVR_			0	1	0	Q8BMS1	Q8BMS1	Q8BMS1	Hadha	Trifunctional enzyme subunit alpha, mitochondrial;Long-chain enoyl-CoA hydratase;Long chain 3-hydroxyacyl-CoA dehydrogenase	MULTI-MATCH			2	468.752	935.49	-0.41472	3.5414	26.098	2.2971	35.334	34.63	36.927	9.2364	0.42427	-0.00049564	NaN	51.43	NaN	0		NaN	NaN	0	1.6499	92265	160420
AMTVPFVR	8	0	_AM(ox)TVPFVR_			0	1	0	Q8BMS1	Q8BMS1	Q8BMS1	Hadha	Trifunctional enzyme subunit alpha, mitochondrial;Long-chain enoyl-CoA hydratase;Long chain 3-hydroxyacyl-CoA dehydrogenase	MULTI-MATCH			2	468.752	935.49	0.47119	4.6011	26.51	1.5277	35.536	34.483	36.011	9.0264	0.62678	0.0003349	NaN	51.43	NaN	0		NaN	NaN	0	1.7356	139180	299090
AMTVPFVR	8	0	_AM(ox)TVPFVR_			0	1	0	Q8BMS1	Q8BMS1	Q8BMS1	Hadha	Trifunctional enzyme subunit alpha, mitochondrial;Long-chain enoyl-CoA hydratase;Long chain 3-hydroxyacyl-CoA dehydrogenase	MULTI-MATCH			2	468.752	935.49	1.3817	5.3471	26.425	1.4623	35.539	34.412	35.875	9.1139	0.62928	0.0011885	NaN	51.43	NaN	0		NaN	NaN	0	2.0052	119210	261800
AMTVPFVR	8	0	_AM(ox)TVPFVR_			0	1	0	Q8BMS1	Q8BMS1	Q8BMS1	Hadha	Trifunctional enzyme subunit alpha, mitochondrial;Long-chain enoyl-CoA hydratase;Long chain 3-hydroxyacyl-CoA dehydrogenase	MULTI-MATCH			2	468.752	935.49	0.10435	2.6538	25.326	1.2015	35.507	35.133	36.335	10.18	0.597	-9.0061e-06	NaN	51.43	NaN	0		NaN	NaN	0	1.6889	201180	365920
AMTVPFVR	8	0	_AM(ox)TVPFVR_			0	1	0	Q8BMS1	Q8BMS1	Q8BMS1	Hadha	Trifunctional enzyme subunit alpha, mitochondrial;Long-chain enoyl-CoA hydratase;Long chain 3-hydroxyacyl-CoA dehydrogenase	MULTI-MATCH			2	468.752	935.49	-0.2119	0.66668	23.891	1.5474	33.946	33.434	34.982	10.055	-0.96344	-0.00030549	NaN	51.43	NaN	0		NaN	NaN	0	1.4671	63378	86532
ANDATFEIKKCDLHR	15	2	_ANDATFEIKKCDLHR_			0	0	0	P35486	P35486	P35486	Pdha1	Pyruvate dehydrogenase E1 component subunit alpha, somatic form, mitochondrial	MULTI-MSMS		641.036	3	606.637	1816.89	-0.28513	2.4436	18.582	0.94757	18.723	18.291	19.239	0.14063					0.01689	1	4179	59.862	37.708	1	1.3361	437780	549940
ANDATFEIKKCDLHR	15	2	_ANDATFEIKKCDLHR_			0	0	0	P35486	P35486	P35486	Pdha1	Pyruvate dehydrogenase E1 component subunit alpha, somatic form, mitochondrial	MULTI-SECPEP		633.804	3	606.637	1816.89	-0.38112	2.5619	18.667	0.77919	18.7	18.481	19.26	0.032965					0.0010248	1	4173	74.772	74.772	1	1.052	531520	554130
ANDATFEIKKCDLHR	15	2	_ANDATFEIKKCDLHR_			0	0	0	P35486	P35486	P35486	Pdha1	Pyruvate dehydrogenase E1 component subunit alpha, somatic form, mitochondrial	MULTI-MATCH			3	606.637	1816.89	-1.775	2.8007	18.731	0.90561	18.731	18.269	19.175	0	0.013021	-0.0022914	NaN	57.499	NaN	0		NaN	NaN	0	1.1545	209670	279680
ANLEKAQSELSGAADEAAR	19	1	_ANLEKAQSELSGAADEAAR_			0	0	0	Q9D3D9	Q9D3D9	Q9D3D9	Atp5d	ATP synthase subunit delta, mitochondrial	MSMS	0	663.009	3	644.32	1929.94	NaN	NaN	26.763	1	26.763	26.263	27.263	0					0.055814	1	7497	50.539	13.383	1
ANLEKAQSELSGAADEAAR	19	1	_ANLEKAQSELSGAADEAAR_			0	0	0	Q9D3D9	Q9D3D9	Q9D3D9	Atp5d	ATP synthase subunit delta, mitochondrial	MULTI-MSMS		663.345	3	644.32	1929.94	14499	14503	26.501	1.5234	26.741	26.353	27.876	0.24004					2.1237e-06	1	7373	71.853	49.418	1	1.0878	362480	473970
ANLEKAQSELSGAADEAAR	19	1	_ANLEKAQSELSGAADEAAR_			0	0	0	Q9D3D9	Q9D3D9	Q9D3D9	Atp5d	ATP synthase subunit delta, mitochondrial	ISO-MSMS	0	663.343	3	644.32	1929.94	0.054785	NaN	32.41	0.8911	27.673	27.35	28.241	-4.7371					0.085202	1	8871	48.182	25.082	1	0.29821	706960	129290
ANLEKAQSELSGAADEAAR	19	1	_ANLEKAQSELSGAADEAAR_			0	0	0	Q9D3D9	Q9D3D9	Q9D3D9	Atp5d	ATP synthase subunit delta, mitochondrial	MULTI-MSMS		663.341	3	644.32	1929.94	14503	14501	24.683	1.6577	32.082	31.761	33.419	7.3987					7.1995e-28	2	7022	125.79	105.43	1	1.504	747370	1228000
ANLEKAQSELSGAADEAAR	19	1	_ANLEKAQSELSGAADEAAR_			0	0	0	Q9D3D9	Q9D3D9	Q9D3D9	Atp5d	ATP synthase subunit delta, mitochondrial	MULTI-MSMS		663.007	3	644.32	1929.94	14501	14501	24.786	1.5063	32.068	31.835	33.341	7.2819					5.0239e-07	1	7083	78.708	60.112	1	1.4773	739470	1196400
ANLEKAQSELSGAADEAAR	19	1	_ANLEKAQSELSGAADEAAR_			0	0	0	Q9D3D9	Q9D3D9	Q9D3D9	Atp5d	ATP synthase subunit delta, mitochondrial	ISO-MSMS	0	663.007	3	644.32	1929.94	2.5106	NaN	24.836	0.89465	32.137	31.911	32.805	7.3007					0.00025276	1	5521	74.698	32.828	1	0.40162	92890	29078
ANLEKAQSELSGAADEAAR	19	1	_ANLEKAQSELSGAADEAAR_			0	0	0	Q9D3D9	Q9D3D9	Q9D3D9	Atp5d	ATP synthase subunit delta, mitochondrial	MSMS	0	663.008	3	644.32	1929.94	NaN	NaN	26.438	1	26.669	26.169	27.169	0.2317					0.00013976	1	7630	77.959	44.262	1
ANLEKAQSELSGAADEAAR	19	1	_ANLEKAQSELSGAADEAAR_			0	0	0	Q9D3D9	Q9D3D9	Q9D3D9	Atp5d	ATP synthase subunit delta, mitochondrial	MULTI-MSMS		663.009	3	644.32	1929.94	14502	14502	34.717	1.0371	27.603	27.262	28.299	-7.1147					3.1076e-06	1	9447	69.088	69.088	1	1.4011	322410	916050
ANLEKAQSELSGAADEAAR	19	1	_ANLEKAQSELSGAADEAAR_			0	0	0	Q9D3D9	Q9D3D9	Q9D3D9	Atp5d	ATP synthase subunit delta, mitochondrial	MULTI-MSMS		663.007	3	644.32	1929.94	14502	14500	23.885	1.2745	32.019	31.811	33.085	8.1342					3.3073e-10	1	7074	105.95	105.95	1	1.4811	413380	624030
ANLEKAQSELSGAADEAAR	19	1	_ANLEKAQSELSGAADEAAR_			0	0	0	Q9D3D9	Q9D3D9	Q9D3D9	Atp5d	ATP synthase subunit delta, mitochondrial	ISO-MSMS	0	663.009	3	644.32	1929.94	2.5776	NaN	23.861	1.0718	32.054	31.841	32.913	8.1927					2.4405e-05	1	6947	108.17	82.305	1	0.35493	439430	103940
ANNVLSGGTTMYPGIADR	18	0	_ANNVLSGGTTM(ox)YPGIADR_	ANNVLSGGTTM(1)YPGIADR	ANNVLSGGTTM(66.06)YPGIADR	0	1	0	P62737;P63268;P68033	P62737;P68033	P68033	Acta2;Actg2;Actc1	Actin, aortic smooth muscle;Actin, gamma-enteric smooth muscle;Actin, alpha cardiac muscle 1	ISO-MSMS	1	944.483	2	926.947	1851.88	0.030079	NaN	30.492	0.95455	37.762	37.352	38.306	7.2692					0.0013187	1	7520	66.059	41.715	1	1.2391	111180	175440
ANNVLSGGTTMYPGIADR	18	0	_ANNVLSGGTTMYPGIADR_			0	0	0	P62737;P63268;P68033	P62737;P68033	P68033	Acta2;Actg2;Actc1	Actin, aortic smooth muscle;Actin, gamma-enteric smooth muscle;Actin, alpha cardiac muscle 1	MULTI-MSMS		933.469	2	918.949	1835.88	-1.0174	1.2924	34.509	1.4317	41.81	41.31	42.742	7.3007					2.2587e-06	3	9543	103.83	92.833	1	0.55669	606760	277880
ANNVLSGGTTMYPGIADR	18	0	_ANNVLSGGTTMYPGIADR_			0	0	0	P62737;P63268;P68033	P62737;P68033	P68033	Acta2;Actg2;Actc1	Actin, aortic smooth muscle;Actin, gamma-enteric smooth muscle;Actin, alpha cardiac muscle 1	MULTI-MSMS		933.467	2	918.949	1835.88	1.3697	0.18208	33.739	0.72267	43.919	43.491	44.213	10.18					1.4057e-05	1	9522	77.42	58.69	1	0.68718	167760	97481
ANNVLSGGTTMYPGIADR	18	0	_ANNVLSGGTTMYPGIADR_			0	0	0	P62737;P63268;P68033	P62737;P68033	P68033	Acta2;Actg2;Actc1	Actin, aortic smooth muscle;Actin, gamma-enteric smooth muscle;Actin, alpha cardiac muscle 1	MULTI-MATCH			2	918.949	1835.88	-1.3106	-0.32138	34.493	0.90926	41.763	41.246	42.155	7.2692	-0.0089094	-0.00034856	NaN	98.439	NaN	0		NaN	NaN	0	1.2489	127680	134810
ANNVLSGGTTMYPGIADR	18	0	_ANNVLSGGTTMYPGIADR_			0	0	0	P62737;P63268;P68033	P62737;P68033	P68033	Acta2;Actg2;Actc1	Actin, aortic smooth muscle;Actin, gamma-enteric smooth muscle;Actin, alpha cardiac muscle 1	MULTI-MATCH			2	918.949	1835.88	-1.1472	-0.22204	33.649	1.2946	41.742	41.238	42.532	8.0926	-0.029453	-4.8192e-05	NaN	98.439	NaN	0		NaN	NaN	0	0.74745	796440	498120
ANQDTIFEGIGGPR	14	0	_ANQDTIFEGIGGPR_			0	0	0	O88207	O88207	O88207	Col5a1	Collagen alpha-1(V) chain	MSMS	0	751.887	2	737.868	1473.72	NaN	NaN	38.471	1	38.471	37.971	38.971	0					0.015012	1	12223	67.456	25.917	1
ANQDTIFEGIGGPR	14	0	_ANQDTIFEGIGGPR_			0	0	0	O88207	O88207	O88207	Col5a1	Collagen alpha-1(V) chain	ISO-MSMS	1	754.9	2	737.868	1473.72	-0.95309	NaN	44.64	0.81859	38.169	37.786	38.604	-6.4706					0.091806	1	13500	77.062	43.318	1	1.079	75888	303470
ANQDTIFEGIGGPR	14	0	_ANQDTIFEGIGGPR_			0	0	0	O88207	O88207	O88207	Col5a1	Collagen alpha-1(V) chain	MSMS	0	751.885	2	737.868	1473.72	NaN	NaN	32.756	1	40.409	39.909	40.909	7.6538					0.070926	1	9106	58.04	37.737	1
ANQDTIFEGIGGPR	14	0	_ANQDTIFEGIGGPR_			0	0	0	O88207	O88207	O88207	Col5a1	Collagen alpha-1(V) chain	ISO-MSMS	1	754.901	2	737.868	1473.72	0.56135	NaN	38.231	0.95387	38.562	38.306	39.26	0.33103					0.10052	1	13029	75.819	54.447	1	2.9722	88528	354780
ANQDTIFEGIGGPR	14	0	_ANQDTIFEGIGGPR_			0	0	0	O88207	O88207	O88207	Col5a1	Collagen alpha-1(V) chain	MULTI-MSMS		754.9	2	737.868	1473.72	-0.11233	0.15422	45.694	1.0662	38.181	37.719	38.785	-7.513					1.6039e-14	2	14149	125.74	97.563	1	3.0182	189760	731210
ANQDTIFEGIGGPR	14	0	_ANQDTIFEGIGGPR_			0	0	0	O88207	O88207	O88207	Col5a1	Collagen alpha-1(V) chain	ISO-MSMS	1	503.604	3	492.248	1473.72	1.7597	NaN	32.313	0.77282	40.427	40.067	40.84	8.1135					0.021868	1	9251	77.192	29.904	1	3.611	116750	248470
ANSEVAQWR	9	0	_ANSEVAQWR_			0	0	0	P13541;P13542;Q02566;Q91Z83	P13541;P13542;Q02566;Q91Z83	Q02566	Myh3;Myh8;Myh6;Myh7	Myosin-3;Myosin-8;Myosin-6;Myosin-7	MULTI-MSMS		1088.55	1	1060.52	1059.51	-1.1535	-1.0262	18.357	0.60361	18.498	18.154	18.758	0.14063					0.010801	2	4093	85.731	60.808	1	1.01	146500	153120
ANSEVAQWR	9	0	_ANSEVAQWR_			0	0	0	P13541;P13542;Q02566;Q91Z83	P13541;P13542;Q02566;Q91Z83	Q02566	Myh3;Myh8;Myh6;Myh7	Myosin-3;Myosin-8;Myosin-6;Myosin-7	MULTI-MATCH			1	1060.52	1059.51	-0.12724	0.72144	18.401	0.62572	18.433	18.156	18.782	0.032965	-0.032101	0.00049552	NaN	85.731	NaN	0		NaN	NaN	0	1.2256	96093	110650
ANSSSGNPLVYLDVGADGQPLGR	23	0	_ANSSSGNPLVYLDVGADGQPLGR_			0	0	0	Q99KR7	Q99KR7	Q99KR7	Ppif	Peptidyl-prolyl cis-trans isomerase F, mitochondrial	MULTI-MSMS		1158.59	2	1144.07	2286.12	0.8004	1.6955	54.553	0.46256	54.553	54.316	54.778	0					9.2802e-11	2	16283	73.983	53.877	1	1.0104	75315	83327
ANSSSGNPLVYLDVGADGQPLGR	23	0	_ANSSSGNPLVYLDVGADGQPLGR_			0	0	0	Q99KR7	Q99KR7	Q99KR7	Ppif	Peptidyl-prolyl cis-trans isomerase F, mitochondrial	ISO-MSMS	1	774.74	3	763.049	2286.12	1.4509	NaN	60.012	1.0457	54.342	53.911	54.956	-5.6693					0.055842	1	18569	42.106	18.38	1	1.0705	90856	119210
ANSSSGNPLVYLDVGADGQPLGR	23	0	_ANSSSGNPLVYLDVGADGQPLGR_			0	0	0	Q99KR7	Q99KR7	Q99KR7	Ppif	Peptidyl-prolyl cis-trans isomerase F, mitochondrial	MULTI-MSMS		772.728	3	763.049	2286.12	1.805	2.3329	58.936	2.1165	54.445	53.629	55.745	-4.4919					6.9547e-14	2	19385	58.015	48.851	1	1.2226	166770	186530
ANSSSGNPLVYLDVGADGQPLGR	23	0	_ANSSSGNPLVYLDVGADGQPLGR_			0	0	0	Q99KR7	Q99KR7	Q99KR7	Ppif	Peptidyl-prolyl cis-trans isomerase F, mitochondrial	MULTI-MSMS		1161.6	2	1144.07	2286.12	-0.74553	-0.87591	45.409	0.97583	55.165	54.83	55.806	9.7565					1.0105e-16	2	13463	82.877	60.344	1	0.90405	97715	112480
ANSSSGNPLVYLDVGADGQPLGR	23	0	_ANSSSGNPLVYLDVGADGQPLGR_			0	0	0	Q99KR7	Q99KR7	Q99KR7	Ppif	Peptidyl-prolyl cis-trans isomerase F, mitochondrial	ISO-MSMS	1	1161.6	2	1144.07	2286.12	0.61413	NaN	61.439	0.91762	54.434	54.036	54.954	-7.0052					1.3862e-09	1	20137	112.12	91.388	1	0.88509	130380	137530
ANSSSGNPLVYLDVGADGQPLGR	23	0	_ANSSSGNPLVYLDVGADGQPLGR_			0	0	0	Q99KR7	Q99KR7	Q99KR7	Ppif	Peptidyl-prolyl cis-trans isomerase F, mitochondrial	MULTI-MSMS		1158.59	2	1144.07	2286.12	0.9698	2.6461	45.003	1.3118	55.119	54.568	55.88	10.116					1.3224e-34	2	14426	122.14	116	1	0.98273	119980	115060
ANSSSGNPLVYLDVGADGQPLGR	23	0	_ANSSSGNPLVYLDVGADGQPLGR_			0	0	0	Q99KR7	Q99KR7	Q99KR7	Ppif	Peptidyl-prolyl cis-trans isomerase F, mitochondrial	MULTI-MSMS		1158.59	2	1144.07	2286.12	0.053195	0.77425	44.962	1.3691	55.157	54.77	56.139	10.195					6.016e-17	2	14617	98.573	86.865	1	0.98619	196870	187500
ANSSSGNPLVYLDVGADGQPLGR	23	0	_ANSSSGNPLVYLDVGADGQPLGR_			0	0	0	Q99KR7	Q99KR7	Q99KR7	Ppif	Peptidyl-prolyl cis-trans isomerase F, mitochondrial	ISO-MSMS	1	775.073	3	763.049	2286.12	1.5225	NaN	44.967	1.7454	55.162	54.603	56.348	10.195					1.4106e-14	2	14601	120.63	99.229	1	1.0443	278600	587140
ANSSSGNPLVYLDVGADGQPLGR	23	0	_ANSSSGNPLVYLDVGADGQPLGR_			0	0	0	Q99KR7	Q99KR7	Q99KR7	Ppif	Peptidyl-prolyl cis-trans isomerase F, mitochondrial	MULTI-MATCH			2	1144.07	2286.12	1.8032	1.8368	59.988	1.1976	54.318	53.911	55.108	-5.6693	-0.17143	0.00050603	NaN	73.983	NaN	0		NaN	NaN	0	0.8899	50556	56909
ANSSSGNPLVYLDVGADGQPLGR	23	0	_ANSSSGNPLVYLDVGADGQPLGR_			0	0	0	Q99KR7	Q99KR7	Q99KR7	Ppif	Peptidyl-prolyl cis-trans isomerase F, mitochondrial	MULTI-MATCH			2	1144.07	2286.12	3.0757	1.8856	54.358	0.7322	54.598	54.194	54.927	0.24004	0.10846	0.0034177	NaN	73.983	NaN	0		NaN	NaN	0	1.0281	54936	56753
ANSSSGNPLVYLDVGADGQPLGR	23	0	_ANSSSGNPLVYLDVGADGQPLGR_			0	0	0	Q99KR7	Q99KR7	Q99KR7	Ppif	Peptidyl-prolyl cis-trans isomerase F, mitochondrial	MULTI-MATCH			3	763.049	2286.12	2.8285	3.1157	61.405	1.0291	54.4	53.925	54.954	-7.0052	-0.022536	0.00065265	NaN	58.015	NaN	0		NaN	NaN	0	1.0911	243900	268810
ANTFVAELKGLDPAR	15	1	_ANTFVAELKGLDPAR_			0	0	0	P08249;A0A0G2JF23	P08249	P08249	Mdh2	Malate dehydrogenase, mitochondrial	MULTI-MSMS		553.317	3	534.626	1600.86	-17481	-17479	52.924	1.414	45.316	44.872	46.286	-7.6085					0.0039199	1	17209	70.41	67.984	1	0.42035	308610	105310
ANVEEVGPDEEAKDAEEGPVEDTKPKPSR	29	3	_ANVEEVGPDEEAKDAEEGPVEDTKPKPSR_			0	0	0	A0A087WQP1;A0A087WRX3;K3W4R6;K3W4R7;Q6P3Z7;J3QQ13;P50752-2;P50752-3;P50752-4;P50752	A0A087WQP1	A0A087WQP1	Tnnt2	Troponin T, cardiac muscle	ISO-MSMS	0	647.929	5	625.301	3121.47	0.44321	NaN	22.212	0.99537	29.494	29.304	30.3	7.2819					7.1244e-07	1	5686	60.728	43.79	1	0.41393	499850	110440
ANVEEVGPDEEAKDAEEGPVEDTKPKPSR	29	3	_ANVEEVGPDEEAKDAEEGPVEDTKPKPSR_			0	0	0	A0A087WQP1;A0A087WRX3;K3W4R6;K3W4R7;Q6P3Z7;J3QQ13;P50752-2;P50752-3;P50752-4;P50752	A0A087WQP1	A0A087WQP1	Tnnt2	Troponin T, cardiac muscle	MULTI-MSMS		648.334	5	625.301	3121.47	1.6583	2.9234	21.36	0.9737	29.494	29.237	30.211	8.1342					1.166e-21	2	5688	80.439	71.374	1	0.382	1137400	316960
ANVIDTIPEPLR	12	0	_ANVIDTIPEPLR_			0	0	0	Q8CGK3	Q8CGK3	Q8CGK3	Lonp1	Lon protease homolog, mitochondrial	MULTI-MSMS		686.408	2	669.375	1336.74	-0.16531	-1.2257	38.01	0.89606	45.279	44.96	45.856	7.2692					0.0074655	1	10315	69.346	40.388	1	1.1929	273930	284650
ANVIDTIPEPLR	12	0	_ANVIDTIPEPLR_			0	0	0	Q8CGK3	Q8CGK3	Q8CGK3	Lonp1	Lon protease homolog, mitochondrial	MULTI-MSMS		686.911	2	669.375	1336.74	-4.3178	-1.1125	44.884	0.86214	45.124	44.687	45.549	0.24004					0.0042071	1	13591	73.781	65.856	1	1.372	49638	157470
ANVIDTIPEPLR	12	0	_ANVIDTIPEPLR_			0	0	0	Q8CGK3	Q8CGK3	Q8CGK3	Lonp1	Lon protease homolog, mitochondrial	MULTI-MSMS		686.408	2	669.375	1336.74	-0.53456	0.83296	37.982	0.83541	45.283	44.946	45.782	7.3007					0.0039577	2	11035	81.017	44.592	1	1.7107	261740	412220
ANVIDTIPEPLR	12	0	_ANVIDTIPEPLR_			0	0	0	Q8CGK3	Q8CGK3	Q8CGK3	Lonp1	Lon protease homolog, mitochondrial	MULTI-MSMS		686.407	2	669.375	1336.74	-25442	-25444	37.538	0.85881	47.266	46.994	47.853	9.7282					0.011598	1	10170	64.82	41.5	1	1.4221	80395	120060
ANVIDTIPEPLR	12	0	_ANVIDTIPEPLR_			0	0	0	Q8CGK3	Q8CGK3	Q8CGK3	Lonp1	Lon protease homolog, mitochondrial	MULTI-MSMS		686.408	2	669.375	1336.74	2.7543	2.8251	37.723	0.88387	47.312	46.938	47.822	9.5891					0.0062931	1	10290	70.942	43.199	1	1.28	91410	121980
ANVIDTIPEPLR	12	0	_ANVIDTIPEPLR_			0	0	0	Q8CGK3	Q8CGK3	Q8CGK3	Lonp1	Lon protease homolog, mitochondrial	MSMS	1	686.41	2	669.375	1336.74	NaN	NaN	44.799	1	45.13	44.63	45.63	0.33103					0.010928	1	15176	93.058	54.972	1
ANVIDTIPEPLR	12	0	_ANVIDTIPEPLR_			0	0	0	Q8CGK3	Q8CGK3	Q8CGK3	Lonp1	Lon protease homolog, mitochondrial	MULTI-MSMS		686.409	2	669.375	1336.74	-1.0998	-0.95478	37.243	0.74001	45.336	44.986	45.726	8.0926					0.022475	1	11501	59.265	18.278	1	1.4956	227060	467160
ANVIDTIPEPLR	12	0	_ANVIDTIPEPLR_			0	0	0	Q8CGK3	Q8CGK3	Q8CGK3	Lonp1	Lon protease homolog, mitochondrial	MULTI-MSMS		686.407	2	669.375	1336.74	0.029549	-3.323	37.328	0.63048	47.27	47.057	47.688	9.9425					0.0037779	1	10510	76.332	49.818	1	1.0459	62216	128600
APKAAPAPAAAPAAAPAAAPEPER	24	1	_APKAAPAPAAAPAAAPAAAPEPER_			0	0	0	A0A0G2JDW2;P09542	A0A0G2JDW2	A0A0G2JDW2	Myl3	Myosin light chain 3	MULTI-MSMS		745.101	3	722.055	2163.14	-0.013509	4.0673	24.921	1.1066	24.921	24.632	25.738	0					2.1483e-23	4	6674	111.97	111.97	1	0.85033	1747500	1538900
APKAAPAPAAAPAAAPAAAPEPER	24	1	_APKAAPAPAAAPAAAPAAAPEPER_			0	0	0	A0A0G2JDW2;P09542	A0A0G2JDW2	A0A0G2JDW2	Myl3	Myosin light chain 3	MULTI-MSMS		741.078	3	722.055	2163.14	0.015958	0.6275	31.317	1.1947	25.147	24.892	26.087	-6.1701					8.1858e-18	4	7829	85.913	76.255	1	0.86122	1687400	1451600
APKAAPAPAAAPAAAPAAAPEPER	24	1	_APKAAPAPAAAPAAAPAAAPEPER_			0	0	0	A0A0G2JDW2;P09542	A0A0G2JDW2	A0A0G2JDW2	Myl3	Myosin light chain 3	MULTI-MSMS		741.078	3	722.055	2163.14	0.17132	0.26441	22.357	1.1918	30.024	29.811	31.003	7.667					2.2093e-28	4	5654	115.5	105.15	1	0.82759	2777500	2380200
APKAAPAPAAAPAAAPAAAPEPER	24	1	_APKAAPAPAAAPAAAPAAAPEPER_			0	0	0	A0A0G2JDW2;P09542	A0A0G2JDW2	A0A0G2JDW2	Myl3	Myosin light chain 3	MULTI-MSMS		745.1	3	722.055	2163.14	1.3211	3.1261	22.988	1.214	32.145	31.53	32.744	9.1572					0.087465	1	3199	32.081	32.081	1	1.2492	17691	17223
APKAAPAPAAAPAAAPAAAPEPER	24	1	_APKAAPAPAAAPAAAPAAAPEPER_			0	0	0	A0A0G2JDW2;P09542	A0A0G2JDW2	A0A0G2JDW2	Myl3	Myosin light chain 3	MULTI-MSMS		741.079	3	722.055	2163.14	-0.10715	2.0866	22.866	1.1051	30.135	29.917	31.022	7.2692					1.1192e-14	2	4486	75.539	59.774	1	0.79205	401490	351540
APKAAPAPAAAPAAAPAAAPEPER	24	1	_APKAAPAPAAAPAAAPAAAPEPER_			0	0	0	A0A0G2JDW2;P09542	A0A0G2JDW2	A0A0G2JDW2	Myl3	Myosin light chain 3	MULTI-MSMS		741.079	3	722.055	2163.14	-0.54391	2.8502	23.179	2.0515	32.411	31.992	34.044	9.2322					1.3175e-14	2	3542	74.579	60.418	1	0.82918	127600	113560
APKAAPAPAAAPAAAPAAAPEPER	24	1	_APKAAPAPAAAPAAAPAAAPEPER_			0	0	0	A0A0G2JDW2;P09542	A0A0G2JDW2	A0A0G2JDW2	Myl3	Myosin light chain 3	MULTI-MSMS		741.08	3	722.055	2163.14	-0.15289	4.0875	23.169	1.9787	32.406	32.089	34.067	9.2364					2.4532e-19	2	3445	102.94	88.898	1	0.83698	96871	82827
APKAAPAPAAAPAAAPAAAPEPER	24	1	_APKAAPAPAAAPAAAPAAAPEPER_			0	0	0	A0A0G2JDW2;P09542	A0A0G2JDW2	A0A0G2JDW2	Myl3	Myosin light chain 3	MULTI-MSMS		741.08	3	722.055	2163.14	-1.0287	4.6786	23.337	2.7661	32.352	31.949	34.715	9.0144					1.1512e-11	2	3351	73.981	61.499	1	0.8214	67057	61923
APKAAPAPAAAPAAAPAAAPEPER	24	1	_APKAAPAPAAAPAAAPAAAPEPER_			0	0	0	A0A0G2JDW2;P09542	A0A0G2JDW2	A0A0G2JDW2	Myl3	Myosin light chain 3	MULTI-MSMS		741.079	3	722.055	2163.14	0.017008	3.4483	24.636	0.95866	24.876	24.585	25.543	0.24004					2.0334e-17	4	6626	95.138	81.546	1	0.77332	1074600	809220
APKAAPAPAAAPAAAPAAAPEPER	24	1	_APKAAPAPAAAPAAAPAAAPEPER_			0	0	0	A0A0G2JDW2;P09542	A0A0G2JDW2	A0A0G2JDW2	Myl3	Myosin light chain 3	MULTI-MSMS		1111.12	2	1082.58	2163.14	-0.33785	1.0724	24.632	0.46505	24.872	24.683	25.148	0.24004					0.04538	1	6640	51.888	31.461	1	0.69542	193960	141250
APKAAPAPAAAPAAAPAAAPEPER	24	1	_APKAAPAPAAAPAAAPAAAPEPER_			0	0	0	A0A0G2JDW2;P09542	A0A0G2JDW2	A0A0G2JDW2	Myl3	Myosin light chain 3	MULTI-MSMS		741.077	3	722.055	2163.14	0.81559	-0.435	30.057	1.3997	25.264	24.942	26.342	-4.7931					7.9995e-55	5	7748	133.1	123.05	1	0.75057	2269600	1745800
APKAAPAPAAAPAAAPAAAPEPER	24	1	_APKAAPAPAAAPAAAPAAAPEPER_			0	0	0	A0A0G2JDW2;P09542	A0A0G2JDW2	A0A0G2JDW2	Myl3	Myosin light chain 3	MULTI-MSMS		741.078	3	722.055	2163.14	0.10373	-0.20272	22.731	1.2762	30.013	29.832	31.108	7.2819					8.3796e-91	4	5971	158.05	144.43	1	0.8272	2286400	1925500
APKAAPAPAAAPAAAPAAAPEPER	24	1	_APKAAPAPAAAPAAAPAAAPEPER_			0	0	0	A0A0G2JDW2;P09542	A0A0G2JDW2	A0A0G2JDW2	Myl3	Myosin light chain 3	MULTI-MSMS		745.102	3	722.055	2163.14	-0.89836	3.7888	22.584	1.5094	32.161	31.686	33.195	9.5764					3.1562e-17	2	3960	88.168	78.511	1	0.75254	411780	300090
APKAAPAPAAAPAAAPAAAPEPER	24	1	_APKAAPAPAAAPAAAPAAAPEPER_			0	0	0	A0A0G2JDW2;P09542	A0A0G2JDW2	A0A0G2JDW2	Myl3	Myosin light chain 3	MULTI-MSMS		745.1	3	722.055	2163.14	-0.7218	3.7402	22.408	1.6869	32.195	31.915	33.602	9.7873					1.0953e-10	2	3959	69.72	59.971	1	0.74746	391150	300100
APKAAPAPAAAPAAAPAAAPEPER	24	1	_APKAAPAPAAAPAAAPAAAPEPER_			0	0	0	A0A0G2JDW2;P09542	A0A0G2JDW2	A0A0G2JDW2	Myl3	Myosin light chain 3	MULTI-MSMS		741.081	3	722.055	2163.14	0.12736	5.357	23.104	2.1393	32.432	32.061	34.201	9.3282					2.1917e-17	2	3255	85.062	69.119	1	0.86742	57158	47921
APKAAPAPAAAPAAAPAAAPEPER	24	1	_APKAAPAPAAAPAAAPAAAPEPER_			0	0	0	A0A0G2JDW2;P09542	A0A0G2JDW2	A0A0G2JDW2	Myl3	Myosin light chain 3	MULTI-MSMS		741.076	3	722.055	2163.14	-0.59575	-2.0633	32.23	1.1751	25.115	24.894	26.069	-7.1147					4.0079e-19	4	8258	100.44	85.022	1	0.64065	2546000	1582900
APKAAPAPAAAPAAAPAAAPEPER	24	1	_APKAAPAPAAAPAAAPAAAPEPER_			0	0	0	A0A0G2JDW2;P09542	A0A0G2JDW2	A0A0G2JDW2	Myl3	Myosin light chain 3	MULTI-MSMS		745.098	3	722.055	2163.14	-0.26143	0.3649	21.788	1.189	29.981	29.819	31.008	8.1927					1.278e-80	4	5838	149.07	142.79	1	0.65431	2783700	2005200
APKAAPAPAAAPAAAPAAAPEPER	24	1	_APKAAPAPAAAPAAAPAAAPEPER_			0	0	0	A0A0G2JDW2;P09542	A0A0G2JDW2	A0A0G2JDW2	Myl3	Myosin light chain 3	MULTI-MSMS		741.079	3	722.055	2163.14	-1.2777	2.7227	22.124	0.70181	30.138	29.929	30.63	8.0137					2.9547e-17	1	4648	86.791	67.72	1	0.6459	242060	162450
APKAAPAPAAAPAAAPAAAPEPER	24	1	_APKAAPAPAAAPAAAPAAAPEPER_			0	0	0	A0A0G2JDW2;P09542	A0A0G2JDW2	A0A0G2JDW2	Myl3	Myosin light chain 3	MULTI-MSMS		741.079	3	722.055	2163.14	-0.82957	1.9136	21.949	0.72415	30.141	29.922	30.646	8.1921					3.5575e-11	1	4560	72.935	60.453	1	0.61815	253160	157900
APKAAPAPAAAPAAAPAAAPEPER	24	1	_APKAAPAPAAAPAAAPAAAPEPER_			0	0	0	A0A0G2JDW2;P09542	A0A0G2JDW2	A0A0G2JDW2	Myl3	Myosin light chain 3	ISO-MSMS	0	741.08	3	722.055	2163.14	1.7215	NaN	22.283	2.0717	32.35	31.976	34.048	10.067					0.0014643	1	3160	58.373	39.338	1	0.63211	40085	25114
APKAAPAPAAAPAAAPAAAPEPER	24	1	_APKAAPAPAAAPAAAPAAAPEPER_			0	0	0	A0A0G2JDW2;P09542	A0A0G2JDW2	A0A0G2JDW2	Myl3	Myosin light chain 3	MULTI-MATCH			2	1082.58	2163.14	-0.86583	0.0070882	30.071	0.82707	25.278	24.99	25.817	-4.7931	0.222	-0.00055038	NaN	51.888	NaN	0		NaN	NaN	0	0.72311	95203	75574
APKAAPAPAAAPAAAPAAAPEPER	24	1	_APKAAPAPAAAPAAAPAAAPEPER_			0	0	0	A0A0G2JDW2;P09542	A0A0G2JDW2	A0A0G2JDW2	Myl3	Myosin light chain 3	MULTI-MATCH			2	1082.58	2163.14	-0.6731	0.69615	24.711	0.4923	24.942	24.728	25.221	0.2317	-0.11346	-0.00013308	NaN	51.888	NaN	0		NaN	NaN	0	0.61703	247430	160320
APKAAPAPAAAPAAAPAAAPEPER	24	1	_APKAAPAPAAAPAAAPAAAPEPER_			0	0	0	A0A0G2JDW2;P09542	A0A0G2JDW2	A0A0G2JDW2	Myl3	Myosin light chain 3	MULTI-MATCH			2	1082.58	2163.14	-0.52803	-1.4321	32.245	0.61107	25.131	24.894	25.505	-7.1147	0.074814	0.00018101	NaN	51.888	NaN	0		NaN	NaN	0	0.57555	128900	72150
APNVLASEPEIPKGIR	16	1	_APNVLASEPEIPKGIR_			0	0	0	Q9WTP6-2;Q9WTP6	Q9WTP6-2	Q9WTP6-2	Ak2	Adenylate kinase 2, mitochondrial;Adenylate kinase 2, mitochondrial, N-terminally processed	MULTI-MSMS		583.01	3	564.321	1689.94	0.3966	3.0066	32.418	2.0155	41.575	41.186	43.202	9.1572					0.011613	1	4719	59.513	47.228	1	0.83816	83068	56165
APNVLASEPEIPKGIR	16	1	_APNVLASEPEIPKGIR_			0	0	0	Q9WTP6-2;Q9WTP6	Q9WTP6-2	Q9WTP6-2	Ak2	Adenylate kinase 2, mitochondrial;Adenylate kinase 2, mitochondrial, N-terminally processed	MULTI-MSMS		583.346	3	564.321	1689.94	-1.019	2.3605	36.048	0.99063	36.288	35.883	36.874	0.24004					0.039395	1	10825	51.193	35.772	1	0.87398	881350	738710
APSTMKIKIIAPPER	15	2	_APSTMKIKIIAPPER_			0	0	0	P60710;P63260;E9Q1F2;B1ATY1;Q8BFZ3;P62737;P63268;P68033;P68134	P60710;P62737;P68033	P68033	Actb;Actg1;Actbl2;Acta2;Actg2;Actc1;Acta1	Actin, cytoplasmic 1;Actin, cytoplasmic 1, N-terminally processed;Actin, cytoplasmic 2;Actin, cytoplasmic 2, N-terminally processed;Beta-actin-like protein 2;Actin, aortic smooth muscle;Actin, gamma-enteric smooth muscle;Actin, alpha cardiac muscle 1;Actin, alpha skeletal muscle	ISO-MSMS	0	435.02	4	413.745	1650.95	2.3181	NaN	27.251	0.61943	27.483	27.134	27.754	0.2317					0.11143	1	7962	55.66	34.409	1	0.75922	783740	607750
AQALQSVPETQVSILDNGLR	20	0	_AQALQSVPETQVSILDNGLR_			0	0	0	Q9CZ13	Q9CZ13	Q9CZ13	Uqcrc1	Cytochrome b-c1 complex subunit 1, mitochondrial	ISO-MSMS	1	1087.11	2	1070.07	2138.13	1.3983	NaN	50.216	0.72257	50.456	50.171	50.893	0.24004					0.00165	1	14971	77.527	49.2	1	NaN	36232	69189
AQALQSVPETQVSILDNGLR	20	0	_AQALQSVPETQVSILDNGLR_			0	0	0	Q9CZ13	Q9CZ13	Q9CZ13	Uqcrc1	Cytochrome b-c1 complex subunit 1, mitochondrial	ISO-MSMS	1	1087.11	2	1070.07	2138.13	-0.086679	NaN	42.24	0.65273	50.595	50.387	51.04	8.3549					0.011502	1	12732	70.412	38.35	1	1.0463	35930	78759
AQALQSVPETQVSILDNGLR	20	0	_AQALQSVPETQVSILDNGLR_			0	0	0	Q9CZ13	Q9CZ13	Q9CZ13	Uqcrc1	Cytochrome b-c1 complex subunit 1, mitochondrial	ISO-MSMS	1	1087.61	2	1070.07	2138.13	-1.204	NaN	50.137	0.50897	50.468	50.227	50.736	0.33103					1.4908e-05	1	16588	91.307	62.946	1	1.1659	66862	132150
AQALQSVPETQVSILDNGLR	20	0	_AQALQSVPETQVSILDNGLR_			0	0	0	Q9CZ13	Q9CZ13	Q9CZ13	Uqcrc1	Cytochrome b-c1 complex subunit 1, mitochondrial	MULTI-MSMS		725.409	3	713.718	2138.13	-1.2587	1.1299	41.847	1.1551	50.561	50.205	51.361	8.7148					1.3771e-10	3	13307	92.098	81.551	1	1.3932	469750	740740
AQALQSVPETQVSILDNGLR	20	0	_AQALQSVPETQVSILDNGLR_			0	0	0	Q9CZ13	Q9CZ13	Q9CZ13	Uqcrc1	Cytochrome b-c1 complex subunit 1, mitochondrial	ISO-MSMS	1	1087.61	2	1070.07	2138.13	0.24771	NaN	41.764	0.72508	50.557	50.219	50.944	8.7937					0.00014859	1	13433	81.311	52.012	1	1.4421	102710	186630
AQALQSVPETQVSILDNGLR	20	0	_AQALQSVPETQVSILDNGLR_			0	0	0	Q9CZ13	Q9CZ13	Q9CZ13	Uqcrc1	Cytochrome b-c1 complex subunit 1, mitochondrial	MULTI-MATCH			3	713.718	2138.13	-5.9549	-4.2992	42.624	0.88743	50.594	50.371	51.258	7.9703	0.022356	-0.0089881	NaN	92.098	NaN	0		NaN	NaN	0	1.0401	36469	44216
AQALQSVPETQVSILDNGLR	20	0	_AQALQSVPETQVSILDNGLR_			0	0	0	Q9CZ13	Q9CZ13	Q9CZ13	Uqcrc1	Cytochrome b-c1 complex subunit 1, mitochondrial	MULTI-MATCH			3	713.718	2138.13	-2.954	-0.80903	41.766	1.266	50.56	50.176	51.442	8.7937	-0.011934	-0.0025628	NaN	92.098	NaN	0		NaN	NaN	0	1.1497	554780	796870
AQAVEGPSENVR	12	0	_AQAVEGPSENVR_			0	0	0	Q9CZ13	Q9CZ13	Q9CZ13	Uqcrc1	Cytochrome b-c1 complex subunit 1, mitochondrial	MULTI-MSMS		645.852	2	628.815	1255.62	-0.052881	3.7214	16.034	0.80399	16.167	15.914	16.718	0.1323					0.031353	1	3050	56.632	36.602	1	1.1733	108190	147570
AQAVEGPSENVR	12	0	_AQAVEGPSENVR_			0	0	0	Q9CZ13	Q9CZ13	Q9CZ13	Uqcrc1	Cytochrome b-c1 complex subunit 1, mitochondrial	MULTI-MATCH			2	628.815	1255.62	0.86	0.49343	16.159	0.8328	16.159	15.854	16.687	0	0.0020721	0.0019417	NaN	56.632	NaN	0		NaN	NaN	0	1.0436	94503	119170
AQAVEGPSENVR	12	0	_AQAVEGPSENVR_			0	0	0	Q9CZ13	Q9CZ13	Q9CZ13	Uqcrc1	Cytochrome b-c1 complex subunit 1, mitochondrial	MULTI-MATCH			2	628.815	1255.62	-1.5964	2.1449	16.004	0.55896	16.145	15.899	16.458	0.14063	-0.012128	-0.0011475	NaN	56.632	NaN	0		NaN	NaN	0	0.9834	112890	123740
AQDTAELFFEDVR	13	0	_AQDTAELFFEDVR_			0	0	0	A0A0R4J083;P51174	A0A0R4J083	A0A0R4J083	Acadl	Long-chain specific acyl-CoA dehydrogenase, mitochondrial	MULTI-MSMS		784.885	2	770.868	1539.72	-0.32994	4.3601	48.76	1.7841	48.76	48.21	49.994	0					0.0042414	1	14974	86.772	69.405	1	2.0124	184880	410960
AQDTAELFFEDVR	13	0	_AQDTAELFFEDVR_			0	0	0	A0A0R4J083;P51174	A0A0R4J083	A0A0R4J083	Acadl	Long-chain specific acyl-CoA dehydrogenase, mitochondrial	MULTI-MSMS		525.602	3	514.247	1539.72	-0.80499	1.7207	55.076	0.88434	48.906	48.525	49.409	-6.1701					0.0078124	1	17177	68.034	47.653	1	1.4561	90797	151700
AQDTAELFFEDVR	13	0	_AQDTAELFFEDVR_			0	0	0	A0A0R4J083;P51174	A0A0R4J083	A0A0R4J083	Acadl	Long-chain specific acyl-CoA dehydrogenase, mitochondrial	MULTI-MSMS		787.901	2	770.868	1539.72	0.14107	4.1348	48.63	1.4532	48.87	48.183	49.636	0.24004					0.00021761	3	14554	110.98	95.406	1	1.7477	303480	520000
AQDTAELFFEDVR	13	0	_AQDTAELFFEDVR_			0	0	0	A0A0R4J083;P51174	A0A0R4J083	A0A0R4J083	Acadl	Long-chain specific acyl-CoA dehydrogenase, mitochondrial	MULTI-MSMS		787.901	2	770.868	1539.72	2.1941	4.6028	40.685	1.2828	50.472	49.914	51.197	9.7873					0.010222	1	9128	79.492	55.641	1	1.5715	69369	121930
AQDTAELFFEDVR	13	0	_AQDTAELFFEDVR_			0	0	0	A0A0R4J083;P51174	A0A0R4J083	A0A0R4J083	Acadl	Long-chain specific acyl-CoA dehydrogenase, mitochondrial	ISO-MSMS	1	787.903	2	770.868	1539.72	2.5447	NaN	40.831	1.229	50.559	50.017	51.246	9.7282					0.017799	1	11064	85.522	53.192	1	1.5656	102280	192500
AQDTAELFFEDVR	13	0	_AQDTAELFFEDVR_			0	0	0	A0A0R4J083;P51174	A0A0R4J083	A0A0R4J083	Acadl	Long-chain specific acyl-CoA dehydrogenase, mitochondrial	MULTI-MSMS		787.899	2	770.868	1539.72	0.6715	1.387	56.52	1.1095	49.014	48.426	49.535	-7.5061					1.0778e-27	3	18466	168.31	133.93	1	1.6911	776660	1245600
AQDTAELFFEDVR	13	0	_AQDTAELFFEDVR_			0	0	0	A0A0R4J083;P51174	A0A0R4J083	A0A0R4J083	Acadl	Long-chain specific acyl-CoA dehydrogenase, mitochondrial	MULTI-MSMS		525.603	3	514.247	1539.72	-3.0557	0.28935	56.545	0.93494	49.039	48.471	49.406	-7.5061					0.09446	1	18480	46.408	42.017	1	1.5837	119150	177560
AQDTAELFFEDVR	13	0	_AQDTAELFFEDVR_			0	0	0	A0A0R4J083;P51174	A0A0R4J083	A0A0R4J083	Acadl	Long-chain specific acyl-CoA dehydrogenase, mitochondrial	MULTI-MSMS		787.9	2	770.868	1539.72	1.1021	2.0086	40.51	2.1534	48.745	48.094	50.248	8.2343					1.4265e-07	2	14971	130.1	105.76	1	1.6618	483730	805200
AQDTAELFFEDVR	13	0	_AQDTAELFFEDVR_			0	0	0	A0A0R4J083;P51174	A0A0R4J083	A0A0R4J083	Acadl	Long-chain specific acyl-CoA dehydrogenase, mitochondrial	MULTI-MSMS		525.604	3	514.247	1539.72	0.78275	4.3437	40.501	1.3251	48.794	48.31	49.635	8.2927					0.009832	2	14889	65.805	46.411	1	1.8101	237770	431510
AQDTAELFFEDVR	13	0	_AQDTAELFFEDVR_			0	0	0	A0A0R4J083;P51174	A0A0R4J083	A0A0R4J083	Acadl	Long-chain specific acyl-CoA dehydrogenase, mitochondrial	MULTI-MATCH			2	770.868	1539.72	1.1437	1.6124	41.012	1.291	48.679	48.119	49.41	7.667	-0.041022	-0.00063893	NaN	130.1	NaN	0		NaN	NaN	0	1.575	196170	339160
AQDTAELFFEDVR	13	0	_AQDTAELFFEDVR_			0	0	0	A0A0R4J083;P51174	A0A0R4J083	A0A0R4J083	Acadl	Long-chain specific acyl-CoA dehydrogenase, mitochondrial	MULTI-MATCH			2	770.868	1539.72	1.8893	1.3479	41.038	1.1636	48.736	48.304	49.468	7.6977	0.015935	0.00051057	NaN	130.1	NaN	0		NaN	NaN	0	1.7095	576410	848660
AQDTAELFFEDVR	13	0	_AQDTAELFFEDVR_			0	0	0	A0A0R4J083;P51174	A0A0R4J083	A0A0R4J083	Acadl	Long-chain specific acyl-CoA dehydrogenase, mitochondrial	MULTI-MATCH			2	770.868	1539.72	2.0511	3.4276	40.959	1.1306	50.548	50.037	51.167	9.5891	0.044485	-0.00031279	NaN	79.492	NaN	0		NaN	NaN	0	1.4498	132640	193550
AQDTAELFFEDVR	13	0	_AQDTAELFFEDVR_			0	0	0	A0A0R4J083;P51174	A0A0R4J083	A0A0R4J083	Acadl	Long-chain specific acyl-CoA dehydrogenase, mitochondrial	MULTI-MATCH			2	770.868	1539.72	1.7799	3.7517	40.501	1.3008	50.443	50.047	51.348	9.9425	-0.060382	-0.00073088	NaN	79.492	NaN	0		NaN	NaN	0	1.5529	265450	356130
AQDTAELFFEDVR	13	0	_AQDTAELFFEDVR_			0	0	0	A0A0R4J083;P51174	A0A0R4J083	A0A0R4J083	Acadl	Long-chain specific acyl-CoA dehydrogenase, mitochondrial	MULTI-MATCH			2	770.868	1539.72	2.7827	3.6381	40.471	1.7818	50.551	50.279	52.061	10.08	0.047222	0.00081516	NaN	79.492	NaN	0		NaN	NaN	0	1.4988	288970	456890
AQFGSDLDAATQQLLSR	17	0	_AQFGSDLDAATQQLLSR_			0	0	0	Q03265;D3Z6F5	Q03265	Q03265	Atp5a1	ATP synthase subunit alpha, mitochondrial;ATP synthase subunit alpha	ISO-MSMS	1	619.001	3	607.643	1819.91	0.29336	NaN	51.19	0.8238	51.19	50.779	51.603	-7.1054e-15					0.005713	1	15496	99.891	69.348	1	1.2082	122000	151320
AQFGSDLDAATQQLLSR	17	0	_AQFGSDLDAATQQLLSR_			0	0	0	Q03265;D3Z6F5	Q03265	Q03265	Atp5a1	ATP synthase subunit alpha, mitochondrial;ATP synthase subunit alpha	MSMS	1	927.997	2	910.96	1819.91	NaN	NaN	51.194	1	51.194	50.694	51.694	0					0.025151	1	15506	73.466	49.862	1
AQFGSDLDAATQQLLSR	17	0	_AQFGSDLDAATQQLLSR_			0	0	0	Q03265;D3Z6F5	Q03265	Q03265	Atp5a1	ATP synthase subunit alpha, mitochondrial;ATP synthase subunit alpha	MULTI-MSMS		618.998	3	607.643	1819.91	0.28461	1.4401	57.027	1.9738	51.258	50.567	52.541	-5.7695					5.8803e-05	3	17771	84.035	76.323	1	1.5067	335300	510190
AQFGSDLDAATQQLLSR	17	0	_AQFGSDLDAATQQLLSR_			0	0	0	Q03265;D3Z6F5	Q03265	Q03265	Atp5a1	ATP synthase subunit alpha, mitochondrial;ATP synthase subunit alpha	MULTI-MSMS		618.998	3	607.643	1819.91	-0.5398	1.9206	55.843	1.4645	51.351	50.761	52.226	-4.4922					9.7401e-05	3	18396	93.768	62.06	1	1.7804	697290	1247500
AQFGSDLDAATQQLLSR	17	0	_AQFGSDLDAATQQLLSR_			0	0	0	Q03265;D3Z6F5	Q03265	Q03265	Atp5a1	ATP synthase subunit alpha, mitochondrial;ATP synthase subunit alpha	MULTI-MSMS		927.994	2	910.96	1819.91	-0.10954	-0.17996	55.844	1.858	51.352	50.664	52.522	-4.4922					0.031318	2	18382	72.209	72.209	1	1.8325	661210	1221800
AQFGSDLDAATQQLLSR	17	0	_AQFGSDLDAATQQLLSR_			0	0	0	Q03265;D3Z6F5	Q03265	Q03265	Atp5a1	ATP synthase subunit alpha, mitochondrial;ATP synthase subunit alpha	MULTI-MSMS		616.989	3	607.643	1819.91	1.0162	2.3326	43.113	0.57519	51.314	50.918	51.493	8.2015					1.0386e-11	2	12479	108.25	91.761	1	2.1219	482950	494640
AQFGSDLDAATQQLLSR	17	0	_AQFGSDLDAATQQLLSR_			0	0	0	Q03265;D3Z6F5	Q03265	Q03265	Atp5a1	ATP synthase subunit alpha, mitochondrial;ATP synthase subunit alpha	MULTI-MSMS		927.994	2	910.96	1819.91	-0.16384	0.27756	43.145	0.97836	51.346	50.998	51.977	8.2015					0.039872	1	12510	66.004	66.004	1	1.5375	163500	281080
AQFGSDLDAATQQLLSR	17	0	_AQFGSDLDAATQQLLSR_			0	0	0	Q03265;D3Z6F5	Q03265	Q03265	Atp5a1	ATP synthase subunit alpha, mitochondrial;ATP synthase subunit alpha	MULTI-MSMS		927.993	2	910.96	1819.91	-0.19898	0.14463	42.883	1.3197	51.338	50.739	52.059	8.4551					2.0573e-30	2	12851	157.38	157.38	1	1.6026	177070	312890
AQFGSDLDAATQQLLSR	17	0	_AQFGSDLDAATQQLLSR_			0	0	0	Q03265;D3Z6F5	Q03265	Q03265	Atp5a1	ATP synthase subunit alpha, mitochondrial;ATP synthase subunit alpha	MULTI-MSMS		617.322	3	607.643	1819.91	-1.1848	-0.27255	42.863	1.4796	51.318	50.939	52.418	8.4551					7.0667e-06	2	12882	99.891	64.232	1	1.4167	99097	181860
AQFGSDLDAATQQLLSR	17	0	_AQFGSDLDAATQQLLSR_			0	0	0	Q03265;D3Z6F5	Q03265	Q03265	Atp5a1	ATP synthase subunit alpha, mitochondrial;ATP synthase subunit alpha	MULTI-MSMS		619	3	607.643	1819.91	0.30084	1.6187	50.879	1.613	51.21	50.581	52.194	0.33103					9.3675e-12	2	16743	108.75	93.767	1	1.5784	237160	480010
AQFGSDLDAATQQLLSR	17	0	_AQFGSDLDAATQQLLSR_			0	0	0	Q03265;D3Z6F5	Q03265	Q03265	Atp5a1	ATP synthase subunit alpha, mitochondrial;ATP synthase subunit alpha	MULTI-MSMS		927.995	2	910.96	1819.91	0.99032	1.0127	50.876	1.5989	51.207	50.437	52.035	0.33103					1.6583e-25	3	16758	152	146.3	1	2.1878	466530	1065800
AQFGSDLDAATQQLLSR	17	0	_AQFGSDLDAATQQLLSR_			0	0	0	Q03265;D3Z6F5	Q03265	Q03265	Atp5a1	ATP synthase subunit alpha, mitochondrial;ATP synthase subunit alpha	MULTI-MSMS		618.998	3	607.643	1819.91	1.1076	2.3336	58.422	1.6471	51.316	50.746	52.393	-7.1054					4.3695e-114	3	19154	183.17	131.48	1	2.0511	1762000	3499800
AQFGSDLDAATQQLLSR	17	0	_AQFGSDLDAATQQLLSR_			0	0	0	Q03265;D3Z6F5	Q03265	Q03265	Atp5a1	ATP synthase subunit alpha, mitochondrial;ATP synthase subunit alpha	MULTI-MSMS		925.48	2	910.96	1819.91	-0.44501	1.408	42.475	1.1957	51.29	50.887	52.083	8.8149					7.8033e-05	1	13536	102.52	79.987	1	2.0372	376140	832070
AQFGSDLDAATQQLLSR	17	0	_AQFGSDLDAATQQLLSR_			0	0	0	Q03265;D3Z6F5	Q03265	Q03265	Atp5a1	ATP synthase subunit alpha, mitochondrial;ATP synthase subunit alpha	MULTI-MSMS		928.497	2	910.96	1819.91	-0.7598	0.42262	42.397	1.147	51.291	50.898	52.045	8.8939					9.5345e-26	3	13643	148.72	148.72	1	1.9263	889280	1692600
AQFGSDLDAATQQLLSR	17	0	_AQFGSDLDAATQQLLSR_			0	0	0	Q03265;D3Z6F5	Q03265	Q03265	Atp5a1	ATP synthase subunit alpha, mitochondrial;ATP synthase subunit alpha	MULTI-MATCH			2	910.96	1819.91	0.154	1.589	50.954	2.065	51.194	50.111	52.176	0.24004	0.19216	0.00015362	NaN	152	NaN	0		NaN	NaN	0	1.9281	306610	538540
AQFGSDLDAATQQLLSR	17	0	_AQFGSDLDAATQQLLSR_			0	0	0	Q03265;D3Z6F5	Q03265	Q03265	Atp5a1	ATP synthase subunit alpha, mitochondrial;ATP synthase subunit alpha	MULTI-MATCH			2	910.96	1819.91	-1.2269	-0.89383	57.461	0.52047	50.255	49.836	50.356	-7.2055	-0.74706	-0.0023623	NaN	152	NaN	0		NaN	NaN	0	0.99527	47383	65396
AQFGSDLDAATQQLLSR	17	0	_AQFGSDLDAATQQLLSR_			0	0	0	Q03265;D3Z6F5	Q03265	Q03265	Atp5a1	ATP synthase subunit alpha, mitochondrial;ATP synthase subunit alpha	MULTI-MATCH			3	607.643	1819.91	1.2854	2.6549	42.387	1.6725	51.281	50.806	52.479	8.8939	-0.023532	7.6096e-05	NaN	108.25	NaN	0		NaN	NaN	0	2.046	1984200	4208900
AQLEFNQIKAEIER	14	1	_AQLEFNQIKAEIER_			0	0	0	Q02566;Q91Z83	Q02566;Q91Z83	Q02566	Myh6;Myh7	Myosin-6;Myosin-7	MULTI-MSMS		582.662	3	563.637	1687.89	16579	16582	38.966	0.91577	38.966	38.679	39.594	0					0.0066308	1	12400	52.862	18.042	1	1.3379	222760	324000
AQLEFNQIKAEIER	14	1	_AQLEFNQIKAEIER_			0	0	0	Q02566;Q91Z83	Q02566;Q91Z83	Q02566	Myh6;Myh7	Myosin-6;Myosin-7	MULTI-MSMS		582.661	3	563.637	1687.89	16577	16580	38.76	0.76929	39	38.664	39.433	0.24004					0.026656	1	11749	44.045	43.858	1	1.4912	534130	859370
AQLEFNQIKAEIER	14	1	_AQLEFNQIKAEIER_			0	0	0	Q02566;Q91Z83	Q02566;Q91Z83	Q02566	Myh6;Myh7	Myosin-6;Myosin-7	MULTI-MSMS		872.987	2	844.952	1687.89	16587	16588	38.769	0.6349	39.009	38.752	39.387	0.24004					0.0010725	1	11769	88.552	75.596	1	1.5326	140250	258890
AQLEFNQIKAEIER	14	1	_AQLEFNQIKAEIER_			0	0	0	Q02566;Q91Z83	Q02566;Q91Z83	Q02566	Myh6;Myh7	Myosin-6;Myosin-7	MULTI-MSMS		582.661	3	563.637	1687.89	16577	16581	34.204	1.3186	41.858	41.365	42.684	7.6538					0.00091678	1	9696	79.346	50.801	1	1.5935	1545100	2472900
AQLEFNQIKAEIER	14	1	_AQLEFNQIKAEIER_			0	0	0	Q02566;Q91Z83	Q02566;Q91Z83	Q02566	Myh6;Myh7	Myosin-6;Myosin-7	MULTI-MSMS		582.661	3	563.637	1687.89	16576	16581	38.765	0.80632	39.096	38.773	39.579	0.33103					0.0045779	1	13163	58.159	38.062	1	0.9319	676300	626660
[truncated: 11,501 more rows]
