# Supplementary material for: The Mouse Heart Mitochondria N Terminome Provides Insights into ClpXP-Mediated Proteolysis
Source: Mol Cell Proteomics. 2020 Nov 23;19(8):1330–45. doi: 10.1074/mcp.RA120.002082 (PMC8014998; doi:10.1074/mcp.RA120.002082)
Supplement: Supplementary file 1 [file mmc1.zip › 160029_1_supp_533761_qdmd00.xlsx]

## Sheet: Supplemental Table 4
Supplemental Table 4. Protein significantly enriched after immunoprecipitation of FLAG-tagged CLPP wild type or proteolytically inactive CLPP-TRAP compared to control MEF cell extract. Significance was tested by multi-sample ANOVA with Benjamini-Hochberg FDR <0.05, followed by Tukey´s PostHoc test with p-val <0.05 to discriminate between the different groups.
UniProt protein Ids	Majority protein IDs	Protein names	Gene names	Found in TRAP	Found in WT	Found in NEG	ANOVA Significant	ANOVA q-value	ANOVA significant pairs	log2 (TRAP/NEG)	log2 (WT/NEG)	log2 (TRAP/WT)	Subcellular location [CC]	Peptides	Razor + unique peptides	Unique peptides	Sequence coverage [%]	Unique + razor sequence coverage [%]	Unique sequence coverage [%]	Mol. weight [kDa]	Q-value	Score	Intensity	MS/MS Count	LFQ intensity CLPP_TRAP_01	LFQ intensity CLPP_TRAP_02	LFQ intensity CLPP_TRAP_03	LFQ intensity CLPP_WT_01	LFQ intensity CLPP_WT_02	LFQ intensity CLPP_WT_03	LFQ intensity NEG_01	LFQ intensity NEG_02	LFQ intensity NEG_03
A0A087WNI3;A0A075B5K8;A0A087WNI7;P01631;F6XWB2;A0A087WNI1;A0A075B5N0	A0A087WNI3;A0A075B5K8;A0A087WNI7;P01631;F6XWB2;A0A087WNI1;A0A075B5N0	Ig kappa chain V-II region 26-10	Igkv1-99;Igkv1-115;Igkv1-35	3	3	1	+	0.0125484	TRAP_NEG;WT_NEG	3.97992	3.94209	0.0378367		2	2	2	16.7	16.7	16.7	13.214	0	12.909	1580800000	9	26.1567	27.2491	26.2941	25.6274	27.548	26.4109	NaN	23.9752	NaN
A0A075B5P2;P01837	A0A075B5P2;P01837	Ig kappa chain C region	Igkc	3	3	3	+	0.00765714	TRAP_NEG;WT_NEG	1.68809	1.60055	0.0875371		5	5	5	51.4	51.4	51.4	11.778	0	47.375	2000500000	38	26.5997	26.3289	26.7745	26.4549	26.9085	26.0771	25.4478	24.5014	24.6898
A0A075B5P4	A0A075B5P4		Ighg1	3	3	3	+	0.00177778	TRAP_NEG;WT_NEG	2.26598	2.03383	0.232155		6	6	1	28.1	28.1	5.2	35.633	0	54.714	8630700000	76	29.304	28.8169	29.7825	29.2373	29.3615	28.6082	26.6506	27.29	27.1649
S4R2J9;A0A0A0MQ79;Q3TLH4;S4R294;S4R209;S4R2E2;S4R2L9;S4R298;F8WHT3;Q7TPM1	S4R2J9;A0A0A0MQ79;Q3TLH4;S4R294	Protein PRRC2C	Prrc2c	3	3	3	+	0.0101505	NEG_TRAP;NEG_WT	-3.11384	-1.85839	-1.25545		37	37	36	20.1	20.1	19.8	302.43	0	261.96	1789000000	84	22.9562	24.5247	24.2008	25.5588	24.0915	25.7977	27.3241	26.681	27.0182
B7ZCJ0;A0A0A0MQE8;B7ZCJ1;Q6DFV3;G3UWM5;G3UX38;A2BHQ2	B7ZCJ0;A0A0A0MQE8;B7ZCJ1;Q6DFV3;G3UWM5	Rho GTPase-activating protein 21	Arhgap21	1	3	3	+	0.0100816	NEG_TRAP;WT_TRAP	-1.7061	-0.248213	-1.45789	Peripheral membrane protein {ECO:0000250}. Cell junction {ECO:0000250}. Cytoplasmic vesicle membrane {ECO:0000250};Peripheral membrane protein {ECO:0000250}. Cytoplasm, cytoskeleton {ECO:0000250}. Note=Localization to the Golgi is dependent on interaction with GTP-bound ARF1. {ECO:0000250}.;SUBCELLULAR LOCATION: Golgi apparatus membrane {ECO:0000250}	8	8	8	6.8	6.8	6.8	215.86	0	25.825	165020000	11	NaN	22.2283	NaN	23.0158	22.6136	22.9516	22.9621	23.0581	23.3054
A2A547;P84099	A2A547;P84099	Ribosomal protein L19;60S ribosomal protein L19	Rpl19	3	3	3	+	0.0308954	NEG_TRAP	-1.34935	-1.07687	-0.272477		5	5	5	22.7	22.7	22.7	23.247	0	29.022	1130400000	24	24.4471	25.1163	24.0924	24.6225	24.623	25.2277	25.2013	26.0745	26.4281
A2A8V8;A2A8V9;E9PUK6;Q52KI8;E9QKA4;F7BWM1;F6UK16	A2A8V8;A2A8V9;E9PUK6;Q52KI8;E9QKA4	Serine/arginine repetitive matrix protein 1	Srrm1	0	3	2	+	0.00114286	NEG_TRAP;WT_TRAP	-2.46905	-0.843245	-1.62581	SUBCELLULAR LOCATION: Nucleus matrix {ECO:0000255|PROSITE-ProRule:PRU00627}. Nucleus speckle {ECO:0000255|PROSITE-ProRule:PRU00627}.	4	4	4	7.4	7.4	7.4	102.66	0	25.719	139530000	8	NaN	NaN	NaN	22.5877	21.939	22.091	NaN	23.1117	23.4611
E9PX48;A2A9M5;Q8R1A4;A2A9M4;A2AW79;F6ZJ55;E9QPN7;Q8VDR9;Q8C147	E9PX48;A2A9M5;Q8R1A4	Dedicator of cytokinesis protein 7	Dock7	3	3	3	+	0.0464566		0.114722	-0.331422	0.446144	Cytoplasmic side {ECO:0000305}. Cell projection, lamellipodium membrane {ECO:0000305|PubMed:22461490};Cytoplasmic side {ECO:0000305}. Note=Enriched and co-localizes with GTPase CDC42 at the immunological synapse formed during T cell/antigen presenting cell cognate interaction. Translocates from the cytoplasm to the plasma membrane in response to chemokine CXCL12/SDF-1-alpha stimulation. {ECO:0000…	12	12	12	7.2	7.2	7.2	238.09	0	39.373	284430000	22	23.2977	23.7436	23.7166	22.9467	23.2982	23.1744	23.6025	23.325	23.4862
A2AFJ1;Q60973;A2AFI9;F6ZLC6;F6U539	A2AFJ1;Q60973;A2AFI9;F6ZLC6	Histone-binding protein RBBP7	Rbbp7	3	3	3	+	0.0254343	TRAP_NEG	1.03177	0.853242	0.178532	SUBCELLULAR LOCATION: Nucleus {ECO:0000256|SAAS:SAAS00694420}.;SUBCELLULAR LOCATION: Nucleus.	9	9	4	28.1	28.1	17.3	46.908	0	34.16	630510000	34	25.4975	25.1658	25.1608	24.9443	25.4074	24.9367	24.8625	23.9738	23.8925
A2AFK7;Q91VC3;E9PV04	A2AFK7;Q91VC3;E9PV04	Eukaryotic initiation factor 4A-III;Eukaryotic initiation factor 4A-III, N-terminally processed	Eif4a3;Gm8994	1	2	3	+	0.036189	NEG_TRAP	-1.38312	-0.973122	-0.409994	SUBCELLULAR LOCATION: Nucleus {ECO:0000250|UniProtKB:Q3B8Q2}. Nucleus speckle {ECO:0000250|UniProtKB:P38919}. Cytoplasm {ECO:0000250|UniProtKB:Q3B8Q2}. Note=Nucleocytoplasmic shuttling protein. Travels to the cytoplasm as part of the exon junction complex (EJC) bound to mRNA. Detected in dendritic layer as well as the nuclear and cytoplasmic (somatic) compartments of neurons. Colocalizes with STA…	8	6	6	31.1	25.1	25.1	33.958	0	16.49	140020000	7	NaN	22.0827	NaN	21.7327	22.3625	NaN	22.8433	22.4426	22.8698
A2AK70;P48760	A2AK70;P48760	Folylpolyglutamate synthase, mitochondrial	Fpgs	3	0	0	+	0.0263448	TRAP_NEG	3.38177	0	2.75958	SUBCELLULAR LOCATION: [Isoform 1]: Mitochondrion inner membrane {ECO:0000250|UniProtKB:Q05932}. Mitochondrion matrix {ECO:0000250|UniProtKB:Q05932}.;SUBCELLULAR LOCATION: [Isoform 2]: Cytoplasm {ECO:0000250|UniProtKB:Q05932}.	3	3	3	20.6	20.6	20.6	27.613	0	15.219	91392000	6	24.2772	23.9515	24.2577	NaN	NaN	NaN	NaN	NaN	NaN
E9Q7H5;A2AL12;B2RXM2;J3QNY1;Q8BG05;A2AL13;V9GX38	E9Q7H5;A2AL12;B2RXM2;J3QNY1;Q8BG05	Heterogeneous nuclear ribonucleoprotein A3	Gm8991;Hnrnpa3;Gm6793;Gm9242	3	3	3	+	0	NEG_TRAP;NEG_WT;WT_TRAP	-2.38747	-1.17763	-1.20984	SUBCELLULAR LOCATION: Nucleus {ECO:0000250}. Note=Component of ribonucleosomes. {ECO:0000250}.	9	8	8	39	39	39	32.574	0	81.949	1474600000	39	23.8757	24.4043	23.8937	25.3485	24.8985	25.5563	26.3944	26.3117	26.6301
A2AMY5;Q91VX2	A2AMY5;Q91VX2	Ubiquitin-associated protein 2	Ubap2	1	0	2	+	0.0295517	NEG_TRAP	-1.25456	-0.900112	-0.354446		2	2	2	2.3	2.3	2.3	117.83	0	7.9239	33303000	3	NaN	19.9256	NaN	NaN	NaN	NaN	NaN	20.8884	21.6332
A2AS05;A2AS03;E9QAM5	A2AS05;A2AS03;E9QAM5	Helicase with zinc finger domain 2	Helz2	0	0	2	+	0.0399853	NEG_WT	-0.652132	-1.0745	0	SUBCELLULAR LOCATION: Nucleus {ECO:0000269|PubMed:23525231}.	3	3	3	1.6	1.6	1.6	326.59	0	13.807	30904000	3	NaN	NaN	NaN	NaN	NaN	NaN	NaN	20.9382	21.4451
A2AVJ7;Q99PL5	A2AVJ7;Q99PL5	Ribosome-binding protein 1	Rrbp1	1	1	2	+	0.0185128	NEG_TRAP	-1.36665	-1.00297	-0.363686	Single-pass type III membrane protein {ECO:0000250}.;SUBCELLULAR LOCATION: Endoplasmic reticulum membrane {ECO:0000250}	4	4	4	3	3	3	158.39	0	12.199	51098000	5	NaN	20.4828	NaN	NaN	20.6291	NaN	NaN	21.3331	22.1628
A2AWN8;P59326	A2AWN8;P59326	YTH domain-containing family protein 1	Ythdf1	1	3	3	+	0.0426531		-2.10723	-1.79983	-0.307397	SUBCELLULAR LOCATION: Cytoplasm {ECO:0000250|UniProtKB:Q9BYJ9}.	9	5	4	22.7	15.4	13.1	63.899	0	26.267	193710000	6	NaN	21.6676	NaN	22.1661	21.4034	22.3158	25.4294	23.4235	22.4318
B1ASE2;G3X9L6;Q9DCX2;D3Z1B2	B1ASE2;G3X9L6;Q9DCX2;D3Z1B2	ATP synthase subunit d, mitochondrial	Atp5h;Gm10250	3	3	0	+	0.003	TRAP_NEG;WT_NEG	3.26593	3.30118	-0.0352484	SUBCELLULAR LOCATION: Mitochondrion. Mitochondrion inner membrane.	4	4	4	32.6	32.6	32.6	15.882	0	12.429	211050000	9	24.0234	23.4962	24.2547	23.8316	24.1096	23.9388	NaN	NaN	NaN
B1ASP2;P52332;G5E852;E9QJS1;Q62120;Q9R117	B1ASP2;P52332	Tyrosine-protein kinase;Tyrosine-protein kinase JAK1	Jak1	3	3	3	+	0.0168435	TRAP_NEG	1.5192	0.935528	0.583672	Peripheral membrane protein. Cytoplasm {ECO:0000250}. Nucleus {ECO:0000250}.;Peripheral membrane protein. Note=Wholly intracellular, possibly membrane associated.;SUBCELLULAR LOCATION: Endomembrane system	32	32	32	32.8	32.8	32.8	133.35	0	112.5	2699500000	152	27.3411	27.4615	27.7158	26.4759	27.4029	26.8887	25.3895	26.0677	26.5037
B1AT82;Q9D0M1;B1AT84;B1AT83	B1AT82;Q9D0M1	Phosphoribosyl pyrophosphate synthase-associated protein 1	Prpsap1	3	3	3	+	0.00389189	TRAP_NEG;WT_NEG	1.13614	0.639062	0.497082		8	8	7	31.7	31.7	28.1	42.467	0	54.212	899690000	29	26.1935	25.8533	26.063	25.3311	25.7393	25.5482	25.1618	24.7184	24.8212
B1AUN3;Q3UKV0;B1AUN2	B1AUN3;Q3UKV0;B1AUN2		Eif2b3	3	2	0	+	0.0373906	TRAP_NEG	2.26241	1.48857	0.773834		3	3	3	11.2	11.2	11.2	45.065	0	7.5277	129540000	5	23.3681	22.884	23.3856	23.1258	22.6343	NaN	NaN	NaN	NaN
B2RSU6;Q6AW69;D3Z3H4	B2RSU6;Q6AW69;D3Z3H4	Cingulin-like protein 1	Cgnl1	3	3	3	+	0.0236087	NEG_TRAP	-1.40378	-0.600695	-0.803083	SUBCELLULAR LOCATION: Cell junction, tight junction {ECO:0000269|PubMed:15292197}. Note=Localizes to the apical junction complex composed of tight and adherens junctions. In the liver and kidney, it is also found along non-junctional actin filament bundles in addition to the apical junction. {ECO:0000269|PubMed:15292197}.	39	39	39	36.3	36.3	36.3	148.17	0	227.95	2469900000	119	25.432	26.1548	25.2068	26.7494	25.7989	26.6544	27.2655	26.7123	27.0271
B9EHJ3;P39447	B9EHJ3;P39447	Tight junction protein ZO-1	Tjp1	3	3	3	+	0.0101429	NEG_TRAP	-1.39701	-0.697664	-0.699341	Cytoplasmic side {ECO:0000250|UniProtKB:Q07157}. Cell junction, tight junction {ECO:0000269|PubMed:10601346, ECO:0000269|PubMed:3528172}. Cell junction, gap junction {ECO:0000269|PubMed:20093627}. Cytoplasm, myofibril, sarcomere, I band {ECO:0000269|PubMed:20093627}. Note=Moves from the cytoplasm to the cell membrane concurrently with cell-cell contact (By similarity). Detected at the leading edg…	54	54	54	45.7	45.7	45.7	188.85	0	323.31	4882900000	181	26.7826	27.0122	26.2019	27.6892	26.8998	27.5057	28.2314	27.9076	28.0486
F6VQH5;D3YTQ3;Q9Z130	F6VQH5;D3YTQ3;Q9Z130	Heterogeneous nuclear ribonucleoprotein D-like	Hnrnpdl	0	2	2	+	0.0442013		-1.7674	-1.10539	-0.662009	SUBCELLULAR LOCATION: Nucleus {ECO:0000269|PubMed:10717477, ECO:0000269|PubMed:15190078}. Cytoplasm {ECO:0000250|UniProtKB:O14979}. Note=Shuttles between the nucleus and the cytoplasm in a TNPO1-dependent manner. {ECO:0000250|UniProtKB:O14979}.	2	2	2	7.4	7.4	7.4	35.534	0	11.673	130390000	3	NaN	NaN	NaN	NaN	21.9847	22.1254	NaN	22.6506	23.4663
D3Z1U9;D3YUM1;Q91YT0;D3Z0K1;D3YXX5	D3Z1U9;D3YUM1;Q91YT0;D3Z0K1	NADH dehydrogenase [ubiquinone] flavoprotein 1, mitochondrial	Ndufv1	3	2	1	+	0.00171429	TRAP_NEG;TRAP_WT	5.3257	-0.122827	5.44853	Matrix side {ECO:0000250}.;Matrix side {ECO:0000256|RuleBase:RU364066}.;Peripheral membrane protein {ECO:0000250};Peripheral membrane protein {ECO:0000256|RuleBase:RU364066};SUBCELLULAR LOCATION: Mitochondrion inner membrane {ECO:0000250};SUBCELLULAR LOCATION: Mitochondrion inner membrane {ECO:0000256|RuleBase:RU364066}	10	10	10	34.8	34.8	34.8	41.833	0	32.295	419380000	23	25.4413	25.6456	26.8056	20.8927	21.0317	NaN	NaN	NaN	19.9006
D3YVL0;E9PW39;P23249;D3YYR1	D3YVL0;E9PW39;P23249	Putative helicase MOV-10	Mov10	2	3	3	+	0.0308216	NEG_TRAP	-3.25744	-1.77358	-1.48386	SUBCELLULAR LOCATION: Cytoplasm, P-body {ECO:0000250|UniProtKB:Q9HCE1}. Nucleus {ECO:0000269|PubMed:28662698}. Cytoplasm {ECO:0000269|PubMed:28662698}. Cytoplasm, Cytoplasmic ribonucleoprotein granule {ECO:0000250|UniProtKB:Q9HCE1}. Cytoplasm, Stress granule {ECO:0000250|UniProtKB:Q9HCE1}. Note=In young mouse (P2) neurons, localizes both in nucleus and cytoplasm, but in the adulthood it is only c…	13	13	13	14.4	14.4	14.4	113.6	0	58.711	426520000	20	NaN	21.732	21.1447	22.7521	21.8208	22.7785	22.2184	24.9559	25.4979
D3YZ62;D3Z4J3;F6TDE5;F6Z2S4;E9Q1F5;G5E8G6;G3X9Y9;P21271;D6RFU0;F6SV01;D3Z135;F7DF36;E0CXC7;Q8CIF6	D3YZ62;D3Z4J3		Myo5a	3	3	3	+	0.00734247	NEG_TRAP;NEG_WT	-1.42894	-1.4074	-0.0215378	Multi-pass membrane protein {ECO:0000269|PubMed:20965152}. Cell membrane {ECO:0000250|UniProtKB:Q8NBJ9}. Note=Mainly localizes to lysosomes and only partly to the plasma membrane (By similarity). Lysosomal localization is required for SIDT2-mediated intracellular degradation of endogenous RNA (PubMed:28724756). {ECO:0000250|UniProtKB:Q8NBJ9, ECO:0000269|PubMed:28724756}.;SUBCELLULAR LOCATION: Cyt…	61	61	1	35.1	35.1	0.8	212.33	0	323.31	5966200000	198	26.7286	27.3617	26.6651	27.2412	26.5064	27.0723	28.0701	28.4384	28.5336
F6QL70;D3Z1N9;P47915;W4VSN7;F6YH22	F6QL70;D3Z1N9;P47915;W4VSN7	60S ribosomal protein L29	Gm17669;Gm10709;Rpl29;Gm3550	1	1	2	+	0.0405985		0.278454	-0.711479	0.989932		3	3	3	18.8	18.8	18.8	16.966	0	6.6479	62721000	8	NaN	21.9717	NaN	NaN	21.3467	NaN	NaN	21.5575	21.4846
D3Z2J3;Q99PU8	D3Z2J3;Q99PU8	Putative ATP-dependent RNA helicase DHX30	Dhx30	0	0	2	+	0.00409091	NEG_TRAP;NEG_WT	-2.47722	-1.60382	0	SUBCELLULAR LOCATION: Cytoplasm {ECO:0000269|PubMed:25219788}. Mitochondrion {ECO:0000250|UniProtKB:Q7L2E3}. Mitochondrion matrix, mitochondrion nucleoid {ECO:0000250|UniProtKB:Q7L2E3}. Note=Localizes to mitochondrial RNA granules found in close proximity to the mitochondrial nucleoids. Relocalizes to stress granules upon heat stress. {ECO:0000250|UniProtKB:Q7L2E3}.	6	6	6	6.1	6.1	6.1	133.03	0	19.273	95588000	8	NaN	NaN	NaN	NaN	NaN	NaN	NaN	23.2351	23.1398
E0CYQ0;F7B6A4;F6SYN4;E0CYD2;E0CZ97;F7C1U0	E0CYQ0;F7B6A4;F6SYN4;E0CYD2;E0CZ97;F7C1U0		Kctd17	3	3	3	+	0.00993684	TRAP_NEG;WT_NEG	1.44742	1.00018	0.447236		15	15	14	48	48	48	33.342	0	177.57	6166000000	126	29.0238	28.7287	28.71	27.8804	28.827	28.4134	27.7286	27.0572	27.3344
E9PUX4;P47911	E9PUX4;P47911	60S ribosomal protein L6	Gm5428;Rpl6	3	3	3	+	0.00387097	NEG_TRAP;NEG_WT	-1.41535	-0.90509	-0.510259	SUBCELLULAR LOCATION: Cytoplasm, cytosol {ECO:0000250|UniProtKB:Q02878}. Cytoplasm {ECO:0000250|UniProtKB:Q02878}. Rough endoplasmic reticulum {ECO:0000250|UniProtKB:Q2YGT9}. Note=Detected on cytosolic polysomes (By similarity). Detected in ribosomes that are associated with the rough endoplasmic reticulum (By similarity). {ECO:0000250|UniProtKB:Q02878, ECO:0000250|UniProtKB:Q2YGT9}.	9	9	9	22	22	22	33.59	0	44.138	730200000	40	23.9083	23.8669	23.8388	24.112	24.4985	24.5344	25.3215	24.9122	25.6264
E9PVC6;E9Q9E1;Q6NZJ6;E9PVC5;E9Q770;D3Z439;A2AMI7;Z4YKC4;A2AMI2;Q80XI3;D3YWY7;D3YWM1	E9PVC6;E9Q9E1;Q6NZJ6;E9PVC5	Eukaryotic translation initiation factor 4 gamma 1	Eif4g1	3	3	3	+	0.00266667	NEG_TRAP;NEG_WT;WT_TRAP	-1.351	-0.843388	-0.507608		27	27	27	23.5	23.5	23.5	171.28	0	207.07	1756000000	73	24.9976	25.2739	25.3167	25.8779	25.4461	25.787	26.4746	26.5975	26.5691
E9Q066;G3X9Q6;Q8BWW4	E9Q066;G3X9Q6;Q8BWW4	La-related protein 4	Larp4	3	3	3	+	0.00658065	NEG_TRAP;NEG_WT	-1.95956	-1.3339	-0.625652	SUBCELLULAR LOCATION: Cytoplasm, Stress granule {ECO:0000250|UniProtKB:Q71RC2}. Cytoplasm, cytosol {ECO:0000250|UniProtKB:Q71RC2}. Note=Localized throughout the cytosol. Partially localized in stress granules in response to arsenite treatment. {ECO:0000250|UniProtKB:Q71RC2}.	11	11	11	19.8	19.8	19.8	79.601	0	56.148	601900000	29	23.0438	23.1537	23.6119	24.4477	23.3292	23.9094	25.544	25.0664	25.0776
E9Q133;P80318;Q3U0I3;F6Q609;F6ZVG8	E9Q133;P80318;Q3U0I3;F6Q609	T-complex protein 1 subunit gamma	Cct3	3	3	3	+	0.0176842	TRAP_NEG	1.69586	1.2263	0.469567	SUBCELLULAR LOCATION: Cytoplasm {ECO:0000256|SAAS:SAAS00901396}.;SUBCELLULAR LOCATION: Cytoplasm {ECO:0000305}.	23	23	23	50.1	50.1	50.1	56.526	0	96.287	2138300000	91	26.9865	27.1749	27.3359	26.7783	26.9215	26.3888	24.5502	26.0937	25.7659
E9Q1T1;Q6PHZ2;E9Q1V9;E9PXV3;E9Q1W0;Q8CCM0;F7A856;F6ZIE1;F6RWZ9;F8WIS9;P11798;E9QAJ4;D6RDQ8;E9PYZ8	E9Q1T1;Q6PHZ2;E9Q1V9;E9PXV3;E9Q1W0;Q8CCM0	Calcium/calmodulin-dependent protein kinase type II subunit delta	Camk2d	3	3	3	+	0.0024	NEG_WT;TRAP_NEG;TRAP_WT	0.946341	-0.994125	1.94047	Cytoplasmic side {ECO:0000305}.;Cytoplasmic side {ECO:0000305}. Sarcoplasmic reticulum membrane {ECO:0000305};Peripheral membrane protein {ECO:0000305};SUBCELLULAR LOCATION: [Isoform Alpha KAP]: Cytoplasm {ECO:0000305|PubMed:8524307}.;SUBCELLULAR LOCATION: Cell junction, synapse {ECO:0000250|UniProtKB:P11275}. Cell junction, synapse, postsynaptic density {ECO:0000250|UniProtKB:P11275}. Cell proje…	14	14	10	31.9	31.9	22.3	60.004	0	84.64	1747200000	52	26.7385	26.7613	27.2897	24.907	25.2881	24.7731	25.861	26.0654	26.0242
E9Q390;Q69ZN7	E9Q390;Q69ZN7	Myoferlin	Myof	3	3	2	+	0.0284815	TRAP_NEG	0.933004	0.702142	0.230862	Single-pass type II membrane protein {ECO:0000250}. Cytoplasmic vesicle membrane {ECO:0000250};Single-pass type II membrane protein {ECO:0000250}. Note=Found at nuclear and plasma membranes. Enriched in undifferentiated myoblasts near the plasma membrane in puncate structures (By similarity). Concentrated at the membrane sites of both myoblast-myoblast and myoblast-myotube fusions. Detected at th…	5	5	5	3.4	3.4	3.4	233.32	0	13.54	120110000	11	22.7778	22.9418	22.5511	22.0184	22.97	22.5897	NaN	21.7057	22.1208
E9Q3E2;Q8CC35	E9Q3E2;Q8CC35	Synaptopodin	Synpo	0	3	1	+	0.04488		-0.422099	1.21708	-1.63918	SUBCELLULAR LOCATION: Cytoplasm, cytoskeleton {ECO:0000269|PubMed:9314539}. Cell junction, tight junction {ECO:0000269|PubMed:9314539}. Perikaryon {ECO:0000269|PubMed:9314539}. Cell projection, dendritic spine {ECO:0000269|PubMed:12928494, ECO:0000269|PubMed:9314539}. Cell junction, synapse, postsynaptic density {ECO:0000269|PubMed:9314539}. Cell junction, synapse {ECO:0000269|PubMed:9314539}. Cy…	2	2	2	2.1	2.1	2.1	117.51	0	3.7384	56845000	5	NaN	NaN	NaN	22.5075	22.3823	22.4583	NaN	22.2519	NaN
E9Q450;Q8BP43	E9Q450;Q8BP43		Tpm1	3	3	3	+	0.0376906	NEG_TRAP	-1.26434	-0.754883	-0.509455		24	24	0	54.6	54.6	0	32.848	0	268.97	23270000000	161	28.6641	29.5479	28.4716	29.1044	29.3262	29.7814	29.5726	30.3506	30.5534
E9Q5G3	E9Q5G3	Kinesin-like protein KIF23	Kif23	0	0	2	+	0.0480385		-1.44449	-1.70508	0	SUBCELLULAR LOCATION: Nucleus {ECO:0000250}. Cytoplasm, cytoskeleton, spindle {ECO:0000250}. Midbody, Midbody ring {ECO:0000269|PubMed:19020301}. Note=Localizes to the interzone of mitotic spindles (By similarity). Detected at the midbody during later stages of mitotic cytokinesis. {ECO:0000250}.	3	3	3	5	5	5	108.77	0	11.089	60182000	5	NaN	NaN	NaN	NaN	NaN	NaN	NaN	22.6033	22.3701
E9Q634	E9Q634	Unconventional myosin-Ie	Myo1e	3	3	3	+	0.0282009	NEG_TRAP	-1.52195	-1.0932	-0.428748	SUBCELLULAR LOCATION: Cytoplasm {ECO:0000269|PubMed:19005011}. Cell junction {ECO:0000269|PubMed:19005011}. Cytoplasmic vesicle {ECO:0000305|PubMed:19005011}. Cytoplasmic vesicle, clathrin-coated vesicle {ECO:0000269|PubMed:19005011}. Cytoplasm, cytoskeleton {ECO:0000269|PubMed:19005011}. Note=In podocytes, it localizes close to and is associated with the cytoplasmic membrane, with enrichment at …	45	45	41	48.7	48.7	44.7	126.82	0	323.31	10008000000	191	27.5616	27.7768	27.3076	28.6717	27.3065	27.954	28.3784	29.4185	29.4149
E9QA15	E9QA15		Cald1	2	3	2	+	0.01696	NEG_TRAP	-0.908005	-0.515251	-0.392754		28	2	0	35.2	3.1	0	89.272	0	11.717	79339000	7	NaN	21.5732	21.0408	21.7939	21.3712	21.6327	NaN	21.897	22.3729
E9QAT0;E9QAS9;Q6AXB7;P35922;D3Z6U8;E9QNF5;E9QAS8	E9QAT0;E9QAS9;Q6AXB7;P35922;D3Z6U8;E9QNF5;E9QAS8	Fragile X mental retardation protein 1 homolog	Fmr1	3	3	3	+	0.0137143	NEG_TRAP	-1.97626	-0.984542	-0.991722	SUBCELLULAR LOCATION: [Isoform 4]: Nucleus {ECO:0000269|PubMed:8842725}. Nucleus, nucleoplasm {ECO:0000269|PubMed:8842725}.;SUBCELLULAR LOCATION: Nucleus {ECO:0000269|PubMed:16908410, ECO:0000269|PubMed:8842725, ECO:0000269|PubMed:8895584}. Nucleus, nucleolus {ECO:0000250|UniProtKB:Q06787}. Chromosome, centromere {ECO:0000269|PubMed:24813610}. Chromosome {ECO:0000269|PubMed:24813610}. Cytoplasm {…	22	21	20	45.3	44	40.7	66.169	0	207.11	3044600000	87	24.8733	25.7993	25.3007	26.8419	25.5452	26.5614	26.8474	27.4495	27.6052
E9QAZ2;Q9CZM2;B8JKK2	E9QAZ2;Q9CZM2;B8JKK2	Ribosomal protein L15;60S ribosomal protein L15	Gm10020;Rpl15	3	3	3	+	0.0302203		-0.945011	-0.977917	0.0329056	Lipid-anchor {ECO:0000250|UniProtKB:P61313}.;SUBCELLULAR LOCATION: Membrane {ECO:0000250|UniProtKB:P61313}	8	8	8	35.3	35.3	35.3	24.077	0	36.356	585950000	27	24.1593	24.5042	23.6356	23.6604	24.6065	23.9335	25.1114	24.8107	25.212
E9QLA5;Q0GNC1	E9QLA5;Q0GNC1	Inverted formin-2	Inf2	3	3	3	+	0.00794737	NEG_TRAP;NEG_WT	-1.01127	-0.692865	-0.318402	SUBCELLULAR LOCATION: Cytoplasm, perinuclear region {ECO:0000250}.	6	6	6	6.6	6.6	6.6	138.36	0	48.143	186100000	19	22.2877	22.3579	22.3744	23.0818	22.5163	22.3771	23.3477	23.414	23.2921
F6U2C2;E9QM77;O70305;F7B6X4;F6V8M6	F6U2C2;E9QM77;O70305;F7B6X4	Ataxin-2	Atxn2	3	3	3	+	0.00413793	NEG_TRAP;NEG_WT	-3.51705	-2.15767	-1.35938	SUBCELLULAR LOCATION: Cytoplasm {ECO:0000269|PubMed:9668173}.	11	11	11	17.2	17.2	17.2	100.09	0	73.535	562030000	23	21.5602	22.3431	21.5656	23.8656	22.3158	23.3655	25.9573	24.9478	25.1149
E9QMC1;D3YUW7;P59242	E9QMC1;D3YUW7;P59242	Cingulin	Cgn	3	3	3	+	0.0283009	NEG_TRAP	-1.49807	-0.710318	-0.787748	SUBCELLULAR LOCATION: Cell junction, tight junction {ECO:0000269|PubMed:15292197}. Note=Localizes to the apical junction complex composed of tight and adherens junctions.	31	31	31	29.9	29.9	29.9	136.54	0	248.02	1807200000	98	24.534	25.725	24.4881	25.7962	25.3264	25.9877	25.9167	26.4871	26.8374
E9QN52;Q91WK0	E9QN52;Q91WK0	Leucine-rich repeat flightless-interacting protein 2	Lrrfip2	3	3	3	+	0.022232	TRAP_NEG	1.67846	1.31193	0.366539		22	21	21	51.8	48.9	48.9	47.133	0	323.31	30133000000	249	30.8391	30.7456	30.8646	30.2089	30.6413	30.4994	28.075	29.5514	29.7875
F6VR84;Q3UDD3;Q8BG81	F6VR84;Q3UDD3;Q8BG81	Polymerase delta-interacting protein 3	Poldip3	0	2	2	+	0.0126504	NEG_TRAP;WT_TRAP	-1.53621	0.482424	-2.01864	SUBCELLULAR LOCATION: Nucleus {ECO:0000250}. Nucleus speckle {ECO:0000250}. Cytoplasm {ECO:0000250}. Note=Nucleocytoplasmic shuttling protein. {ECO:0000250}.	2	2	2	14.9	14.9	14.9	22.162	0	8.0495	67692000	4	NaN	NaN	NaN	22.0769	22.7441	NaN	NaN	21.3759	21.6205
F7BJB9	F7BJB9		Morc3	3	3	2	+	0.0390037		1.78356	1.33412	0.449435	SUBCELLULAR LOCATION: Nucleus, nucleoplasm {ECO:0000269|PubMed:17332504}. Nucleus matrix {ECO:0000250|UniProtKB:Q14149}. Nucleus, PML body {ECO:0000269|PubMed:17332504}. Note=Also found in PML-independent nuclear bodies. Localization to nuclear bodies is ATP-dependent. {ECO:0000250|UniProtKB:Q14149}.	5	5	5	9	9	9	106.52	0	12.159	218950000	12	24.3487	23.4009	24.0394	23.5012	23.7324	23.2072	NaN	22.8254	22.7578
F8WGQ9;Q922M3;O70479;Q8BGV7	F8WGQ9;Q922M3	BTB/POZ domain-containing adapter for CUL3-mediated RhoA degradation protein 3	Kctd10	0	1	2	+	0.0239581	NEG_WT	-0.954297	-1.52669	0.57239	SUBCELLULAR LOCATION: Cytoplasm {ECO:0000250}. Nucleus {ECO:0000250}. Endosome {ECO:0000250}. Note=Colocalizes with RHOB in endosomes. {ECO:0000250}.;SUBCELLULAR LOCATION: Nucleus {ECO:0000250|UniProtKB:Q8WZ19}.;SUBCELLULAR LOCATION: Nucleus {ECO:0000250|UniProtKB:Q9H3F6}.	5	5	5	15.2	15.2	15.2	35.829	0	16.666	61139000	6	NaN	NaN	NaN	20.7818	NaN	NaN	NaN	21.3552	22.736
F8WJG3;P62996;E9QP00;Q6PFR5	F8WJG3;P62996	Transformer-2 protein homolog beta	Tra2b	0	1	2	+	0.0451895		-1.99605	-1.76771	-0.228348	SUBCELLULAR LOCATION: Nucleus {ECO:0000250}.	3	3	3	18.6	18.6	18.6	21.935	0	13.69	88028000	5	NaN	NaN	NaN	NaN	NaN	21.9577	NaN	22.7649	22.9778
G3UXL2;Q9D7G0	G3UXL2;Q9D7G0	Ribose-phosphate pyrophosphokinase 1	Prps1l3;Prps1	3	3	3	+	0.00704762	TRAP_NEG;WT_NEG	1.2287	1.16327	0.0654278		14	14	4	48.1	48.1	14.2	34.824	0	96.087	2562900000	74	27.0607	26.7528	27.4518	27.2028	27.0889	26.7773	25.5983	26.0994	25.8816
G3UY93;Q9Z1Q9;G3UZ22;G3UYW2	G3UY93;Q9Z1Q9	Valine--tRNA ligase	Vars	3	3	3	+	0.0238919	TRAP_NEG	0.763576	0.615969	0.147607		8	8	8	9.9	9.9	9.9	141.41	0	28.782	365820000	26	24.3083	24.0322	24.54	23.8669	24.3812	24.1896	23.7562	23.2489	23.5846
G3UZI2;G3V018;Q7TMK9;G3UZ48;G3UXJ6;G3UWM1;A2AW41;F7B5B5;Q8VHM5;G3UXU5;S4R1E9;G3XA76	G3UZI2;G3V018;Q7TMK9;G3UZ48;G3UXJ6	Heterogeneous nuclear ribonucleoprotein Q	Syncrip	3	3	3	+	0.00104348	NEG_TRAP;NEG_WT;WT_TRAP	-1.40307	-0.818007	-0.585064	SUBCELLULAR LOCATION: Nucleus {ECO:0000269|PubMed:10734137, ECO:0000269|PubMed:11994298}. Nucleus, nucleoplasm {ECO:0000250|UniProtKB:O43390}. Microsome {ECO:0000269|PubMed:11994298}. Cytoplasm {ECO:0000269|PubMed:10734137}. Note=Localized in cytoplasmic mRNP granules containing untranslated mRNAs (By similarity). Isoforms 1 and 2 are expressed predominantly in the nucleoplasm. According to PubMe…	8	8	8	16.3	16.3	16.3	58.751	0	24.511	434560000	17	22.9362	23.2577	23.3083	24.0816	23.5097	23.6661	24.5157	24.4558	24.7399
G3X9J0;S4R2N4;S4R1S0;S4R1U8	G3X9J0		Sipa1l3	1	3	3	+	0.0191084	NEG_TRAP	-1.63407	-0.38124	-1.25283	SUBCELLULAR LOCATION: Apical cell membrane {ECO:0000250|UniProtKB:O60292}. Note=Detected in tricellular junctions. Colocalizes with apical F-actin. {ECO:0000250|UniProtKB:O60292}.	9	9	9	8.2	8.2	8.2	195.06	0	16.756	129880000	11	NaN	22.1225	NaN	22.5709	22.4013	22.5916	23.1151	22.8248	22.7676
G5E8J9;Q8CFE4;Q80UY7	G5E8J9;Q8CFE4	SCY1-like protein 2	Scyl2	3	3	3	+	0.027964	TRAP_NEG	1.23981	0.726987	0.512822	SUBCELLULAR LOCATION: Cytoplasm, perinuclear region {ECO:0000250}. Cytoplasmic vesicle, clathrin-coated vesicle {ECO:0000250}. Golgi apparatus, trans-Golgi network membrane {ECO:0000250}. Endosome membrane {ECO:0000250}. Note=Plasma membrane-associated in clathrin-coated vesicles. Colocalizes to the trans-Golgi network (TGN) and to endosomal membranes with clathrin, transferrin and plasma membran…	21	21	21	30.1	30.1	30.1	103.19	0	173.14	2392800000	99	27.134	27.0787	27.3525	26.5443	26.9691	26.5133	25.1579	26.2847	26.4031
G5E8R2;E9Q453;E9Q456;S4R261	G5E8R2;E9Q453;E9Q456		Tpm1	2	3	2	+	0.0243316	NEG_TRAP	-2.46577	-1.52371	-0.942061		20	3	0	62.1	13.7	0	28.696	0	21.532	432760000	12	22.1246	21.9194	NaN	22.8816	22.7657	23.0019	NaN	24.7098	25.6116
G5E902;Q8VEM8	G5E902;Q8VEM8	Phosphate carrier protein, mitochondrial	Slc25a3	3	3	3	+	0.0378084	TRAP_NEG	1.04125	0.760839	0.280414	Multi-pass membrane protein.;SUBCELLULAR LOCATION: Mitochondrion inner membrane	3	3	3	8.4	8.4	8.4	39.736	0	11.937	271960000	17	23.929	24.2352	23.754	23.0135	24.2453	23.8182	22.789	22.7936	23.2118
G5E924;Q8R081;G3UY38;G3UYY3;G3UY56	G5E924;Q8R081;G3UY38	Heterogeneous nuclear ribonucleoprotein L	Hnrnpl	1	3	3	+	0.0104	NEG_TRAP	-1.48383	-0.817508	-0.666321	SUBCELLULAR LOCATION: Nucleus, nucleoplasm {ECO:0000250|UniProtKB:P14866}. Cytoplasm {ECO:0000250|UniProtKB:P14866}. Note=Localized in cytoplasmic mRNP granules containing untranslated mRNAs. These granules are not identical with P bodies or stress granules. {ECO:0000250|UniProtKB:P14866}.	6	6	6	19.8	19.8	19.8	66.821	0	20.693	129330000	8	NaN	21.5707	NaN	22.5454	21.8013	22.134	23.0637	22.5456	23.3239
H3BJ30;H3BJW3;Q6NVF9;H3BLM1;H3BLM9;H3BKW0	H3BJ30;H3BJW3;Q6NVF9	Cleavage and polyadenylation specificity factor subunit 6	Cpsf6	1	2	2	+	0.0408541		-0.580143	-0.70782	0.127677	SUBCELLULAR LOCATION: Nucleus {ECO:0000250|UniProtKB:Q16630}. Nucleus, nucleoplasm {ECO:0000250|UniProtKB:Q16630}. Nucleus speckle {ECO:0000250|UniProtKB:Q16630}. Cytoplasm {ECO:0000250|UniProtKB:Q16630}. Note=Shuttles between the nucleus and the cytoplasm in a transcription- and XPO1/CRM1-independent manner, most probably in complex with the cleavage factor Im complex (CFIm). Colocalizes with PS…	4	4	4	8.5	8.5	8.5	59.308	0	11.138	48197000	6	NaN	NaN	21.1051	20.7473	NaN	20.7473	NaN	21.2913	21.718
H7BX95;Q6PDM2;F7AI47;F6QXN3	H7BX95;Q6PDM2;F7AI47	Serine/arginine-rich splicing factor 1	Srsf1	1	3	3	+	0.0191951	NEG_TRAP	-3.39219	-1.44102	-1.95117	SUBCELLULAR LOCATION: Cytoplasm {ECO:0000250|UniProtKB:Q07955}. Nucleus speckle {ECO:0000250|UniProtKB:Q07955}. Note=In nuclear speckles. Shuttles between the nucleus and the cytoplasm. Nuclear import is mediated via interaction with TNPO3. {ECO:0000250|UniProtKB:Q07955}.	9	9	9	33.6	33.6	33.6	28.329	0	35.014	305910000	16	NaN	22.2471	NaN	22.415	22.1143	23.212	23.175	24.219	24.6703
I7HIK9;Q80ZA1;Q549C9;P02340	I7HIK9;Q80ZA1;Q549C9;P02340	Cellular tumor antigen p53	Trp53;Tp53	0	0	2	+	0.0279242	NEG_WT	-1.57628	-1.68997	0	SUBCELLULAR LOCATION: Cytoplasm {ECO:0000250|UniProtKB:P04637}. Nucleus {ECO:0000250|UniProtKB:P04637}. Nucleus, PML body {ECO:0000250|UniProtKB:P04637}. Endoplasmic reticulum {ECO:0000250|UniProtKB:P04637}. Mitochondrion matrix {ECO:0000250|UniProtKB:P04637}. Cytoplasm, cytoskeleton, microtubule organizing center, centrosome {ECO:0000250|UniProtKB:P04637}. Note=Interaction with BANP promotes nuc…	2	2	2	9.3	9.3	9.3	42.15	0	7.5753	81465000	2	NaN	NaN	NaN	NaN	NaN	NaN	NaN	23.0907	22.8099
O08583;G3X9I4;Q9JJW6	O08583	THO complex subunit 4	Alyref	3	3	3	+	0.0447393		1.07786	0.795752	0.282113	SUBCELLULAR LOCATION: Nucleus {ECO:0000250|UniProtKB:Q86V81}. Cytoplasm {ECO:0000250|UniProtKB:Q86V81}.;SUBCELLULAR LOCATION: Nucleus {ECO:0000269|PubMed:9119228}. Nucleus speckle {ECO:0000250|UniProtKB:Q86V81}. Cytoplasm {ECO:0000269|PubMed:9119228}. Note=Colocalizes with the core EJC, ALYREF/THOC4, NXF1 and DDX39B in the nucleus and nuclear speckles. Localizes to regions surrounding nuclear spe…	7	7	7	33.3	33.3	33.3	26.94	0	128.17	2461900000	49	27.4496	26.9175	27.2869	27.2749	27.2077	26.3252	25.5478	26.5963	26.2763
O35129;F6QPR1;F6Q8V7	O35129;F6QPR1	Prohibitin-2	Phb2	3	3	3	+	0.0012	TRAP_NEG;WT_NEG	1.17967	0.876071	0.303598	SUBCELLULAR LOCATION: Mitochondrion inner membrane {ECO:0000256|RuleBase:RU366048}.;SUBCELLULAR LOCATION: Mitochondrion inner membrane {ECO:0000269|PubMed:11302691, ECO:0000269|PubMed:20959514}. Cytoplasm {ECO:0000269|PubMed:15140878}. Nucleus {ECO:0000269|PubMed:15140878, ECO:0000269|PubMed:20959514}.	11	11	11	40.1	40.1	40.1	33.296	0	37.66	665010000	31	25.384	25.1521	25.7636	25.0687	25.2643	25.0559	24.3112	24.2271	24.2224
O35226	O35226	26S proteasome non-ATPase regulatory subunit 4	Psmd4	3	3	3	+	0.00887179	TRAP_NEG;WT_NEG	1.1417	0.778654	0.363044		8	8	7	31.1	31.1	27.9	40.703	0	108.6	1604600000	36	26.8207	26.3058	26.9668	26.5307	26.4385	26.0349	25.6007	25.5698	25.4977
O35295;Q8R4E6	O35295	Transcriptional activator protein Pur-beta	Purb	1	3	3	+	0.0101455	NEG_TRAP;NEG_WT	-2.3867	-1.6301	-0.756598	SUBCELLULAR LOCATION: Nucleus {ECO:0000250}.;SUBCELLULAR LOCATION: Nucleus.	4	4	3	20.1	20.1	17.9	33.901	0	80.675	136540000	10	NaN	21.7818	NaN	21.6439	21.2225	22.2462	23.3442	22.8737	23.7849
Q9D8S5;O35326	Q9D8S5;O35326	Serine/arginine-rich splicing factor 5	Srsf5	0	0	2	+	0.0048	NEG_TRAP;NEG_WT	-2.20667	-1.84166	0	SUBCELLULAR LOCATION: Nucleus {ECO:0000305}.	3	2	2	14.1	10.7	10.7	30.978	0	8.0732	86542000	2	NaN	NaN	NaN	NaN	NaN	NaN	NaN	23.03	22.5858
O35710	O35710	Nocturnin	Ccrn4l	3	0	0	+	0.0139225	TRAP_NEG;TRAP_WT	5.4568	0	5.26873	SUBCELLULAR LOCATION: Cytoplasm {ECO:0000269|PubMed:23449310}. Nucleus {ECO:0000269|PubMed:23449310}. Cytoplasm, perinuclear region {ECO:0000269|PubMed:20498072}. Mitochondrion {ECO:0000250|UniProtKB:Q9UK39}.	9	9	9	32.4	32.4	32.4	48.3	0	47.142	284240000	18	25.8938	25.7209	25.6409	NaN	NaN	NaN	NaN	NaN	NaN
O55029	O55029	Coatomer subunit beta	Copb2	3	3	1	+	0.0223556	TRAP_NEG	1.88076	1.47048	0.410278	Cytoplasmic side {ECO:0000250}. Cytoplasmic vesicle, COPI-coated vesicle membrane {ECO:0000250};Cytoplasmic side {ECO:0000250}. Note=The coatomer is cytoplasmic or polymerized on the cytoplasmic side of the Golgi, as well as on the vesicles/buds originating from it. Shows only a slight preference for the cis-Golgi apparatus, compared with the trans-Golgi. {ECO:0000250}.;Peripheral membrane protei…	7	7	7	9.4	9.4	9.4	102.45	0	16.984	132290000	11	22.9316	23.3612	23.4842	22.8103	23.5541	22.1817	NaN	NaN	21.8008
O55234	O55234	Proteasome subunit beta type-5	Psmb5	3	3	3	+	0.0100541	TRAP_NEG;WT_NEG	1.38885	1.11401	0.274836	SUBCELLULAR LOCATION: Cytoplasm {ECO:0000250|UniProtKB:P28074}. Nucleus {ECO:0000250|UniProtKB:P28074}.	8	8	8	34.8	34.8	34.8	28.532	0	29.363	595480000	42	25.041	25.4317	25.0636	24.4823	25.4319	24.7975	23.4026	23.8715	24.0956
O70251;A0A087WS46;G3UX43;G3UZ47;M0QWK5;M0QWH8	O70251;A0A087WS46	Elongation factor 1-beta	Eef1b;Eef1b2	3	3	3	+	0.0271304	TRAP_NEG	1.85149	1.25536	0.596123		10	9	9	63.6	58.7	58.7	24.693	0	142.17	4918300000	56	28.4211	27.9832	28.7992	27.9274	27.9515	27.5362	25.3889	27.1468	27.1134
O70435;E0CX62;E0CZ34;F8WH02;E0CYL6	O70435;E0CX62	Proteasome subunit alpha type-3	Psma3	3	3	3	+	0.0185359	TRAP_NEG	1.0571	0.673999	0.383101	SUBCELLULAR LOCATION: Cytoplasm {ECO:0000250|UniProtKB:P25788}. Nucleus {ECO:0000250|UniProtKB:P25788}.;SUBCELLULAR LOCATION: Nucleus {ECO:0000256|SAAS:SAAS00594407}.	6	6	6	25.9	25.9	25.9	28.405	0	24.385	476750000	26	24.8367	24.8368	25.0389	24.3489	24.8983	24.316	24.2621	23.4358	23.8433
O88477	O88477	Insulin-like growth factor 2 mRNA-binding protein 1	Igf2bp1	3	3	3	+	0.00764706	NEG_TRAP;NEG_WT	-2.25513	-1.33879	-0.916341	SUBCELLULAR LOCATION: Nucleus. Cytoplasm. Cytoplasm, perinuclear region {ECO:0000250}. Cell projection, lamellipodium {ECO:0000250}. Cell projection, dendrite {ECO:0000250}. Cell projection, dendritic spine {ECO:0000250}. Cell projection, growth cone {ECO:0000250}. Cell projection, filopodium {ECO:0000250}. Cell projection, axon {ECO:0000250}. Note=In the nucleus, located in discrete foci, coinci…	18	18	17	32.8	32.8	31	63.45	0	185.34	1604600000	49	23.747	24.7133	23.9435	25.2892	24.5155	25.3482	25.9989	26.3256	26.8447
O88569	O88569	Heterogeneous nuclear ribonucleoproteins A2/B1	Hnrnpa2b1	3	3	3	+	0.0075	NEG_TRAP;NEG_WT	-2.49873	-1.31445	-1.18428	SUBCELLULAR LOCATION: Nucleus {ECO:0000269|PubMed:31320558}. Nucleus, nucleoplasm {ECO:0000250|UniProtKB:P22626}. Cytoplasm {ECO:0000269|PubMed:31320558}. Cytoplasmic granule {ECO:0000250|UniProtKB:P22626}. Secreted, extracellular exosome {ECO:0000250|UniProtKB:P22626}. Note=Localized in cytoplasmic mRNP granules containing untranslated mRNAs. Component of ribonucleosomes. Not found in the nucleo…	13	13	12	43.1	43.1	40.5	37.402	0	103.19	2637800000	81	24.8303	25.5857	24.6959	26.4145	25.6995	26.5507	28.1862	27.0367	27.3852
O88685;A2AGN7;B7ZCF1;A0A087WPH7;F6Q2E3	O88685;A2AGN7;B7ZCF1;A0A087WPH7	26S protease regulatory subunit 6A	Psmc3	3	3	3	+	0.0101429	TRAP_NEG;TRAP_WT	0.868889	0.272126	0.596763	SUBCELLULAR LOCATION: Cytoplasm {ECO:0000305}. Nucleus {ECO:0000305}. Note=Colocalizes with TRIM5 in cytoplasmic bodies. {ECO:0000269|PubMed:22078707}.	12	12	12	37.6	37.6	37.6	49.548	0	62.703	879870000	30	25.4386	25.798	25.9895	25.2553	25.1197	25.0608	24.6923	24.8567	25.0704
O88696M;O88696	O88696M;O88696	ATP-dependent Clp protease proteolytic subunit, mitochondrial	Clpp	3	3	0	+	0	TRAP_NEG;WT_NEG	11.6548	11.5188	0.135981	SUBCELLULAR LOCATION: Mitochondrion matrix {ECO:0000269|PubMed:10754102, ECO:0000269|PubMed:22710082}.	11	11	11	50.7	50.7	50.7	29.784	0	323.31	132530000000	253	33.1458	32.9576	33.5469	33.2402	33.223	32.7791	NaN	NaN	NaN
O88952;Q3TUM0;O88951;Q8JZS0	O88952	Protein lin-7 homolog C	Lin7c	3	3	2	+	0.0303193	TRAP_NEG	1.25744	1.11428	0.143161	Peripheral membrane protein {ECO:0000269|PubMed:15494546}. Basolateral cell membrane {ECO:0000269|PubMed:15494546};Peripheral membrane protein {ECO:0000269|PubMed:15494546}. Cell junction {ECO:0000269|PubMed:15494546}. Cell junction, synapse, postsynaptic density membrane {ECO:0000269|PubMed:15494546};Peripheral membrane protein {ECO:0000269|PubMed:15494546}. Cell junction, tight junction {ECO:00…	5	5	5	34.5	34.5	34.5	21.834	0	20.549	180220000	10	23.8891	23.1031	23.7828	23.7798	23.6855	22.8803	NaN	22.1192	22.9592
P07607;D6RCW9	P07607	Thymidylate synthase	Tyms	3	3	3	+	0.0148955	TRAP_NEG;WT_NEG	1.35632	1.43151	-0.075187	SUBCELLULAR LOCATION: Nucleus {ECO:0000250}. Cytoplasm {ECO:0000250}. Mitochondrion {ECO:0000250}. Mitochondrion matrix {ECO:0000250}. Mitochondrion inner membrane {ECO:0000250}.	13	13	13	47.6	47.6	47.6	34.958	0	195.78	4149600000	93	27.6072	27.469	27.9621	27.9654	27.8925	27.406	25.6115	26.4721	26.8858
P10126;D3Z3I8;D3YZ68;P62631	P10126	Elongation factor 1-alpha 1	Eef1a1	3	3	3	+	0.0192242	TRAP_NEG;WT_NEG	0.901944	0.728191	0.173753	SUBCELLULAR LOCATION: Cytoplasm {ECO:0000269|PubMed:19856081}. Nucleus {ECO:0000250|UniProtKB:P68104}. Nucleus, nucleolus {ECO:0000250|UniProtKB:P68104}. Cell membrane {ECO:0000250|UniProtKB:P68104}. Note=Colocalizes with DLC1 at actin-rich regions in the cell periphery. Translocates together with ZPR1 from the cytoplasm to the nucleus and nucleolus after treatment with mitogens. Localization at …	18	18	18	44.6	44.6	44.6	50.113	0	235.69	17083000000	178	29.7297	29.7135	30.0922	29.541	30.0471	29.4261	28.9908	29.2174	28.6214
P11031	P11031	Activated RNA polymerase II transcriptional coactivator p15	Sub1	2	3	3	+	0.0377297	NEG_TRAP	-1.53132	-0.710067	-0.821253	SUBCELLULAR LOCATION: Nucleus.	3	3	3	33.1	33.1	33.1	14.427	0	24.283	298580000	13	NaN	23.2076	23.0262	23.3116	23.5162	23.426	24.3712	23.6202	24.3926
P11440;D3Z2T9;Q80YP0;P97377	P11440;D3Z2T9	Cyclin-dependent kinase 1	Cdk1	3	3	2	+	0.0283502	TRAP_NEG	1.15892	1.11216	0.0467555	SUBCELLULAR LOCATION: Cytoplasm, cytoskeleton, microtubule organizing center, centrosome {ECO:0000250}. Nucleus, Cajal body {ECO:0000250}. Cytoplasm {ECO:0000250}. Endosome {ECO:0000250}. Note=Localized at the centrosomes in late G2 phase after separation of the centrosomes but before the start of prophase. Nuclear-cytoplasmic trafficking is mediated during the inhibition by 1,25-(OH)(2)D(3) (By …	6	6	6	25.6	25.6	25.6	34.106	0	21.424	314710000	12	24.141	23.8554	24.5482	24.1632	24.2929	23.9482	NaN	23.6394	23.134
P11983;F2Z483	P11983	T-complex protein 1 subunit alpha	Tcp1	3	3	3	+	0.0107059	TRAP_NEG;WT_NEG	1.37302	1.1373	0.235722	SUBCELLULAR LOCATION: Cytoplasm, cytosol {ECO:0000250|UniProtKB:P17987}. Cytoplasm, cytoskeleton, microtubule organizing center, centrosome {ECO:0000250|UniProtKB:P17987}.	19	19	19	40.1	40.1	40.1	60.448	0	114.54	2134500000	101	26.973	26.9435	27.2566	26.8713	27.0863	26.5083	25.1121	25.7834	26.1585
P12970;F6VBB8;V9GX35;F6SSI5	P12970;F6VBB8	60S ribosomal protein L7a	Rpl7a;Gm4978	3	3	3	+	0.001	NEG_TRAP;NEG_WT	-1.25594	-1.12161	-0.134327		9	9	9	34.6	34.6	34.6	29.976	0	30.947	736060000	26	23.9346	24.4254	24.0357	23.9768	24.4114	24.4105	25.389	25.5104	25.2641
P14115	P14115	60S ribosomal protein L27a	Rpl27a	3	3	3	+	0.0015	NEG_TRAP;NEG_WT	-1.48688	-1.19127	-0.295611		5	5	5	28.4	28.4	28.4	16.605	0	22.259	847160000	27	23.8511	24.4252	23.9195	24.2019	24.3877	24.493	25.7986	25.3451	25.5128
P14148;F6XI62	P14148;F6XI62	60S ribosomal protein L7	Rpl7	3	3	3	+	0.00753623	NEG_TRAP;NEG_WT	-1.12852	-1.05578	-0.0727399		6	6	6	21.9	21.9	21.9	31.419	0	33.786	708100000	15	24.0164	24.1595	24.2558	24.1071	24.4989	24.0439	25.3779	24.8695	25.5699
P14685;F7B7L8	P14685	26S proteasome non-ATPase regulatory subunit 3	Psmd3	3	3	3	+	0.00757333	TRAP_NEG;WT_NEG	1.10972	0.895575	0.214149		13	13	13	29.6	29.6	29.6	60.718	0	59.257	1534200000	59	26.5205	26.3452	26.7272	26.296	26.6767	25.9778	25.2446	25.4419	25.5771
P14869;E9Q070;D3YVM5;S4R1N1	P14869;E9Q070;D3YVM5;S4R1N1	60S acidic ribosomal protein P0	Rplp0;Gm8730	3	3	3	+	0.0166174	NEG_TRAP;NEG_WT	-1.0961	-0.870992	-0.225104	SUBCELLULAR LOCATION: Nucleus {ECO:0000250|UniProtKB:P05388}. Cytoplasm {ECO:0000250|UniProtKB:P05388}. Note=Localized in cytoplasmic mRNP granules containing untranslated mRNAs. {ECO:0000250|UniProtKB:P05388}.	9	9	9	41.6	41.6	41.6	34.216	0	80.45	1900300000	53	25.9301	25.748	25.9423	26.0619	26.2858	25.9479	27.5825	26.7161	26.6101
P16045	P16045	Galectin-1	Lgals1	3	3	3	+	0.012608	TRAP_NEG;WT_NEG	1.22549	1.44855	-0.223056	SUBCELLULAR LOCATION: Secreted, extracellular space, extracellular matrix {ECO:0000250|UniProtKB:P09382}.	5	5	5	49.6	49.6	49.6	14.866	0	55.314	587870000	27	25.0983	24.5987	24.8795	24.8067	25.646	24.7929	23.5873	24.1147	23.1981
P16546;A3KGU5;A3KGU7;E9Q447;A3KGU4;A3KGU9;P08032	P16546;A3KGU5;A3KGU7;E9Q447	Spectrin alpha chain, non-erythrocytic 1	Sptan1	3	3	3	+	0.0302616	NEG_TRAP	-1.49841	-0.647057	-0.851358	SUBCELLULAR LOCATION: Cytoplasm, cytoskeleton. Cytoplasm, cell cortex.;SUBCELLULAR LOCATION: Cytoplasm, cytoskeleton. Cytoplasm, cell cortex. Note=Expressed along the cell membrane in podocytes and presumptive tubule cells during glomerulogenesis and is expressed along lateral cell margins in tubule cells. {ECO:0000250}.	47	47	47	24	24	24	284.59	0	216.69	2056900000	105	24.2833	25.7597	25.5239	26.4863	25.8106	25.8242	26.3579	26.9247	26.7797
P18406	P18406	Protein CYR61	Cyr61	3	3	3	+	0.0481406		1.53074	1.70518	-0.17444	SUBCELLULAR LOCATION: Secreted.	10	10	10	31.1	31.1	31.1	41.709	0	34.67	919630000	35	24.9317	25.8271	25.2861	24.5022	26.4976	25.5684	22.8837	24.0476	24.5213
P19157;P46425	P19157	Glutathione S-transferase P 1	Gstp1	3	3	2	+	0.0340164	TRAP_NEG	1.62756	0.799575	0.827981	SUBCELLULAR LOCATION: Cytoplasm {ECO:0000250}. Mitochondrion {ECO:0000250}. Nucleus {ECO:0000250}. Note=The 83 N-terminal amino acids function as un uncleaved transit peptide, and arginine residues within it are crucial for mitochondrial localization. {ECO:0000250}.	3	3	3	20	20	20	23.609	0	33.365	195100000	9	23.5621	23.3112	23.9978	22.6797	23.1653	22.5422	NaN	22.736	22.2868
P20152;A2AKJ2;G5E846;G3X981;P31001;P15331;P03995;D3YZ35;P46660;P08551;P08553	P20152	Vimentin	Vim	3	3	3	+	0.0163824	WT_NEG;WT_TRAP	-0.0162493	0.918792	-0.935041	SUBCELLULAR LOCATION: Cytoplasm {ECO:0000250|UniProtKB:P08670}. Cytoplasm, cytoskeleton {ECO:0000250|UniProtKB:P08670}. Nucleus matrix {ECO:0000250|UniProtKB:P31000}.;SUBCELLULAR LOCATION: Cytoplasm {ECO:0000250}. Note=Associated with intermediate filaments. {ECO:0000250}.;SUBCELLULAR LOCATION: Cytoplasm, myofibril, sarcomere, Z line {ECO:0000269|PubMed:26787680, ECO:0000269|PubMed:28469177}. Cyt…	41	41	36	81.3	81.3	75.5	53.687	0	323.31	51914000000	373	30.4446	31.0833	30.3993	31.6626	31.3872	31.6826	30.3185	30.8296	30.8278
P21956	P21956	Lactadherin	Mfge8	3	3	1	+	0.0303489	WT_NEG	2.37332	2.60814	-0.234821	Peripheral membrane protein {ECO:0000269|PubMed:2122462}. Secreted {ECO:0000269|PubMed:2122462}.;SUBCELLULAR LOCATION: Membrane {ECO:0000269|PubMed:2122462}	7	7	7	19.4	19.4	19.4	51.24	0	30.563	401510000	25	24.4657	24.515	24.7654	25.1556	24.5585	24.7365	NaN	24.0317	NaN
P23242	P23242	Gap junction alpha-1 protein	Gja1	3	3	3	+	0.0273524	NEG_TRAP	-0.992574	-0.302281	-0.690293	Multi-pass membrane protein {ECO:0000255}. Cell junction, gap junction {ECO:0000250|UniProtKB:P17302}. Endoplasmic reticulum {ECO:0000269|PubMed:18079109, ECO:0000269|PubMed:20940304}. Note=Localizes at the intercalated disk (ICD) in cardiomyocytes and proper localization at ICD is dependent on TMEM65. {ECO:0000269|PubMed:26403541}.;SUBCELLULAR LOCATION: Cell membrane {ECO:0000269|PubMed:26403541…	13	13	13	46.3	46.3	46.3	43.004	0	211.33	4390600000	100	26.8558	27.0883	26.4873	27.9572	26.9618	27.5833	27.7146	27.7527	27.9418
P24369	P24369	Peptidyl-prolyl cis-trans isomerase B	Ppib	3	3	3	+	0.0169209	TRAP_NEG;WT_NEG	1.40639	1.13465	0.271734	SUBCELLULAR LOCATION: Endoplasmic reticulum lumen {ECO:0000250|UniProtKB:P23284}. Melanosome {ECO:0000250|UniProtKB:P23284}.	7	7	7	38.4	38.4	38.4	23.713	0	68.458	1415400000	53	26.417	26.0425	26.869	26.1619	26.5445	25.807	24.5505	25.4558	25.1031
P25444;D3YVC1;D3YWJ3;J3QMG5;E9Q1N8;F6YTZ4;D3Z536	P25444;D3YVC1;D3YWJ3;J3QMG5;E9Q1N8;F6YTZ4	40S ribosomal protein S2	Rps2;Gm5786;Gm18025;Gm6576	3	3	3	+	0.0191698	NEG_TRAP	-0.867251	-0.377256	-0.489995		10	10	10	37.5	37.5	37.5	31.231	0	75.544	2475700000	67	25.7757	26.2442	26.149	26.7189	26.2923	26.6276	26.6587	26.8679	27.2441
Q3KQM4;P26369	Q3KQM4;P26369	Splicing factor U2AF 65 kDa subunit	U2af2	0	2	2	+	0.0238333	NEG_TRAP	-3.07287	-0.882878	-2.19	SUBCELLULAR LOCATION: Nucleus {ECO:0000256|RuleBase:RU364135}.;SUBCELLULAR LOCATION: Nucleus.	3	3	3	20.8	20.8	20.8	33.901	0	23.182	167710000	6	NaN	NaN	NaN	23.1835	23.163	NaN	NaN	23.4197	23.3435
P26516	P26516	26S proteasome non-ATPase regulatory subunit 7	Psmd7	3	3	3	+	0.002	TRAP_NEG;WT_NEG	1.60619	1.51158	0.0946083		9	9	9	38.3	38.3	38.3	36.539	0	67.785	1393500000	44	26.8911	26.4551	26.2197	26.2145	26.4987	26.5689	24.7347	24.8717	25.1408
P27659;A0A087WNS0;A0A087WQK0;Q9CQ09;E9PWZ3	P27659;A0A087WNS0;A0A087WQK0	60S ribosomal protein L3	Rpl3	3	3	3	+	0.00375	NEG_TRAP;NEG_WT	-1.48599	-1.16962	-0.316376	SUBCELLULAR LOCATION: Nucleus, nucleolus {ECO:0000250}. Cytoplasm.	6	6	6	14.9	14.9	14.9	46.109	0	58.21	836910000	29	23.5394	23.9888	24.0413	23.8155	24.1483	24.5548	25.2763	25.3046	25.4467
P29268;H3BJW0	P29268	Connective tissue growth factor	Ctgf	3	3	2	+	0.041147		1.19702	0.939938	0.257087	SUBCELLULAR LOCATION: Secreted, extracellular space, extracellular matrix {ECO:0000269|PubMed:9184077}. Secreted {ECO:0000269|PubMed:9184077}.	3	3	3	10.1	10.1	10.1	37.824	0	7.5138	207680000	13	23.1892	23.4214	23.9958	22.7203	23.8911	23.2237	NaN	22.5785	22.6629
P29341;Q9D4E6;Q62029;F6ZAX1;A2A5N3;Q8C7D3	P29341	Polyadenylate-binding protein 1	Pabpc1	3	3	3	+	0.0395441	NEG_TRAP	-1.61453	-0.70929	-0.905238	SUBCELLULAR LOCATION: Cytoplasm {ECO:0000250|UniProtKB:P11940}. Nucleus {ECO:0000250|UniProtKB:P11940}. Cytoplasm, Stress granule {ECO:0000250|UniProtKB:P11940}. Note=Localized in cytoplasmic mRNP granules containing untranslated mRNAs, which may be different from stress granules. Shuttles between the cytoplasm and the nucleus (By similarity). {ECO:0000250|UniProtKB:P11940}.;SUBCELLULAR LOCATION:…	28	28	21	51.7	51.7	37.6	70.67	0	297.75	16731000000	193	27.7567	28.2305	27.8902	29.4014	28.1897	29.002	28.5765	29.9617	30.1828
P32233	P32233	Developmentally-regulated GTP-binding protein 1	Drg1	3	3	1	+	0.0105	TRAP_NEG;WT_NEG	2.33549	1.76431	0.571185	SUBCELLULAR LOCATION: Nucleus {ECO:0000250|UniProtKB:Q9Y295}. Cytoplasm {ECO:0000269|PubMed:1280421}. Note=The DRG1-DFRP2/ZC3H15 complex associates with polysomes. {ECO:0000250|UniProtKB:Q9Y295}.	5	5	5	19.3	19.3	19.3	40.512	0	20.35	194810000	10	23.9569	24.4079	23.8631	23.0382	23.8542	23.6219	NaN	22.769	NaN
P35550	P35550	rRNA 2-O-methyltransferase fibrillarin	Fbl	3	3	3	+	0.0204343	WT_NEG	0.416864	0.841867	-0.425003	SUBCELLULAR LOCATION: Nucleus, nucleolus. Note=Fibrillar region of the nucleolus.	5	5	5	11.6	11.6	11.6	34.306	0	13.714	250570000	14	23.2818	23.5547	23.3964	23.4165	24.2285	23.8629	22.8849	23.1232	22.9742
P35564	P35564	Calnexin	Canx	3	3	3	+	0.0107586	TRAP_NEG;WT_NEG	1.13525	0.75198	0.383268	Single-pass type I membrane protein {ECO:0000255}. Endoplasmic reticulum {ECO:0000250|UniProtKB:P27824}. Melanosome {ECO:0000250|UniProtKB:P27824}. Note=The palmitoylated form preferentially localizes to the perinuclear rough ER (By similarity). When bound to CD3 epsilon chains, calnexin's ER retention signal can be masked, permitting it to escape ER retention. {ECO:0000250|UniProtKB:P27824}.;SUB…	11	11	11	22.8	22.8	22.8	67.277	0	45.777	1077800000	38	26.3435	25.8507	26.4145	25.9707	26.0556	25.4327	25.2675	25.1149	24.8206
P37889	P37889	Fibulin-2	Fbln2	3	3	3	+	0.0143511	TRAP_NEG;TRAP_WT	0.921587	0.24883	0.672757	SUBCELLULAR LOCATION: Secreted, extracellular space, extracellular matrix.	15	15	15	18.7	18.7	18.7	131.83	0	47.15	610910000	42	25.5315	25.1423	25.2795	24.4098	24.9511	24.5741	24.7078	24.127	24.3537
P38647	P38647	Stress-70 protein, mitochondrial	Hspa9	3	3	3	+	0.0418282		0.709122	0.326516	0.382606	SUBCELLULAR LOCATION: Mitochondrion {ECO:0000269|PubMed:7865888}. Nucleus, nucleolus {ECO:0000250|UniProtKB:P38646}.	21	21	21	35.3	35.3	35.3	73.46	0	124.29	2487100000	105	27.1418	26.9988	27.5192	26.8554	27.2041	26.4526	26.685	26.3208	26.5267
P42932;H3BL49;H3BJB6;H3BLL1;H3BKG2;H3BKR8	P42932;H3BL49;H3BJB6	T-complex protein 1 subunit theta	Cct8	3	3	3	+	0.0379538		2.40914	2.10039	0.308751	SUBCELLULAR LOCATION: Cytoplasm {ECO:0000250|UniProtKB:P50990}. Cytoplasm, cytoskeleton, microtubule organizing center, centrosome {ECO:0000250|UniProtKB:P50990}. Cytoplasm, cytoskeleton, cilium basal body {ECO:0000269|PubMed:23807208}.	24	24	24	49.3	49.3	49.3	59.555	0	116.41	3585700000	133	27.7142	27.8288	28.1219	27.3035	27.9385	27.4967	23.5411	26.6668	26.2296
P43275	P43275	Histone H1.1	Hist1h1a	3	3	0	+	0.0102118	TRAP_NEG;WT_NEG	3.05242	3.21185	-0.159432	SUBCELLULAR LOCATION: Nucleus. Chromosome. Note=Mainly localizes in euchromatin. {ECO:0000250}.	5	2	2	20.7	12.7	12.7	21.785	0	17.69	297630000	14	23.7568	23.7168	24.0418	23.7416	24.2139	24.0383	NaN	NaN	NaN
P46471;Q8BVQ9	P46471;Q8BVQ9	26S protease regulatory subunit 7	Psmc2	3	3	3	+	0.00109091	TRAP_NEG;WT_NEG	1.44416	1.04538	0.398779	SUBCELLULAR LOCATION: Cytoplasm {ECO:0000250|UniProtKB:P35998}. Note=Colocalizes with TRIM5 in cytoplasmic bodies. {ECO:0000250|UniProtKB:P35998}.	17	17	17	46.7	46.7	46.7	48.647	0	75.424	1818800000	69	27.0142	26.5962	27.0236	26.3533	26.7268	26.3576	25.1675	25.4732	25.6609
Q7TQD7;P46735;E9QNH6;E9Q580;D3YV80	Q7TQD7;P46735;E9QNH6;E9Q580	Unconventional myosin-Ib	Myo1b	3	3	3	+	0.0243404	NEG_TRAP	-1.2691	-0.857285	-0.411818		29	29	25	30.5	30.5	26.4	132.05	0	180.89	2338400000	76	25.2325	25.791	25.369	26.0924	25.588	25.9475	26.047	27.1928	26.9599
P47963	P47963	60S ribosomal protein L13	Rpl13	3	3	3	+	0.0410909		-0.842691	-0.754862	-0.0878283		5	5	5	25.6	25.6	25.6	24.305	0	64.561	703210000	20	24.1293	24.1359	24.6189	24.2891	24.4102	24.4483	24.4775	25.4288	25.5057
Q5EBP8;P49312;V9GXF8	Q5EBP8;P49312	Heterogeneous nuclear ribonucleoprotein A1;Heterogeneous nuclear ribonucleoprotein A1, N-terminally processed	Hnrnpa1	3	3	3	+	0.00512281	NEG_TRAP;NEG_WT	-2.31844	-1.66482	-0.653621	SUBCELLULAR LOCATION: Nucleus {ECO:0000250|UniProtKB:P09651}. Cytoplasm {ECO:0000250|UniProtKB:P09651}. Note=Localized in cytoplasmic mRNP granules containing untranslated mRNAs. Shuttles continuously between the nucleus and the cytoplasm along with mRNA. Component of ribonucleosomes. {ECO:0000250|UniProtKB:P09651}.	13	12	11	39.7	37.3	37.3	38.833	0	65.732	2152700000	50	24.8282	25.4528	24.7953	25.771	25.3702	25.896	28.111	26.908	27.0125
P49722	P49722	Proteasome subunit alpha type-2	Psma2	3	3	3	+	0.0354859	WT_NEG	0.798436	1.02543	-0.226994	SUBCELLULAR LOCATION: Cytoplasm {ECO:0000269|PubMed:22078707}. Nucleus {ECO:0000269|PubMed:22078707}. Note=Colocalizes with TRIM5 in cytoplasmic bodies.	6	6	6	38.5	38.5	38.5	25.926	0	61.565	681300000	23	25.1683	24.4946	25.5519	25.5599	25.4309	24.9049	24.0075	24.5573	24.2547
P51410;D3Z629;D3YZT0;S4R1R7	P51410;D3Z629	60S ribosomal protein L9	Rpl9	3	3	3	+	0.0251633	NEG_TRAP	-1.2839	-1.16701	-0.116892		7	7	7	38.5	38.5	38.5	21.881	0	68.476	1099900000	16	24.5652	24.16	24.7088	24.6466	24.7537	24.3844	24.9181	26.1069	26.2606
P52479;G3X9U6;G3UYQ8	P52479	Ubiquitin carboxyl-terminal hydrolase 10	Usp10	2	3	3	+	0.0284486	NEG_TRAP	-3.59346	-1.16144	-2.43202	SUBCELLULAR LOCATION: Cytoplasm {ECO:0000250|UniProtKB:Q14694}. Nucleus {ECO:0000250|UniProtKB:Q14694}. Early endosome {ECO:0000250|UniProtKB:Q14694}. Note=Cytoplasmic in normal conditions (By similarity). After DNA damage, translocates to the nucleus following phosphorylation by ATM (By similarity). {ECO:0000250|UniProtKB:Q14694}.	12	12	12	21.7	21.7	21.7	87.021	0	84.566	921940000	31	NaN	23.6922	22.6532	25.1796	23.6594	24.8284	24.8588	26.0714	26.2214
P53996	P53996	Cellular nucleic acid-binding protein	Cnbp	3	3	3	+	0.004	TRAP_NEG;WT_NEG	0.857468	1.10415	-0.246687	SUBCELLULAR LOCATION: Cytoplasm. Endoplasmic reticulum.	5	5	3	35.4	35.4	20.2	19.592	0	33.875	456680000	29	24.425	24.8142	24.2037	24.5804	24.7441	24.8585	23.5499	23.6986	23.622
P54775	P54775	26S protease regulatory subunit 6B	Psmc4	3	3	3	+	0.00494915	TRAP_NEG;WT_NEG	1.35835	0.88157	0.476783	SUBCELLULAR LOCATION: Cytoplasm {ECO:0000250|UniProtKB:P43686}. Nucleus {ECO:0000250|UniProtKB:P43686}.	14	14	14	41.1	41.1	41.1	47.408	0	72.574	1276300000	58	26.3793	26.4138	26.2325	25.5944	26.1968	25.804	24.6326	24.9981	25.3197
P54823	P54823	Probable ATP-dependent RNA helicase DDX6	Ddx6	3	3	3	+	0.00428571	NEG_TRAP;NEG_WT	-2.70709	-1.51375	-1.19334	SUBCELLULAR LOCATION: Cytoplasm, P-body {ECO:0000250|UniProtKB:P26196}. Cytoplasm {ECO:0000250|UniProtKB:P26196}. Nucleus {ECO:0000250|UniProtKB:P26196}. Note=Upon cellular stress, relocalizes to stress granules. {ECO:0000250|UniProtKB:P26196}.	17	17	17	44.3	44.3	44.3	54.191	0	147.75	1653300000	41	23.9497	24.1275	23.9089	25.8589	24.245	25.4622	26.5861	26.766	26.7553
P56480	P56480	ATP synthase subunit beta, mitochondrial	Atp5b	3	3	3	+	0.016438	TRAP_NEG	1.44079	0.888018	0.552774	Matrix side {ECO:0000250|UniProtKB:P00829}.;Peripheral membrane protein {ECO:0000250|UniProtKB:P00829};SUBCELLULAR LOCATION: Mitochondrion inner membrane {ECO:0000250|UniProtKB:P00829}	12	12	12	33.1	33.1	33.1	56.3	0	73.98	1619800000	57	26.7496	26.542	27.0649	26.4857	26.6435	25.5689	25.1827	25.6659	25.1854
Z4YJL4;P58871	Z4YJL4;P58871	182 kDa tankyrase-1-binding protein	Tnks1bp1	0	1	2	+	0.0407092		-1.31195	-1.23591	-0.0760434	SUBCELLULAR LOCATION: Nucleus {ECO:0000250}. Cytoplasm, cytoskeleton {ECO:0000250}. Chromosome {ECO:0000250}. Note=Colocalizes with chromosomes during mitosis, and in the cytoplasm with cortical actin. {ECO:0000250}.	2	2	2	3.5	3.5	3.5	112.65	0	4.5311	62256000	3	NaN	NaN	NaN	NaN	21.4414	NaN	NaN	22.1205	21.316
P60229	P60229	Eukaryotic translation initiation factor 3 subunit E	Eif3e	3	3	3	+	0.0419724		1.35395	1.1365	0.217455	SUBCELLULAR LOCATION: Cytoplasm {ECO:0000255|HAMAP-Rule:MF_03004}. Nucleus, PML body {ECO:0000255|HAMAP-Rule:MF_03004}.	14	14	14	35.5	35.5	35.5	52.22	0	62.639	1611600000	73	26.2328	26.5178	26.6698	26.2855	26.6072	25.8753	24.0532	25.6692	25.6361
P60710;E9Q1F2;E9Q5F4;E9Q606;E9Q2D1	P60710;E9Q1F2;E9Q5F4	Actin, cytoplasmic 1;Actin, cytoplasmic 1, N-terminally processed	Actb	3	3	3	+	0.0184156	NEG_TRAP	-0.420662	-0.215729	-0.204933	SUBCELLULAR LOCATION: Cytoplasm, cytoskeleton. Nucleus {ECO:0000269|PubMed:23558171, ECO:0000269|PubMed:25759381}. Note=Localized in cytoplasmic mRNP granules containing untranslated mRNAs. {ECO:0000250|UniProtKB:P60709}.	31	31	2	92.5	92.5	4.8	41.736	0	323.31	456450000000	630	33.9541	34.1609	33.8099	34.2799	34.0623	34.1975	34.3652	34.4477	34.3741
P61161	P61161	Actin-related protein 2	Actr2	1	3	2	+	0.0379772		-1.52702	0.17378	-1.7008	SUBCELLULAR LOCATION: Cytoplasm, cytoskeleton {ECO:0000250|UniProtKB:P61160}. Cell projection {ECO:0000250|UniProtKB:P61160}. Nucleus {ECO:0000250|UniProtKB:P61160}.	5	5	5	15.7	15.7	15.7	44.76	0	16.162	144890000	15	NaN	22.0804	NaN	23.0183	22.8721	22.3214	NaN	22.7854	22.6339
P61164	P61164	Alpha-centractin	Actr1a	3	3	3	+	0.00986364	TRAP_NEG;WT_NEG	1.59151	1.09572	0.495793	SUBCELLULAR LOCATION: Cytoplasm, cytoskeleton {ECO:0000250|UniProtKB:P85515}. Cytoplasm, cytoskeleton, microtubule organizing center, centrosome {ECO:0000250|UniProtKB:P85515}. Cytoplasm, cell cortex {ECO:0000250|UniProtKB:P61163}.	11	11	4	29	29	14.9	42.613	0	34.66	1106700000	32	25.891	26.344	26.4764	25.6453	26.0459	25.5329	24.1174	25.1275	24.692
P61255;B1ARA3;B1ARA5	P61255;B1ARA3;B1ARA5	60S ribosomal protein L26	Rpl26	3	3	3	+	0.01905	NEG_TRAP	-1.20138	-0.906455	-0.294923		10	10	10	45.5	45.5	45.5	17.258	0	43.287	1058900000	47	24.2269	25.1949	24.2646	24.8037	24.589	25.1785	25.7959	25.5911	25.9035
P62192	P62192	26S protease regulatory subunit 4	Psmc1	3	3	3	+	0.00488889	TRAP_NEG;WT_NEG	1.84041	1.43913	0.401283	Lipid-anchor {ECO:0000250|UniProtKB:P62191}.;SUBCELLULAR LOCATION: Cytoplasm {ECO:0000250}. Nucleus {ECO:0000250}. Membrane {ECO:0000250|UniProtKB:P62191}	11	11	11	32.7	32.7	32.7	49.184	0	51.957	1057200000	43	25.9939	26.6455	25.8543	25.2738	26.1271	25.889	24.1461	24.301	24.5253
P62204;Q3UKW2;Q9D6P8;G3UX57;G3UZ90;P20801	P62204;Q3UKW2	Calmodulin	Calm1	3	3	3	+	0.0125574	NEG_TRAP;NEG_WT	-0.956635	-0.90183	-0.0548045		11	11	11	71.1	71.1	71.1	16.837	0	192.87	16780000000	104	28.513	28.9619	28.5901	28.9792	28.4979	28.7523	29.2421	29.89	29.8028
P62242	P62242	40S ribosomal protein S8	Rps8	3	3	3	+	0.0427986		-0.97764	-0.59235	-0.38529	Lipid-anchor {ECO:0000250|UniProtKB:P62241}. Note=Localized in cytoplasmic mRNP granules containing untranslated mRNAs. {ECO:0000250}.;SUBCELLULAR LOCATION: Cytoplasm {ECO:0000250}. Membrane {ECO:0000250|UniProtKB:P62241}	10	10	10	51.4	51.4	51.4	24.205	0	106.72	2252000000	56	25.6523	25.69	26.0421	26.5799	25.8112	26.1491	26.1582	27.1391	27.02
P62307	P62307	Small nuclear ribonucleoprotein F	Snrpf	3	3	0	+	0.0308333	TRAP_NEG	1.93332	1.74507	0.188247	SUBCELLULAR LOCATION: Cytoplasm, cytosol {ECO:0000250|UniProtKB:P62306}. Nucleus {ECO:0000250|UniProtKB:P62306}. Note=SMN-mediated assembly into core snRNPs occurs in the cytosol before SMN-mediated transport to the nucleus to be included in spliceosomes. {ECO:0000250|UniProtKB:P62306}.	2	2	2	24.4	24.4	24.4	9.7251	0	10.117	106090000	10	22.1576	22.3529	22.318	21.573	22.7249	21.9659	NaN	NaN	NaN
P62317;D3Z5N9	P62317;D3Z5N9	Small nuclear ribonucleoprotein Sm D2	Snrpd2;Gm5449	3	3	3	+	0.0105739	TRAP_NEG;WT_NEG	0.320755	0.405816	-0.0850608	SUBCELLULAR LOCATION: Cytoplasm, cytosol {ECO:0000250|UniProtKB:P62316}. Nucleus {ECO:0000250|UniProtKB:P62316}. Note=SMN-mediated assembly into core snRNPs occurs in the cytosol before SMN-mediated transport to the nucleus to be included in spliceosomes. {ECO:0000250|UniProtKB:P62316}.	4	4	4	39.8	39.8	39.8	13.527	0	12.858	182320000	10	23.0387	22.9241	23.0572	23.2061	23.0986	22.9705	22.6889	22.5564	22.8124
P62320	P62320	Small nuclear ribonucleoprotein Sm D3	Snrpd3	3	3	3	+	0.0256517	TRAP_NEG	1.6908	1.28466	0.406137	SUBCELLULAR LOCATION: Cytoplasm, cytosol {ECO:0000250|UniProtKB:P62318}. Nucleus {ECO:0000269|PubMed:19470752}. Note=SMN-mediated assembly into core snRNPs occurs in the cytosol before SMN-mediated transport to the nucleus to be included in spliceosomes. {ECO:0000250|UniProtKB:P62318}.	4	4	4	47.6	47.6	47.6	13.916	0	186.98	10522000000	90	29.9773	28.5754	29.3957	29.3115	28.9453	28.4733	26.9327	27.9675	27.9759
P62717;F6YJW4	P62717	60S ribosomal protein L18a	Rpl18a	3	3	3	+	0.0282182	NEG_WT	-1.047	-1.26636	0.219361		4	4	4	25.6	25.6	25.6	20.732	0	13.09	174600000	9	22.5698	22.6686	22.2848	22.0466	22.2295	22.5891	24.3421	22.8864	23.4358
P62743	P62743	AP-2 complex subunit sigma	Ap2s1	1	0	2	+	0.0357778	NEG_WT	-2.019	-2.77926	0.760267	Cytoplasmic side. Note=AP-2 appears to be excluded from internalizing CCVs and to disengage from sites of endocytosis seconds before internalization of the nascent CCV. {ECO:0000250}.;Peripheral membrane protein;SUBCELLULAR LOCATION: Cell membrane. Membrane, coated pit	4	4	4	26.1	26.1	26.1	17.018	0	12.844	149050000	7	NaN	22.5325	NaN	NaN	NaN	NaN	NaN	22.987	23.5711
P62751;D3YTY6	P62751	60S ribosomal protein L23a	Rpl23a	3	3	3	+	0.0191852	NEG_TRAP	-0.895151	-0.645635	-0.249516		7	7	7	41.7	41.7	41.7	17.695	0	130.36	2483900000	49	25.8348	26.2111	25.996	26.0865	26.493	26.2108	26.5885	26.8028	27.336
P62852	P62852	40S ribosomal protein S25	Rps25	3	3	3	+	0.0167606	TRAP_NEG;WT_NEG	1.24518	0.964116	0.281061		4	4	4	28	28	28	13.742	0	17.344	3538500000	34	27.6079	27.743	27.7415	27.2441	27.6823	27.3228	25.8704	27.0413	26.445
P62892	P62892	60S ribosomal protein L39	Rpl39	3	3	2	+	0.0110085	TRAP_NEG;WT_NEG	2.09719	1.5638	0.533394		1	1	1	19.6	19.6	19.6	6.4066	0	15.398	1093700000	14	26.3271	26.3818	26.2107	25.6965	26.053	25.5699	NaN	25.078	24.3198
P62911;A2AD25	P62911;A2AD25	60S ribosomal protein L32	Rpl32	3	3	3	+	0.00133333	NEG_TRAP;NEG_WT	-1.07598	-0.792905	-0.283074		4	4	4	33.3	33.3	33.3	15.86	0	28.953	398060000	20	23.4791	23.259	23.3762	23.7214	23.5147	23.7274	24.7317	24.3345	24.276
P62915	P62915	Transcription initiation factor IIB	Gtf2b	3	3	2	+	0.0483822		0.549447	1.09013	-0.540684	SUBCELLULAR LOCATION: Nucleus {ECO:0000250|UniProtKB:Q00403}. Chromosome {ECO:0000250|UniProtKB:Q00403}. Note=Non-acetylated form colocalizes with DNA in the G0/1, S and G2 phases of the cell cycle, but not during mitosis. Acetylated form colocalizes at transcriptionally silent mitotic chromatids during mitosis at metaphase, anaphase, and telophase phases of the cell cycle. {ECO:0000250|UniProtKB…	5	5	5	23.7	23.7	23.7	34.819	0	15.066	202610000	10	23.1366	22.6962	23.6384	23.9327	24.1854	22.9752	NaN	22.7101	22.6594
P62918	P62918	60S ribosomal protein L8	Rpl8	3	3	3	+	0.004	NEG_TRAP;NEG_WT	-1.51695	-1.2234	-0.293554	SUBCELLULAR LOCATION: Cytoplasm {ECO:0000250|UniProtKB:P62917}.	3	3	3	13.6	13.6	13.6	28.024	0	13.34	479730000	22	23.1378	23.6406	23.6453	23.597	24.0117	23.6957	25.3786	24.7417	24.8544
P62960;A2BGG7;A0A0A0MQD2;B2RUF0;Q9Z2C8	P62960;A2BGG7	Nuclease-sensitive element-binding protein 1	Ybx1	3	3	3	+	0.0108235	NEG_TRAP;NEG_WT	-1.64126	-1.14331	-0.497946	SUBCELLULAR LOCATION: Cytoplasm {ECO:0000250|UniProtKB:P67809}. Nucleus {ECO:0000250|UniProtKB:P67809}. Cytoplasmic granule {ECO:0000250|UniProtKB:P67809}. Secreted {ECO:0000250|UniProtKB:P67809}. Secreted, extracellular exosome {ECO:0000250|UniProtKB:P67809}. Note=Predominantly cytoplasmic in proliferating cells. Cytotoxic stress and DNA damage enhance translocation to the nucleus. Localized in …	16	16	12	62.4	62.4	50.9	35.73	0	323.31	12534000000	129	28.0601	28.1775	27.8762	28.6127	28.152	28.8429	30.4151	29.2099	29.4126
P70195	P70195	Proteasome subunit beta type-7	Psmb7	3	3	2	+	0.0284	TRAP_NEG	1.61809	1.4083	0.209789	SUBCELLULAR LOCATION: Cytoplasm {ECO:0000250|UniProtKB:Q99436}. Nucleus {ECO:0000250|UniProtKB:Q99436}.	4	4	4	14.4	14.4	14.4	29.891	0	10.724	253440000	12	23.6664	24.5332	23.902	23.0089	24.8377	23.6256	NaN	22.1559	22.7388
P70372	P70372	ELAV-like protein 1	Elavl1	3	3	3	+	0.00975281	NEG_TRAP	-2.88868	-1.55822	-1.33046	SUBCELLULAR LOCATION: Cytoplasm {ECO:0000269|PubMed:9763509}. Nucleus {ECO:0000269|PubMed:9763509}. Cytoplasm, Stress granule {ECO:0000269|PubMed:27616329}. Note=Translocates into the cytoplasm following phosphorylation by MAPKAPK2. Likewise, phosphorylation by PRKCD promotes translocation from the nucleus into the cytoplasm, where it is associated with free and cytoskeleton-bound polysomes (By s…	13	13	13	46.6	46.6	46.6	36.169	0	170.26	2054300000	46	23.865	24.5082	23.9185	26.2353	24.2224	25.8253	27.1949	27.0978	26.6651
P80313	P80313	T-complex protein 1 subunit eta	Cct7	3	3	3	+	0.0169103	TRAP_NEG	1.60524	1.17597	0.429272	SUBCELLULAR LOCATION: Cytoplasm {ECO:0000305|PubMed:7953530}.	17	17	17	36	36	36	59.652	0	125.13	3080000000	89	27.7585	27.343	27.9095	27.3533	27.4792	26.8908	25.2654	26.496	26.4339
P80314	P80314	T-complex protein 1 subunit beta	Cct2	3	3	3	+	0.0349312	TRAP_NEG	1.27228	1.02518	0.247105	SUBCELLULAR LOCATION: Cytoplasm {ECO:0000250|UniProtKB:P78371}.	18	18	18	42.6	42.6	42.6	57.477	0	87.619	2110900000	82	26.6225	26.8374	26.9986	26.6239	26.8159	26.2774	24.6352	26.1245	25.8819
P80315;G5E839;G3UYW5;G3UXF3;G3UXG2	P80315;G5E839	T-complex protein 1 subunit delta	Cct4	3	3	3	+	0.0312397	TRAP_NEG	1.70548	1.41636	0.289121	SUBCELLULAR LOCATION: Cytoplasm {ECO:0000256|SAAS:SAAS00901396}.;SUBCELLULAR LOCATION: Cytoplasm {ECO:0000269|PubMed:23807208}. Melanosome {ECO:0000250|UniProtKB:P50991}. Cytoplasm, cytoskeleton, microtubule organizing center, centrosome {ECO:0000269|PubMed:23807208}. Cytoplasm, cytoskeleton, cilium basal body {ECO:0000269|PubMed:23807208}.	17	17	17	36.9	36.9	36.9	58.066	0	102.81	2387200000	87	27.0825	27.0055	27.5746	26.794	27.3317	26.6695	24.312	26.1523	26.0818
P80316;E0CZA1	P80316	T-complex protein 1 subunit epsilon	Cct5	3	3	3	+	0.0198353	TRAP_NEG	1.73864	1.29725	0.441391	SUBCELLULAR LOCATION: Cytoplasm {ECO:0000250|UniProtKB:P48643}. Cytoplasm, cytoskeleton, microtubule organizing center, centrosome {ECO:0000250|UniProtKB:P48643}.	15	15	15	30.1	30.1	30.1	59.623	0	88.659	1838000000	63	26.8023	26.7954	27.1504	26.5759	26.6266	26.2215	24.1636	25.891	25.4776
P80317;E9QPA6;Q61390;B1AT05	P80317;E9QPA6	T-complex protein 1 subunit zeta	Cct6a	3	3	3	+	0.0108119	TRAP_NEG;WT_NEG	1.63328	1.33844	0.294847	SUBCELLULAR LOCATION: Cytoplasm {ECO:0000250|UniProtKB:P40227}.;SUBCELLULAR LOCATION: Cytoplasm {ECO:0000250|UniProtKB:Q92526}.;SUBCELLULAR LOCATION: Cytoplasm {ECO:0000256|SAAS:SAAS00901396}.	14	14	14	29.8	29.8	29.8	58.004	0	75.076	1929100000	72	27.1516	26.898	27.0382	26.7418	27.0525	26.4091	24.678	25.9634	25.5465
P83870	P83870	PHD finger-like domain-containing protein 5A	Phf5a	3	3	2	+	0.0392959		1.29231	1.28358	0.00873057	SUBCELLULAR LOCATION: Nucleus {ECO:0000269|PubMed:12054543, ECO:0000269|PubMed:18758164, ECO:0000269|PubMed:27749823}. Nucleus speckle {ECO:0000269|PubMed:18758164}.	3	3	3	34.5	34.5	34.5	12.405	0	26.042	251340000	17	24.0471	23.4898	23.7223	23.5361	24.1343	23.5627	NaN	22.8769	23.0743
Q3TWV4;P84091	Q3TWV4;P84091	AP-2 complex subunit mu	Ap2m1	0	2	2	+	0.028717	NEG_TRAP	-2.44538	-1.46092	-0.984457	Cytoplasmic side {ECO:0000256|PIRNR:PIRNR005992}.;Cytoplasmic side. Note=AP-2 appears to be excluded from internalizing CCVs and to disengage from sites of endocytosis seconds before internalization of the nascent CCV. {ECO:0000250}.;Peripheral membrane protein;Peripheral membrane protein {ECO:0000256|PIRNR:PIRNR005992};SUBCELLULAR LOCATION: Cell membrane {ECO:0000256|PIRNR:PIRNR005992}. Membrane…	2	2	2	6.2	6.2	6.2	49.389	0	10.726	135790000	5	NaN	NaN	NaN	NaN	21.8491	22.3536	NaN	23.2397	23.296
P84104;A2A4X6	P84104;A2A4X6	Serine/arginine-rich splicing factor 3	Srsf3;Gm12355	2	3	3	+	0.0449605		-2.3742	-1.19533	-1.17887	SUBCELLULAR LOCATION: Nucleus {ECO:0000250|UniProtKB:P84103}. Nucleus speckle {ECO:0000250|UniProtKB:P84103}. Cytoplasm {ECO:0000250|UniProtKB:P84103}. Note=Recruited to nuclear speckles following interaction with YTHDC1. {ECO:0000250|UniProtKB:P84103}.	4	3	3	27.4	18.9	18.9	19.329	0	16.707	400800000	12	22.7036	22.8976	NaN	22.7897	22.8347	24.0824	23.4805	25.0701	24.7421
P97379	P97379	Ras GTPase-activating protein-binding protein 2	G3bp2	3	3	3	+	0.00996491	NEG_TRAP	-1.49296	-0.631881	-0.861081	SUBCELLULAR LOCATION: Cytoplasm {ECO:0000250|UniProtKB:Q9UN86}. Cytoplasm, Stress granule {ECO:0000250|UniProtKB:Q9UN86}.	16	15	15	37.8	36.1	36.1	54.087	0	143.94	3486900000	79	25.914	26.5574	25.8444	27.0449	26.4883	27.3659	27.5971	27.3228	27.8748
P97434	P97434	Myosin phosphatase Rho-interacting protein	Mprip	3	3	3	+	0.0416528		-1.49266	-1.03422	-0.458443	SUBCELLULAR LOCATION: Cytoplasm, cytoskeleton {ECO:0000269|PubMed:12732640}. Note=Colocalizes with F-actin.	64	5	0	67.8	5.6	0	116.41	0	60.885	1964200000	24	24.9839	25.214	25.0972	26.1246	24.7829	25.763	25.6723	27.1587	26.9421
P97855	P97855	Ras GTPase-activating protein-binding protein 1	G3bp1	3	3	3	+	0.0042449	NEG_TRAP;NEG_WT	-1.60362	-0.920058	-0.683567	SUBCELLULAR LOCATION: Cytoplasm, cytosol {ECO:0000269|PubMed:15086518, ECO:0000269|PubMed:8649363}. Perikaryon {ECO:0000269|PubMed:15086518}. Cytoplasm, Stress granule {ECO:0000250|UniProtKB:Q13283}. Nucleus {ECO:0000250|UniProtKB:Q13283}. Note=Cytoplasmic in proliferating cells, can be recruited to the plasma membrane in exponentially growing cells. Cytosolic and partially nuclear in resting cel…	17	17	16	48.4	48.4	46.7	51.828	0	323.31	9809800000	158	27.4777	27.452	27.397	28.4894	27.6382	28.2497	28.7662	29.0681	29.3033
Q01853	Q01853	Transitional endoplasmic reticulum ATPase	Vcp	3	3	3	+	0.030188	TRAP_NEG	2.10764	1.74236	0.365281	SUBCELLULAR LOCATION: Cytoplasm, cytosol {ECO:0000250|UniProtKB:P55072}. Endoplasmic reticulum {ECO:0000250|UniProtKB:P55072}. Nucleus {ECO:0000250|UniProtKB:P55072}. Cytoplasm, Stress granule {ECO:0000250|UniProtKB:P55072}. Note=Recruited to the cytoplasmic surface of the endoplasmic reticulum via interaction with AMFR/gp78. Following DNA double-strand breaks, recruited to the sites of damage. R…	36	36	36	49.1	49.1	49.1	89.321	0	242.25	5395900000	176	28.4893	28.3716	28.6362	28.0164	28.5383	27.8466	24.8535	27.2602	27.0605
Q03265;D3Z6F5;D6RJ16	Q03265;D3Z6F5	ATP synthase subunit alpha, mitochondrial;ATP synthase subunit alpha	Atp5a1	3	3	3	+	0.0199527	TRAP_NEG;WT_NEG	1.05619	0.930147	0.126047	Extracellular side {ECO:0000250|UniProtKB:P25705}. Note=Colocalizes with HRG on the cell surface of T-cells. {ECO:0000250|UniProtKB:P25705}.;Matrix side {ECO:0000250|UniProtKB:P19483}. Cell membrane {ECO:0000250|UniProtKB:P25705};Peripheral membrane protein {ECO:0000250|UniProtKB:P19483};Peripheral membrane protein {ECO:0000250|UniProtKB:P25705};SUBCELLULAR LOCATION: Mitochondrion inner membrane …	14	14	14	29.8	29.8	29.8	59.752	0	79.689	1584700000	63	26.5926	26.1782	26.7627	26.5846	26.7593	25.8115	25.361	25.6255	25.3785
Q04750	Q04750	DNA topoisomerase 1	Top1	0	2	2	+	0.035824		-1.74695	-1.87534	0.128387	SUBCELLULAR LOCATION: Nucleus, nucleolus {ECO:0000250|UniProtKB:P11387}. Nucleus, nucleoplasm {ECO:0000250|UniProtKB:P11387}. Note=Diffuse nuclear localization with some enrichment in nucleoli. On CPT treatment, cleared from nucleoli into nucleoplasm. Sumoylated forms found in both nucleoplasm and nucleoli. {ECO:0000250|UniProtKB:P11387}.	4	4	4	6.9	6.9	6.9	90.875	0	10.622	52013000	3	NaN	NaN	NaN	NaN	20.6035	21.078	NaN	21.4797	22.1996
Q05D44	Q05D44	Eukaryotic translation initiation factor 5B	Eif5b	3	3	3	+	0.0213636	NEG_WT	-0.603144	-0.765512	0.162368	SUBCELLULAR LOCATION: Cytoplasm {ECO:0000269|PubMed:12426392}.	3	3	3	4.4	4.4	4.4	137.61	0	9.2464	72219000	4	21.5657	21.1204	21.2071	21.0357	21.2646	21.1057	22.0285	21.517	22.1571
Q08288;D6RDT2;D3Z009;D3YU83;D3Z5X8;D3Z7N3;D3Z345	Q08288;D6RDT2;D3Z009;D3YU83;D3Z5X8;D3Z7N3;D3Z345	Cell growth-regulating nucleolar protein	Lyar	0	1	2	+	0.0190675	NEG_TRAP;NEG_WT	-1.50139	-1.30149	-0.199908	SUBCELLULAR LOCATION: Nucleus, nucleolus {ECO:0000269|PubMed:19489080, ECO:0000269|PubMed:23212345, ECO:0000269|PubMed:24990247, ECO:0000269|PubMed:8491376}. Cytoplasm {ECO:0000269|PubMed:24990247}. Cell projection, cilium, photoreceptor outer segment {ECO:0000269|PubMed:25735755}. Note=Component of pre-ribosomal particles, including pre-40S, pre-60S and pre-90S (By similarity). Associated with c…	3	3	3	12.1	12.1	12.1	43.735	0	14.334	57032000	7	NaN	NaN	NaN	NaN	21.3684	NaN	NaN	21.5186	22.1541
Q0VGB7	Q0VGB7	Serine/threonine-protein phosphatase 4 regulatory subunit 2	Ppp4r2	3	3	2	+	0.0260878	TRAP_NEG	0.996159	0.451445	0.544714	SUBCELLULAR LOCATION: Cytoplasm, cytoskeleton, microtubule organizing center, centrosome {ECO:0000250}. Nucleus {ECO:0000250}. Note=Ionizing radiation induces relocalization to nuclear foci and colocalization with RPA2. {ECO:0000250}.	5	5	5	16.5	16.5	16.5	46.478	0	10.405	88705000	9	22.5766	22.6826	22.6402	21.9496	22.5152	21.8005	NaN	21.1733	21.6933
Q2KN98	Q2KN98	Cytospin-A	Specc1l	3	3	3	+	0.00776119	NEG_TRAP;NEG_WT	-1.49135	-0.91164	-0.579706	SUBCELLULAR LOCATION: Cytoplasm, cytoskeleton {ECO:0000269|PubMed:21703590}. Cytoplasm, cytoskeleton, spindle {ECO:0000250}. Cell junction, gap junction {ECO:0000250}. Note=Colocalizes with beta-tubulin, acetylated alpha-tubulin and F-actin. Also observed in a ring around gamma-tubulin containing centrioles possibly in the microtubule organizing center (By similarity). {ECO:0000250}.	46	46	46	50.8	50.8	50.8	124.49	0	323.31	10798000000	258	27.6927	28.0396	27.4712	28.7216	27.8648	28.3562	29.0737	29.2303	29.3735
Q3TGG2;E9Q5Q0;J3QP59	Q3TGG2;E9Q5Q0		Atxn2l	1	3	2	+	0.0102609	NEG_TRAP;NEG_WT	-2.48984	-1.62815	-0.861687		27	2	2	35.2	2.3	2.3	105.44	0	12.303	152690000	5	NaN	21.0786	NaN	21.5557	21.0688	21.9894	NaN	23.3798	23.8585
Q3THS6;Q91X83	Q3THS6	S-adenosylmethionine synthase isoform type-2	Mat2a	3	3	3	+	0.0392148		1.26798	0.296722	0.971256		8	8	8	28.6	28.6	28.6	43.688	0	26.023	765050000	21	25.8927	25.1441	26.0879	25.0271	25.0392	24.1446	23.8363	24.8467	24.6378
Q3TJD7;Q8BVJ7;B8JJB3;B8JJB2;B8JJB1	Q3TJD7;Q8BVJ7	PDZ and LIM domain protein 7	Pdlim7	3	3	3	+	0.0192611	NEG_TRAP	-2.10677	-1.34302	-0.763748	SUBCELLULAR LOCATION: Cytoplasm {ECO:0000250}. Cytoplasm, cytoskeleton {ECO:0000250}. Note=Colocalizes with RET to the cell periphery and in some cytoskeletal components. Colocalizes with TPM2 near the Z line in muscle. Colocalizes with TBX4 and TBX5 to actin filaments (By similarity). {ECO:0000250}.	18	18	18	55.4	55.4	55.4	50.118	0	171.77	2390400000	68	25.2918	25.3891	24.6569	26.4914	25.0945	26.0431	28.0529	26.7558	26.8494
Q3TJZ6;Q80VD1	Q3TJZ6	Protein FAM98A	Fam98a	3	3	3	+	0.00126316	NEG_TRAP;NEG_WT;WT_TRAP	-2.2015	-1.34227	-0.859229	SUBCELLULAR LOCATION: Nucleus {ECO:0000250}. Cytoplasm {ECO:0000250}.	8	8	8	28.9	28.9	28.9	55.055	0	165	2135700000	41	25.0695	24.9716	25.1361	26.4887	25.3729	25.8934	27.1291	27.1893	27.4633
Q3TMW1;E0CYE3	Q3TMW1	Coiled-coil domain-containing protein 102A	Ccdc102a	0	3	2	+	0.00433333	NEG_TRAP;WT_TRAP	-2.86883	0.115099	-2.98393		6	6	6	16.8	16.8	16.8	62.623	0	22.098	205960000	8	NaN	NaN	NaN	23.7755	23.0693	23.3423	NaN	23.5892	23.7596
Q3U1J4	Q3U1J4	DNA damage-binding protein 1	Ddb1	3	3	2	+	0.0303176	TRAP_NEG	1.42022	1.22867	0.191543	SUBCELLULAR LOCATION: Cytoplasm {ECO:0000250}. Nucleus {ECO:0000250}. Note=Primarily cytoplasmic. Translocates to the nucleus following UV irradiation and subsequently accumulates at sites of DNA damage (By similarity). {ECO:0000250}.	7	7	7	9.4	9.4	9.4	126.85	0	16.137	382400000	15	24.3846	24.1791	25.0931	24.5764	24.7432	23.7625	NaN	23.4311	23.5584
Q3U741;Q501J6	Q3U741;Q501J6	Probable ATP-dependent RNA helicase DDX17	Ddx17	2	3	3	+	0.0101856	NEG_TRAP;NEG_WT	-2.57687	-1.75387	-0.823001	SUBCELLULAR LOCATION: Nucleus {ECO:0000250|UniProtKB:Q92841}. Nucleus, nucleolus {ECO:0000250|UniProtKB:Q92841}. Cytoplasm, cytosol {ECO:0000250|UniProtKB:Q92841}. Note=In the course of bunyavirus infection, relocalizes from the nucleus to the cytosol where it binds viral RNA to antagonize replication. {ECO:0000250|UniProtKB:Q92841}.	20	11	11	34	20.9	20.9	72.584	0	91.726	703090000	26	NaN	23.6529	22.6159	23.8079	22.9919	24.1447	24.8181	25.493	25.8951
Q3U7K7;Q62191	Q3U7K7;Q62191	E3 ubiquitin-protein ligase TRIM21	Trim21	3	3	3	+	0.00498113	TRAP_NEG;WT_NEG	1.0349	1.1105	-0.0755978	SUBCELLULAR LOCATION: Cytoplasm {ECO:0000269|PubMed:17579016}. Cytoplasmic vesicle, autophagosome {ECO:0000250|UniProtKB:O15553}. Nucleus {ECO:0000269|PubMed:17579016}. Cytoplasm, P-body {ECO:0000250}. Note=Enters the nucleus upon exposure to nitric oxide. Localizes to small dot- or rod-like structures in the cytoplasm, called processing bodies (P-bodies) that are located underneath the plasma me…	12	12	12	35.1	35.1	35.1	53.327	0	112.52	2022000000	67	26.7141	26.4433	27.115	26.9006	26.9784	26.6202	25.5953	25.739	25.8333
Q3UDM0;Q921Y0;Q8BPB0	Q3UDM0;Q921Y0;Q8BPB0	MOB kinase activator 1A;MOB kinase activator 1B	Mob1b;Mob1a	3	3	2	+	0.01076	TRAP_NEG;WT_NEG	1.10199	0.849029	0.25296	SUBCELLULAR LOCATION: Cytoplasm {ECO:0000250}. Nucleus {ECO:0000250}.	3	3	3	15.8	15.8	15.8	25.609	0	8.2995	123640000	9	22.8467	23.2098	22.582	22.3379	22.8636	22.6781	NaN	21.974	21.8814
Q3UGB5;Q9JII5;D3Z4J1	Q3UGB5;Q9JII5;D3Z4J1	DAZ-associated protein 1	Dazap1	0	1	3	+	0.0374163	NEG_WT	-1.85706	-2.45065	0.593589	SUBCELLULAR LOCATION: Cytoplasm. Nucleus. Note=Predominantly cytoplasmic. Nuclear at some stages of spermatozoides development. In midpachytene spermatocytes, it is localized in both the cytoplasm and the nuclei and is clearly excluded from the sex vesicles. In round spermatids, it localizes mainly in the nuclei, whereas in elongated spermatids, it localizes to the cytoplasm.	3	3	3	11.6	11.6	11.6	43.157	0	14.526	124160000	5	NaN	NaN	NaN	22.5696	NaN	NaN	23.4443	22.8371	23.4726
Q3UHU8;Q9ESZ8;G3UYD0;G3UYJ6;G3UWV2;G3UYD7;G3UZU4;G3UX27;Q99NI3	Q3UHU8;Q9ESZ8;G3UYD0	General transcription factor II-I	Gtf2i	3	3	3	+	0.0262157	TRAP_NEG	0.846331	0.648458	0.197873	SUBCELLULAR LOCATION: Cytoplasm. Nucleus. Note=Colocalizes with BTK in the cytoplasm. {ECO:0000250}.;SUBCELLULAR LOCATION: Nucleus.	15	15	15	20.4	20.4	20.4	108.35	0	50.823	632790000	34	24.8989	25.1184	25.4395	24.7342	25.3192	24.8099	24.6346	24.0472	24.2361
Q3UTJ2;B2RXQ9	Q3UTJ2;B2RXQ9	Sorbin and SH3 domain-containing protein 2	Sorbs2	3	3	3	+	0.0236066	NEG_TRAP	-1.32871	-0.782403	-0.54631	SUBCELLULAR LOCATION: Cytoplasm, perinuclear region {ECO:0000250}. Cytoplasm, myofibril, sarcomere, Z line {ECO:0000250}. Apical cell membrane {ECO:0000250|UniProtKB:O94875}. Cell junction, focal adhesion {ECO:0000250|UniProtKB:O94875}. Cell projection, lamellipodium {ECO:0000250|UniProtKB:O94875}. Cytoplasm, cytoskeleton {ECO:0000250}. Note=Found at the Z line sarcomeres, stress fibers, dense bo…	41	41	0	42.1	42.1	0	132.35	0	323.31	11933000000	221	27.8541	28.3096	27.6952	29.0443	27.8686	28.5851	28.951	29.4584	29.4357
Q3V3R1;Q922D8	Q3V3R1	Monofunctional C1-tetrahydrofolate synthase, mitochondrial	Mthfd1l	3	3	3	+	0.00442553	TRAP_NEG;WT_NEG	1.23266	0.973025	0.25964	SUBCELLULAR LOCATION: Cytoplasm {ECO:0000250}.;SUBCELLULAR LOCATION: Mitochondrion {ECO:0000250}.	46	46	46	60.2	60.2	60.2	105.73	0	323.31	35950000000	406	31.0063	30.8924	31.2203	30.5293	31.0296	30.7812	29.4779	29.9441	29.9991
Q569Z6;Q8BZN7;F6YH92;F6YSQ2;Q8K019	Q569Z6;Q8BZN7	Thyroid hormone receptor-associated protein 3	Thrap3	2	3	3	+	0.0102651	NEG_TRAP;NEG_WT	-1.3141	-1.04249	-0.271609	SUBCELLULAR LOCATION: Cytoplasm {ECO:0000250}. Nucleus {ECO:0000250}. Nucleus speckle {ECO:0000250|UniProtKB:Q9NYF8}. Nucleus, nucleoplasm {ECO:0000250|UniProtKB:Q9NYF8}.;SUBCELLULAR LOCATION: Nucleus {ECO:0000269|PubMed:23525231}. Nucleus, nucleoplasm {ECO:0000250|UniProtKB:Q9Y2W1}. Nucleus speckle {ECO:0000250|UniProtKB:Q9Y2W1}.	9	9	9	15.2	15.2	15.2	108.18	0	36.487	182840000	13	22.1904	22.2745	NaN	22.1568	22.1482	22.3374	23.0775	23.2331	23.4593
Q571K4;F6XIV6;F7AT87	Q571K4	TGF-beta-activated kinase 1 and MAP3K7-binding protein 3	Tab3	3	3	3	+	0.0391493		0.876001	0.799187	0.0768134		12	12	11	27.2	27.2	26.1	79.029	0	37.163	897640000	41	25.8234	25.2105	26.008	25.7884	25.7957	25.2273	25.201	24.7682	24.4446
Q5F2E7	Q5F2E7	Nuclear fragile X mental retardation-interacting protein 2	Nufip2	3	3	3	+	0.0106019	NEG_TRAP	-1.90807	-0.870059	-1.03801	SUBCELLULAR LOCATION: Nucleus {ECO:0000269|PubMed:12837692}. Cytoplasm {ECO:0000269|PubMed:12837692}. Cytoplasm, Stress granule {ECO:0000250|UniProtKB:Q7Z417}. Note=Localized in both nucleus and cytoplasm in most neurons. In the cortex, distributed in a diffuse way in the nucleus and in the cytoplasm. Localized in the cytoplasm in neurons of the dentate gyrus in the olfactive bulb, in the ependym…	21	21	21	45.7	45.7	45.7	75.656	0	248.11	2831000000	80	24.9005	25.7032	24.9743	26.5008	25.7085	26.4829	26.5174	27.2664	27.5185
Q5SF07;A6X8Z3	Q5SF07;A6X8Z3	Insulin-like growth factor 2 mRNA-binding protein 2	Igf2bp2	3	3	3	+	0.0101111	NEG_TRAP	-2.29439	-1.195	-1.09939	SUBCELLULAR LOCATION: Nucleus {ECO:0000250}. Cytoplasm {ECO:0000250}. Note=Localized in cytoplasmic mRNP granules containing untranslated mRNAs. Localizes at the connecting piece and the tail of the spermatozoa. In response to cellular stress, such as oxidative stress, recruited to stress granules (By similarity). {ECO:0000250}.	15	15	14	32.6	32.6	30.4	65.583	0	125.4	1132800000	37	22.9897	24.2994	23.6325	24.7204	24.3489	25.1503	25.2529	26.0653	26.4864
Q5SWZ5	Q5SWZ5		Mprip	3	3	3	+	0.0167297	NEG_TRAP	-1.28065	-0.926462	-0.35419		82	82	17	42.4	42.4	11.1	257.28	0	323.31	25514000000	439	29.1067	29.5212	28.8976	29.8524	29.1625	29.5731	29.9386	30.6776	30.7513
Q5XJY5	Q5XJY5	Coatomer subunit delta	Arcn1	3	3	2	+	0.0390701		1.81396	1.42058	0.393387	Cytoplasmic side {ECO:0000250}. Cytoplasmic vesicle, COPI-coated vesicle membrane {ECO:0000250};Cytoplasmic side {ECO:0000250}. Note=The coatomer is cytoplasmic or polymerized on the cytoplasmic side of the Golgi, as well as on the vesicles/buds originating from it. {ECO:0000250}.;Peripheral membrane protein {ECO:0000250};SUBCELLULAR LOCATION: Cytoplasm {ECO:0000250}. Golgi apparatus membrane {EC…	5	5	5	10.8	10.8	10.8	57.229	0	14.989	161450000	14	22.99	23.5909	23.5213	22.2163	23.8939	22.8119	NaN	21.8773	22.251
Q60692	Q60692	Proteasome subunit beta type-6	Psmb6	3	3	2	+	0.0280905	TRAP_NEG	1.44756	1.28082	0.166747	SUBCELLULAR LOCATION: Cytoplasm {ECO:0000250|UniProtKB:P28072}. Nucleus {ECO:0000250|UniProtKB:P28072}.	4	4	4	18.1	18.1	18.1	25.378	0	16.002	448070000	24	24.5725	24.8318	24.6166	23.7168	25.2403	24.5635	NaN	23.0353	23.8411
Q60749	Q60749	KH domain-containing, RNA-binding, signal transduction-associated protein 1	Khdrbs1	2	3	3	+	0.0217853	NEG_TRAP	-2.22854	-0.994275	-1.23426	SUBCELLULAR LOCATION: Nucleus {ECO:0000269|PubMed:12496368}. Cytoplasm {ECO:0000250|UniProtKB:Q07666}. Membrane {ECO:0000269|PubMed:12496368}. Note=Predominantly located in the nucleus but also located partially in the cytoplasm. {ECO:0000250|UniProtKB:Q07666}.	3	3	3	7.7	7.7	7.7	48.37	0	21.358	261480000	9	NaN	22.2645	22.1338	22.5869	22.8526	22.8706	23.5286	23.7196	24.0446
Q60865;F6YP03;F6YLI0;A2BH47	Q60865	Caprin-1	Caprin1	3	3	3	+	0.0167945	NEG_TRAP	-1.64227	-1.13088	-0.511389	SUBCELLULAR LOCATION: Cytoplasm, cytosol. Cell projection, dendrite. Note=Associated with RNA granules. {ECO:0000250}.	16	16	16	38.5	38.5	38.5	78.168	0	295.98	7892000000	101	26.8986	27.3406	27.1414	28.1491	26.8306	27.9351	28.3548	28.9762	28.9765
Q61029	Q61029	Lamina-associated polypeptide 2, isoforms beta/delta/epsilon/gamma	Tmpo	3	3	3	+	0.00218182	NEG_TRAP;WT_TRAP	-0.811566	0.330622	-1.14219	Single-pass type II membrane protein {ECO:0000250}. Chromosome {ECO:0000250}. Note=Tightly associated with the nuclear lamina. {ECO:0000250}.;SUBCELLULAR LOCATION: Nucleus inner membrane {ECO:0000250}	12	6	6	40.3	21.9	21.9	50.372	0	30.507	591910000	22	23.9626	23.8891	23.7402	24.9918	25.259	24.7676	24.7374	24.654	24.6352
Q61033	Q61033	Lamina-associated polypeptide 2, isoforms alpha/zeta	Tmpo	3	3	3	+	0.0287753	WT_TRAP	-0.708317	0.55655	-1.26487	SUBCELLULAR LOCATION: Nucleus {ECO:0000250}. Chromosome {ECO:0000250}. Note=Expressed diffusely throughout the nucleus. {ECO:0000250}.	13	13	7	26	26	14	75.167	0	75.515	1192000000	55	24.8487	25.1644	24.5254	25.5775	26.4473	26.3084	26.1214	25.4646	25.0775
Q61584	Q61584	Fragile X mental retardation syndrome-related protein 1	Fxr1	3	3	3	+	0.00391304	NEG_TRAP;NEG_WT;WT_TRAP	-2.30359	-1.15106	-1.15252	SUBCELLULAR LOCATION: Cytoplasm {ECO:0000250}.	27	27	24	50.1	50.1	46.1	76.221	0	323.31	5154900000	111	25.7501	26.2378	25.7857	27.5775	26.4117	27.242	27.8638	28.4802	28.3404
Q61990;E9Q7D8;P57722;G3UYM5	Q61990;E9Q7D8;P57722	Poly(rC)-binding protein 2;Poly(rC)-binding protein 3	Pcbp2;Pcbp3	3	3	3	+	0.046		-0.988269	-0.273561	-0.714708	SUBCELLULAR LOCATION: Cytoplasm {ECO:0000250}.;SUBCELLULAR LOCATION: Nucleus {ECO:0000250}. Cytoplasm {ECO:0000250}.	6	6	3	24.3	24.3	13.5	38.221	0	45.103	809730000	24	24.4728	23.7968	24.3389	25.5611	24.695	24.4965	24.8717	25.5091	25.1924
Q62073;Q923A8;A2AP93;A2AP92	Q62073;Q923A8;A2AP93;A2AP92	Mitogen-activated protein kinase kinase kinase 7	Map3k7	3	3	2	+	0.0457792		2.03614	1.9779	0.0582422	Cytoplasmic side {ECO:0000250}. Note=Although the majority of MAP3K7/TAK1 is found in the cytosol, when complexed with TAB1/MAP3K7IP1 and TAB2/MAP3K7IP2, it is also localized at the cell membrane. {ECO:0000250}.;Peripheral membrane protein {ECO:0000250};SUBCELLULAR LOCATION: Cytoplasm {ECO:0000250}. Cell membrane {ECO:0000250};SUBCELLULAR LOCATION: Cytoplasm {ECO:0000256|PIRNR:PIRNR038168}.	15	15	15	31.4	31.4	31.4	64.227	0	88.117	1031400000	67	25.8806	25.8637	26.113	25.946	26.137	25.5997	NaN	24.9901	24.7441
Q62167;P16381;Q3V086;Q61496	Q62167;P16381	ATP-dependent RNA helicase DDX3X;Putative ATP-dependent RNA helicase Pl10	Ddx3x;D1Pas1	3	3	3	+	0.00416	NEG_TRAP;NEG_WT	-1.19971	-0.704933	-0.494773	SUBCELLULAR LOCATION: Cell membrane {ECO:0000250|UniProtKB:O00571}. Nucleus {ECO:0000269|PubMed:25050112}. Cytoplasm {ECO:0000269|PubMed:25050112}. Cytoplasm, Stress granule {ECO:0000269|PubMed:31511697}. Inflammasome {ECO:0000269|PubMed:31511697}. Cell projection, lamellipodium {ECO:0000250|UniProtKB:O00571}. Note=Shuttles between the nucleus and the cytosol. Exported from the nucleus partly thr…	21	20	6	35.3	33.7	13.3	73.101	0	125.29	1504300000	53	24.8906	25.3431	25.1232	25.8437	25.3439	25.6538	26.1597	26.5262	26.2702
Q62261;A0A0A0MQG2;E9Q397;Q3UGX2;Q68FG2;P15508	Q62261;A0A0A0MQG2	Spectrin beta chain, non-erythrocytic 1	Sptbn1	3	3	3	+	0.0254874	NEG_TRAP	-0.955219	-0.481727	-0.473492	Cytoplasmic side.;Peripheral membrane protein;SUBCELLULAR LOCATION: [Isoform 2]: Cytoplasm {ECO:0000269|PubMed:9927192}. Cell membrane {ECO:0000269|PubMed:9927192};SUBCELLULAR LOCATION: Cytoplasm, cytoskeleton {ECO:0000305}. Endomembrane system {ECO:0000269|PubMed:15262991}. Cytoplasm, myofibril, sarcomere, M line {ECO:0000269|PubMed:15262991}. Note=Colocalizes with ANK2 in a distinct intracellul…	41	41	41	24.9	24.9	24.9	274.22	0	221.71	1703600000	89	25.4308	25.3945	25.0262	26.1027	25.5288	25.6405	25.7904	26.3787	26.5481
Q62470;F6UD16	Q62470	Integrin alpha-3;Integrin alpha-3 heavy chain;Integrin alpha-3 light chain	Itga3	3	3	2	+	0.0409928		2.74902	2.22484	0.524175	Lipid-anchor {ECO:0000250}. Cell projection, invadopodium membrane {ECO:0000250|UniProtKB:P26006};Single-pass type I membrane protein {ECO:0000255}. Cell projection, filopodium membrane {ECO:0000250|UniProtKB:P26006};Single-pass type I membrane protein {ECO:0000255}. Note=Enriched preferentially at invadopodia, cell membrane protrusions that correspond to sites of cell invasion, in a collagen-dep…	12	12	12	12.8	12.8	12.8	116.74	0	64.738	1192900000	51	26.2044	26.5595	26.5157	25.6018	26.2431	25.8622	NaN	24.5378	25.0803
Q62523	Q62523	Zyxin	Zyx	3	3	2	+	0.00896203	TRAP_NEG;WT_NEG	1.24168	1.1965	0.0451864	SUBCELLULAR LOCATION: Cytoplasm {ECO:0000250}. Cytoplasm, cytoskeleton {ECO:0000250}. Cell junction, focal adhesion {ECO:0000250}. Nucleus {ECO:0000250}. Note=Associates with the actin cytoskeleton near the adhesion plaques. Enters the nucleus in the presence of HESX1 (By similarity). {ECO:0000250}.	4	4	4	10.5	10.5	10.5	60.545	0	16.913	180960000	17	23.7163	22.9072	23.56	22.9858	23.6351	23.427	NaN	22.1181	22.1594
Q6A0A9;Q8C3F2	Q6A0A9	Constitutive coactivator of PPAR-gamma-like protein 1	FAM120A	3	3	3	+	0.008	NEG_TRAP;NEG_WT	-3.30326	-2.08704	-1.21622	Cytoplasmic side {ECO:0000250}. Note=Translocates to plasma membrane upon ultraviolet exposure. {ECO:0000250}.;Peripheral membrane protein {ECO:0000250};SUBCELLULAR LOCATION: Cytoplasm {ECO:0000250}. Cell membrane {ECO:0000250}	22	22	22	29.4	29.4	29.4	121.64	0	127.75	985650000	45	22.0246	23.4475	22.8989	24.0034	23.1999	24.8163	26.6323	25.6419	26.0065
Q6IRU2	Q6IRU2	Tropomyosin alpha-4 chain	Tpm4	3	3	3	+	0.0165797	NEG_TRAP	-0.653537	-0.297696	-0.355841	SUBCELLULAR LOCATION: Cytoplasm, cytoskeleton {ECO:0000250|UniProtKB:P09495}. Note=Associates with F-actin stress fibers. {ECO:0000250|UniProtKB:P09495}.	12	10	10	45.2	38.7	38.7	28.467	0	117.1	1362200000	29	24.8905	25.3726	25.3913	25.5942	25.4533	25.6744	25.8218	25.9524	25.8408
Q6P5B5;Q9WVR4	Q6P5B5;Q9WVR4	Fragile X mental retardation syndrome-related protein 2	Fxr2	3	3	3	+	0.00784416	NEG_TRAP;NEG_WT	-2.16317	-1.38444	-0.778732	SUBCELLULAR LOCATION: Cytoplasm {ECO:0000250}.	21	17	17	40.9	35.8	35.8	74.252	0	113.5	1357600000	47	23.9525	24.5144	24.2032	25.5668	24.186	25.2536	26.5688	26.1338	26.457
Q6R891	Q6R891	Neurabin-2	Ppp1r9b	0	3	2	+	0.0112727	NEG_TRAP	-0.67795	-0.250646	-0.427304	SUBCELLULAR LOCATION: Cytoplasm, cytoskeleton {ECO:0000250|UniProtKB:O35274}. Nucleus {ECO:0000250}. Cell junction, synapse, postsynaptic density {ECO:0000250|UniProtKB:O35274}. Cell junction, adherens junction {ECO:0000250}. Cell projection, dendritic spine {ECO:0000250|UniProtKB:O35274}. Cytoplasm {ECO:0000250}. Cell membrane {ECO:0000250}. Cell projection, lamellipodium {ECO:0000250}. Cell pro…	2	2	2	2.8	2.8	2.8	89.519	0	6.5268	32743000	4	NaN	NaN	NaN	20.5587	20.4494	20.8357	NaN	20.672	21.0209
Q6XLQ8;O35887;G3UWV3;G3UWR0;G3UY49;G3V004;G3UXA8;G3UYI3;G3UXA3	Q6XLQ8;O35887;G3UWV3;G3UWR0	Calumenin	Calu	3	3	3	+	0.0256832	TRAP_NEG	0.819272	0.70999	0.109283	SUBCELLULAR LOCATION: Endoplasmic reticulum membrane {ECO:0000250|UniProtKB:O43852}. Golgi apparatus {ECO:0000250|UniProtKB:O43852}. Secreted {ECO:0000250|UniProtKB:O43852}. Melanosome {ECO:0000250|UniProtKB:O43852}. Sarcoplasmic reticulum lumen {ECO:0000250|UniProtKB:O43852}.	9	9	9	32.1	32.1	32.1	37.117	0	28.086	853520000	30	25.9311	25.3621	25.5243	25.5049	25.6162	25.3685	25.2148	24.4173	24.7276
Z4YJT3;Q6ZQ58;Q9D423	Z4YJT3;Q6ZQ58	La-related protein 1	Larp1	3	3	3	+	0.00352941	NEG_TRAP;NEG_WT	-2.52723	-1.68332	-0.843911	SUBCELLULAR LOCATION: Cytoplasm {ECO:0000269|PubMed:10878606}. Cytoplasmic granule {ECO:0000250|UniProtKB:Q6PKG0}. Note=Colocalizes with RPTOR and PABPC1 in cytoplasmic granules that resemble stress granules. {ECO:0000250|UniProtKB:Q6PKG0}.	19	19	19	24.2	24.2	24.2	121.15	0	87.622	734810000	36	22.951	22.9468	23.6681	24.4221	23.8458	23.8297	26.3683	25.3834	25.3958
Q6ZQK5	Q6ZQK5	Arf-GAP with coiled-coil, ANK repeat and PH domain-containing protein 2	Acap2	3	3	2	+	0.0374574		1.1719	1.2246	-0.0526956	Peripheral membrane protein {ECO:0000250}.;SUBCELLULAR LOCATION: Endosome membrane {ECO:0000250}	9	9	9	16.1	16.1	16.1	87.21	0	32.156	370540000	26	24.1352	24.2239	24.4866	24.2564	24.6528	24.0947	NaN	23.7061	23.4825
Q6ZWZ7;Q9CPR4;B2RY53;F6YKV1	Q6ZWZ7;Q9CPR4	60S ribosomal protein L17	Rpl17	3	3	3	+	0.00997701	NEG_TRAP;NEG_WT	-1.03759	-0.689464	-0.348128		7	7	7	41.3	41.3	41.3	21.397	0	29.938	1365200000	31	25.0404	25.1195	25.1915	25.7211	25.2846	25.39	25.7568	26.3313	26.376
Q7TPV4	Q7TPV4	Myb-binding protein 1A	Mybbp1a	3	3	3	+	0.0408551		-1.23825	-1.28782	0.049572	SUBCELLULAR LOCATION: Nucleus {ECO:0000269|PubMed:12941609}. Nucleus, nucleolus {ECO:0000269|PubMed:12941609, ECO:0000269|PubMed:19129230}. Cytoplasm {ECO:0000269|PubMed:12941609}. Note=Predominantly nucleolar. Also shuttles between the nucleus and cytoplasm. Nuclear import may be mediated by KPNA2, while export appears to depend partially on XPO1/CRM1. {ECO:0000269|PubMed:12941609}.	9	9	9	10	10	10	152.04	0	30.036	146210000	12	21.8636	21.8681	21.3218	21.8097	21.2546	21.8404	23.8826	22.1131	22.7725
Q7TPW1	Q7TPW1	Nexilin	Nexn	3	3	3	+	0.0100426	NEG_TRAP;NEG_WT	-0.468844	-0.555328	0.0864836	SUBCELLULAR LOCATION: Cytoplasm, cytoskeleton {ECO:0000250|UniProtKB:Q0ZGT2, ECO:0000250|UniProtKB:Q9Z2J4}. Cell junction, adherens junction {ECO:0000250|UniProtKB:Q0ZGT2, ECO:0000250|UniProtKB:Q9Z2J4}. Cytoplasm, myofibril, sarcomere, Z line {ECO:0000250|UniProtKB:Q9Z2J4}. Note=Localizes to the cell-matrix AJ. Not found at the cell-cell AJ. {ECO:0000250|UniProtKB:Q0ZGT2, ECO:0000250|UniProtKB:Q9…	7	7	7	14.3	14.3	14.3	72.107	0	25.401	229130000	12	22.9537	23.0568	22.6645	22.7623	22.8306	22.8226	23.3467	23.2361	23.4987
Q7TQH0	Q7TQH0	Ataxin-2-like protein	Atxn2l	3	3	3	+	0.00744444	NEG_TRAP	-2.47394	-1.23895	-1.23499	Peripheral membrane protein {ECO:0000250}. Cytoplasm {ECO:0000250|UniProtKB:Q8WWM7}. Nucleus speckle {ECO:0000250|UniProtKB:Q8WWM7}. Cytoplasmic granule {ECO:0000250|UniProtKB:Q8WWM7}. Note=Predominantly cytoplasmic but is also detected in nuclear speckles. Component of cytoplasmic stress granules. Inhibition of methylation alters nuclear localization. Methylation does not seem to be required for…	28	28	3	36.1	36.1	5	110.65	0	203.07	3628900000	101	25.0643	26.1052	24.8762	26.8355	25.9067	27.0085	27.9466	27.6527	27.8681
Q7TSC1;G3UX48	Q7TSC1;G3UX48	Protein PRRC2A	Prrc2a	3	3	3	+	0.0036	NEG_TRAP;NEG_WT	-3.38652	-1.98167	-1.40485	SUBCELLULAR LOCATION: Cytoplasm {ECO:0000250}. Nucleus {ECO:0000250}.	27	26	26	19.6	19.2	19.2	229.2	0	110.29	962920000	50	22.7282	23.2724	22.3699	24.777	23.2513	24.5569	26.5942	25.6077	26.3282
Q7TSE6	Q7TSE6	Serine/threonine-protein kinase 38-like	Stk38l	3	3	3	+	0.0103902	TRAP_NEG;WT_NEG	1.1256	0.967386	0.158213	SUBCELLULAR LOCATION: Cytoplasm {ECO:0000269|PubMed:15308672}. Cytoplasm, cytoskeleton {ECO:0000269|PubMed:15308672}. Membrane {ECO:0000269|PubMed:15308672}. Note=Associated with the actin cytoskeleton. Co-localizes with STK24/MST3 in the membrane.	21	17	17	53.7	46.6	46.6	53.771	0	150.98	3622800000	97	27.892	27.4234	28.0028	27.7129	27.9188	27.2119	26.5926	26.7316	26.6172
Q80T06;Q91VK2;P57776;E9QN08;D3YY68;D3YUQ9;D3YZT9	Q80T06;Q91VK2;P57776;E9QN08;D3YY68;D3YUQ9;D3YZT9	Elongation factor 1-delta	Eef1d	3	3	3	+	0.0035122	TRAP_NEG;WT_NEG	1.67617	1.19249	0.483679	SUBCELLULAR LOCATION: [Isoform 3]: Nucleus {ECO:0000250|UniProtKB:P29692}.	14	14	1	61.6	61.6	8.5	31.292	0	149.66	7874900000	112	29.1486	28.8724	29.4254	28.7575	28.9077	28.3301	27.0649	27.7397	27.6133
Q80X50	Q80X50	Ubiquitin-associated protein 2-like	Ubap2l	3	3	3	+	0.0216629	NEG_TRAP	-1.02757	-0.615168	-0.412402		8	8	8	12.3	12.3	12.3	116.8	0	50.271	446520000	21	23.3243	23.6048	23.3907	24.1944	23.4092	23.9534	24.86	24.1954	24.3472
Q810B6	Q810B6	Rabankyrin-5	Ankfy1	3	3	2	+	0.0449443		2.12884	1.76753	0.361311	Peripheral membrane protein {ECO:0000269|PubMed:10092534}. Cytoplasmic vesicle {ECO:0000269|PubMed:15328530}. Note=Also associated with endosomal membranes. Localizes to macropinosomes. In kidney proximal tubule cells localizes to vesicle-like structures underneath the apical brush border. {ECO:0000269|PubMed:15328530}.;SUBCELLULAR LOCATION: Cytoplasm {ECO:0000269|PubMed:10092534}. Endosome membr…	20	20	20	23.4	23.4	23.4	128.65	0	116.56	1731700000	76	27.0891	26.5389	27.1744	26.8069	26.6831	26.2284	NaN	25.7235	25.7044
Q8BG32;G3UYH2;G3UWW7;G3UXL5;G3UYI4;G3UYL3;G3UX67;G3UWV7;G3UZ28;G3UYL8;G3UX15;G3UZ33	Q8BG32;G3UYH2	26S proteasome non-ATPase regulatory subunit 11	Psmd11	3	3	3	+	0.0232088	TRAP_NEG	1.60459	1.15534	0.449245		17	17	17	42.7	42.7	42.7	47.436	0	131.85	2416000000	93	27.2733	27.2359	27.4147	26.9983	27.0538	26.5241	24.7257	26.1282	26.2563
Q8BGD9	Q8BGD9	Eukaryotic translation initiation factor 4B	Eif4b	3	3	3	+	0.00767568	TRAP_NEG;WT_NEG	1.23784	0.743684	0.494156		24	24	24	47.3	47.3	47.3	68.839	0	323.31	24726000000	237	30.8971	30.5349	30.8234	29.8784	30.5844	30.3101	29.7429	29.3171	29.4819
Q8CB58;Q8BGJ5;Q922I7;P17225;E9QMW9;F7DCW4;G8JL74;G3UXA6;Q8BHD7;F7C521;F7AXP1;G3UXZ8;G3UZ01	Q8CB58;Q8BGJ5;Q922I7;P17225	Polypyrimidine tract-binding protein 1	Ptbp1	1	3	3	+	0.0278929	NEG_TRAP	-3.0218	-1.01986	-2.00194	SUBCELLULAR LOCATION: Nucleus.	7	7	7	19	19	19	52.63	0	72.339	593800000	15	NaN	23.7445	NaN	24.3395	23.0642	24.5126	24.5515	25.133	25.2913
Q8BH64;D3Z7U7	Q8BH64	EH domain-containing protein 2	Ehd2	3	3	2	+	0.0483937		1.24546	0.740549	0.504911	Cytoplasmic side {ECO:0000250|UniProtKB:Q4V8H8}. Cytoplasm, cytosol {ECO:0000269|PubMed:14676205}. Note=Colocalizes with GLUT4 in intracellular tubulovesicular structures that are associated with cortical F-actin (PubMed:14676205). Colocalizes with FER1L5 at plasma membrane in myoblasts and myotubes (PubMed:18502764). {ECO:0000269|PubMed:14676205, ECO:0000269|PubMed:18502764}.;Cytoplasmic side {E…	8	8	7	20.3	20.3	18.6	61.174	0	43.487	362470000	21	24.6163	24.2973	24.5603	23.9482	24.3727	23.6382	NaN	23.6123	23.8322
Q8BJH1	Q8BJH1	Zinc finger C2HC domain-containing protein 1A	Zc2hc1a	0	0	2	+	0.0407076		-1.35098	-1.52613	0		3	3	3	12.7	12.7	12.7	35.152	0	14.059	77801000	4	NaN	NaN	NaN	NaN	NaN	NaN	NaN	22.4905	22.6353
Q8BJW6;D3YZZ6;D6RFN2;D6RGA6	Q8BJW6	Eukaryotic translation initiation factor 2A;Eukaryotic translation initiation factor 2A, N-terminally processed	Eif2a	2	3	3	+	0.028524	NEG_TRAP	-1.3113	-0.6454	-0.665902		9	9	9	20.7	20.7	20.7	64.403	0	26.643	233690000	10	NaN	22.5534	22.9986	22.9889	23.0516	22.9761	23.7102	23.495	23.7477
Q8BL97	Q8BL97	Serine/arginine-rich splicing factor 7	Srsf7	1	3	3	+	0.027	NEG_TRAP	-2.56702	-0.786656	-1.78036	SUBCELLULAR LOCATION: Nucleus {ECO:0000250}. Cytoplasm {ECO:0000250}.	5	5	4	19.5	19.5	14.2	30.817	0	15.421	361800000	10	NaN	22.7554	NaN	23.499	22.4005	24.1654	23.3129	24.5023	24.6097
Q8BTI8;A0A087WPS9;A0A087WRX8	Q8BTI8	Serine/arginine repetitive matrix protein 2	Srrm2	1	3	3	+	0.0016	NEG_TRAP;NEG_WT;WT_TRAP	-5.205	-2.79041	-2.41459	SUBCELLULAR LOCATION: Nucleus {ECO:0000250|UniProtKB:Q9UQ35}. Nucleus speckle {ECO:0000250|UniProtKB:Q9UQ35}.	25	25	25	14.2	14.2	14.2	294.84	0	100.97	817310000	38	NaN	21.9313	NaN	23.2765	22.7812	23.4092	26.5951	25.0799	26.1632
Q8BX10;F6YJC6	Q8BX10	Serine/threonine-protein phosphatase PGAM5, mitochondrial	Pgam5	3	3	2	+	0.00369231	NEG_TRAP;NEG_WT	-1.90048	-1.48298	-0.417507	Single-pass membrane protein {ECO:0000250}.;SUBCELLULAR LOCATION: Mitochondrion outer membrane {ECO:0000250}	4	4	4	12.2	12.2	12.2	31.994	0	14.181	95297000	11	20.5947	21.1854	20.6532	21.0723	20.8354	21.7782	NaN	22.4742	22.8703
Q8C788;Q91ZR2	Q8C788;Q91ZR2	Sorting nexin;Sorting nexin-18	Snx18	2	3	3	+	0.0393083	NEG_TRAP	-2.00513	-0.903684	-1.10145	Cytoplasmic side {ECO:0000250}. Cell membrane {ECO:0000250};Cytoplasmic side {ECO:0000250}. Cytoplasmic vesicle membrane {ECO:0000250};Cytoplasmic side {ECO:0000250}. Endosome membrane {ECO:0000250};Cytoplasmic side {ECO:0000250}. Note=Localized at sites of endocytosis at the cell membrane. Detected on newly formed macropinosomes. Partially colocalized with clathrin and dynamin at the cell membra…	5	5	5	11.1	11.1	11.1	67.789	0	21.742	225040000	15	NaN	22.3527	22.0206	23.6656	22.0637	22.7538	24.2028	22.916	24.0752
Q8CBY8	Q8CBY8	Dynactin subunit 4	Dctn4	3	3	1	+	0.0144242	TRAP_NEG;WT_NEG	1.51966	1.32804	0.191615	SUBCELLULAR LOCATION: Cytoplasm, cytoskeleton {ECO:0000250|UniProtKB:Q9UJW0}. Cytoplasm, cytoskeleton, microtubule organizing center, centrosome {ECO:0000250|UniProtKB:Q9UJW0}. Cytoplasm, cytoskeleton, stress fiber {ECO:0000250|UniProtKB:Q9QUR2}. Cytoplasm, cell cortex {ECO:0000250|UniProtKB:Q9QUR2}. Cytoplasm, myofibril, sarcomere {ECO:0000269|PubMed:19109891}. Note=Has a punctate cytoplasmic di…	4	4	4	12.6	12.6	12.6	53.056	0	10.29	176500000	9	23.248	23.4081	23.4697	22.9793	23.5743	22.9975	NaN	22.6187	NaN
Q8CF89	Q8CF89	TGF-beta-activated kinase 1 and MAP3K7-binding protein 1	Tab1	3	3	3	+	0.00184615	TRAP_NEG;WT_NEG	1.2949	1.29266	0.00223541		18	18	18	56	56	56	54.616	0	176.28	3300800000	101	27.647	27.3913	27.5663	27.6192	27.6854	27.2933	25.8769	26.5649	26.2782
Q8CG19;B1B1E2	Q8CG19;B1B1E2	Latent-transforming growth factor beta-binding protein 1	Ltbp1	3	3	3	+	0.00184615	TRAP_NEG;WT_NEG	1.18899	1.10376	0.0852242	SUBCELLULAR LOCATION: Secreted {ECO:0000250|UniProtKB:Q14766}. Secreted, extracellular space, extracellular matrix {ECO:0000250|UniProtKB:Q14766}.	54	54	54	43.5	43.5	43.5	186.72	0	323.31	46645000000	515	31.3764	31.1571	31.6064	31.3356	31.4914	31.0572	30.0766	30.2438	30.2526
Q8CGB3	Q8CGB3	Uveal autoantigen with coiled-coil domains and ankyrin repeats	Uaca	1	3	3	+	0.0351129	NEG_TRAP	-2.87933	-1.15261	-1.72672	SUBCELLULAR LOCATION: Nucleus {ECO:0000269|PubMed:12761289}. Cytoplasm {ECO:0000269|PubMed:12761289}. Cytoplasm, cytoskeleton {ECO:0000269|PubMed:12761289}. Note=Expressed diffusely in cytoplasm.	10	10	10	9.9	9.9	9.9	160.81	0	33.131	333960000	12	NaN	23.553	NaN	23.6875	23.1125	23.2524	24.5647	24.3252	24.6204
Q8CIG8;F6QQQ6;S4R295	Q8CIG8	Protein arginine N-methyltransferase 5	Prmt5	3	3	3	+	0.0102917	TRAP_NEG;WT_NEG	1.55408	1.37338	0.180698	SUBCELLULAR LOCATION: Cytoplasm {ECO:0000250|UniProtKB:O14744}. Nucleus {ECO:0000269|PubMed:22872859}. Golgi apparatus {ECO:0000250|UniProtKB:O14744}.	39	39	39	76.1	76.1	76.1	72.679	0	323.31	141930000000	506	33.1822	32.7718	33.2229	32.917	33.126	32.5918	30.8128	31.8703	31.8316
Q8CJG0;H3BJ70;Q8CJG1;Q8CJF9	Q8CJG0	Protein argonaute-2	Ago2	0	1	2	+	0.0282202	NEG_TRAP	-2.60918	-1.24553	-1.36366	SUBCELLULAR LOCATION: Cytoplasm, P-body {ECO:0000250}.;SUBCELLULAR LOCATION: Cytoplasm, P-body {ECO:0000255|HAMAP-Rule:MF_03031}. Nucleus {ECO:0000255|HAMAP-Rule:MF_03031}. Note=Translational repression of mRNAs results in their recruitment to P-bodies. Translocation to the nucleus requires IMP8. {ECO:0000255|HAMAP-Rule:MF_03031}.;SUBCELLULAR LOCATION: Cytoplasm, P-body {ECO:0000255|HAMAP-Rule:MF…	5	5	5	8	8	8	97.303	0	25.844	139250000	6	NaN	NaN	NaN	22.7898	NaN	NaN	NaN	23.342	23.5622
Q8K1N2;D3Z069;F6QU68;D3Z1R8;D3Z231;F6RYD0;F6RUK9;E9PWB1;D3Z4N0;D3Z0X5;Q6PDH0	Q8K1N2;D3Z069	Pleckstrin homology-like domain family B member 2	Phldb2	3	3	3	+	0.028987	NEG_TRAP	-1.18315	-0.861214	-0.321932	Peripheral membrane protein {ECO:0000250}. Note=Translocates to the plasma membrane at high levels of PtdIns(3,4,5)P3. At low levels of PtdIns(3,4,5)P3 is translocated to vesicular compartments (By similarity). {ECO:0000250}.;SUBCELLULAR LOCATION: Cytoplasm {ECO:0000250}. Membrane {ECO:0000250}	39	39	39	39.6	39.6	39.6	141.48	0	303.09	3113900000	130	25.9463	26.5938	25.7366	26.8116	25.7587	26.6721	27.2447	27.1073	27.4741
Q8K3W3	Q8K3W3	Protein CASC3	Casc3	0	1	3	+	0.00982716	NEG_TRAP	-2.26454	-1.07217	-1.19237	SUBCELLULAR LOCATION: Cytoplasm {ECO:0000269|PubMed:12843282}. Cytoplasm, perinuclear region {ECO:0000269|PubMed:12843282}. Nucleus {ECO:0000269|PubMed:12843282}. Nucleus speckle {ECO:0000250|UniProtKB:O15234}. Cytoplasm, Stress granule {ECO:0000250|UniProtKB:O15234}. Cytoplasm, Cytoplasmic ribonucleoprotein granule {ECO:0000269|PubMed:12843282}. Cell projection, dendrite {ECO:0000269|PubMed:1284…	3	3	3	8	8	8	75.769	0	13.595	73327000	4	NaN	NaN	NaN	22.2536	NaN	NaN	23.1	22.5204	22.7223
Q8QZY1	Q8QZY1	Eukaryotic translation initiation factor 3 subunit L	Eif3l	3	3	3	+	0.0109153	TRAP_NEG;WT_NEG	1.20498	1.04968	0.155298	SUBCELLULAR LOCATION: Cytoplasm {ECO:0000255|HAMAP-Rule:MF_03011}.	12	12	12	26.1	26.1	26.1	66.612	0	142.76	1016200000	52	25.814	25.6129	26.2416	25.6797	26.2187	25.3043	24.87	24.5756	24.6081
Q8R1B4	Q8R1B4	Eukaryotic translation initiation factor 3 subunit C	Eif3c	3	3	3	+	0.0378333	TRAP_NEG	0.823581	0.50315	0.320431	SUBCELLULAR LOCATION: Cytoplasm {ECO:0000255|HAMAP-Rule:MF_03002}.	14	14	14	18.6	18.6	18.6	105.53	0	74.674	1074800000	53	25.7541	25.6207	26.3506	25.5409	25.8363	25.3869	24.7726	25.4107	25.0713
Q8R1G6;A0A087WPL1;F7C957;E9Q996	Q8R1G6	PDZ and LIM domain protein 2	Pdlim2	3	3	3	+	0.017	NEG_TRAP	-1.39992	-0.502985	-0.896938	SUBCELLULAR LOCATION: Cytoplasm. Cytoplasm, cytoskeleton. Note=Localizes at the cytoskeleton. Colocalizes with beta-1 integrin (ITGB1) and alpha-actinin but not with paxillin (PXN) (By similarity). {ECO:0000250}.	13	13	13	48.4	48.4	48.4	37.703	0	124.58	1650200000	49	24.828	25.3876	24.7162	26.4617	25.4028	25.7583	26.2765	26.2192	26.6359
Q8R326;F7D909	Q8R326	Paraspeckle component 1	Pspc1	1	3	3	+	0.0456026		-4.07783	-1.73993	-2.33789	SUBCELLULAR LOCATION: [Isoform 1]: Nucleus matrix. Cytoplasm. Nucleus speckle {ECO:0000250}.;SUBCELLULAR LOCATION: Nucleus, nucleolus {ECO:0000250}. Note=In punctate subnuclear structures localized adjacent to nuclear splicing speckles, called paraspeckles. Colocalizes with NONO and SFPQ in paraspeckles and perinucleolar caps in an RNA-dependent manner. May cycle between paraspeckles and nucleolu…	16	14	14	32.5	29.8	29.8	58.758	0	65.442	1175400000	28	NaN	23.2355	NaN	24.4285	22.6309	24.2245	22.892	26.7165	26.8953
Q8R5H1;P35123	Q8R5H1	Ubiquitin carboxyl-terminal hydrolase 15	Usp15	3	3	2	+	0.0100659	TRAP_NEG	1.26223	0.604365	0.65786	SUBCELLULAR LOCATION: Cytoplasm {ECO:0000269|PubMed:15494318}. Nucleus {ECO:0000269|PubMed:15494318}. Note=Shuttles between the nucleus and cytoplasm. Exported to the cytoplasm in a CRM1-dependent manner and recycled back to the nucleus via the importin alpha/beta heterodimeric import receptor. {ECO:0000269|PubMed:15494318}.;SUBCELLULAR LOCATION: Cytoplasm {ECO:0000269|PubMed:24852371}. Nucleus {…	8	8	8	9.3	9.3	9.3	112.32	0	18.928	228670000	13	23.816	24.0101	24.0895	22.9365	23.7625	23.243	NaN	22.9619	22.7184
Q8R5L1;O35658	Q8R5L1;O35658	Complement component 1 Q subcomponent-binding protein, mitochondrial	C1qbp	3	3	2	+	0.00407843	TRAP_NEG;WT_NEG	4.95317	3.09801	1.85516	Extracellular side {ECO:0000250|UniProtKB:Q07021}. Secreted {ECO:0000250|UniProtKB:Q07021}. Cytoplasm {ECO:0000250|UniProtKB:Q07021}. Nucleus, nucleolus {ECO:0000250|UniProtKB:Q07021}. Note=Seems to be predominantly localized to mitochondria (PubMed:17486078, PubMed:18166172). Secreted by activated lymphocytes (By similarity). {ECO:0000250|UniProtKB:Q07021, ECO:0000269|PubMed:17486078, ECO:000026…	5	5	5	30.5	30.5	30.5	31.025	0	68.63	3254700000	43	29.0148	28.0989	28.9971	27.1268	26.8542	26.5643	NaN	24.7261	24.4974
Q8VC57	Q8VC57	BTB/POZ domain-containing protein KCTD5	Kctd5	3	3	3	+	0.0147669	TRAP_NEG;WT_NEG	1.30685	0.983313	0.323541	SUBCELLULAR LOCATION: Cytoplasm, cytosol {ECO:0000250|UniProtKB:Q9NXV2}. Cytoplasm {ECO:0000250|UniProtKB:Q9NXV2}. Nucleus {ECO:0000250|UniProtKB:Q9NXV2}. Note=Predominantly cytoplasmic, translocated to the nucleus upon interaction with Rep proteins. {ECO:0000250|UniProtKB:Q9NXV2}.	10	9	9	48.3	48.3	48.3	26.163	0	136.53	8069400000	94	29.1854	28.8747	29.0624	28.2504	29.3538	28.5476	27.4591	27.7939	27.9489
Q8VC70;E9Q7G6	Q8VC70;E9Q7G6	RNA-binding motif, single-stranded-interacting protein 2	Rbms2	2	3	3	+	0.0447708		-1.21815	-0.454327	-0.763822	SUBCELLULAR LOCATION: Nucleus {ECO:0000305}.	5	5	4	18.8	18.8	16.4	40.724	0	29.395	235520000	9	NaN	22.6154	22.5448	23.1405	22.5507	23.0165	23.4028	23.0293	23.6385
Q8VCQ8;E9QA16;E9Q0M9;D3Z6I7;S4R1T7;E9Q9F3;F6QLP8;F6ZAW1;F6RGN9;REV__B2RXW8;REV__Q8BSS9;REV__B8QI34;REV__B2RXQ2	Q8VCQ8;E9QA16;E9Q0M9;D3Z6I7;S4R1T7		Cald1	3	3	3	+	0.0459029		-1.23741	-0.683975	-0.553434		29	29	2	52.5	52.5	4.2	60.452	0	323.31	8837500000	180	27.2483	28.4903	27.0734	27.9586	27.8926	28.6211	28.8413	28.6185	29.0644
Q8VDD5;F2Z494;B8JJH5;E9Q264;B1AR69;G3UW82;Q91Z83;P13542;Q5SX39;P13541;A2AQP0;Q5SX40	Q8VDD5	Myosin-9	Myh9	3	3	3	+	0.0283163	NEG_TRAP	-1.06093	-1.00321	-0.057724	Peripheral membrane protein {ECO:0000250}.;SUBCELLULAR LOCATION: Cytoplasm, cytoskeleton {ECO:0000269|PubMed:19401332}. Cytoplasm, cell cortex {ECO:0000269|PubMed:19401332}. Note=Colocalizes with actin filaments at lamellipodia margins and at the leading edge of migrating cells (By similarity). In retinal pigment epithelial cells, predominantly localized to stress fiber-like structures with some …	131	131	103	61.6	61.6	49.7	226.37	0	323.31	259690000000	1435	32.5166	32.7109	32.4738	32.69	32.6107	32.5737	32.8299	33.9423	34.1119
Q8VHK9	Q8VHK9	ATP-dependent RNA helicase DHX36	Dhx36	0	1	2	+	0.0168794	NEG_TRAP;NEG_WT	-2.18432	-2.30735	0.123021	SUBCELLULAR LOCATION: Nucleus {ECO:0000250|UniProtKB:Q9H2U1}. Cytoplasm {ECO:0000250|UniProtKB:Q9H2U1}. Cytoplasm, cytosol {ECO:0000269|PubMed:21703541}. Cytoplasm, Stress granule {ECO:0000250|UniProtKB:Q9H2U1}. Nucleus speckle {ECO:0000250|UniProtKB:Q9H2U1}. Chromosome, telomere {ECO:0000250|UniProtKB:Q9H2U1}. Mitochondrion {ECO:0000269|PubMed:21703541}. Perikaryon {ECO:0000250|UniProtKB:D4A2Z8}…	4	4	4	5.7	5.7	5.7	113.88	0	14.545	80465000	5	NaN	NaN	NaN	21.6615	NaN	NaN	NaN	22.1861	23.0238
Q8VIJ6	Q8VIJ6	Splicing factor, proline- and glutamine-rich	Sfpq	3	3	3	+	0.0378779	NEG_TRAP	-1.96369	-1.01443	-0.949261	SUBCELLULAR LOCATION: Nucleus speckle {ECO:0000250|UniProtKB:P23246}. Nucleus matrix {ECO:0000269|PubMed:21680841}. Cytoplasm {ECO:0000250|UniProtKB:P23246}. Note=Predominantly in nuclear matrix. {ECO:0000250|UniProtKB:P23246}.	36	36	34	50.5	50.5	48.5	75.441	0	323.31	24291000000	265	27.7826	28.8264	27.7553	29.2239	28.4691	29.5191	28.9248	30.5103	30.8203
Q91VA6;F6SQH7	Q91VA6;F6SQH7	Polymerase delta-interacting protein 2	Poldip2	3	3	2	+	0	TRAP_NEG;TRAP_WT;WT_NEG	7.10065	3.44265	3.658	a small fraction localizes in the nucleus. {ECO:0000250|UniProtKB:Q9Y2S7}.;SUBCELLULAR LOCATION: Mitochondrion matrix {ECO:0000250|UniProtKB:Q9Y2S7}. Nucleus {ECO:0000250|UniProtKB:Q9Y2S7}. Note=Mainly localizes to the mitochondrial matrix	18	18	18	64.4	64.4	64.4	41.87	0	228.7	6660500000	91	28.8879	28.9642	31.1705	25.9203	26.4295	25.6989	NaN	22.5124	22.2904
Q91VH2	Q91VH2	Sorting nexin-9	Snx9	1	2	2	+	0.0199767	NEG_WT	-0.971419	-1.98254	1.01112	Cytoplasmic side {ECO:0000250}. Cell membrane {ECO:0000250};Cytoplasmic side {ECO:0000250}. Cytoplasmic vesicle, clathrin-coated vesicle {ECO:0000250}. Golgi apparatus, trans-Golgi network {ECO:0000250}. Cell projection, ruffle {ECO:0000250}. Cytoplasm {ECO:0000250}. Note=Localized at sites of endocytosis at the cell membrane. Detected on newly formed macropinosomes. Transiently recruited to clat…	3	3	3	5.9	5.9	5.9	66.545	0	15.217	92666000	5	NaN	21.2095	NaN	NaN	20.4655	20.6382	NaN	22.707	22.9293
Q91VJ4	Q91VJ4	Serine/threonine-protein kinase 38	Stk38	3	3	3	+	0.00378947	TRAP_NEG;WT_NEG	1.32766	1.31081	0.016854	SUBCELLULAR LOCATION: Nucleus {ECO:0000250}. Cytoplasm {ECO:0000250}.	25	25	21	58.9	58.9	51.8	54.174	0	323.31	32199000000	287	30.9168	30.716	31.0362	30.7626	31.1901	30.6658	29.1638	29.7149	29.8073
Q91VM5;Q9WV02;S4R1F6;A2AFI3;A2AFI4	Q91VM5;Q9WV02;S4R1F6;A2AFI3	RNA binding motif protein, X-linked-like-1;RNA-binding motif protein, X chromosome;RNA-binding motif protein, X chromosome, N-terminally processed	Rbmxl1;Rbmx	2	3	2	+	0.0215419	NEG_TRAP	-1.08841	-0.783953	-0.304461	SUBCELLULAR LOCATION: Nucleus {ECO:0000250}.;SUBCELLULAR LOCATION: Nucleus. Note=Localizes in numerous small granules in the nucleus (By similarity). Component of ribonucleosomes. {ECO:0000250}.	4	4	4	14.4	14.4	14.4	42.161	0	12.421	71573000	8	NaN	20.9631	20.4513	20.8519	21.1618	21.4502	NaN	21.724	22.3797
Q91VR5	Q91VR5	ATP-dependent RNA helicase DDX1	Ddx1	3	3	3	+	0.0103019	NEG_TRAP;NEG_WT	-1.64625	-1.28796	-0.358289	SUBCELLULAR LOCATION: Nucleus {ECO:0000250|UniProtKB:Q92499}. Cytoplasm, cytosol {ECO:0000269|PubMed:21703541}. Cytoplasm {ECO:0000250|UniProtKB:Q92499}. Cytoplasmic granule {ECO:0000250|UniProtKB:Q92499}. Mitochondrion {ECO:0000269|PubMed:21703541}. Note=Localized with MBNL1, TIAL1 and YBX1 in stress granules upon stress. Localized with CSTF2 in cleavage bodies. Forms large aggregates called DDX…	25	25	25	43.8	43.8	43.8	82.499	0	243.35	2495300000	67	25.1837	25.8385	25.4138	26.2612	25.096	26.1537	26.9231	27.2395	27.2122
Q91W50	Q91W50	Cold shock domain-containing protein E1	Csde1	2	3	3	+	0.0413798		-1.5765	-0.97488	-0.601624	SUBCELLULAR LOCATION: Cytoplasm {ECO:0000250}.	8	8	8	13	13	13	88.79	0	31.308	165720000	11	NaN	21.7515	22.0926	22.0799	21.7143	22.2633	23.0236	22.3823	23.5762
Q91XV3	Q91XV3	Brain acid soluble protein 1	Basp1	3	3	3	+	0.0367216	TRAP_NEG	0.727761	0.426647	0.301114	Lipid-anchor. Cell projection, growth cone. Note=Associated with the membranes of growth cones that form the tips of elongating axons.;SUBCELLULAR LOCATION: Cell membrane	4	4	4	44.2	44.2	44.2	22.086	0	8.7925	147270000	8	23.2616	23.1616	23.3187	22.8562	23.0976	22.8847	23.0031	22.4485	22.1069
Q91YT7;E9PW90;F6Y6H7	Q91YT7	YTH domain-containing family protein 2	Ythdf2	3	3	3	+	0.0341878	NEG_TRAP	-3.17709	-1.93816	-1.23894	SUBCELLULAR LOCATION: Cytoplasm, cytosol {ECO:0000305|PubMed:28867294}. Nucleus {ECO:0000250|UniProtKB:Q9Y5A9}. Cytoplasm, P-body {ECO:0000250|UniProtKB:Q9Y5A9}. Note=Localizes to the cytosol and relocates to the nucleus following heat shock stress. {ECO:0000250|UniProtKB:Q9Y5A9}.	12	12	7	28.2	28.2	19.5	62.279	0	56.384	362920000	21	20.0398	21.2525	21.8444	22.8731	21.0158	22.9645	22.607	24.6391	25.4218
Q920Q8	Q920Q8	Influenza virus NS1A-binding protein homolog	Ivns1abp	3	3	3	+	0.00526667	TRAP_NEG;WT_NEG	1.44419	1.17227	0.271919	SUBCELLULAR LOCATION: [Isoform 1]: Cytoplasm. Cytoplasm, cytoskeleton {ECO:0000269|PubMed:12213805}. Note=Associated with actin filaments. {ECO:0000269|PubMed:12213805}.;SUBCELLULAR LOCATION: [Isoform 2]: Nucleus {ECO:0000269|PubMed:15684717}. Note=Not associated with actin filaments (PubMed:15684717). {ECO:0000269|PubMed:15684717}.	17	17	17	34.7	34.7	34.7	71.58	0	66.543	1516600000	61	26.5132	26.5793	26.6509	26.0816	26.8663	25.9797	24.992	25.0646	25.3543
Q923F1;Q61189	Q923F1;Q61189	Methylosome subunit pICln	Clns1a	3	3	3	+	0.0171469	TRAP_NEG;WT_NEG	1.20163	1.0156	0.186034	SUBCELLULAR LOCATION: Cytoplasm, cytosol {ECO:0000250|UniProtKB:P54105}. Nucleus {ECO:0000250|UniProtKB:P54105}. Cytoplasm, cytoskeleton {ECO:0000250|UniProtKB:P54105}. Note=A small fraction is also associated with the cytoskeleton. {ECO:0000250|UniProtKB:P54105}.	9	9	9	62.7	62.7	62.7	26.522	0	323.31	34696000000	184	30.8928	30.4357	31.1336	31.0109	30.7022	30.191	29.2662	29.8926	29.6984
Q925B0	Q925B0	PRKC apoptosis WT1 regulator protein	Pawr	3	3	3	+	0.0269474	NEG_TRAP	-2.10544	-1.9956	-0.109845	SUBCELLULAR LOCATION: Cytoplasm {ECO:0000250}. Nucleus {ECO:0000250}. Note=Mainly cytoplasmic in absence of apoptosis signal and in normal cells. Nuclear in most cancer cell lines. Nuclear entry seems to be essential but not sufficient for apoptosis. Nuclear localization includes nucleoplasm and PML nuclear bodies (By similarity). {ECO:0000250}.	14	14	14	67.3	67.3	67.3	35.908	0	105.24	1599700000	39	25.1431	25.348	24.4746	25.9808	24.0777	25.2368	28.128	26.6773	26.4767
Q99J09;F7D5L2;D6RIL4	Q99J09;F7D5L2	Methylosome protein 50	Wdr77	3	3	3	+	0.00418605	TRAP_NEG;WT_NEG	1.3336	1.07429	0.259312	SUBCELLULAR LOCATION: Nucleus {ECO:0000250|UniProtKB:Q9BQA1}. Cytoplasm {ECO:0000250|UniProtKB:Q9BQA1}.	14	14	14	88	88	88	36.942	0	323.31	89591000000	232	32.6124	32.2382	32.7362	32.3628	32.3072	32.139	31.5923	31.0228	30.9709
Q99JI4	Q99JI4	26S proteasome non-ATPase regulatory subunit 6	Psmd6	3	3	3	+	0.010093	TRAP_NEG;WT_NEG	1.17166	0.856885	0.314776		13	13	13	35.5	35.5	35.5	45.536	0	65.257	1504100000	57	26.4609	26.5256	26.6359	26.014	26.7114	25.9527	25.4781	25.1204	25.5089
Q99JY0;D3YXU1	Q99JY0	Trifunctional enzyme subunit beta, mitochondrial;3-ketoacyl-CoA thiolase	Hadhb	0	1	2	+	0.0245361	NEG_TRAP	-1.87553	-0.98573	-0.8898	SUBCELLULAR LOCATION: Mitochondrion {ECO:0000250|UniProtKB:P55084}. Mitochondrion inner membrane {ECO:0000250|UniProtKB:P55084}. Mitochondrion outer membrane {ECO:0000250|UniProtKB:P55084}. Endoplasmic reticulum {ECO:0000250|UniProtKB:P55084}. Note=Protein stability and association with membranes require HADHA. {ECO:0000250|UniProtKB:P55084}.	4	4	4	9.1	9.1	9.1	51.386	0	11.731	82849000	6	NaN	NaN	NaN	22.2536	NaN	NaN	NaN	22.5021	22.4234
Q99JY9;A0A087WQ14;A0A087WRA1;A0A087WPR6;A0A087WS98;A0A087WP86	Q99JY9	Actin-related protein 3	Actr3	2	3	2	+	0.0357769	NEG_TRAP	-0.96935	-0.609297	-0.360052	SUBCELLULAR LOCATION: Cytoplasm, cytoskeleton {ECO:0000250|UniProtKB:P61158}. Cell projection {ECO:0000250|UniProtKB:P61158}. Nucleus {ECO:0000250|UniProtKB:P61158}. Note=In pre-apoptotic cells, colocalizes with MEFV in large specks (pyroptosomes). {ECO:0000250|UniProtKB:P61158}.	5	5	4	14.1	14.1	11.2	47.357	0	16.951	132350000	10	NaN	22.2613	22.2558	22.5545	22.5597	22.1295	NaN	22.9596	22.5943
Q99K48;B1AXT0;E9Q2M5;G3UZX7	Q99K48	Non-POU domain-containing octamer-binding protein	Nono	3	3	3	+	0.0191392	NEG_TRAP	-2.34529	-1.06864	-1.27666	SUBCELLULAR LOCATION: Nucleus {ECO:0000269|PubMed:15860628, ECO:0000269|PubMed:26571461}. Nucleus, nucleolus {ECO:0000250}. Nucleus speckle {ECO:0000250}. Note=Detected in punctate subnuclear structures often located adjacent to splicing speckles, called paraspeckles. {ECO:0000250}.	27	25	24	56.9	53.9	52.4	54.54	0	308.32	22776000000	251	27.2675	28.3848	27.2004	29.3754	28.1175	29.1898	29.1198	30.2817	30.487
Q99KJ8	Q99KJ8	Dynactin subunit 2	Dctn2	3	3	3	+	0.0430946		1.17515	1.12875	0.0464026	Peripheral membrane protein {ECO:0000250}.;SUBCELLULAR LOCATION: Cytoplasm, cytoskeleton, microtubule organizing center, centrosome {ECO:0000269|PubMed:14983524, ECO:0000269|PubMed:9144527}. Membrane {ECO:0000250}	13	13	13	44.8	44.8	44.8	44.116	0	89.22	1351600000	52	26.4647	25.6568	26.6396	26.1691	26.8013	25.6515	24.4701	25.3676	25.398
Q99L45;E0CXJ3	Q99L45	Eukaryotic translation initiation factor 2 subunit 2	Eif2s2	3	3	3	+	0.00342857	TRAP_NEG;WT_NEG	1.17364	1.06491	0.108729		13	13	13	43.2	43.2	43.2	38.092	0	70.635	856130000	54	25.674	25.518	25.6942	25.7595	25.5901	25.2104	24.1528	24.6211	24.5913
Q99LC8;D3Z151	Q99LC8	Translation initiation factor eIF-2B subunit alpha	Eif2b1	3	3	1	+	0.0406502		2.76385	2.11173	0.652128		5	5	5	17	17	17	33.816	0	14.71	171570000	16	23.2331	24.0095	23.9504	22.5618	23.4896	23.1852	NaN	21.9289	NaN
Q99LD9;D3Z7J6;D3Z487	Q99LD9;D3Z7J6;D3Z487	Translation initiation factor eIF-2B subunit beta	Eif2b2	3	3	2	+	0	TRAP_NEG;TRAP_WT;WT_NEG	1.25774	0.849497	0.408239		3	3	3	12	12	12	38.897	0	13.214	173980000	11	23.6196	23.5729	23.81	23.2372	23.2823	23.2582	NaN	22.3181	22.2839
Q99LF4	Q99LF4	tRNA-splicing ligase RtcB homolog	Rtcb	3	3	3	+	0.0261165	NEG_TRAP	-1.19866	-0.856481	-0.342181	SUBCELLULAR LOCATION: Nucleus {ECO:0000250}. Cytoplasm {ECO:0000255|HAMAP-Rule:MF_03144, ECO:0000269|PubMed:18508721}. Note=Enters into the nucleus in case of active transcription while it accumulates in cytosol when transcription level is low. {ECO:0000250}.	16	16	16	38.6	38.6	38.6	55.249	0	129.75	3321800000	83	25.7434	26.1052	26.255	26.9133	25.9522	26.2646	26.7405	27.3161	27.6429
Q99M87	Q99M87	DnaJ homolog subfamily A member 3, mitochondrial	Dnaja3	1	0	2	+	0.0190898	NEG_WT	-0.552768	-1.62967	1.0769	Peripheral membrane protein {ECO:0000269|PubMed:19038220}. Note=Recruited to the postsynaptic cell membrane of the neuromuscular junction through interaction with MUSK.;SUBCELLULAR LOCATION: Mitochondrion matrix {ECO:0000250}. Cytoplasm, cytosol {ECO:0000269|PubMed:19038220}. Cell junction, synapse, postsynaptic cell membrane {ECO:0000269|PubMed:19038220}	2	2	2	5.8	5.8	5.8	52.443	0	3.9097	33715000	3	NaN	21.2237	NaN	NaN	NaN	NaN	NaN	21.2551	21.3541
Q99NF7	Q99NF7		Ppm1b	3	3	3	+	0.0141538	TRAP_NEG	1.17959	0.535236	0.644357		26	26	4	71.9	71.9	14.7	52.11	0	323.31	60669000000	367	31.8425	31.4936	32.1435	31.1407	31.5672	30.8387	30.343	30.7887	30.8092
Q9CPN8	Q9CPN8	Insulin-like growth factor 2 mRNA-binding protein 3	Igf2bp3	3	3	3	+	0.0406836		-2.25424	-0.658646	-1.5956	SUBCELLULAR LOCATION: Nucleus {ECO:0000269|PubMed:11288142, ECO:0000269|PubMed:12921532}. Cytoplasm {ECO:0000250}. Note=Found in lamellipodia of the leading edge, in the perinuclear region, and beneath the plasma membrane. The subcytoplasmic localization is cell specific and regulated by cell contact and growth. Localized at the connecting piece and the tail of the spermatozoa. In response to cel…	13	11	11	29.5	25.6	25.6	63.574	0	91.74	1039700000	32	22.6867	23.3668	23.2873	25.2155	23.875	25.0371	23.8906	25.6266	26.5863
Q9CPS5;Q9CX56	Q9CPS5;Q9CX56	26S proteasome non-ATPase regulatory subunit 8	Psmd8	3	3	2	+	0.0430438		2.25173	1.90681	0.344921		6	6	6	27.7	27.7	27.7	32.768	0	51.955	1049900000	27	26.1996	25.9953	26.4172	25.7807	26.056	25.7407	NaN	24.5194	25.2894
Q9CQ13	Q9CQ13	Coordinator of PRMT5 and differentiation stimulator	Coprs	3	3	3	+	0.004	TRAP_NEG;WT_NEG	1.70647	1.49577	0.210693	SUBCELLULAR LOCATION: Nucleus {ECO:0000250}.	7	7	7	76.3	76.3	76.3	18.666	0	127.2	11062000000	65	29.5598	29.3317	29.8375	29.8366	29.4206	28.8397	27.7065	27.8312	28.0718
Q9CQ19;D3Z249	Q9CQ19	Myosin regulatory light polypeptide 9	Myl9	0	0	2	+	0.0282489	NEG_WT	-2.42995	-2.76231	0		7	2	2	47.1	12.2	12.2	19.854	0	20.007	203230000	6	NaN	NaN	NaN	NaN	NaN	NaN	NaN	23.7578	24.0098
Q9CQ65	Q9CQ65	S-methyl-5-thioadenosine phosphorylase	Mtap	3	3	2	+	0.02554	TRAP_NEG;WT_NEG	1.15676	1.08189	0.0748742	SUBCELLULAR LOCATION: Cytoplasm. Nucleus {ECO:0000255|HAMAP-Rule:MF_03155}.	5	5	5	22.3	22.3	22.3	31.062	0	17.905	320280000	17	24.5562	23.882	24.3429	24.2867	24.5714	23.6984	NaN	23.6183	23.0414
Q9CQL5	Q9CQL5	39S ribosomal protein L18, mitochondrial	Mrpl18	3	0	0	+	0.00518033	TRAP_NEG;TRAP_WT	2.61068	0	3.65291	SUBCELLULAR LOCATION: Mitochondrion {ECO:0000250|UniProtKB:Q9H0U6}.	2	2	2	12.8	12.8	12.8	20.677	0	6.9798	83358000	8	23.5051	23.2188	23.5867	NaN	NaN	NaN	NaN	NaN	NaN
Q9CQR2	Q9CQR2	40S ribosomal protein S21	Rps21	2	0	2	+	0.0101778	NEG_WT;TRAP_WT	-0.473307	-2.64681	2.1735	SUBCELLULAR LOCATION: Cytoplasm, cytosol {ECO:0000250|UniProtKB:P63220}. Cytoplasm {ECO:0000250|UniProtKB:P63220}. Rough endoplasmic reticulum {ECO:0000250|UniProtKB:P63221}. Note=Detected on cytosolic polysomes (By similarity). Detected in ribosomes that are associated with the rough endoplasmic reticulum (By similarity). {ECO:0000250|UniProtKB:P63220, ECO:0000250|UniProtKB:P63221}.	3	3	3	39.8	39.8	39.8	9.1413	0	18.383	179420000	8	NaN	23.0912	23.0177	NaN	NaN	NaN	NaN	23.5859	23.1377
Q9CQU0	Q9CQU0	Thioredoxin domain-containing protein 12	Txndc12	3	3	3	+	0.0170278	TRAP_NEG;WT_NEG	1.19614	0.927141	0.268998	SUBCELLULAR LOCATION: Endoplasmic reticulum lumen {ECO:0000255|PROSITE-ProRule:PRU10138, ECO:0000269|PubMed:12930873}.	8	8	8	63.5	63.5	63.5	19.048	0	126.67	7191000000	81	28.831	28.3833	29.0077	28.531	28.8873	27.9966	27.2657	27.5635	27.8043
Q9CQU1	Q9CQU1	Microfibrillar-associated protein 1	Mfap1	3	3	3	+	0.00363636	TRAP_NEG;WT_NEG	1.22081	0.927172	0.293634		15	15	15	42.4	42.4	42.4	51.954	0	174.87	2095800000	77	27.1073	26.673	27.3111	26.5318	26.9384	26.7403	25.8321	25.7868	25.8101
Q9CS42	Q9CS42	Ribose-phosphate pyrophosphokinase 2	Prps2	3	3	3	+	0.0189317	TRAP_NEG;WT_NEG	1.57098	1.38863	0.182343		14	6	6	48.4	23.3	23.3	34.786	0	41.809	779260000	25	25.8692	25.2297	25.9649	25.8229	25.6286	25.0652	23.3781	24.7263	24.2464
Q9CX86	Q9CX86	Heterogeneous nuclear ribonucleoprotein A0	Hnrnpa0	3	3	3	+	0.0240842	NEG_TRAP	-1.37361	-0.470783	-0.902825	SUBCELLULAR LOCATION: Nucleus {ECO:0000250}. Note=Component of ribonucleosomes. {ECO:0000250}.	4	4	4	17	17	17	30.53	0	26.324	521110000	20	22.956	22.9514	23.4206	23.9969	23.3701	24.6695	24.1038	24.6033	24.7418
Q9CXW2	Q9CXW2	28S ribosomal protein S22, mitochondrial	Mrps22	3	1	2	+	0.0168477	TRAP_WT	2.27648	-1.07032	3.3468	SUBCELLULAR LOCATION: Mitochondrion {ECO:0000250|UniProtKB:P82649}.	6	6	6	18.7	18.7	18.7	41.192	0	22.453	148790000	10	22.723	24.5866	24.9679	20.7469	NaN	NaN	NaN	21.2937	21.0547
Q9CZ13	Q9CZ13	Cytochrome b-c1 complex subunit 1, mitochondrial	Uqcrc1	3	2	2	+	0	TRAP_NEG;TRAP_WT	8.36428	0.324472	8.03981	Matrix side {ECO:0000250|UniProtKB:P07256}.;Peripheral membrane protein {ECO:0000250|UniProtKB:P07256};SUBCELLULAR LOCATION: Mitochondrion inner membrane {ECO:0000250|UniProtKB:P07256}	16	16	15	42.9	42.9	41.5	52.851	0	154.65	2560800000	49	28.9536	27.9497	29.263	20.7995	20.1926	NaN	NaN	20.4379	18.7663
Q9D0E1;B8JK33;B8JK32;F6W322;F7C9U3	Q9D0E1;B8JK33;B8JK32	Heterogeneous nuclear ribonucleoprotein M	Hnrnpm	3	3	3	+	0.0186323	NEG_TRAP	-1.61909	-0.667004	-0.952087	SUBCELLULAR LOCATION: Nucleus {ECO:0000250}.	20	20	20	36.4	36.4	36.4	77.648	0	97.202	1424900000	56	24.218	24.9678	24.2131	25.6022	25.0441	25.6089	25.366	26.4031	26.4871
Q9D0R8;A0A0A0MQC9	Q9D0R8;A0A0A0MQC9	Protein LSM12 homolog	Lsm12	1	3	3	+	0.0285822	NEG_TRAP	-3.89817	-0.680325	-3.21784		4	4	4	32.3	32.3	32.3	21.701	0	76.005	696990000	18	NaN	23.8946	NaN	24.8578	24.1067	24.6861	24.7442	25.1618	25.7856
Q9D1L0;D3Z5B1;B2RPU8	Q9D1L0;D3Z5B1;B2RPU8	Coiled-coil-helix-coiled-coil-helix domain-containing protein 2	Chchd2;Zbed5	3	3	0	+	0	TRAP_NEG;TRAP_WT;WT_NEG	7.70203	4.71901	2.98302	SUBCELLULAR LOCATION: Nucleus {ECO:0000250|UniProtKB:Q9Y6H1}. Mitochondrion {ECO:0000250|UniProtKB:Q9Y6H1}. Mitochondrion intermembrane space {ECO:0000250|UniProtKB:Q9Y6H1}. Note=Mainly localised in the intermembrane space. {ECO:0000250|UniProtKB:Q9Y6H1}.	5	5	5	35.3	35.3	35.3	15.661	0	39.303	1965400000	23	28.6724	27.812	28.5873	25.2058	25.6514	25.2655	NaN	NaN	NaN
Q9D1P0;G5E909;F7CXG9	Q9D1P0	39S ribosomal protein L13, mitochondrial	Mrpl13	3	0	0	+	0.00171429	TRAP_NEG;TRAP_WT	3.24197	0	3.19868	SUBCELLULAR LOCATION: Mitochondrion {ECO:0000250|UniProtKB:Q9BYD1}.	6	6	6	33.1	33.1	33.1	20.677	0	13.199	82702000	7	23.6771	24.0046	23.7891	NaN	NaN	NaN	NaN	NaN	NaN
Q9D6L8;A0A087WPZ6;A0A087WP41	Q9D6L8;A0A087WPZ6;A0A087WP41	Peptidyl-prolyl cis-trans isomerase-like 3;Peptidyl-prolyl cis-trans isomerase	Ppil3	3	3	2	+	0.0152889	TRAP_NEG;WT_NEG	1.72226	1.36183	0.360433		5	5	5	44.1	44.1	44.1	18.127	0	41.699	465580000	20	25.2965	24.4933	25.277	24.6819	24.7991	24.5045	NaN	23.9362	23.4336
Q9D8E6	Q9D8E6	60S ribosomal protein L4	Rpl4	3	3	3	+	0.00787879	NEG_TRAP;NEG_WT	-0.805269	-0.698057	-0.107211		13	13	13	32.5	32.5	32.5	47.153	0	62.629	1041400000	35	24.8533	24.9264	24.881	24.8853	25.0201	25.0769	25.3532	25.8782	25.8451
Q9D8N0	Q9D8N0	Elongation factor 1-gamma	Eef1g	3	3	3	+	0.00192	TRAP_NEG;WT_NEG	1.48981	1.14281	0.347004		16	16	16	37.3	37.3	37.3	50.06	0	130.91	5442000000	129	28.5369	28.2085	28.6326	28.091	28.3469	27.8991	26.6223	27.1788	27.1075
Q9D8W5;B1AT36;Q3TRH2	Q9D8W5;B1AT36;Q3TRH2	26S proteasome non-ATPase regulatory subunit 12	Psmd12	3	3	3	+	0.00503448	TRAP_NEG;WT_NEG	1.07605	0.69997	0.376081		12	12	12	26.5	26.5	26.5	52.895	0	57.261	1294700000	60	26.4036	26.0598	26.4874	25.7995	26.2194	25.8036	25.4266	25.0973	25.1987
Q9DB15	Q9DB15	39S ribosomal protein L12, mitochondrial	Mrpl12	3	3	2	+	0.0075493	TRAP_NEG;WT_NEG	1.2266	0.940781	0.285817	SUBCELLULAR LOCATION: Mitochondrion.	3	3	3	24.9	24.9	24.9	21.708	0	16.663	202460000	12	23.663	23.2915	23.8645	23.1138	23.6672	23.1805	NaN	22.4162	22.564
Q9DBR7	Q9DBR7	Protein phosphatase 1 regulatory subunit 12A	Ppp1r12a	3	3	3	+	0.0100531	NEG_TRAP	-1.24347	-0.776018	-0.467453	SUBCELLULAR LOCATION: Cytoplasm {ECO:0000250|UniProtKB:O14974}. Cytoplasm, cytoskeleton, stress fiber {ECO:0000250|UniProtKB:O14974}. Note=Also along actomyosin filaments. {ECO:0000250|UniProtKB:O14974}.	43	43	41	47.1	47.1	44.9	114.99	0	323.31	10968000000	234	27.8407	28.3862	27.6387	28.6329	28.0121	28.6229	29.0255	29.2415	29.3291
Q9DBZ5	Q9DBZ5	Eukaryotic translation initiation factor 3 subunit K	Eif3k	3	3	3	+	0.0198613	TRAP_NEG;WT_NEG	1.54384	1.25729	0.286552	SUBCELLULAR LOCATION: Nucleus {ECO:0000255|HAMAP-Rule:MF_03010}. Cytoplasm {ECO:0000255|HAMAP-Rule:MF_03010}.	6	6	6	34.9	34.9	34.9	25.086	0	34.834	1388400000	36	26.6348	26.1591	26.7407	26.4808	26.5289	25.6653	24.2348	25.4582	25.21
Q9DC23	Q9DC23	DnaJ homolog subfamily C member 10	Dnajc10	3	3	2	+	0.0104242	TRAP_NEG;WT_NEG	1.86658	2.21316	-0.34658	SUBCELLULAR LOCATION: Endoplasmic reticulum lumen {ECO:0000255|PROSITE-ProRule:PRU10138, ECO:0000269|PubMed:12446677}.	8	8	8	12.7	12.7	12.7	90.582	0	30.811	381910000	38	24.67	24.3951	23.7917	23.9174	25.1239	24.8552	NaN	22.3963	23.06
Q9DCH4	Q9DCH4	Eukaryotic translation initiation factor 3 subunit F	Eif3f	3	3	3	+	0.0324609	TRAP_NEG	1.62424	1.36972	0.254518	SUBCELLULAR LOCATION: Cytoplasm {ECO:0000255|HAMAP-Rule:MF_03005}.	7	7	7	29.1	29.1	29.1	37.984	0	47.66	1216500000	43	26.078	25.9314	26.6089	26.2144	26.3683	25.2721	23.5909	25.031	25.1237
Q9EP71	Q9EP71	Ankycorbin	Rai14	3	3	3	+	0.0242116	NEG_TRAP	-1.368	-1.00783	-0.360177	SUBCELLULAR LOCATION: Cytoplasm, cytoskeleton {ECO:0000269|PubMed:11168586}. Cytoplasm, cytoskeleton, stress fiber {ECO:0000269|PubMed:11168586}. Cytoplasm, cell cortex {ECO:0000269|PubMed:11168586}. Cell junction {ECO:0000250|UniProtKB:Q5U312}. Nucleus {ECO:0000250|UniProtKB:Q9P0K7}. Note=Associated with the cortical actin cytoskeleton structures in terminal web and cell-cell adhesion sites (Pub…	42	42	42	56.6	56.6	56.6	108.85	0	323.31	13077000000	261	28.0259	28.3448	27.7792	28.902	27.9039	28.4246	28.832	29.5199	29.902
Q9EPU0;Q6ZQJ5	Q9EPU0	Regulator of nonsense transcripts 1	Upf1	3	3	3	+	0.0197193	NEG_TRAP	-2.3964	-0.992533	-1.40387	SUBCELLULAR LOCATION: Cytoplasm {ECO:0000269|PubMed:27149095}. Cytoplasm, P-body {ECO:0000250|UniProtKB:Q92900}. Nucleus {ECO:0000250|UniProtKB:Q92900}. Cytoplasm, perinuclear region {ECO:0000269|PubMed:27149095}. Note=Hyperphosphorylated form is targeted to the P-body, while unphosphorylated protein is distributed throughout the cytoplasm (By similarity). Localized in the chromatoid bodies of ro…	35	35	35	40.9	40.9	40.9	123.97	0	319.37	3779100000	118	24.4823	25.9311	25.0808	27.2054	25.7566	26.7439	26.7231	27.9572	28.0031
Q9EQS3;A2A7K5	Q9EQS3;A2A7K5	C-Myc-binding protein	Mycbp	3	3	3	+	0.00141176	TRAP_NEG;WT_NEG	1.11622	0.833317	0.282898	SUBCELLULAR LOCATION: Cytoplasm {ECO:0000250}. Nucleus {ECO:0000250}. Note=Translocates into the nucleus in the S phase of the cell cycle. {ECO:0000250}.	6	6	6	65	65	65	11.97	0	38.824	978060000	33	25.8742	25.8157	26.0633	25.4263	25.9485	25.5298	24.8463	24.7976	24.7608
Q9JHJ0;Q9JKK7;P49813	Q9JHJ0	Tropomodulin-3	Tmod3	3	3	3	+	0.0135937	TRAP_NEG;WT_NEG	1.61054	1.44821	0.162326	SUBCELLULAR LOCATION: Cytoplasm, cytoskeleton {ECO:0000250|UniProtKB:P28289}. Note=In myofibrils with sarcomeric structure, localizes to the pointed end of actin thin filaments. {ECO:0000250|UniProtKB:P28289}.;SUBCELLULAR LOCATION: Cytoplasm, cytoskeleton {ECO:0000250}.	22	22	22	61.6	61.6	61.6	39.502	0	323.31	139210000000	245	33.0338	32.7784	32.9754	32.7995	32.9907	32.5104	30.4198	31.6827	31.8534
Q9JHS4	Q9JHS4	ATP-dependent Clp protease ATP-binding subunit clpX-like, mitochondrial	Clpx	3	3	0	+	0	TRAP_NEG;TRAP_WT;WT_NEG	10.0162	7.74214	2.27404	SUBCELLULAR LOCATION: Mitochondrion {ECO:0000269|PubMed:22710082}. Mitochondrion matrix, mitochondrion nucleoid {ECO:0000250}.	30	30	1	57.7	57.7	4.7	69.228	0	323.31	17798000000	175	31.3125	31.1072	31.4677	28.8208	29.4247	28.8198	NaN	NaN	NaN
Q9JJ28	Q9JJ28	Protein flightless-1 homolog	Flii	3	3	3	+	0.0137008	TRAP_NEG;WT_NEG	1.42187	0.988109	0.433757	SUBCELLULAR LOCATION: Nucleus. Cytoplasm, cytoskeleton. Cytoplasm, cytoskeleton, microtubule organizing center, centrosome. Cell junction, focal adhesion. Note=Colocalizes to actin-rich structures in blastocysts and, together with HRAS, RHOA and CDC42, in migrating fibroblasts. Localizes to centrosomes.	56	56	56	53.7	53.7	53.7	144.8	0	323.31	48606000000	436	31.6178	31.463	31.7827	31.0196	31.498	31.0447	29.5044	30.5512	30.5424
Q9JKB3	Q9JKB3	Y-box-binding protein 3	Ybx3	3	3	3	+	0.0432407		-1.13284	-0.885561	-0.247284	SUBCELLULAR LOCATION: Cytoplasm {ECO:0000269|PubMed:10772793}. Nucleus {ECO:0000250}.	13	9	9	56.2	46	46	38.813	0	104.52	2650400000	75	26.4179	26.5356	26.409	26.6982	26.4346	26.9716	28.4859	26.9785	27.2967
Q9JKF7	Q9JKF7	39S ribosomal protein L39, mitochondrial	Mrpl39	3	0	0	+	0.0205517	TRAP_NEG	2.30742	0	1.83245	SUBCELLULAR LOCATION: Mitochondrion {ECO:0000250|UniProtKB:Q9NYK5}.	4	4	4	10.4	10.4	10.4	38.549	0	7.7184	69388000	5	22.8433	23.713	22.8944	NaN	NaN	NaN	NaN	NaN	NaN
Q9JMH9;K3W4L0;B2RRE2;E9QAX2;E9Q405;E9QA74;F6ZGN3	Q9JMH9;K3W4L0;B2RRE2;E9QAX2;E9Q405;E9QA74	Unconventional myosin-XVIIIa	Myo18a	3	3	3	+	0.0245333	NEG_TRAP	-1.10186	-0.807953	-0.293908	SUBCELLULAR LOCATION: [Isoform 1]: Endoplasmic reticulum-Golgi intermediate compartment {ECO:0000269|PubMed:12761286}. Cytoplasm, cytoskeleton {ECO:0000269|PubMed:12761286}. Note=Colocalizes with actin. {ECO:0000269|PubMed:12761286}.;SUBCELLULAR LOCATION: [Isoform 2]: Cytoplasm {ECO:0000269|PubMed:12761286}. Note=Lacks the PDZ domain. Diffusely localized in the cytoplasm. {ECO:0000269|PubMed:1276…	43	43	43	27.1	27.1	27.1	232.75	0	266.35	1873600000	95	25.1735	25.9542	25.1055	26.0693	25.4111	25.6345	26.2128	26.5398	26.7861
Q9QUM9;E0CXB1;E0CYT2	Q9QUM9;E0CXB1	Proteasome subunit alpha type-6	Psma6	3	3	3	+	0.0100183	TRAP_NEG;WT_NEG	1.17365	0.748492	0.425156	SUBCELLULAR LOCATION: Cytoplasm {ECO:0000269|PubMed:22078707}. Nucleus {ECO:0000269|PubMed:22078707}. Note=Colocalizes with TRIM5 in cytoplasmic bodies. {ECO:0000269|PubMed:22078707}.	9	9	9	44.3	44.3	44.3	27.372	0	41.434	1001400000	46	25.961	25.7022	26.264	25.4489	26.0142	25.1886	24.876	24.7157	24.8146
Q9QZD9;A2AE03	Q9QZD9;A2AE03	Eukaryotic translation initiation factor 3 subunit I	Eif3i	3	3	3	+	0.0254416	TRAP_NEG	1.05133	0.646305	0.405025	SUBCELLULAR LOCATION: Cytoplasm {ECO:0000255|HAMAP-Rule:MF_03008}.	12	12	12	56.9	56.9	56.9	36.46	0	134.11	2315300000	66	26.8896	27.303	27.1342	26.3003	27.2217	26.5898	25.8674	25.8788	26.4267
Q9R0P5	Q9R0P5	Destrin	Dstn	3	3	3	+	0.041		0.754846	0.450004	0.304842		5	4	4	30.9	26.7	26.7	18.521	0	19.867	218370000	23	23.7148	23.3588	23.6782	23.1925	23.7622	22.8825	22.7333	22.7005	23.0535
Q9R1P0;E9PW69;E9Q0X0	Q9R1P0;E9PW69	Proteasome subunit alpha type-4;Proteasome subunit alpha type	Psma4	3	3	3	+	0.0415087		1.66485	1.23048	0.434369	SUBCELLULAR LOCATION: Cytoplasm {ECO:0000256|RuleBase:RU000551}. Nucleus {ECO:0000256|RuleBase:RU000551}.;SUBCELLULAR LOCATION: Cytoplasm {ECO:0000269|PubMed:22078707}. Nucleus {ECO:0000269|PubMed:22078707}. Note=Colocalizes with TRIM5 in the cytoplasmic bodies. {ECO:0000269|PubMed:22078707}.	8	8	8	41	41	41	29.47	0	86.59	1473200000	41	26.6607	26.1928	26.5282	26.4347	26.5517	25.0922	23.8035	25.2876	25.2961
Q9R1P1;D3YUM8	Q9R1P1	Proteasome subunit beta type-3	Psmb3	3	3	2	+	0.0242581	TRAP_NEG;WT_NEG	1.67818	1.5707	0.107481	SUBCELLULAR LOCATION: Cytoplasm {ECO:0000250|UniProtKB:P49720}. Nucleus {ECO:0000250|UniProtKB:P49720}.	5	5	5	26.8	26.8	26.8	22.965	0	22.69	352580000	12	24.7472	23.9145	24.963	24.8122	24.2103	24.2797	NaN	23.5819	23.0391
Q9R1P3	Q9R1P3	Proteasome subunit beta type-2	Psmb2	3	3	2	+	0.0412351		1.29042	1.34108	-0.0506649	SUBCELLULAR LOCATION: Cytoplasm {ECO:0000250|UniProtKB:P49721}. Nucleus {ECO:0000250|UniProtKB:P49721}.	3	3	3	16.4	16.4	16.4	22.906	0	17.722	388320000	17	24.4176	24.2662	24.0787	23.9603	24.9956	23.9585	NaN	23.4002	23.5097
Q9R1P4	Q9R1P4	Proteasome subunit alpha type-1	Psma1	3	3	2	+	0.0407042		1.88446	1.57039	0.314073	SUBCELLULAR LOCATION: Cytoplasm {ECO:0000250|UniProtKB:P25786}. Nucleus {ECO:0000250|UniProtKB:P25786}.	10	10	10	44.9	44.9	44.9	29.546	0	39.445	1039400000	37	26.0455	26.0896	26.123	25.5376	26.0652	25.7132	NaN	25.1172	24.8629
Q9WTX5;E9Q3Q7;E9PUV4	Q9WTX5	S-phase kinase-associated protein 1	Skp1	3	3	3	+	0.0102056	TRAP_NEG	1.65897	0.919216	0.739751		3	3	3	22.7	22.7	22.7	18.672	0	30.553	449270000	13	24.6339	25.3574	25.1757	23.7259	24.3108	24.911	23.297	23.3305	23.5627
Q9WUM4;E9PX03;E9PZJ0;E9PVJ1	Q9WUM4	Coronin-1C	Coro1c	3	3	3	+	0.0446957		-0.904229	-0.697484	-0.206745	Cytoplasmic side {ECO:0000269|PubMed:19651142, ECO:0000269|PubMed:22364218, ECO:0000269|PubMed:25074804, ECO:0000269|PubMed:25925950}. Cell projection, lamellipodium {ECO:0000269|PubMed:22364218, ECO:0000269|PubMed:27178841}. Cell projection, ruffle membrane {ECO:0000269|PubMed:25074804}. Cytoplasm, cytoskeleton {ECO:0000269|PubMed:19651142, ECO:0000269|PubMed:22364218, ECO:0000269|PubMed:2507480…	16	16	16	30.4	30.4	30.4	53.12	0	88.877	1048400000	48	24.6594	25.3927	24.4525	25.273	24.6963	25.1556	26.1419	25.5418	25.5335
Q9WV32;F6THG2	Q9WV32;F6THG2	Actin-related protein 2/3 complex subunit 1B	Arpc1b	2	3	2	+	0.0420685		-1.24758	-0.639699	-0.607878	SUBCELLULAR LOCATION: Cytoplasm, cytoskeleton {ECO:0000250|UniProtKB:O15143}. Nucleus {ECO:0000250|UniProtKB:O15143}.	2	2	2	9.4	9.4	9.4	41.063	0	9.3918	86700000	6	NaN	21.6218	21.5885	21.7093	21.8689	21.777	NaN	22.0817	22.2488
Q9WV92	Q9WV92	Band 4.1-like protein 3;Band 4.1-like protein 3, N-terminally processed	Epb41l3	3	3	3	+	0.0280179	TRAP_NEG	0.759741	0.389262	0.370479	Cytoplasmic side {ECO:0000269|PubMed:10652311}. Cytoplasm {ECO:0000250}. Cell junction {ECO:0000269|PubMed:10652311}. Note=Detected in the cytoplasm of actively dividing cells.;Peripheral membrane protein {ECO:0000269|PubMed:10652311};SUBCELLULAR LOCATION: Cytoplasm, cytoskeleton {ECO:0000250}. Cell membrane {ECO:0000269|PubMed:10652311}	10	10	10	17.8	17.8	17.8	103.34	0	41.419	643890000	45	25.4249	25.0228	25.3759	24.9839	25.0239	24.7044	24.9161	24.218	24.4103
Q9WVJ2;E9Q5I9;F6ZQQ3;E9Q0U1;E9PY93;F6PXS6	Q9WVJ2;E9Q5I9	26S proteasome non-ATPase regulatory subunit 13	Psmd13	3	3	3	+	0.0340488	TRAP_NEG	1.39161	0.725882	0.66573		12	12	12	35.4	35.4	35.4	42.809	0	75.858	1320400000	66	26.0889	26.3705	26.6217	25.6749	25.8671	25.5418	24.0093	25.4604	25.4365
Q9WVM1;E9Q9N9	Q9WVM1	Rac GTPase-activating protein 1	Racgap1	0	0	2	+	0.0193095	NEG_WT	-1.59628	-2.34914	0	Cytoplasmic side {ECO:0000250|UniProtKB:Q9H0H5}. Note=During interphase, localized to the nucleus and cytoplasm along with microtubules, in anaphase, is redistributed to the central spindle and, in telophase and cytokinesis, to the midbody ring, also called Flemming body. Colocalizes with RHOA at the myosin contractile ring during cytokinesis. Colocalizes with ECT2 to the mitotic spindles during …	3	3	3	7	7	7	70.158	0	22.232	92072000	5	NaN	NaN	NaN	NaN	NaN	NaN	NaN	22.2712	23.1728
Q9Z0U1;Q921G9;Q9QXY1	Q9Z0U1	Tight junction protein ZO-2	Tjp2	3	3	3	+	0.0448874		-0.95819	-0.352561	-0.605628	Cytoplasmic side {ECO:0000250}. Nucleus {ECO:0000250}. Cell junction, tight junction {ECO:0000269|PubMed:26609154}. Note=Also nuclear under environmental stress conditions and in migratory endothelial cells and subconfluent epithelial cell cultures. {ECO:0000250}.;Cytoplasmic side {ECO:0000269|PubMed:21411630}. Cell junction, tight junction {ECO:0000269|PubMed:10601346, ECO:0000269|PubMed:1462213…	33	33	33	32	32	32	131.28	0	223.02	2569300000	116	25.7952	26.3292	25.6092	26.8711	25.972	26.7073	26.4789	27.0393	27.0899
Q9Z1D1	Q9Z1D1	Eukaryotic translation initiation factor 3 subunit G	Eif3g	3	3	3	+	0.0244706	TRAP_NEG;WT_NEG	1.25873	1.17732	0.0814114	SUBCELLULAR LOCATION: Cytoplasm {ECO:0000255|HAMAP-Rule:MF_03006}. Nucleus {ECO:0000255|HAMAP-Rule:MF_03006}. Cytoplasm, perinuclear region {ECO:0000255|HAMAP-Rule:MF_03006}. Note=Colocalizes with AIFM1 in the nucleus and perinuclear region. {ECO:0000255|HAMAP-Rule:MF_03006}.	7	7	7	23.1	23.1	23.1	35.638	0	125.04	1190000000	34	25.8647	26.1956	26.0911	26.0396	26.316	25.5515	24.0637	24.9621	25.3494
Q9Z204	Q9Z204	Heterogeneous nuclear ribonucleoproteins C1/C2	Hnrnpc	0	2	3	+	0.0110667	NEG_TRAP	-3.3504	-1.50298	-1.84742	SUBCELLULAR LOCATION: Nucleus {ECO:0000250|UniProtKB:P07910}. Note=Component of ribonucleosomes. {ECO:0000250|UniProtKB:P07910}.	5	5	5	26.2	26.2	26.2	34.384	0	17.115	207930000	6	NaN	NaN	NaN	23.5689	NaN	23.4514	25.1937	23.8235	23.9449
Q9Z2U0;Q9CWH6	Q9Z2U0;Q9CWH6	Proteasome subunit alpha type-7;Proteasome subunit alpha type-7-like	Psma7;Psma8	3	3	2	+	0.036332		2.20023	1.96471	0.235526	SUBCELLULAR LOCATION: Cytoplasm {ECO:0000250|UniProtKB:O14818}. Nucleus {ECO:0000250|UniProtKB:O14818}.;SUBCELLULAR LOCATION: Nucleus {ECO:0000269|PubMed:31437213}. Note=Localizes to the central region of the synaptonemal complex. {ECO:0000269|PubMed:31437213}.	7	7	7	37.9	37.9	37.9	27.855	0	50.391	1401200000	38	26.4764	26.2962	26.6966	26.4175	26.4175	25.9275	NaN	25.3597	24.974
Q9Z2U1;D3YX79	Q9Z2U1;D3YX79	Proteasome subunit alpha type-5;Proteasome subunit alpha type	Psma5;Gm8394	3	3	3	+	0.00446154	TRAP_NEG;WT_NEG	1.18865	0.873994	0.314655	SUBCELLULAR LOCATION: Cytoplasm {ECO:0000250|UniProtKB:P28066}. Nucleus {ECO:0000250|UniProtKB:P28066}.	8	8	8	51	51	51	26.411	0	68.811	1678600000	47	26.684	26.4528	27.0657	26.3679	26.6312	26.2595	25.6514	25.6316	25.3536
Q9Z2V5;Q3UG37;B1AUA8	Q9Z2V5;Q3UG37	Histone deacetylase 6	Hdac6	3	3	3	+	0.0286491	WT_NEG	0.896844	0.968025	-0.0711803	SUBCELLULAR LOCATION: Cytoplasm {ECO:0000269|PubMed:19893491}. Cytoplasm, cytoskeleton {ECO:0000269|PubMed:19893491}. Nucleus {ECO:0000269|PubMed:19893491}. Perikaryon {ECO:0000269|PubMed:16933150}. Cell projection, dendrite {ECO:0000269|PubMed:16933150}. Cell projection, axon {ECO:0000269|PubMed:16933150}. Note=It is mainly cytoplasmic, where it is associated with microtubules. {ECO:0000269|PubM…	13	13	13	19.4	19.4	19.4	125.79	0	53.83	1447100000	42	26.2311	26.6005	26.295	26.144	26.7922	26.4039	26.0105	24.9363	25.4892
Q9Z2X1;J3QM80;J3QMT0;J3QP45;J3QNH2;J3QMV8	Q9Z2X1;J3QM80;J3QMT0	Heterogeneous nuclear ribonucleoprotein F;Heterogeneous nuclear ribonucleoprotein F, N-terminally processed	Hnrnpf	3	3	3	+	0.00885	NEG_TRAP;NEG_WT	-1.92955	-1.21491	-0.714636	SUBCELLULAR LOCATION: Nucleus, nucleoplasm {ECO:0000250}.	11	10	10	38.1	35.7	35.7	45.729	0	110.44	1485600000	38	24.3387	24.9342	24.2354	25.7698	24.6017	25.2808	26.1003	26.5489	26.6477
Q9Z321;F6SDD7;D3Z084;D3YWY3	Q9Z321;F6SDD7	DNA topoisomerase 3-beta-1;DNA topoisomerase	Top3b	0	0	2	+	0.00521429	NEG_TRAP;WT_TRAP	-1.80569	-0.534167	0		5	5	5	6.3	6.3	6.3	96.948	0	10.646	49755000	5	NaN	NaN	NaN	NaN	NaN	NaN	NaN	21.8319	22.1852
A0A087WQE6;A0A087WNT1;P83940;A0A087WPE4	A0A087WQE6;A0A087WNT1;P83940	Transcription elongation factor B polypeptide 1	Tceb1	3	2	2		0.362447		0.27395	-0.979279	1.25323	SUBCELLULAR LOCATION: Nucleus {ECO:0000305}.	3	3	3	44.2	44.2	44.2	10.657	0	10.796	128290000	11	22.6298	22.5373	22.9037	NaN	22.8494	22.6256	NaN	22.328	22.215
A0A087WS18;J3QP81;A0A087WRK0;A0A087WQF1;E9Q6L0;A0A087WQ95;A0A087WNW8;A0A087WP42;E9QNY9;A0A087WRE8;E9QKH0;A0A087WQ31;Q80TV8	A0A087WS18;J3QP81;A0A087WRK0;A0A087WQF1;E9Q6L0;A0A087WQ95;A0A087WNW8;A0A087WP42;E9QNY9;A0A087WRE8;E9QKH0;A0A087WQ31;Q80TV8	CLIP-associating protein 1	Clasp1	0	0	2		0.928085		0.161546	-0.0201906	0	SUBCELLULAR LOCATION: Cytoplasm, cytoskeleton {ECO:0000250}. Cytoplasm, cytoskeleton, microtubule organizing center, centrosome {ECO:0000250}. Chromosome, centromere, kinetochore {ECO:0000250}. Cytoplasm, cytoskeleton, spindle {ECO:0000250}. Golgi apparatus, trans-Golgi network {ECO:0000250}. Note=Localizes to microtubule plus ends. Localizes to centrosomes, kinetochores and the mitotic spindle f…	3	3	3	2.8	2.8	2.8	160.23	0	7.2073	22600000	3	NaN	NaN	NaN	NaN	NaN	NaN	NaN	20.7151	20.9533
A0A087WPL5;E9QNN1;O70133;Q3UR42	A0A087WPL5;E9QNN1;O70133;Q3UR42	ATP-dependent RNA helicase A	Dhx9	0	0	2		0.246795		-1.01378	-0.00402641	0	SUBCELLULAR LOCATION: Nucleus {ECO:0000269|PubMed:17303075}. Nucleus, nucleoplasm {ECO:0000250|UniProtKB:Q08211}. Nucleus, nucleolus {ECO:0000269|PubMed:10413677}. Cytoplasm {ECO:0000250|UniProtKB:Q08211}. Cytoplasm, cytoskeleton, microtubule organizing center, centrosome {ECO:0000250|UniProtKB:Q08211}. Note=Nucleoplasmic shuttling protein. Its nuclear import involves the nucleocytoplasmic transp…	3	3	3	3.1	3.1	3.1	149.62	0	13.762	53267000	3	NaN	NaN	NaN	NaN	NaN	NaN	NaN	21.849	22.4187
B9EHT6;A0A087WSN6;Q3UHL6;A0A087WR50;P11276;B7ZNJ1;A0A087WS56;Q4KL80;A0A087WQW8;A0A087WS99	B9EHT6;A0A087WSN6;Q3UHL6;A0A087WR50;P11276;B7ZNJ1;A0A087WS56	Fibronectin;Anastellin	Fn1	3	3	3		0.0658895		-0.895449	-0.472841	-0.422608	SUBCELLULAR LOCATION: Secreted, extracellular space, extracellular matrix.	6	6	6	4.1	4.1	4.1	250.29	0	28.006	264520000	13	23.4125	22.7123	22.8464	23.2344	23.5075	23.4972	24.6062	23.5462	23.5052
A0A087WR97;Q921F2;A0A087WRZ5;Q8R0B4;Q8BLD4;Q6VYI5;Q6VYI4;A0A087WRP4;H3BJV1;A0A087WSE4;A0A087WSH7;A0A087WQA5	A0A087WR97;Q921F2;A0A087WRZ5;Q8R0B4;Q8BLD4;Q6VYI5;Q6VYI4	TAR DNA-binding protein 43	Tardbp	1	1	2		0.162581		-0.380973	-1.37085	0.989877	SUBCELLULAR LOCATION: Nucleus {ECO:0000250|UniProtKB:Q13148}. Cytoplasm {ECO:0000250|UniProtKB:Q13148, ECO:0000269|PubMed:30464263}. Cytoplasm, Stress granule {ECO:0000250|UniProtKB:Q13148}. Note=Continuously travels in and out of the nucleus. Localizes to stress granules in response to oxidative stress. {ECO:0000250|UniProtKB:Q13148}.	3	3	3	15.6	15.6	15.6	26.715	0	26.262	76000000	5	NaN	21.4542	NaN	NaN	NaN	21.7681	NaN	21.8745	22.6608
A0A0A0MQF6;P16858;S4R1W1;S4R257;D3YYI5;D3Z0Z9;S4R2G5;Q64467;S4R1W8;S4R1N5;V9GXA7;V9GX06	A0A0A0MQF6;P16858;S4R1W1;S4R257;D3YYI5;D3Z0Z9	Glyceraldehyde-3-phosphate dehydrogenase	Gapdh;Gm3839;Gm7293	3	3	3		0.375009		0.558205	0.388732	0.169474	SUBCELLULAR LOCATION: Cytoplasm {ECO:0000250}.;SUBCELLULAR LOCATION: Cytoplasm, cytosol {ECO:0000250}. Nucleus {ECO:0000250}. Cytoplasm, cytoskeleton {ECO:0000250}. Note=Translocates to the nucleus following S-nitrosylation and interaction with SIAH1, which contains a nuclear localization signal. {ECO:0000250}.	12	12	12	52.4	52.4	52.4	38.653	0	119.69	2932200000	59	27.4093	26.8332	27.6847	27.0028	27.9066	26.5093	27.2433	26.8954	26.1139
A2A5R8;Q9DBE7;A2A5S3;Q9Z108;V9GX87	A2A5R8;Q9DBE7;A2A5S3;Q9Z108	Double-stranded RNA-binding protein Staufen homolog 1	Stau1	0	1	2		0.0578525		-2.26814	-1.25727	-1.01087	SUBCELLULAR LOCATION: Cytoplasm {ECO:0000250}. Rough endoplasmic reticulum. Note=Localizes exclusively with the rough reticulum endoplasmic (RER).	9	9	9	24.1	24.1	24.1	53.746	0	62.169	193330000	13	NaN	NaN	NaN	23.2365	NaN	NaN	NaN	23.772	24.2113
A2A6H0;Q61792;A2A6G6;A2A6G7;A2A6G8;A2A6G9;A2A6G5;E9Q0N6;A2A6G4;A2A6H1;Q9DC07	A2A6H0;Q61792;A2A6G6;A2A6G7;A2A6G8;A2A6G9;A2A6G5;E9Q0N6	LIM and SH3 domain protein 1	Lasp1	3	3	2		0.399779		0.153791	0.381149	-0.227358	SUBCELLULAR LOCATION: [Isoform 2]: Cytoplasm {ECO:0000250}.;SUBCELLULAR LOCATION: Cytoplasm, cell cortex {ECO:0000250}. Cytoplasm, cytoskeleton {ECO:0000250}. Note=Associated with the F-actin rich cortical cytoskeleton. {ECO:0000250}.	5	5	5	30.6	30.6	30.6	21.288	0	9.8352	111960000	6	21.8221	22.3189	22.0166	21.6559	22.961	22.2227	NaN	21.9269	21.9351
Q4VBE7;F6SH71;A2A9V9;Q8CEZ0	Q4VBE7;F6SH71;A2A9V9;Q8CEZ0	BTB/POZ domain-containing protein KCTD2	Kctd2	3	3	0		0.120892		1.38757	1.27184	0.115736		3	2	2	14.4	10.6	10.6	28.578	0	7.4447	82638000	6	22.8648	22.4686	22.5257	22.498	22.7103	22.3035	NaN	NaN	NaN
A2ACG7;Q9DBG6	A2ACG7;Q9DBG6	Dolichyl-diphosphooligosaccharide--protein glycosyltransferase subunit 2	Rpn2	3	2	0		0.0821975		2.12107	1.22001	0.901056	Multi-pass membrane protein {ECO:0000256|RuleBase:RU366029}.;Multi-pass membrane protein {ECO:0000305}.;SUBCELLULAR LOCATION: Endoplasmic reticulum {ECO:0000250|UniProtKB:F1PCT7}. Endoplasmic reticulum membrane;SUBCELLULAR LOCATION: Endoplasmic reticulum membrane {ECO:0000256|RuleBase:RU366029}	2	2	2	5.5	5.5	5.5	67.501	0	6.0943	102300000	4	22.933	22.7458	23.2011	NaN	23.0544	22.8018	NaN	NaN	NaN
A2AEX8;A2AEX6;P97447;A2AEY1;A2AEY2;A2AEX7;A2AEX9;A2AEY0	A2AEX8;A2AEX6;P97447;A2AEY1;A2AEY2;A2AEX7	Four and a half LIM domains protein 1	Fhl1	2	3	2		0.220024		-0.748528	-0.304722	-0.443806	SUBCELLULAR LOCATION: [Isoform 1]: Cytoplasm.;SUBCELLULAR LOCATION: [Isoform 2]: Nucleus.	4	4	4	17.6	17.6	17.6	33.563	0	9.6986	118040000	10	NaN	22.205	22.6931	22.0807	22.7552	22.4365	NaN	22.3763	22.6018
Q99N15;A2AFQ2;O08756	Q99N15;A2AFQ2;O08756	3-hydroxyacyl-CoA dehydrogenase type-2	Hsd17b10	0	2	0		0.981161		0	-0.106358	0.176963	SUBCELLULAR LOCATION: Mitochondrion {ECO:0000250|UniProtKB:Q99714}.	2	2	2	10.3	10.3	10.3	27.273	0	4.6192	23794000	3	NaN	NaN	NaN	21.4264	21.403	NaN	NaN	NaN	NaN
A2AH75;Q60575;Q3V3Y9;E9Q9B0;E9QAN4;G3UW47;Q6TA13;E9Q9G6;A0A087WQE8;O35071;P33173	A2AH75;Q60575;Q3V3Y9;E9Q9B0;E9QAN4;G3UW47;Q6TA13;E9Q9G6;A0A087WQE8;O35071;P33173	Kinesin-like protein;Kinesin-like protein KIF1B;Kinesin-like protein KIF1C;Kinesin-like protein KIF1A	Kif1b;Kif1c;Kif1a	0	0	2		0.504775		-0.425552	-0.21367	0	Cytoplasmic side {ECO:0000250|UniProtKB:F1M4A4}. Note=Expressed in distal regions of neurites. {ECO:0000250|UniProtKB:Q12756}.;Peripheral membrane protein {ECO:0000250|UniProtKB:F1M4A4};SUBCELLULAR LOCATION: [Isoform 1]: Cytoplasmic vesicle, secretory vesicle, synaptic vesicle {ECO:0000250|UniProtKB:O88658}.;SUBCELLULAR LOCATION: Cytoplasm, cytoskeleton {ECO:0000250|UniProtKB:Q12756}. Cell projec…	2	2	2	2.7	2.7	2.7	130.05	0.0023866	3.3128	15156000	2	NaN	NaN	NaN	NaN	NaN	NaN	NaN	20.4144	20.5612
A2AKV1;A2AKV2;A2AKV3;Q8C2Q8;A2AKU9;Q91VR2;A2AKV0	A2AKV1;A2AKV2;A2AKV3;Q8C2Q8;A2AKU9;Q91VR2;A2AKV0	ATP synthase subunit gamma;ATP synthase subunit gamma, mitochondrial	Atp5c1	3	3	2		0.0531938		1.41869	1.37201	0.0466824	Matrix side {ECO:0000250|UniProtKB:P05631}.;Peripheral membrane protein {ECO:0000250|UniProtKB:P05631};SUBCELLULAR LOCATION: Mitochondrion inner membrane {ECO:0000250|UniProtKB:P05631}	5	5	5	36.4	36.4	36.4	16.762	0	17.411	249600000	23	23.773	23.7811	23.9312	23.6992	24.1066	23.5394	NaN	23.1707	23.0201
A2AMW0;P47757;F7CAZ6;A0A0A0MQI9;F6YHZ8	A2AMW0;P47757;F7CAZ6	F-actin-capping protein subunit beta	Capzb	3	3	3		0.720321		-0.290133	-0.0690982	-0.221034	SUBCELLULAR LOCATION: [Isoform 1]: Cytoplasm, myofibril, sarcomere, Z line {ECO:0000250}. Cytoplasm, myofibril, sarcomere {ECO:0000250}. Note=In cardiac muscle, isoform 1 is located at Z-disks of sarcomeres while isoform 2 is enriched at intercalated disks. {ECO:0000250}.;SUBCELLULAR LOCATION: [Isoform 3]: Cytoplasm, cytoskeleton, perinuclear theca, calyx {ECO:0000250}. Note=Isoform 3 is located …	12	12	12	48.8	48.8	48.8	29.295	0	112.28	2617400000	68	26.0559	26.4752	26.2975	26.7956	26.3488	26.3472	25.5304	27.1455	27.0231
V9GWY6;A2AUP3;A2AUP1;Q7TS91;A2AUP5;A2AUP4;A7UAK8;A7UAK5;A7UAK4	V9GWY6;A2AUP3;A2AUP1;Q7TS91;A2AUP5;A2AUP4;A7UAK8;A7UAK5;A7UAK4		Pfkfb3	3	2	1		0.329288		0.943901	-0.511036	1.45494		4	4	4	9.6	9.6	9.6	58.654	0	16.535	101270000	11	22.5083	23.2274	22.5092	NaN	22.5658	22.3313	NaN	NaN	22.0036
A2AWQ2;Q8BK67	A2AWQ2;Q8BK67	Protein RCC2	Rcc2	0	0	2		0.155914		-0.772556	-0.803022	0	Cytoplasmic side {ECO:0000250|UniProtKB:Q9P258}. Note=Appears in the nucleus at G2, then concentrates at the inner centromere region of chromosomes during prophase. Redistributes to the midzone of the mitotic spindle during anaphase. Here, the protein covers the entire equatorial diameter from cortex to cortex. Colocalizes with cytoplasmic microtubules in interphase cells. Colocalizes with RAC1 a…	2	2	2	17.6	17.6	17.6	17.827	0	9.9828	48079000	2	NaN	NaN	NaN	NaN	NaN	NaN	NaN	21.5665	22.0506
A2BE93;Q9EQU5;A2BE92	A2BE93;Q9EQU5;A2BE92	Protein SET	Set	3	1	3		0.212922		-0.404908	-1.88136	1.47646	SUBCELLULAR LOCATION: Cytoplasm, cytosol {ECO:0000250}. Endoplasmic reticulum {ECO:0000250}. Nucleus, nucleoplasm {ECO:0000250}. Note=In the cytoplasm, found both in the cytosol and associated with the endoplasmic reticulum. The SET complex is associated with the endoplasmic reticulum. Following CTL attack and cleavage by GZMA, moves rapidly to the nucleus, where it is found in the nucleoplasm, a…	5	5	5	30.7	30.7	30.7	24.923	0	12.595	128690000	8	22.3726	22.6678	23.2743	NaN	23.6339	NaN	24.9242	22.2791	22.326
A2BFF8;Q3TPJ8;A2BFF5;A2BFF9;O88487	A2BFF8;Q3TPJ8;A2BFF5;A2BFF9;O88487	Cytoplasmic dynein 1 intermediate chain 2	Dync1i2	3	3	2		0.565751		0.329591	0.181327	0.148265	SUBCELLULAR LOCATION: Cytoplasm, cytoskeleton {ECO:0000269|PubMed:28619825}. Cytoplasm {ECO:0000269|PubMed:28619825}. Note=Detected in the cytoplasm of pachytene spermatocytes. Localizes to the manchette in elongating spermatids. {ECO:0000269|PubMed:28619825}.	2	2	2	5.7	5.7	5.7	68.265	0	7.3319	135330000	11	22.8615	22.169	23.1777	22.6425	22.7696	22.3513	NaN	22.0142	22.1767
A3KFU5;Q6PHQ9;Q91YZ8;D3Z5M2;A3KFU8;V9GXG3	A3KFU5;Q6PHQ9;Q91YZ8;D3Z5M2;A3KFU8	Polyadenylate-binding protein	Pabpc4;Gm10110	3	3	2		0.659545		-0.874898	0.247502	-1.1224	SUBCELLULAR LOCATION: Cytoplasm {ECO:0000256|RuleBase:RU362004}.	18	11	11	37.9	23.6	23.6	69.43	0	67.694	1127000000	33	23.1255	24.1979	23.3407	25.2516	23.6874	25.0923	NaN	25.9552	26.532
A6ZI44;P05064;D3YV98;D3YWI1;Q9CPQ9;A6ZI46;D3Z510;A6ZI47	A6ZI44;P05064;D3YV98;D3YWI1;Q9CPQ9;A6ZI46;D3Z510;A6ZI47	Fructose-bisphosphate aldolase;Fructose-bisphosphate aldolase A	Aldoa;Aldoart1;Aldoart2	3	2	3		0.511181		-0.368013	-1.15231	0.784301	SUBCELLULAR LOCATION: Cytoplasm, myofibril, sarcomere, I band. Cytoplasm, myofibril, sarcomere, M line. Note=In skeletal muscle, accumulates around the M line and within the I band, colocalizing with FBP2 on both sides of the Z line in the absence of Ca(2+). {ECO:0000250}.	7	7	7	18.9	18.9	18.9	45.12	0	19.452	182220000	12	22.9983	22.6323	23.6268	NaN	23.6639	22.7647	25.606	22.5758	22.1796
B1AZ46;Q8BKX1	B1AZ46;Q8BKX1	Brain-specific angiogenesis inhibitor 1-associated protein 2	Baiap2	0	1	2		0.615688		-0.136019	-0.605024	0.469004	Peripheral membrane protein {ECO:0000250}. Cell projection, filopodium {ECO:0000250}. Cell projection, ruffle {ECO:0000250}. Cytoplasm, cytoskeleton {ECO:0000250}. Note=Detected throughout the cytoplasm in the absence of specific binding partners. Detected in filopodia and close to membrane ruffles. Recruited to actin pedestals that are formed upon infection by bacteria at bacterial attachment si…	3	3	3	6.7	6.7	6.7	57.681	0	8.8269	50385000	4	NaN	NaN	NaN	22.2083	NaN	NaN	NaN	22.0086	21.7345
B1B0C7;E9PZ16;Q05793	B1B0C7;E9PZ16;Q05793	Basement membrane-specific heparan sulfate proteoglycan core protein;Endorepellin;LG3 peptide	Hspg2	1	2	2		0.255394		-0.440501	-0.748442	0.307941	SUBCELLULAR LOCATION: Secreted, extracellular space, extracellular matrix, basement membrane.	4	4	4	1.8	1.8	1.8	469.02	0	9.1456	44515000	4	NaN	20.3889	NaN	20.1138	20.0859	NaN	NaN	20.3954	22.041
B2RRE7;G3UXM1;G3UXQ0	B2RRE7	OTU domain-containing protein 4	Otud4	3	3	3		0.622787		-0.299465	-0.168172	-0.131292	SUBCELLULAR LOCATION: Cytoplasm {ECO:0000250|UniProtKB:Q01804}. Nucleus {ECO:0000250|UniProtKB:Q01804}. Note=Primarily cytoplasmic. {ECO:0000250|UniProtKB:Q01804}.	7	7	7	11	11	11	123.05	0	14.883	179900000	10	23.3562	22.3319	22.8937	23.0255	22.8967	23.0535	23.6192	22.4956	23.3655
B2RWS6;A0A087WPR8;F8VPR5;P45481	B2RWS6	Histone acetyltransferase p300	Ep300	3	3	2		0.0577529		1.38307	0.829055	0.554011	SUBCELLULAR LOCATION: Cytoplasm {ECO:0000250|UniProtKB:Q09472}. Nucleus {ECO:0000255|PROSITE-ProRule:PRU00311, ECO:0000269|PubMed:19324970}. Note=In the presence of ALX1 relocalizes from the cytoplasm to the nucleus. Colocalizes with ROCK2 in the nucleus. {ECO:0000250|UniProtKB:Q09472}.;SUBCELLULAR LOCATION: Cytoplasm {ECO:0000250|UniProtKB:Q92793}. Nucleus. Note=Recruited to nuclear bodies by SS…	7	7	7	3.7	3.7	3.7	263.3	0	16.081	143410000	8	23.0444	23.4259	22.8814	22.3129	22.5613	22.8154	NaN	22.3669	22.2853
B7FAU9;Q8BTM8;B7FAV1;F6XC15;J3JS91;F6Z2C0	B7FAU9;Q8BTM8;B7FAV1	Filamin-A	Flna	3	3	3		0.900287		0.051157	0.000165304	0.0509917	SUBCELLULAR LOCATION: Cytoplasm, cell cortex {ECO:0000250}. Cytoplasm, cytoskeleton {ECO:0000269|PubMed:25358863}. Perikaryon {ECO:0000269|PubMed:25358863}. Cell projection, growth cone {ECO:0000269|PubMed:25358863}. Note=Colocalizes with CPMR1 in the central region of DRG neuron growth cone (PubMed:25358863). Following SEMA3A stimulation of DRG neurons, colocalizes with F-actin (PubMed:25358863)…	71	71	63	35.4	35.4	32.6	280.5	0	323.31	12149000000	397	29.1171	29.063	29.1548	29.1966	29.0811	28.9043	29.4155	28.8992	28.8667
D3YTQ9;P62843	D3YTQ9;P62843	40S ribosomal protein S15	Rps15	3	3	3		0.0652333		-0.83723	-0.866053	0.0288226		3	3	3	44.1	44.1	44.1	13.742	0	18.082	862360000	22	25.1566	24.9256	24.8494	24.5073	25.3213	25.0165	26.5818	25.2821	25.5794
D3YUE2;Q61398;D3YWH0;F6QJE1;D3YZE3	D3YUE2;Q61398	Procollagen C-endopeptidase enhancer 1	Pcolce	0	1	2		0.187942		-0.853171	-0.952116	0.098945	SUBCELLULAR LOCATION: Secreted {ECO:0000256|SAAS:SAAS00562025}.;SUBCELLULAR LOCATION: Secreted.	3	3	3	9.7	9.7	9.7	53.134	0	4.6514	56390000	4	NaN	NaN	NaN	NaN	21.9638	NaN	NaN	21.6594	21.7614
D3YVN7;Q8BFR5	D3YVN7;Q8BFR5	Elongation factor Tu;Elongation factor Tu, mitochondrial	Gm9755;Tufm	1	2	0		0.72379		0.476238	0.408147	0.0680917	SUBCELLULAR LOCATION: Mitochondrion {ECO:0000250|UniProtKB:P49411}.	4	4	4	13.5	13.5	13.5	49.538	0	6.7802	43302000	5	NaN	21.7866	NaN	NaN	21.9231	21.5191	NaN	NaN	NaN
D3YW87;D3Z576;Q8VHX6	D3YW87;D3Z576;Q8VHX6	Filamin-C	Flnc	3	3	3		0.720064		-0.154346	0.00641759	-0.160763	Peripheral membrane protein {ECO:0000250}. Cytoplasm, cytoskeleton {ECO:0000250}. Cytoplasm, myofibril, sarcomere, Z line {ECO:0000250}. Note=A small amount localizes at membranes. In striated muscle cells, it predominantly localizes in myofibrillar Z lines, while a minor fraction localizes with subsarcolemme (By similarity). Targeting to developing and mature Z lines is mediated by the intradoma…	52	42	42	24.5	20.5	20.5	288.59	0	313.62	5425400000	175	27.5067	27.5804	27.5454	27.9687	27.5454	27.6007	27.0867	28.0304	27.9785
D3YZ09;Q9CY66	D3YZ09;Q9CY66	H/ACA ribonucleoprotein complex subunit 1	Gar1	1	0	2		0.620693		0.390856	0.00843684	0.382419	SUBCELLULAR LOCATION: Nucleus, nucleolus {ECO:0000250}. Nucleus, Cajal body {ECO:0000250}. Note=Also localized to Cajal bodies (coiled bodies). {ECO:0000250}.;SUBCELLULAR LOCATION: Nucleus, nucleolus {ECO:0000256|RuleBase:RU364004}.	2	2	2	9.1	9.1	9.1	20.448	0	6.0339	26900000	6	21.1973	NaN	NaN	NaN	NaN	NaN	NaN	19.6634	20.6993
E9Q4Q2;D3YZC9;D3YZD0;Q64213;D3YVH4	E9Q4Q2;D3YZC9;D3YZD0;Q64213;D3YVH4	Splicing factor 1	Sf1	2	2	2		0.367869		-0.471266	-0.266768	-0.204498	SUBCELLULAR LOCATION: Nucleus.	3	3	3	6.8	6.8	6.8	59.698	0	8.8689	65807000	7	NaN	21.1554	21.2904	NaN	21.787	21.659	NaN	21.1749	21.7534
D3Z1M1;D3YZX3;E9QKR0;P62880;D3Z1T4;E9PWM7;P29387;H3BLF7	D3Z1M1;D3YZX3;E9QKR0;P62880;D3Z1T4;E9PWM7;P29387	Guanine nucleotide-binding protein G(I)/G(S)/G(T) subunit beta-2;Guanine nucleotide-binding protein subunit beta-4	Gnb2;Gnb4	3	3	2		0.0860551		0.820693	0.655236	0.165457	SUBCELLULAR LOCATION: Cytoplasm, perinuclear region {ECO:0000250}.	3	3	2	15.9	15.9	11	25.025	0	8.7551	115870000	8	22.5396	22.7817	22.6745	22.8525	22.5004	22.1466	NaN	22.4024	22.0772
D3Z0A2;Q9JIF0;D3Z3N0;F8WH01	D3Z0A2;Q9JIF0;D3Z3N0;F8WH01	Protein arginine N-methyltransferase 1	Prmt1	2	3	2		0.284277		-0.340435	1.02789	-1.36832	SUBCELLULAR LOCATION: Nucleus {ECO:0000269|PubMed:19858291}. Nucleus, nucleoplasm {ECO:0000269|PubMed:22872859}. Cytoplasm, cytosol {ECO:0000269|PubMed:19858291}. Cytoplasm {ECO:0000269|PubMed:19858291}. Note=Mostly found in the cytoplasm (PubMed:19858291). Colocalizes with CHTOP within the nucleus (PubMed:19858291). Low levels detected also in the chromatin fraction (PubMed:22872859). {ECO:00002…	3	3	3	12.3	12.3	12.3	36.567	0	8.2671	119030000	11	23.0227	22.2989	NaN	23.2572	23.239	22.1629	NaN	21.7816	22.3568
D3Z2H9	D3Z2H9		Tpm3-rs7	3	3	3		0.46293		-0.537344	-0.15232	-0.385024		20	13	0	54	37.5	0	28.991	0	90.129	6334100000	59	26.8447	28.212	26.694	27.2113	27.5863	28.1082	27.1676	27.8841	28.3111
D3Z315;F6YFR7;O89079;F6XIG5	D3Z315;F6YFR7;O89079;F6XIG5	Coatomer subunit epsilon	Cope	2	1	0		0.362596		1.67498	0.379935	1.29505	Cytoplasmic side {ECO:0000250}. Cytoplasmic vesicle, COPI-coated vesicle membrane {ECO:0000250};Cytoplasmic side {ECO:0000250}. Note=The coatomer is cytoplasmic or polymerized on the cytoplasmic side of the Golgi, as well as on the vesicles/buds originating from it. {ECO:0000250}.;Peripheral membrane protein {ECO:0000250};SUBCELLULAR LOCATION: Cytoplasm {ECO:0000250}. Golgi apparatus membrane {EC…	2	2	2	11.5	11.5	11.5	25.37	0	8.3735	67635000	4	NaN	22.2706	24.1399	NaN	22.3076	NaN	NaN	NaN	NaN
D3Z4U0;D3Z4T9;Q9R020;E9PUD0;V9GX51	D3Z4U0;D3Z4T9;Q9R020;E9PUD0	Zinc finger Ran-binding domain-containing protein 2	Zranb2	3	3	3		0.0767979		1.14279	1.18018	-0.0373853	SUBCELLULAR LOCATION: Nucleus {ECO:0000250}.;SUBCELLULAR LOCATION: Nucleus {ECO:0000256|PIRNR:PIRNR037956}.	10	10	10	35.2	35.2	35.2	37.294	0	41.775	578770000	45	24.8444	24.8418	24.6347	24.1856	25.3583	24.8892	22.5046	23.8987	24.4892
D3Z656;Q8CHC4;E9Q7S0;F7BQW7;F6XIX0;F6VSS8;F7CD11;D3Z1M7	D3Z656;Q8CHC4;E9Q7S0;F7BQW7	Synaptojanin-1	Synj1	3	3	1		0.102539		1.25738	1.01901	0.238372	SUBCELLULAR LOCATION: Cytoplasm, perinuclear region {ECO:0000250|UniProtKB:O18964}.	5	5	5	4.1	4.1	4.1	176.33	0	9.4134	65118000	8	22.221	22.2241	21.9661	21.7373	22.2289	21.7299	NaN	NaN	21.0412
P0DMN7;D3Z6H8	P0DMN7;D3Z6H8	S-adenosylmethionine decarboxylase proenzyme 1;S-adenosylmethionine decarboxylase 1 alpha chain;S-adenosylmethionine decarboxylase 1 beta chain;S-adenosylmethionine decarboxylase proenzyme 2;S-adenosylmethionine decarboxylase 2 alpha chain;S-adenosylmethionine decarboxylase 2 beta chain	Amd1;Amd2	3	3	2		0.0591603		1.39114	1.24689	0.144255		4	4	4	14.4	14.4	14.4	38.272	0	14.41	243660000	14	23.5349	24.0014	24.1507	24.2664	23.4034	23.5845	NaN	23.1113	23.1412
D3Z780;Q61749;F7CPG6	D3Z780;Q61749;F7CPG6	Translation initiation factor eIF-2B subunit delta	Eif2b4	3	3	0		0.126693		1.15193	1.04901	0.102915		2	2	2	5.7	5.7	5.7	62.352	0	9.286	89493000	7	22.7225	22.6527	23.0852	22.8227	22.9791	22.3499	NaN	NaN	NaN
E0CYH4;Q8C6G8;F8WH48	E0CYH4;Q8C6G8	WD repeat-containing protein 26	Wdr26	1	2	2		0.482444		0.396878	0.551135	-0.154257	SUBCELLULAR LOCATION: Cytoplasm {ECO:0000250|UniProtKB:Q9H7D7}. Nucleus {ECO:0000250|UniProtKB:Q9H7D7}. Mitochondrion {ECO:0000250|UniProtKB:F1LTR1}.	3	3	3	4.8	4.8	4.8	68.879	0	5.903	44631000	5	NaN	21.3834	NaN	NaN	21.8299	21.0461	NaN	20.1163	20.4746
E0CYM1;E0CYH7;Q6P6L0	E0CYM1;E0CYH7;Q6P6L0	Filamin A-interacting protein 1-like	Filip1l	3	3	3		0.895302		-0.032725	0.077329	-0.110054	SUBCELLULAR LOCATION: Cytoplasm {ECO:0000250}. Membrane {ECO:0000250}. Nucleus {ECO:0000250}.	8	8	8	10.4	10.4	10.4	101.92	0	18.377	113040000	11	22.1229	22.2829	22.0798	21.9243	22.1925	22.6989	22.6769	21.6915	22.2153
E0CZ27;F8WI35;P84244;P84228;P68433;P02301;E0CYN1;E0CYR7	E0CZ27;F8WI35;P84244;P84228;P68433;P02301;E0CYN1;E0CYR7	Histone H3;Histone H3.3;Histone H3.2;Histone H3.1;Histone H3.3C	H3f3a;Hist1h3b;Hist1h3a;H3f3c	2	3	2		0.497865		-2.00009	-0.349765	-1.65033	SUBCELLULAR LOCATION: Chromosome {ECO:0000256|SAAS:SAAS00597685}. Nucleus {ECO:0000256|SAAS:SAAS00597723}.;SUBCELLULAR LOCATION: Nucleus. Chromosome.	2	2	2	13.4	13.4	13.4	13.322	0	8.6504	458580000	10	23.4089	NaN	22.8304	23.4892	24.3113	24.0669	28.6098	24.1953	NaN
E9Q175;E9PVU0;E9Q3L1;E9Q174;V9GXM4;V9GX76;Q64331	E9Q175;E9PVU0;E9Q3L1;E9Q174;V9GXM4;V9GX76;Q64331	Unconventional myosin-VI	Myo6	3	3	2		0.12669		-1.27655	-1.43983	0.163281	Peripheral membrane protein {ECO:0000250|UniProtKB:Q9UM54}. Golgi apparatus {ECO:0000250|UniProtKB:Q9UM54}. Nucleus {ECO:0000250|UniProtKB:Q9UM54}. Cytoplasm, perinuclear region {ECO:0000250|UniProtKB:Q9UM54}. Membrane, clathrin-coated pit {ECO:0000250|UniProtKB:Q9UM54}. Cytoplasmic vesicle, clathrin-coated vesicle {ECO:0000250|UniProtKB:Q9UM54}. Cell projection, filopodium {ECO:0000250|UniProtKB…	9	9	9	11.2	11.2	11.2	144.77	0	50.334	336920000	22	22.1017	22.8381	22.1718	22.5569	21.686	22.3787	NaN	24.5303	24.5824
E9Q715;E9PX54;Q05CX5;Q7TNC4	E9Q715;E9PX54;Q05CX5;Q7TNC4	Putative RNA-binding protein Luc7-like 2	Luc7l2	1	1	2		0.910766		-0.0379397	-0.26884	0.2309	SUBCELLULAR LOCATION: Nucleus speckle {ECO:0000269|PubMed:17656373}. Nucleus, nucleoplasm {ECO:0000269|PubMed:17656373}. Note=Colocalizes with SCNM1 and SNRNP70 in nuclear speckles. {ECO:0000269|PubMed:17656373}.	3	3	1	15.4	15.4	5.5	32.646	0	12.558	84062000	8	NaN	21.4979	NaN	NaN	21.5874	NaN	21.7405	NaN	22.5208
E9PYL9;Q9CXW4;A2BH06	E9PYL9;Q9CXW4;A2BH06	60S ribosomal protein L11	Gm10036;Rpl11	3	3	3		0.649164		-0.124259	-0.262157	0.137898	SUBCELLULAR LOCATION: Nucleus, nucleolus {ECO:0000269|PubMed:15195100, ECO:0000269|PubMed:21804542}. Cytoplasm {ECO:0000269|PubMed:21804542}.	5	5	2	28.7	28.7	11.2	20.266	0	25.783	875010000	25	24.877	25.1207	25.3332	24.9852	24.6053	25.3268	24.559	25.5735	25.5713
E9PZ21	E9PZ21		Rbms1	0	1	2		0.0719355		-2.4914	-1.6211	-0.870299		3	2	1	9.8	7.7	4.1	45.02	0	11.419	110420000	5	NaN	NaN	NaN	22.9517	NaN	NaN	NaN	23.0343	23.1175
E9PZF0;Q01768;Q5NC79	E9PZF0;Q01768	Nucleoside diphosphate kinase;Nucleoside diphosphate kinase B	Gm20390;Nme2	3	3	3		0.76543		0.138908	-0.327831	0.466739	SUBCELLULAR LOCATION: Cytoplasm {ECO:0000250|UniProtKB:P22392}. Nucleus {ECO:0000250|UniProtKB:P22392}. Cell projection, lamellipodium {ECO:0000250|UniProtKB:P22392}. Cell projection, ruffle {ECO:0000250|UniProtKB:P22392}. Note=Colocalizes with ITGB1 and ITGB1BP1 at the edge or peripheral ruffles and lamellipodia during the early stages of cell spreading on fibronectin or collagen but not on vitr…	6	6	3	35.6	35.6	12.4	30.2	0	17.055	325840000	21	23.9437	24.0338	24.5498	22.897	25.0656	23.1645	25.1754	24.1265	22.8086
E9Q0U7;Q61699;D3Z027	E9Q0U7;Q61699	Heat shock protein 105 kDa	Hsph1	3	3	2		0.0758953		0.664595	0.777369	-0.112773	SUBCELLULAR LOCATION: Cytoplasm {ECO:0000269|PubMed:10865058}. Nucleus {ECO:0000269|PubMed:10865058}. Note=Strictly cytoplasmic in neurons.	5	5	5	7.7	7.7	7.7	91.677	0	11.242	103590000	8	22.3778	22.3044	22.3394	21.9278	23.2877	22.1444	NaN	21.7522	21.7007
E9Q0Y4;P46062	E9Q0Y4;P46062	Signal-induced proliferation-associated protein 1	Sipa1	0	0	2		0.765009		-0.213329	0.25209	0	Peripheral membrane protein {ECO:0000250|UniProtKB:Q96FS4}. Note=Mostly localized in the perinuclear membraneous region. {ECO:0000250|UniProtKB:Q96FS4}.;SUBCELLULAR LOCATION: Nucleus {ECO:0000269|PubMed:7799964}. Cytoplasm, perinuclear region {ECO:0000250|UniProtKB:Q96FS4}. Endomembrane system	4	4	4	4.7	4.7	4.7	112.22	0	6.2907	18094000	4	NaN	NaN	NaN	NaN	NaN	NaN	NaN	19.8877	20.5209
E9Q9F5;E9Q1G8;O55131	E9Q9F5;E9Q1G8;O55131	Septin-7	2020-09-07	3	3	2		0.0897995		1.20573	1.13866	0.0670675	SUBCELLULAR LOCATION: Cytoplasm {ECO:0000269|PubMed:17546647}. Chromosome, centromere, kinetochore {ECO:0000250}. Cytoplasm, cytoskeleton, spindle {ECO:0000250}. Cleavage furrow {ECO:0000250}. Midbody {ECO:0000250}. Cytoplasm, cytoskeleton, cilium axoneme {ECO:0000250}. Cell projection, cilium, flagellum {ECO:0000250|UniProtKB:Q16181}. Note=Distributed throughout the cytoplasm in prometaphase cel…	6	6	6	16.2	16.2	16.2	50.68	0	23.777	416240000	35	24.1965	24.2336	24.7191	24.2814	24.55	24.1166	NaN	23.8149	23.944
E9Q3V6;P42208;F6UKN5;D3Z1S1;F6WYM0;D3YYB1;D3Z3C0;D3YZU7;G3UYQ0;D3YV76	E9Q3V6;P42208;F6UKN5;D3Z1S1;F6WYM0;D3YYB1;D3Z3C0;D3YZU7	Septin-2	2020-09-02	2	3	2		0.199878		-0.255229	1.10208	-1.35731	SUBCELLULAR LOCATION: Cytoplasm. Cytoplasm, cytoskeleton. Cytoplasm, cytoskeleton, spindle {ECO:0000250}. Chromosome, centromere, kinetochore {ECO:0000250}. Cleavage furrow {ECO:0000250}. Midbody {ECO:0000250}. Cytoplasm, cell cortex {ECO:0000250}. Cell projection, cilium membrane. Cell projection, cilium, flagellum {ECO:0000250|UniProtKB:Q15019}. Note=In metaphase cells, localized within the mic…	5	5	5	22.7	22.7	22.7	36.978	0	19.454	252640000	15	23.9818	23.2822	NaN	24.4087	24.0509	23.4964	NaN	23.0917	22.9782
E9Q983;E9Q3Z5;Q8K4L3;Q8K4L2;F6R6A4	E9Q983;E9Q3Z5;Q8K4L3;Q8K4L2	Supervillin	Svil	3	3	3		0.0897366		-0.990004	-0.591866	-0.398137	Cytoplasmic side {ECO:0000250|UniProtKB:O95425}. Cytoplasm, cytoskeleton {ECO:0000250|UniProtKB:O95425}. Cell projection, invadopodium {ECO:0000250|UniProtKB:O95425}. Cell projection, podosome {ECO:0000250|UniProtKB:O95425}. Midbody {ECO:0000250|UniProtKB:O46385}. Cleavage furrow {ECO:0000250|UniProtKB:O46385}. Note=Tightly associated with both actin filaments and plasma membranes. {ECO:0000250|U…	18	18	18	14.5	14.5	14.5	198.53	0	79.11	543850000	27	23.0542	24.0914	23.6223	24.4074	23.6487	23.9063	23.7981	24.9703	24.9695
E9Q5D6;P69566	E9Q5D6;P69566	Ran-binding protein 9	Ranbp9	3	3	2		0.0528545		1.77076	1.57137	0.199395	Cytoplasmic side {ECO:0000305|PubMed:18710924}. Nucleus {ECO:0000269|PubMed:18710924}. Note=Predominantly cytoplasmic (PubMed:18710924). A phosphorylated form is associated with the plasma membrane (By similarity). Perinuclear in spermatids (PubMed:14648869). {ECO:0000250|UniProtKB:Q96S59, ECO:0000269|PubMed:14648869, ECO:0000269|PubMed:18710924}.;Peripheral membrane protein {ECO:0000305|PubMed:1…	9	9	8	18.9	18.9	16.5	75.767	0	31.715	352730000	19	24.291	24.1487	24.6742	23.9825	24.6156	23.9176	NaN	23.1423	23.6474
E9Q616	E9Q616		Ahnak	3	3	3		0.168624		0.666136	0.424934	0.241202		24	24	24	21.2	21.2	21.2	604.25	0	80.098	1350300000	62	26.0813	25.6819	26.7869	25.863	26.3244	25.6391	25.2886	26.0491	25.2141
E9Q6R7	E9Q6R7		Utrn	0	1	2		0.200548		-1.06774	-0.236756	-0.830985	SUBCELLULAR LOCATION: Cell junction, synapse, postsynaptic cell membrane {ECO:0000256|PIRNR:PIRNR002341}.	4	4	4	1.5	1.5	1.5	392.7	0	13.306	70527000	4	NaN	NaN	NaN	21.8759	NaN	NaN	NaN	22.4254	22.0117
E9Q7B0;Q60715	E9Q7B0;Q60715	Prolyl 4-hydroxylase subunit alpha-1	P4ha1	2	2	1		0.71927		0.454191	0.565989	-0.111798	SUBCELLULAR LOCATION: Endoplasmic reticulum lumen.	3	3	3	8.4	8.4	8.4	51.753	0	9.1437	110650000	12	NaN	22.3476	22.988	22.9309	22.4633	NaN	NaN	NaN	22.2286
E9Q7Q3;D3Z6I8	E9Q7Q3;D3Z6I8		Tpm3	3	3	2		0.768194		-0.127203	0.421775	-0.548978		19	4	3	52	11.3	6	28.734	0	28.204	838020000	16	24.1427	24.6091	24.0664	24.8939	24.8365	24.7347	NaN	25.3616	25.805
E9Q9C7;E9Q9C0;E9Q9C1;E9Q9C2;E9QK41;Q8K4G5;E9Q9C4;E9Q9Q7;E9Q9D1;E9Q9D2;E9Q030;F6YHE5	E9Q9C7;E9Q9C0;E9Q9C1;E9Q9C2;E9QK41;Q8K4G5;E9Q9C4;E9Q9Q7;E9Q9D1;E9Q9D2;E9Q030	Actin-binding LIM protein 1	Ablim1	3	3	3		0.0577523		-0.925959	-0.342234	-0.583724	SUBCELLULAR LOCATION: Cytoplasm {ECO:0000269|PubMed:9245787}. Cytoplasm, cytoskeleton {ECO:0000269|PubMed:9245787}. Note=In a striped pattern along the myofibril axis in cardiac myocytes. Associated with the cytoskeleton.	11	11	11	21.9	21.9	21.9	75.292	0	50.616	374060000	23	23.6313	22.8548	22.7334	23.9855	23.4232	23.5621	23.5935	23.9127	24.4912
E9Q9T1	E9Q9T1		Lrrfip1	3	3	3		0.0609718		1.38617	0.984266	0.401906		22	10	0	43.5	18.9	0	71.131	0	86.754	3091500000	67	27.5196	27.6096	27.3588	26.5892	27.6826	27.0105	24.9686	26.5099	26.8511
E9QAD6;P97450	E9QAD6;P97450	ATP synthase-coupling factor 6, mitochondrial	Atp5j	1	2	2		0.46922		-0.819687	0.241175	-1.06086	SUBCELLULAR LOCATION: Mitochondrion. Mitochondrion inner membrane.	2	2	2	21.7	21.7	21.7	10.574	0.0035294	3.124	65265000	2	22.3394	NaN	NaN	22.0846	22.9573	NaN	NaN	21.8347	21.5594
E9QMQ3;Q99KW3;G5E8W1;J9JI90	E9QMQ3;Q99KW3;G5E8W1	TRIO and F-actin-binding protein	Triobp	2	3	3		0.521779		-0.453643	-0.145494	-0.308149	SUBCELLULAR LOCATION: [Isoform 1]: Nucleus {ECO:0000250}. Cytoplasm, cytoskeleton, microtubule organizing center, centrosome {ECO:0000250}. Midbody {ECO:0000250}. Note=Centrosomal localization occurs upon phosphorylation by PLK1 at Thr-445 and lasts from prophase to anaphase. At telophase, relocalizes to midbody (By similarity). {ECO:0000250}.;SUBCELLULAR LOCATION: Nucleus {ECO:0000250}. Cytoplas…	6	5	5	12.1	10.7	10.7	71.684	0	19.64	94744000	6	21.8984	21.5577	NaN	22.1578	21.8035	21.7729	23.0678	21.163	21.9398
E9QQ30;Q9Z2B5	E9QQ30;Q9Z2B5	Eukaryotic translation initiation factor 2-alpha kinase 3	Eif2ak3	1	2	0		0.563649		-0.67725	-0.640254	-0.0369956	Single-pass type I membrane protein.;SUBCELLULAR LOCATION: Endoplasmic reticulum membrane	3	3	3	3	3	3	124.67	0	6.6983	28635000	5	NaN	NaN	21.1906	NaN	21.0605	21.3595	NaN	NaN	NaN
F6RND9	F6RND9		Mprip	2	3	2		0.248599		-0.663318	0.273184	-0.936502		60	2	2	65.5	3.5	3.5	114.1	0	5.7877	223020000	8	23.0836	23.0283	NaN	23.6033	23.0702	23.2501	NaN	23.3661	23.4188
F6SVV1;P62082	F6SVV1;P62082	40S ribosomal protein S7	Gm9493;Rps7	3	3	3		0.0588421		-0.699266	-0.633029	-0.0662371	SUBCELLULAR LOCATION: Cytoplasm, cytoskeleton, microtubule organizing center, centrosome {ECO:0000250|UniProtKB:P62081}. Note=Colocalizes with NEK6 in the centrosome. {ECO:0000250|UniProtKB:P62081}.	5	5	5	29.2	29.2	29.2	21.882	0	14.454	669700000	21	24.3485	24.8923	24.3102	24.3736	24.6772	24.6989	25.4975	24.6592	25.4922
F6TQQ9;O70333	F6TQQ9;O70333	Cysteine-rich PDZ-binding protein	Cript	3	3	2		0.240831		0.685694	0.602499	0.0831954	SUBCELLULAR LOCATION: Cytoplasm {ECO:0000250}. Cell junction, synapse {ECO:0000250}. Cell projection, dendritic spine {ECO:0000250}. Note=Colocalizes with DLG4 in asymmetric synapses. {ECO:0000250}.	1	1	1	15.5	15.5	15.5	11.912	0.0023923	3.3211	92095000	13	23.2379	21.8865	22.0675	22.2149	22.747	21.9804	NaN	21.0866	21.7004
F6UK66;Q810U5	F6UK66;Q810U5	Coiled-coil domain-containing protein 50	Ccdc50	1	0	2		0.909936		-0.190313	-0.147445	-0.0428683	SUBCELLULAR LOCATION: Cytoplasm {ECO:0000269|PubMed:17503326}. Note=Associated with microtubules of the cytoskeleton and mitotic apparatus.	2	2	2	10.9	10.9	10.9	29.684	0.0034965	3.0284	31453000	2	NaN	20.6171	NaN	NaN	NaN	NaN	NaN	21.2842	21.0791
F6YY69;F6VW30;P68254	F6YY69;F6VW30;P68254	14-3-3 protein theta	Ywhaq	3	3	3		0.314		-0.150479	-0.381596	0.231117	SUBCELLULAR LOCATION: Cytoplasm.	8	7	6	28.8	26	22.8	32.221	0	39.185	281380000	22	23.3625	23.5733	23.5861	22.8187	23.8614	23.1485	23.9731	23.4663	23.5341
F6XVM5	F6XVM5		Atp5o	3	3	0		0.0608409		1.51246	1.40732	0.105136		2	2	1	26.8	26.8	11.3	7.8391	0	5.2341	98556000	5	22.5498	22.8321	22.6227	22.2331	22.9105	22.5457	NaN	NaN	NaN
F6YVP7;P62270;S4R1N6	F6YVP7;P62270;S4R1N6	40S ribosomal protein S18	Gm10260;Rps18	3	3	3		0.568108		0.393335	0.284259	0.109076	SUBCELLULAR LOCATION: Cytoplasm.	10	10	10	48	48	48	17.671	0	86.925	4575400000	71	27.2489	27.7887	27.2526	26.5948	27.7398	27.6285	26.3219	27.1646	27.6237
F7ARZ1;Q3TI14;Q8VE22;A7M7Q8	F7ARZ1;Q3TI14;Q8VE22;A7M7Q8	28S ribosomal protein S23, mitochondrial	Mrps23	2	2	2		0.824272		0.121666	-0.200035	0.321701	SUBCELLULAR LOCATION: Mitochondrion {ECO:0000250|UniProtKB:Q2NL27}.	2	2	2	27.5	27.5	27.5	13.295	0	4.6846	48639000	3	21.842	NaN	22.0482	21.4551	22.1991	NaN	NaN	20.9602	21.0376
V9GXF0;V9GXP8;F8VPM7;V9GXH3;Q99MI1;V9GWT6;V9GX53;V9GXL1	V9GXF0;V9GXP8;F8VPM7;V9GXH3;Q99MI1;V9GWT6;V9GX53	ELKS/Rab6-interacting/CAST family member 1	Erc1	1	3	2		0.0516398		-2.1663	-0.45349	-1.71281	Peripheral membrane protein. Cell junction, synapse, presynaptic active zone {ECO:0000269|PubMed:14723704}. Note=Recruited on Golgi membranes by RAB6A in a GTP-dependent manner.;Peripheral membrane protein. Golgi apparatus membrane;SUBCELLULAR LOCATION: Cytoplasm, cytoskeleton, microtubule organizing center, centrosome {ECO:0000250|UniProtKB:Q8IUD2}. Cytoplasm. Membrane	11	11	11	12.1	12.1	12.1	124.86	0	32.779	298040000	16	NaN	22.8098	NaN	23.8316	22.5686	23.2926	NaN	24.0783	24.5635
F8WID5	F8WID5		Tpm1	3	3	3		0.0646908		-1.42598	-0.810959	-0.615024		22	3	0	42	7.4	0	37.412	0	10.973	632480000	18	22.9492	24.7132	22.9629	23.7018	23.9548	24.8138	25.0609	24.832	25.0103
F8WIX8;Q64523;Q6GSS7;Q64522	F8WIX8;Q64523;Q6GSS7;Q64522	Histone H2A;Histone H2A type 2-C;Histone H2A type 2-A;Histone H2A type 2-B	Hist1h2al;Hist2h2ac;Hist2h2aa1;Hist2h2ab	3	3	3		0.199911		-2.23805	-0.832664	-1.40539	SUBCELLULAR LOCATION: Nucleus. Chromosome.	4	4	1	51.2	51.2	23.2	13.607	0	87.099	1186700000	15	24.5908	24.6214	24.4681	25.213	27.182	25.5015	29.8589	25.7986	24.737
G3UXT7;Q8CFQ9;P56959;G3UZD2;Q91VQ2;F6QCI0	G3UXT7;Q8CFQ9;P56959	RNA-binding protein FUS	Fus	3	3	3		0.499181		0.181629	0.280302	-0.0986735	SUBCELLULAR LOCATION: Nucleus {ECO:0000250|UniProtKB:P35637}. Note=Displays a punctate pattern inside the nucleus and is excluded from nucleoli. {ECO:0000250|UniProtKB:P35637}.	8	8	6	64.6	64.6	57.7	13.897	0	71.973	3886300000	74	27.4893	26.7269	27.5379	27.3494	27.4662	27.2344	26.6352	27.2694	27.3046
G3UYV7;P62858;J3QNN8	G3UYV7;P62858;J3QNN8	40S ribosomal protein S28	Rps28;Gm10263	3	3	3		0.165178		0.444532	0.395723	0.0488091	SUBCELLULAR LOCATION: Cytoplasm, cytosol {ECO:0000250|UniProtKB:P62857}. Cytoplasm {ECO:0000250|UniProtKB:P62857}. Rough endoplasmic reticulum {ECO:0000250|UniProtKB:Q6QAT1}. Note=Detected on cytosolic polysomes (By similarity). Detected in ribosomes that are associated with the rough endoplasmic reticulum (By similarity). {ECO:0000250|UniProtKB:P62857, ECO:0000250|UniProtKB:Q6QAT1}.	3	3	3	57.1	57.1	57.1	6.3442	0	23.443	1787500000	30	26.2543	26.2482	26.2601	26.3862	26.1625	26.0675	25.1991	26.2811	25.9487
G5E866;Q99NB9	G5E866;Q99NB9	Splicing factor 3B subunit 1	Sf3b1	3	2	1		0.375697		1.09078	0.286574	0.804208	SUBCELLULAR LOCATION: Nucleus {ECO:0000250|UniProtKB:O75533}.	5	5	5	6.1	6.1	6.1	145.83	0	13.306	119940000	5	22.8052	23.147	22.4017	NaN	23.0931	22.9112	NaN	NaN	22.0663
G5E8E1	G5E8E1		Lrrfip1	1	1	2		0.553279		-2.06515	-1.56538	-0.499765		20	2	0	57	5.4	0	48.918	0	43.99	1688700000	11	NaN	26.4677	NaN	NaN	26.2658	NaN	NaN	25.5689	26.1938
G5E8N5;P06151;D3Z736;D3YZQ9;D3YVR7;D3YZE4;P00342	G5E8N5;P06151;D3Z736;D3YZQ9	L-lactate dehydrogenase;L-lactate dehydrogenase A chain	Ldha	3	3	2		0.0813639		1.56805	1.60042	-0.0323639	SUBCELLULAR LOCATION: Cytoplasm.	6	6	5	18.8	18.8	15.5	39.758	0	25.112	418910000	16	24.3939	24.4896	24.2479	23.9242	25.1212	24.1832	NaN	23.8615	23.502
I7HLV2;Q6ZWV3;P86048;B7FAU6	I7HLV2;Q6ZWV3;P86048	60S ribosomal protein L10;60S ribosomal protein L10-like	Rpl10;Rpl10l	3	3	3		0.0899212		-0.947619	-0.851013	-0.0966059		8	8	8	35.3	35.3	35.3	23.072	0	40.731	866230000	33	23.8689	24.6131	24.4389	23.577	24.6163	25.0173	24.8519	25.0975	25.8143
J3QN87;Q9CXU9;P48024;J3QPZ8	J3QN87;Q9CXU9;P48024;J3QPZ8	Eukaryotic translation initiation factor 1b;Eukaryotic translation initiation factor 1	Eif1;Eif1b	3	1	0		0.0802967		2.40817	0.544887	1.86329		2	2	2	42.2	42.2	42.2	10.245	0	5.6629	89747000	6	23.6896	22.0188	23.3131	NaN	22.8811	NaN	NaN	NaN	NaN
K3W4R2;Q6URW6	K3W4R2;Q6URW6	Myosin-14	Myh14	3	3	2		0.764686		0.85179	0.968589	-0.116799		10	2	2	4.6	1	1	228.56	0	7.6969	3971000000	4	26.7103	26.6063	26.8005	27.0821	26.7549	26.6303	NaN	28.4909	27.5211
O08553;D3YUS0;Q3TT92;E9PWE8;Q6P1J1;Q62188;P97427	O08553;D3YUS0;Q3TT92;E9PWE8;Q6P1J1;Q62188;P97427	Dihydropyrimidinase-related protein 2;Dihydropyrimidinase-related protein 3;Dihydropyrimidinase-related protein 1	Dpysl2;Dpysl3;Crmp1	0	2	0		0.611429		0	-0.00679652	-0.620481	SUBCELLULAR LOCATION: Cytoplasm {ECO:0000250|UniProtKB:Q14194}. Cytoplasm, cytoskeleton, microtubule organizing center, centrosome {ECO:0000250|UniProtKB:Q14194}. Cytoplasm, cytoskeleton, spindle {ECO:0000250|UniProtKB:Q14194}. Cell projection, growth cone {ECO:0000269|PubMed:25358863}. Cytoplasm, cytoskeleton {ECO:0000269|PubMed:25358863}. Perikaryon {ECO:0000269|PubMed:14685275}. Note=Associate…	2	2	2	5.4	5.4	5.4	62.277	0	3.7302	28060000	2	NaN	NaN	NaN	21.6231	21.947	NaN	NaN	NaN	NaN
Q3THM8;O08579;B7FAU5;I7HJS1	Q3THM8;O08579;B7FAU5;I7HJS1	Emerin	Emd	1	3	2		0.0675726		-1.34292	0.407094	-1.75001	Nucleoplasmic side {ECO:0000250|UniProtKB:P50402}. Nucleus outer membrane. Note=Colocalized with BANF1 at the central region of the assembling nuclear rim, near spindle-attachment sites. The accumulation of different intermediates of prelamin-A/C (non-farnesylated or carboxymethylated farnesylated prelamin-A/C) in fibroblasts modify its localization in the nucleus (By similarity). {ECO:0000250}.;…	5	5	5	38.6	38.6	38.6	18.211	0	12.342	153910000	8	NaN	22.6627	NaN	22.7662	23.3189	23.4203	NaN	22.6502	22.9738
O09061	O09061	Proteasome subunit beta type-1	Psmb1	3	3	2		0.0720429		1.99139	1.88847	0.102926	SUBCELLULAR LOCATION: Cytoplasm {ECO:0000250|UniProtKB:P20618}. Nucleus {ECO:0000250|UniProtKB:P20618}.	5	5	5	26.7	26.7	26.7	26.372	0	29.113	1232500000	39	25.9925	25.965	26.1685	26.0339	26.1158	25.6675	NaN	25.106	25.1871
Q9CQM8;O09167	Q9CQM8;O09167	60S ribosomal protein L21	Rpl21	1	3	2		0.086394		-1.70804	0.18226	-1.8903	SUBCELLULAR LOCATION: Cytoplasm, cytosol {ECO:0000250|UniProtKB:P46778}. Cytoplasm {ECO:0000250|UniProtKB:P46778}. Endoplasmic reticulum {ECO:0000250|UniProtKB:P49666}. Note=Detected on cytosolic polysomes (By similarity). Detected in ribosomes that are associated with the rough endoplasmic reticulum (By similarity). {ECO:0000250|UniProtKB:P46778, ECO:0000250|UniProtKB:P49666}.	3	3	3	21.2	21.2	21.2	18.579	0	23.643	202010000	8	NaN	NaN	22.9887	23.3683	23.2326	22.7195	NaN	23.3104	23.7731
O35593	O35593	26S proteasome non-ATPase regulatory subunit 14	Psmd14	3	3	2		0.0577831		1.80056	1.09746	0.703095		7	7	7	23.5	23.5	23.5	34.577	0	16.849	386520000	14	24.5526	25.0768	24.8495	23.6047	24.6404	24.1246	NaN	23.7269	23.8098
Q8C2Q7;O35737	Q8C2Q7;O35737	Heterogeneous nuclear ribonucleoprotein H;Heterogeneous nuclear ribonucleoprotein H, N-terminally processed	Hnrnph1	3	3	3		0.415064		0.206778	0.0787837	0.127995	SUBCELLULAR LOCATION: Nucleus, nucleoplasm {ECO:0000250}.	15	15	8	43	43	25.4	51.217	0	210.28	6441700000	122	28.3953	27.8774	28.552	28.242	28.2397	27.959	28.0835	28.1045	28.0163
O54962	O54962	Barrier-to-autointegration factor;Barrier-to-autointegration factor, N-terminally processed	Banf1	1	3	2		0.0823046		-0.497712	1.19378	-1.69149	SUBCELLULAR LOCATION: [Barrier-to-autointegration factor, N-terminally processed]: Nucleus {ECO:0000250|UniProtKB:O75531}. Cytoplasm {ECO:0000250|UniProtKB:O75531}. Chromosome {ECO:0000250|UniProtKB:O75531}. Nucleus envelope {ECO:0000250|UniProtKB:O75531}. Note=Significantly enriched at the nuclear inner membrane, diffusely throughout the nucleus during interphase and concentrated at the chromoso…	4	4	4	37.1	37.1	37.1	10.102	0	44.096	202790000	16	NaN	22.7887	NaN	22.5309	23.9262	23.8303	NaN	22.8897	22.7035
O55142	O55142	60S ribosomal protein L35a	Rpl35a	3	3	3		0.239937		-0.639673	-0.967637	0.327964		4	4	4	31.8	31.8	31.8	12.554	0	7.5106	173540000	7	22.8429	22.1322	22.7005	22.601	21.9566	22.1342	24.5823	22.9389	22.0735
O70194	O70194	Eukaryotic translation initiation factor 3 subunit D	Eif3d	3	3	3		0.0980286		0.612494	0.400241	0.212253	SUBCELLULAR LOCATION: Cytoplasm {ECO:0000255|HAMAP-Rule:MF_03003}.	11	11	11	33.2	33.2	33.2	63.988	0	56.995	1068100000	30	25.7532	25.4066	26.386	25.6491	25.8261	25.4337	25.4277	25.3702	24.9103
O70400;S4R1V0	O70400;S4R1V0	PDZ and LIM domain protein 1	Pdlim1	3	3	2		0.442507		0.36482	0.551081	-0.186261	SUBCELLULAR LOCATION: Cytoplasm, cytoskeleton {ECO:0000269|PubMed:11596114}. Cytoplasm, myofibril, sarcomere, Z line {ECO:0000250|UniProtKB:O00151}. Note=Associates with the actin stress fibers (PubMed:11596114).	5	5	5	28.4	28.4	28.4	35.774	0	17.545	288720000	7	23.5247	23.2074	23.6227	23.7701	23.5683	23.5752	NaN	23.9771	23.3773
O70433	O70433	Four and a half LIM domains protein 2	Fhl2	3	3	2		0.0507296		0.250573	0.440578	-0.190005	SUBCELLULAR LOCATION: Cytoplasm {ECO:0000250|UniProtKB:Q14192}. Nucleus {ECO:0000269|PubMed:20013826}. Cytoplasm, myofibril, sarcomere, Z line {ECO:0000269|PubMed:22851699}.	6	6	6	27.6	27.6	27.6	32.072	0	10.644	88493000	7	21.8109	22.2239	21.7884	22.1011	22.3605	21.9315	NaN	21.7182	21.6268
O70503	O70503	Very-long-chain 3-oxoacyl-CoA reductase	Hsd17b12	2	1	0		0.112957		1.87209	1.31146	0.560629	Multi-pass membrane protein {ECO:0000250|UniProtKB:Q53GQ0}.;SUBCELLULAR LOCATION: Endoplasmic reticulum membrane {ECO:0000250|UniProtKB:Q53GQ0}	2	2	2	8	8	8	34.741	0	4.4148	37391000	4	NaN	21.6113	21.7989	NaN	21.8456	NaN	NaN	NaN	NaN
O88342	O88342	WD repeat-containing protein 1	Wdr1	3	1	2		0.153089		0.225805	-0.857619	1.08342	SUBCELLULAR LOCATION: Cytoplasm, cytoskeleton {ECO:0000250|UniProtKB:Q5RKI0}. Cell projection, podosome {ECO:0000250|UniProtKB:O75083}.	3	3	3	10.7	10.7	10.7	66.406	0	8.3045	155800000	3	22.9186	22.548	22.5754	NaN	NaN	22.5831	NaN	23.3897	22.5318
O89050;F6UW85	O89050	Muskelin	Mkln1	3	3	2		0.0507003		0.978491	0.586618	0.391873	SUBCELLULAR LOCATION: Cytoplasm {ECO:0000269|PubMed:9724633}. Cytoplasm, cytosol {ECO:0000269|PubMed:18710924}. Nucleus, nucleoplasm {ECO:0000269|PubMed:18710924}. Cell projection, ruffle {ECO:0000269|PubMed:9724633}. Cytoplasm, cell cortex {ECO:0000269|PubMed:9724633}. Cell junction, synapse {ECO:0000269|PubMed:21482357}. Cell junction, synapse, postsynapse {ECO:0000269|PubMed:21482357}. Note=Co…	6	6	6	12.4	12.4	12.4	84.877	0	13.661	200080000	12	23.9977	23.8622	23.3037	22.8778	23.9125	23.1978	NaN	22.46	22.6218
Q8BG13;O89086;S4R2M6	Q8BG13;O89086	RNA-binding protein 3	Rbm3	3	3	2		0.497924		0.482793	0.776996	-0.294203	SUBCELLULAR LOCATION: Nucleus {ECO:0000250}. Cytoplasm {ECO:0000250}. Cell projection, dendrite {ECO:0000250}. Note=Localizes in mRNA granules in dentrites. {ECO:0000250}.	3	3	3	27.3	27.3	27.3	16.761	0	18.236	432270000	12	23.8062	23.9913	23.949	24.294	24.4853	23.8497	NaN	24.2034	24.5249
P05213;A0A0A0MQA5;P68368	P05213;A0A0A0MQA5;P68368	Tubulin alpha-1B chain;Tubulin alpha-4A chain	Tuba1b;Tuba4a	3	3	3		0.30915		0.462694	0.369202	0.0934919	SUBCELLULAR LOCATION: Cytoplasm, cytoskeleton.	20	20	1	61.4	61.4	2.9	50.151	0	300.13	7463200000	134	28.6713	28.2672	28.9119	28.7726	28.6857	28.1117	28.734	28.1937	27.5347
P07356;B0V2N7;B0V2N5;B0V2N8	P07356;B0V2N7;B0V2N5;B0V2N8	Annexin A2;Annexin	Anxa2	3	3	3		0.887244		0.207289	0.030604	0.176685	SUBCELLULAR LOCATION: Secreted, extracellular space, extracellular matrix, basement membrane. Melanosome {ECO:0000250}. Note=In the lamina beneath the plasma membrane.	14	14	14	39.5	39.5	39.5	38.676	0	86.407	1396700000	68	26.1371	25.7595	26.4602	25.3489	26.7308	25.747	26.903	25.7332	25.0987
P07724	P07724	Serum albumin	Alb	3	3	2		0.1031		0.809474	0.843306	-0.0338319	SUBCELLULAR LOCATION: Secreted.	4	4	4	7.1	7.1	7.1	68.692	0	9.5652	139790000	8	22.616	22.8929	23.5072	23.1717	23.3667	22.5793	NaN	21.4911	22.1465
P07901;B7ZC50;A2A6A2;B7ZC49	P07901	Heat shock protein HSP 90-alpha	Hsp90aa1	3	3	3		0.5095		0.291005	-0.0591685	0.350173	SUBCELLULAR LOCATION: Nucleus {ECO:0000269|PubMed:22431752}. Cytoplasm {ECO:0000269|PubMed:11751894, ECO:0000269|PubMed:22431752, ECO:0000269|PubMed:27496612, ECO:0000269|PubMed:27686098}. Melanosome {ECO:0000250|UniProtKB:P07900}. Cell membrane {ECO:0000250|UniProtKB:P07900}.	21	12	12	32.2	18.7	18.7	84.787	0	70.471	1011100000	50	25.6756	25.4402	25.9368	24.8318	25.9707	25.1996	25.8615	25.4512	24.8668
P08113;F7C312	P08113;F7C312	Endoplasmin	Hsp90b1	3	3	3		0.58398		0.470762	0.348814	0.121948	SUBCELLULAR LOCATION: Endoplasmic reticulum lumen {ECO:0000269|PubMed:20865800}. Sarcoplasmic reticulum lumen {ECO:0000250|UniProtKB:P41148}. Melanosome {ECO:0000250|UniProtKB:P14625}.	15	14	14	23.6	22.1	22.1	92.475	0	66.792	653730000	43	24.9379	24.7834	25.6239	24.7491	25.6334	24.5968	25.6858	24.4219	23.8251
P08228	P08228	Superoxide dismutase [Cu-Zn]	Sod1	3	2	2		0.474275		0.885808	0.587261	0.298548	SUBCELLULAR LOCATION: Cytoplasm. Nucleus {ECO:0000250}.	3	3	3	24	24	24	15.942	0	7.9545	74026000	6	21.8198	21.7186	22.1695	NaN	23.4561	21.4085	NaN	21.5562	20.6696
P08752;B2RSH2;A2A610;A2AE31;A2AE32;Z4YKV1;Q66L47;P20612;Q3V3I2;P50149;P18872;Q8CGK7;P63094;Q6R0H7	P08752;B2RSH2	Guanine nucleotide-binding protein G(i) subunit alpha-2;Guanine nucleotide-binding protein G(i) subunit alpha-1	Gnai2;Gnai1	3	3	2		0.113087		0.836482	0.790236	0.0462462	Cytoplasmic side {ECO:0000250|UniProtKB:P10824}. Cytoplasm, cytoskeleton, microtubule organizing center, centrosome {ECO:0000250|UniProtKB:P10824}. Cytoplasm, cell cortex {ECO:0000250|UniProtKB:P63096}. Membrane {ECO:0000250|UniProtKB:P10824};Lipid-anchor {ECO:0000250|UniProtKB:P04899}. Note=Localizes in the centrosomes of interphase and mitotic cells. Detected at the cleavage furrow and/or the m…	4	4	2	13.8	13.8	8.2	40.489	0	18.135	248950000	14	23.3793	23.7723	23.8768	24.0408	23.3531	23.4957	NaN	23.6731	22.8862
P09103;E9Q8G8	P09103	Protein disulfide-isomerase	P4hb	3	3	3		0.85621		0.108662	0.140311	-0.0316486	Peripheral membrane protein {ECO:0000305}. Note=Highly abundant. In some cell types, seems to be also secreted or associated with the plasma membrane, where it undergoes constant shedding and replacement from intracellular sources. Localizes near CD4-enriched regions on lymphoid cell surfaces. Colocalizes with MTTP in the endoplasmic reticulum. {ECO:0000250|UniProtKB:P07237}.;SUBCELLULAR LOCATION…	9	9	9	22.2	22.2	22.2	57.058	0	54.513	574900000	34	24.6652	24.8497	24.9804	24.2775	25.4514	24.8615	25.1194	24.4526	24.5974
P09405;A0A087WRM5	P09405	Nucleolin	Ncl	3	3	3		0.340216		0.189327	-0.0572694	0.246596	SUBCELLULAR LOCATION: Nucleus, nucleolus. Cytoplasm {ECO:0000250}. Note=Localized in cytoplasmic mRNP granules containing untranslated mRNAs. {ECO:0000250}.	16	16	16	26.3	26.3	26.3	76.722	0	87.238	3237600000	98	27.016	27.0685	27.3319	26.6749	27.0693	26.9324	26.5594	27.1908	27.0981
P09411;P09041;S4R2M7	P09411;P09041	Phosphoglycerate kinase 1;Phosphoglycerate kinase 2	Pgk1;Pgk2	3	3	2		0.374275		1.0772	1.15247	-0.075264	SUBCELLULAR LOCATION: Cytoplasm {ECO:0000250}.	4	4	4	14.6	14.6	14.6	44.55	0	12.159	120280000	7	22.6686	22.5169	23.0174	22.6883	23.2504	22.4901	23.5403	22.2347	NaN
P10107	P10107	Annexin A1	Anxa1	3	3	2		0.0577057		0.899858	0.97846	-0.0786012	Extracellular side {ECO:0000250|UniProtKB:P04083}. Secreted, extracellular exosome {ECO:0000269|PubMed:25664854}. Cytoplasmic vesicle, secretory vesicle lumen {ECO:0000269|PubMed:25664854}. Cell projection, phagocytic cup {ECO:0000269|PubMed:21245195}. Note=Colocalizes with actin fibers at phagocytic cups (PubMed:21245195). Secreted, at least in part via exosomes and other secretory vesicles. Det…	6	6	6	24.6	24.6	24.6	38.734	0	41.362	381750000	23	24.4466	23.87	24.5923	24.3781	24.9022	23.8644	NaN	23.9396	23.4264
Q8CBB6;Q8CGP2;Q8CGP1;Q6ZWY9;Q64525;Q64478;Q64475;P10854;P10853;G3X9D5;P70696	Q8CBB6;Q8CGP2;Q8CGP1;Q6ZWY9;Q64525;Q64478;Q64475;P10854;P10853;G3X9D5;P70696	Histone H2B;Histone H2B type 1-P;Histone H2B type 1-K;Histone H2B type 1-C/E/G;Histone H2B type 2-B;Histone H2B type 1-H;Histone H2B type 1-B;Histone H2B type 1-M;Histone H2B type 1-F/J/L;Histone H2B type 1-A	Hist1h2br;Hist1h2bp;Hist1h2bk;Hist1h2bc;Hist2h2bb;Hist1h2bh;Hist1h2bb;Hist1h2bm;Hist1h2bf;Hist1h2ba	3	3	3		0.464768		-0.953458	0.150165	-1.10362	SUBCELLULAR LOCATION: Chromosome {ECO:0000256|SAAS:SAAS01176634}. Nucleus {ECO:0000256|RuleBase:RU000451, ECO:0000256|SAAS:SAAS01185060}.;SUBCELLULAR LOCATION: Nucleus {ECO:0000269|PubMed:23884607}. Chromosome {ECO:0000269|PubMed:23884607}.;SUBCELLULAR LOCATION: Nucleus. Chromosome.	6	6	3	37.3	37.3	12.7	14.888	0	33.971	1156300000	37	25.179	25.2768	24.3251	25.1734	26.5482	26.3701	28.417	24.9952	24.2291
P11352	P11352	Glutathione peroxidase 1	Gpx1	3	3	2		0.058887		1.19286	1.04532	0.147533	SUBCELLULAR LOCATION: Cytoplasm.	4	4	4	28.4	28.4	28.4	22.329	0	13.795	158620000	15	23.3612	22.8831	23.5686	23.2657	23.449	22.6556	NaN	22.7963	22.3361
P11499;E9Q3D6;E9PX27;E9Q0C3;D3Z1R1	P11499	Heat shock protein HSP 90-beta	Hsp90ab1	3	3	3		0.308941		0.53799	0.233344	0.304646	SUBCELLULAR LOCATION: Cytoplasm {ECO:0000269|PubMed:27496612, ECO:0000269|PubMed:27686098}. Melanosome {ECO:0000250|UniProtKB:P08238}. Nucleus {ECO:0000250|UniProtKB:P08238}. Secreted {ECO:0000250|UniProtKB:P08238}. Cell membrane {ECO:0000250|UniProtKB:P08238}. Note=Translocates with BIRC2 from the nucleus to the cytoplasm during differentiation. Secreted when associated with TGFB1 processed form…	24	24	14	41.3	41.3	26	83.28	0	172.1	4977200000	151	28.085	27.7776	28.3356	27.2505	28.4533	27.5804	28.0525	27.5023	27.0294
P14069	P14069	Protein S100-A6	S100a6	3	3	3		0.806528		-0.0978285	-0.457882	0.360053	Cytoplasmic side {ECO:0000250}.;Peripheral membrane protein {ECO:0000250};SUBCELLULAR LOCATION: Nucleus envelope {ECO:0000250}. Cytoplasm {ECO:0000250}. Cell membrane {ECO:0000250}	4	4	4	64	64	64	10.051	0	40.51	1284900000	31	26.1084	26.7753	26.4548	25.3311	26.826	26.1012	28.5867	25.6134	25.432
P14131	P14131	40S ribosomal protein S16	Rps16	3	3	3		0.768915		-0.272271	-0.0436872	-0.228584		9	9	9	58.9	58.9	58.9	16.445	0	37.647	1923800000	39	25.4314	25.965	25.8678	25.7326	26.3755	25.8418	24.9231	26.4864	26.6716
P14206	P14206	40S ribosomal protein SA	Rpsa	3	3	3		0.115736		0.117905	-0.303881	0.421786	SUBCELLULAR LOCATION: Cell membrane. Cytoplasm. Nucleus. Note=67LR is found at the surface of the plasma membrane, with its C-terminal laminin-binding domain accessible to extracellular ligands. 37LRP is found at the cell surface, in the cytoplasm and in the nucleus. Colocalizes with PPP1R16B in the cell membrane (By similarity). 37LRP shuttles to the nucleus upon midkine (MDK) binding. {ECO:0000…	5	5	5	24.4	24.4	24.4	32.838	0	39.089	725290000	26	25.1884	24.9859	25.2566	24.4449	25.1438	24.5768	25.2268	25.0548	24.7957
P14211	P14211	Calreticulin	Calr	3	2	3		0.362586		-0.620468	-1.19509	0.574621	SUBCELLULAR LOCATION: Endoplasmic reticulum lumen {ECO:0000255|PROSITE-ProRule:PRU10138, ECO:0000269|PubMed:8418194}. Cytoplasmic granule {ECO:0000269|PubMed:8418194}. Sarcoplasmic reticulum lumen {ECO:0000250|UniProtKB:P28491}. Note=Associated with the lytic granules in the cytolytic T-lymphocytes.	7	7	7	23.3	23.3	23.3	47.994	0	16.977	192630000	12	22.5554	23.1404	22.9767	NaN	23.5382	23.1014	24.6428	23.3069	22.5841
P14873	P14873	Microtubule-associated protein 1B;MAP1B heavy chain;MAP1 light chain LC1	Map1b	3	3	2		0.0755778		0.881891	0.823015	0.058876	SUBCELLULAR LOCATION: [MAP1 light chain LC1]: Cytoplasm {ECO:0000269|PubMed:21288476}.;SUBCELLULAR LOCATION: Cytoplasm, cytoskeleton {ECO:0000305|PubMed:21984824}. Cytoplasm {ECO:0000250}. Cell junction, synapse {ECO:0000269|PubMed:21984824}. Cell projection, dendritic spine {ECO:0000269|PubMed:21984824}. Note=Colocalizes with DAPK1 in the microtubules and cortical actin fibers. {ECO:0000250}.	4	4	4	2.7	2.7	2.7	270.25	0	17.38	256670000	13	23.772	23.4618	24.0416	23.57	24.1517	23.377	NaN	23.2094	23.351
P15864	P15864	Histone H1.2	Hist1h1c	1	1	2		0.175087		-1.64116	-2.44483	0.80367	SUBCELLULAR LOCATION: Nucleus. Chromosome. Note=Mainly localizes in euchromatin. {ECO:0000250}.	7	2	2	26.9	10.8	10.8	21.266	0	5.6445	223460000	9	NaN	23.8354	NaN	NaN	23.6063	NaN	NaN	23.2047	23.6241
P17095	P17095	High mobility group protein HMG-I/HMG-Y	Hmga1	3	3	2		0.291165		1.03749	1.19772	-0.160235	SUBCELLULAR LOCATION: Nucleus. Chromosome.	3	3	3	37.4	37.4	37.4	11.614	0	11.565	146820000	11	22.4159	23.3797	22.1345	21.9951	23.4126	23.0031	22.7451	22.4673	NaN
P17182;Q6PHC1;B0QZL1;B1ARR7;D3Z2S4;P21550;P17183;B1ARR6;D3YVD3;Q5SX59;D3Z6E4;Q5SX61;Q5SX60;J3QPZ9	P17182;Q6PHC1	Alpha-enolase	Eno1	3	3	3		0.636905		-0.3053	-0.826505	0.521205	SUBCELLULAR LOCATION: Cytoplasm {ECO:0000250}. Cell membrane {ECO:0000250}. Note=Can translocate to the plasma membrane in either the homodimeric (alpha/alpha) or heterodimeric (alpha/gamma) form (By similarity). ENO1 is localized to the M-band. {ECO:0000250, ECO:0000269|PubMed:11229603}.;SUBCELLULAR LOCATION: Cytoplasm {ECO:0000250}. Cell membrane {ECO:0000250}. Note=Can translocate to the plasm…	16	16	16	45.6	45.6	45.6	47.14	0	100.93	1085600000	54	26.1549	24.9725	26.2943	25.1613	26.1459	24.5509	28.2981	25.5511	24.4885
P17427	P17427	AP-2 complex subunit alpha-2	Ap2a2	0	1	2		0.0676831		-1.02502	-1.69178	0.666757	Cytoplasmic side {ECO:0000305}. Membrane, coated pit {ECO:0000269|PubMed:17035303};Cytoplasmic side {ECO:0000305}. Note=AP-2 appears to be excluded from internalizing CCVs and to disengage from sites of endocytosis seconds before internalization of the nascent CCV. {ECO:0000269|PubMed:17035303}.;Peripheral membrane protein {ECO:0000305};SUBCELLULAR LOCATION: Cell membrane {ECO:0000269|PubMed:1453…	5	5	4	5.5	5.5	4.6	104.02	0	18.659	86189000	8	NaN	NaN	NaN	NaN	NaN	21.9487	NaN	22.3086	22.7404
P17742;F8VPN3;V9GXC1;V9GX31	P17742;F8VPN3	Peptidyl-prolyl cis-trans isomerase A;Peptidyl-prolyl cis-trans isomerase A, N-terminally processed;Peptidyl-prolyl cis-trans isomerase	Ppia;Gm5160	3	3	3		0.972024		0.122529	-0.0176907	0.14022	SUBCELLULAR LOCATION: Cytoplasm. Secreted {ECO:0000250}. Note=Secretion occurs in response to oxidative stress in vascular smooth muscle through a vesicular secretory pathway that involves actin remodeling and myosin II activation, and mediates ERK1/2 activation. {ECO:0000250}.	5	5	5	30.5	30.5	30.5	17.971	0	17.524	450200000	17	24.5102	24.0431	24.7908	24.0781	25.197	23.6483	25.9008	24.1861	22.8897
P17751;H7BXC3	P17751;H7BXC3	Triosephosphate isomerase	Tpi1	3	3	3		0.191811		0.813204	0.770933	0.0422707	SUBCELLULAR LOCATION: Cytoplasm {ECO:0000255|PROSITE-ProRule:PRU10127}.	9	9	9	37.8	37.8	37.8	32.191	0	48.504	902490000	54	25.8598	25.6604	25.3883	25.3402	25.9604	25.481	26.0592	24.3716	24.038
Q61696;P17879	Q61696;P17879	Heat shock 70 kDa protein 1A;Heat shock 70 kDa protein 1B	Hspa1a;Hspa1b	0	0	2		0.20445		-1.53048	-1.77253	0	SUBCELLULAR LOCATION: Cytoplasm {ECO:0000250|UniProtKB:P0DMV8}. Nucleus {ECO:0000250|UniProtKB:P0DMV8}. Cytoplasm, cytoskeleton, microtubule organizing center, centrosome {ECO:0000250|UniProtKB:P0DMV8}. Note=Localized in cytoplasmic mRNP granules containing untranslated mRNAs. {ECO:0000250|UniProtKB:P0DMV8}.;SUBCELLULAR LOCATION: Cytoplasm {ECO:0000250|UniProtKB:P0DMV9}. Cytoplasm, cytoskeleton, …	7	3	2	15.9	7.3	4.8	70.078	0	9.2735	53662000	3	NaN	NaN	NaN	NaN	NaN	NaN	24.6828	NaN	21.7092
P18760;F8WGL3	P18760;F8WGL3	Cofilin-1	Cfl1	3	3	3		0.715111		0.0474644	0.156488	-0.109024	Cytoplasmic side {ECO:0000250|UniProtKB:P10668}. Cell projection, lamellipodium {ECO:0000269|PubMed:25107909}. Note=Colocalizes with the actin cytoskeleton in membrane ruffles and lamellipodia. Detected at the cleavage furrow and contractile ring during cytokinesis. Almost completely in nucleus in cells exposed to heat shock (By similarity). {ECO:0000250|UniProtKB:P10668}.;Cytoplasmic side {ECO:0…	9	9	7	55.4	55.4	44.6	18.559	0	99.383	2223100000	46	26.4044	26.4122	26.9022	26.6569	27.0747	26.3143	26.6641	26.5522	26.3601
P19253;S4R281;E9Q5A0	P19253;S4R281;E9Q5A0	60S ribosomal protein L13a	Rpl13a	3	3	2		0.646039		0.115622	0.434998	-0.319377		4	4	4	22.2	22.2	22.2	23.464	0	17.397	325920000	16	23.2568	23.2065	23.3905	23.7937	23.554	23.4641	NaN	23.539	24.1607
P20029	P20029	78 kDa glucose-regulated protein	Hspa5	3	3	3		0.0978756		0.440278	0.449181	-0.00890287	SUBCELLULAR LOCATION: Endoplasmic reticulum lumen {ECO:0000255|PROSITE-ProRule:PRU10138, ECO:0000269|PubMed:21992152}. Cytoplasm {ECO:0000269|PubMed:21992152}.	20	18	18	35.6	31.5	31.5	72.421	0	131.66	2925600000	109	27.1709	26.9154	27.6043	27.3531	27.3231	27.041	27.0749	26.8385	26.4564
P23116	P23116	Eukaryotic translation initiation factor 3 subunit A	Eif3a	3	3	3		0.145083		0.165162	0.445608	-0.280446	SUBCELLULAR LOCATION: Cytoplasm {ECO:0000255|HAMAP-Rule:MF_03000}. Cytoplasm, cytoskeleton, microtubule organizing center, centrosome {ECO:0000269|PubMed:9372446}. Nucleus {ECO:0000269|PubMed:9372446}. Note=Centrosomin-A is found in the centrosome. Centrosomin-B is found in the nucleus.	11	11	11	8.5	8.5	8.5	161.93	0	33.144	224590000	19	23.2183	23.1758	23.0025	23.0043	23.8345	23.3991	23.2288	22.6943	22.9779
P24547;E0CXK0;E0CYE2;F7DEU6;P50096	P24547;E0CXK0;E0CYE2;F7DEU6;P50096	Inosine-5-monophosphate dehydrogenase 2;Inosine-5-monophosphate dehydrogenase;Inosine-5-monophosphate dehydrogenase 1	Impdh2;Impdh1	2	2	1		0.247407		0.945028	0.175678	0.769349	SUBCELLULAR LOCATION: Cytoplasm {ECO:0000255|HAMAP-Rule:MF_03156}. Nucleus {ECO:0000255|HAMAP-Rule:MF_03156}.;SUBCELLULAR LOCATION: Cytoplasm {ECO:0000256|HAMAP-Rule:MF_03156}. Nucleus {ECO:0000256|HAMAP-Rule:MF_03156}.	2	2	2	3.9	3.9	3.9	55.814	0	5.4475	28413000	6	NaN	21.4351	21.1285	NaN	21.3079	21.0601	21.6064	NaN	NaN
P26041;P26043;Q7TSG6;P26040	P26041	Moesin	Msn	3	3	3		0.640437		0.320982	-0.0202643	0.341246	Cytoplasmic side {ECO:0000250|UniProtKB:P15311}. Cell projection {ECO:0000250|UniProtKB:P15311}. Cell projection, microvillus membrane {ECO:0000250|UniProtKB:P15311};Cytoplasmic side {ECO:0000250|UniProtKB:P15311}. Cell projection, ruffle membrane {ECO:0000250|UniProtKB:P15311};Cytoplasmic side {ECO:0000250|UniProtKB:P15311}. Cytoplasm, cell cortex {ECO:0000250|UniProtKB:P15311}. Cytoplasm, cytos…	9	9	9	20.3	20.3	20.3	67.766	0	25.697	266390000	19	23.6874	23.5247	23.6515	22.4131	24.3261	23.1007	23.5651	23.4544	22.8812
P26350;A0A087WP98;A0A087WPN6;A0A087WQN2;J3QPK6	P26350	Prothymosin alpha;Prothymosin alpha, N-terminally processed;Thymosin alpha	Ptma	3	3	3		0.910787		0.332127	0.165608	0.166519	SUBCELLULAR LOCATION: Nucleus.	5	5	5	35.1	35.1	35.1	12.254	0	22.17	200690000	19	23.2004	23.8003	23.4338	21.8283	24.8738	23.2328	24.5942	22.9806	21.8632
P26443;F7CFA5	P26443;F7CFA5	Glutamate dehydrogenase 1, mitochondrial	Glud1	3	3	2		0.563191		0.298473	0.430269	-0.131795	SUBCELLULAR LOCATION: Mitochondrion matrix.	2	2	2	4.8	4.8	4.8	61.336	0	5.2629	57787000	6	21.6993	21.3185	21.578	21.0094	22.3148	21.6669	NaN	21.5842	20.3378
P27048;P63163	P27048;P63163	Small nuclear ribonucleoprotein-associated protein B;Small nuclear ribonucleoprotein-associated protein N	Snrpb;Snrpn	3	3	3		0.0578333		1.65497	1.33979	0.31518	SUBCELLULAR LOCATION: Cytoplasm, cytosol {ECO:0000250|UniProtKB:P14678}. Nucleus {ECO:0000269|PubMed:19470752}. Note=SMN-mediated assembly into core snRNPs occurs in the cytosol before SMN-mediated transport to the nucleus to be included in spliceosomes. {ECO:0000250|UniProtKB:P14678}.;SUBCELLULAR LOCATION: Nucleus.	7	7	7	22.9	22.9	22.9	23.656	0	40.49	5062600000	75	28.1829	27.9071	27.98	27.8464	27.8451	27.4328	24.8315	26.933	27.3405
P27773;F6Q404	P27773	Protein disulfide-isomerase A3	Pdia3	2	1	3		0.206236		-0.634799	-2.21318	1.57838	SUBCELLULAR LOCATION: Endoplasmic reticulum {ECO:0000250|UniProtKB:P30101}. Endoplasmic reticulum lumen {ECO:0000250}. Melanosome {ECO:0000250|UniProtKB:P30101}.	6	6	6	15.4	15.4	15.4	56.678	0	17.228	135690000	9	22.8802	NaN	23.0418	NaN	22.8111	NaN	24.187	22.1555	21.5877
Q3UZG4;P31230	Q3UZG4;P31230	Aminoacyl tRNA synthase complex-interacting multifunctional protein 1;Endothelial monocyte-activating polypeptide 2	Aimp1	2	2	0		0.141996		1.6981	1.91873	-0.220638	SUBCELLULAR LOCATION: Nucleus {ECO:0000250|UniProtKB:Q12904}. Cytoplasm, cytosol {ECO:0000250|UniProtKB:Q12904}. Secreted {ECO:0000269|PubMed:17001013, ECO:0000269|PubMed:9770485}. Endoplasmic reticulum {ECO:0000269|PubMed:17525271}. Golgi apparatus {ECO:0000269|PubMed:17525271}. Note=Enriched in secretory vesicles of pancreatic alpha cells and secreted from the pancreas in response to low glucos…	2	2	2	14.1	14.1	14.1	35.166	0.0023781	3.2838	106780000	4	NaN	22.4435	23.1302	22.7208	22.7232	NaN	NaN	NaN	NaN
P35700;B1AXW5;B1AXW6;B1AXW4	P35700;B1AXW5;B1AXW6;B1AXW4	Peroxiredoxin-1	Prdx1	3	3	3		0.583604		-0.372504	-0.660824	0.288321	SUBCELLULAR LOCATION: Cytoplasm {ECO:0000250|UniProtKB:Q06830}.	7	7	7	39.2	39.2	39.2	22.176	0	19.951	534630000	29	24.3047	24.101	24.917	23.8798	24.7189	23.859	26.5075	23.8245	24.1082
P35979;F8VQK7	P35979	60S ribosomal protein L12	Rpl12	3	3	3		0.145612		-0.854041	-1.05021	0.196172		5	5	5	43	43	43	17.804	0	83.263	670660000	18	23.9887	23.467	25.175	24.4585	23.8536	23.7301	24.1338	25.6588	25.4002
P35980;G3UZK4;G3UZJ6;G3UYV6;G3UX28	P35980;G3UZK4;G3UZJ6	60S ribosomal protein L18	Rpl18	3	3	3		0.0728342		-1.47979	-1.43702	-0.0427723	SUBCELLULAR LOCATION: Cytoplasm, cytosol {ECO:0000250|UniProtKB:Q07020}. Cytoplasm {ECO:0000250|UniProtKB:Q07020}. Rough endoplasmic reticulum {ECO:0000250|UniProtKB:Q95342}. Note=Detected on cytosolic polysomes (By similarity). Detected in ribosomes that are associated with the rough endoplasmic reticulum (By similarity). {ECO:0000250|UniProtKB:Q07020, ECO:0000250|UniProtKB:Q95342}.	7	7	7	41	41	41	21.644	0	41.859	824950000	23	23.845	24.0349	23.5258	23.9318	23.9537	23.6484	26.9093	24.3692	24.5665
P40142	P40142	Transketolase	Tkt	1	0	2		0.435647		-1.07623	-1.78317	0.706942		6	6	6	12.8	12.8	12.8	67.63	0	11.885	169520000	6	NaN	NaN	24.1017	NaN	NaN	NaN	25.4026	22.9336	NaN
P41105;F6Z0X0	P41105	60S ribosomal protein L28	Rpl28	3	3	3		0.387144		-0.618669	-0.379679	-0.23899		6	6	6	38	38	38	15.733	0	16.015	236680000	21	22.3314	23.5628	22.3315	22.0777	23.3924	23.4725	23.7598	23.0126	23.3092
P42669	P42669	Transcriptional activator protein Pur-alpha	Pura	1	2	2		0.0999906		-1.80499	-1.14082	-0.664169	SUBCELLULAR LOCATION: Nucleus.	4	3	3	23.7	21.5	21.5	34.883	0	22.813	181500000	5	NaN	21.935	NaN	22.952	NaN	22.3493	NaN	22.9568	24.0965
P43274;I7HFT9;Q07133	P43274	Histone H1.4	Hist1h1e	2	1	2		0.158929		0.0752163	-2.36412	2.43934	SUBCELLULAR LOCATION: Chromosome {ECO:0000256|SAAS:SAAS00569684}. Nucleus {ECO:0000256|RuleBase:RU003894, ECO:0000256|SAAS:SAAS00569685}.;SUBCELLULAR LOCATION: Nucleus {ECO:0000305}. Chromosome {ECO:0000305}.;SUBCELLULAR LOCATION: Nucleus. Chromosome. Note=Mainly localizes in heterochromatin. Dysplays a punctuate staining pattern in the nucleus. {ECO:0000250}.	6	2	2	25.6	12.8	12.8	21.977	0	10.544	597560000	15	NaN	24.8248	24.7606	NaN	NaN	22.4483	NaN	24.8323	25.1618
P43276	P43276	Histone H1.5	Hist1h1b	3	3	3		0.35654		-0.412144	-0.304482	-0.107662	SUBCELLULAR LOCATION: Nucleus. Chromosome. Note=Mainly localizes in heterochromatin. {ECO:0000250}.	5	4	4	24.7	21.5	21.5	22.576	0	14.437	679280000	14	24.6712	24.7461	24.5469	24.7213	24.7511	24.8148	25.7852	24.3409	25.0746
P43277	P43277	Histone H1.3	Hist1h1d	3	3	3		0.0677355		-0.694233	-0.69248	-0.00175285	SUBCELLULAR LOCATION: Nucleus. Chromosome. Note=Mainly localizes in euchromatin. {ECO:0000250}.	7	7	1	25.8	25.8	7.2	22.099	0	22.893	1929100000	34	25.9423	26.0457	26.0791	25.9678	26.0731	26.0314	27.4782	26.2792	26.3924
P47738;D3YYF3;Q62148	P47738;D3YYF3	Aldehyde dehydrogenase, mitochondrial	Aldh2	2	1	0		0.363041		1.09645	0.231483	0.864969	SUBCELLULAR LOCATION: Cytoplasm.;SUBCELLULAR LOCATION: Mitochondrion matrix.	4	4	4	9.2	9.2	9.2	56.537	0	6.8403	149270000	4	NaN	21.992	22.2742	NaN	21.6406	NaN	NaN	NaN	NaN
P47754;D6RCW7	P47754;D6RCW7	F-actin-capping protein subunit alpha-2	Capza2	3	3	3		0.782813		-0.0996494	0.106311	-0.205961		14	14	12	74.1	74.1	64.7	32.967	0	205.69	3533700000	80	27.1787	26.6546	27.2373	27.8126	26.974	26.9018	26.6291	27.6118	27.1287
P47955;E9Q3T0	P47955;E9Q3T0	60S acidic ribosomal protein P1	Rplp1;Gm10073	3	3	3		0.0997346		-1.37329	-1.40497	0.0316811		2	2	2	52.6	52.6	52.6	11.475	0	33.411	1282800000	9	26.4594	24.7386	25.35	26.0939	24.9653	25.3937	28.2189	26.4652	25.9837
P47962;D3YYV8	P47962;D3YYV8	60S ribosomal protein L5	Rpl5	3	3	3		0.0543681		-1.15047	-1.28558	0.135115	SUBCELLULAR LOCATION: Cytoplasm {ECO:0000250|UniProtKB:P46777}. Nucleus, nucleolus {ECO:0000250|UniProtKB:P46777}.	9	9	9	31.3	31.3	31.3	34.4	0	29.495	436750000	22	23.3687	23.0331	23.7769	23.1806	23.6211	22.9715	25.5963	23.7098	24.324
P48678;D3YUF7;P14733;P21619	P48678	Prelamin-A/C;Lamin-A/C	Lmna	3	3	3		0.100227		-0.884282	0.129999	-1.01428	Lipid-anchor;Nucleoplasmic side.;SUBCELLULAR LOCATION: Nucleus {ECO:0000269|PubMed:26436652}. Nucleus envelope. Nucleus lamina {ECO:0000250}. Nucleus, nucleoplasm {ECO:0000250}. Note=Farnesylation of prelamin-A/C facilitates nuclear envelope targeting and subsequent cleavage by ZMPSTE24/FACE1 to remove the farnesyl group produces mature lamin-A/C, which can then be inserted into the nuclear lamin…	28	28	28	50.1	50.1	50.1	74.237	0	115.31	1903200000	103	25.2702	26.1248	25.2961	25.679	27.1946	26.8604	27.0781	26.22	26.046
P48962	P48962	ADP/ATP translocase 1	Slc25a4	3	3	3		0.0678692		0.469147	0.296354	0.172793	Multi-pass membrane protein. Note=The complex formed with ARL2BP, ARL2 and SLC25A4 is expressed in mitochondria.;SUBCELLULAR LOCATION: Mitochondrion inner membrane	11	11	5	37.2	37.2	19.5	32.904	0	35.1	1231300000	54	25.9401	26.0208	25.8236	25.5895	25.9753	25.7014	25.8338	25.2142	25.3291
P51881;Q3V132	P51881	ADP/ATP translocase 2;ADP/ATP translocase 2, N-terminally processed	Slc25a5	3	3	3		0.065928		0.741287	0.395801	0.345486	Multi-pass membrane protein {ECO:0000250}. Cell projection, cilium, flagellum {ECO:0000250}. Note=In sperm flagellum this protein is located in the fibrous sheath, a non-mitochondrial region. {ECO:0000250}.;Multi-pass membrane protein.;SUBCELLULAR LOCATION: Mitochondrion inner membrane;SUBCELLULAR LOCATION: Mitochondrion inner membrane {ECO:0000250}	10	4	4	33.2	15.4	15.4	32.931	0	25.846	734550000	30	25.3711	24.8307	25.6522	25.2517	25.1004	24.4654	24.717	24.5376	24.3755
P52480;E9Q509;G3X925;P53657	P52480	Pyruvate kinase PKM	Pkm	3	3	3		0.872794		0.272996	-0.0111128	0.284109	SUBCELLULAR LOCATION: Cytoplasm {ECO:0000250|UniProtKB:P14618}. Nucleus {ECO:0000250|UniProtKB:P14618}. Note=Translocates to the nucleus in response to different apoptotic stimuli. Nuclear translocation is sufficient to induce cell death that is caspase independent, isoform-specific and independent of its enzymatic activity. {ECO:0000250|UniProtKB:P14618}.	16	16	16	37.5	37.5	37.5	57.844	0	82.333	1439900000	69	26.4044	25.7033	26.6867	25.7892	26.5839	25.569	27.5688	25.7687	24.6379
P52927;Q6NSP9	P52927;Q6NSP9	High mobility group protein HMGI-C	Hmga2	3	3	3		0.712219		-0.13551	-0.241381	0.105871	SUBCELLULAR LOCATION: Nucleus {ECO:0000269|PubMed:14668482}.	3	3	3	48.1	48.1	48.1	11.819	0	11.792	158140000	10	23.1517	22.7215	23.0517	22.6759	22.8934	23.0381	23.9016	22.8003	22.6296
P57780;E9Q2W9;D3Z0L8;D3Z761;Q91ZE6;E9PX29	P57780;E9Q2W9	Alpha-actinin-4	Actn4	3	3	3		0.384288		-0.442942	0.000987371	-0.443929	SUBCELLULAR LOCATION: Nucleus {ECO:0000250|UniProtKB:O43707}. Cytoplasm {ECO:0000250|UniProtKB:O43707}. Cell junction {ECO:0000269|PubMed:18332111}. Cytoplasm, cytoskeleton, stress fiber {ECO:0000250|UniProtKB:O43707}. Note=Localized in cytoplasmic mRNP granules containing untranslated mRNAs. {ECO:0000250|UniProtKB:O43707}.	39	28	27	49.7	36	34.9	104.98	0	207.41	4115100000	113	26.9908	27.0555	26.7159	27.972	26.8169	27.305	26.5863	27.8939	27.6108
P57784;G5E883	P57784	U2 small nuclear ribonucleoprotein A	Snrpa1	3	3	3		0.172533		0.399841	0.193463	0.206378	SUBCELLULAR LOCATION: Nucleus {ECO:0000250|UniProtKB:P09661}.	5	5	5	28.2	28.2	28.2	28.357	0	22.137	287690000	16	23.8723	23.8292	24.1023	23.4952	24.1833	23.5062	23.745	23.5866	23.2727
P58252;G3UXK8;G3UZ34;A2AH85;O08810	P58252	Elongation factor 2	Eef2	3	3	3		0.751233		0.353799	0.0955613	0.258238	SUBCELLULAR LOCATION: Cytoplasm {ECO:0000250|UniProtKB:P13639}. Nucleus {ECO:0000250|UniProtKB:P13639}. Note=Phosphorylation by CSK promotes cleavage and SUMOylation-dependent nuclear translocation of the C-terminal cleavage product. {ECO:0000250|UniProtKB:P13639}.;SUBCELLULAR LOCATION: Nucleus {ECO:0000250|UniProtKB:Q15029}.	18	18	18	23.2	23.2	23.2	95.313	0	66.725	865230000	53	25.2623	25.1062	25.8268	24.3883	26.0661	24.9662	25.8414	25.1227	24.1699
P60335	P60335	Poly(rC)-binding protein 1	Pcbp1	3	3	3		0.274886		0.328563	0.288994	0.0395692	SUBCELLULAR LOCATION: Nucleus {ECO:0000250}.	5	2	2	20.5	9.6	9.6	37.497	0	7.9263	156610000	9	22.7965	22.8347	23.1143	22.4758	23.2187	22.9322	22.9566	22.2917	22.5114
P60843;Q8BTU6;P10630;E9Q561;D6RJ60;D6RJ11	P60843;Q8BTU6;P10630	Eukaryotic initiation factor 4A-I;Eukaryotic initiation factor 4A-II;Eukaryotic initiation factor 4A-II, N-terminally processed	Eif4a1;Eif4a2	3	3	3		0.407523		-0.38423	-0.406189	0.0219587		11	11	9	30.5	30.5	26.1	46.153	0	35.851	444050000	25	23.854	23.6883	24.6149	24.0756	24.5594	23.4563	24.8918	24.3169	24.1012
P60867	P60867	40S ribosomal protein S20	Rps20	3	3	3		0.720019		-0.139008	-0.296759	0.157751	SUBCELLULAR LOCATION: Cytoplasm {ECO:0000250}.	3	3	3	25.2	25.2	25.2	13.373	0	18.792	1160000000	19	24.9494	25.7205	25.3634	24.894	25.4211	25.2448	24.6414	25.523	26.2858
P61358;A2A4Q0	P61358	60S ribosomal protein L27	Rpl27	3	3	2		0.805267		0.404382	0.495801	-0.0914192	SUBCELLULAR LOCATION: Cytoplasm, cytosol {ECO:0000250|UniProtKB:P61353}. Cytoplasm {ECO:0000250|UniProtKB:P61353}. Rough endoplasmic reticulum {ECO:0000250|UniProtKB:A1XQU5}. Note=Detected on cytosolic polysomes (By similarity). Detected in ribosomes that are associated with the rough endoplasmic reticulum (By similarity). {ECO:0000250|UniProtKB:A1XQU5, ECO:0000250|UniProtKB:P61353}.	3	3	3	30.1	30.1	30.1	15.798	0	19.001	484360000	15	23.7728	23.7783	24.438	24.221	24.1612	23.8812	NaN	24.802	24.7641
P61406;B1ARG9;F6WT10	P61406;B1ARG9	Telomerase-binding protein EST1A	Smg6	0	1	2		0.10485		-0.731046	-0.267799	-0.463247	SUBCELLULAR LOCATION: Nucleus, nucleolus {ECO:0000250}. Chromosome, telomere {ECO:0000305}. Cytoplasm, cytosol {ECO:0000250}. Note=Particularly enriched in the nucleolus. {ECO:0000250}.	4	4	4	3.7	3.7	3.7	160.49	0	12.919	41589000	6	NaN	NaN	NaN	NaN	NaN	21.1041	NaN	21.5709	21.7361
P61514	P61514	60S ribosomal protein L37a	Rpl37a	3	3	3		0.0990214		-0.345744	-0.282208	-0.0635363		4	4	4	51.1	51.1	51.1	10.275	0	45.714	568050000	15	24.5346	24.4949	24.483	24.3498	24.718	24.6354	25.0304	24.5014	25.018
P61750;F6UFB9;E9Q798;D3YV25;E9Q2C2;P84084	P61750;F6UFB9;E9Q798	ADP-ribosylation factor 4	Arf4	2	1	1		0.0901432		0.725845	-0.239758	0.965603	Lipid-anchor {ECO:0000250|UniProtKB:P18085}.;Lipid-anchor {ECO:0000250|UniProtKB:P84085}. Golgi apparatus, trans-Golgi network membrane {ECO:0000269|PubMed:11950392};Lipid-anchor {ECO:0000305}.;SUBCELLULAR LOCATION: Golgi apparatus. Cytoplasm, perinuclear region {ECO:0000250|UniProtKB:P84085}. Membrane {ECO:0000250|UniProtKB:P84085};SUBCELLULAR LOCATION: Golgi apparatus. Membrane {ECO:0000250|Uni…	3	3	2	20	20	13.9	20.396	0	9.5951	98621000	6	NaN	22.445	22.7591	NaN	NaN	22.2953	NaN	NaN	22.0697
P61979;B2M1R6;H3BLL4;H3BKD0;D3YWG1;H3BK96;D3Z5X4;H3BKI8;Q8BT23;H3BLP7;H3BJ43;H3BJS9	P61979;B2M1R6;H3BLL4;H3BKD0;D3YWG1;H3BK96;D3Z5X4	Heterogeneous nuclear ribonucleoprotein K	Hnrnpk;Gm7964	3	3	3		0.308745		-0.350551	-0.113585	-0.236966	SUBCELLULAR LOCATION: Cytoplasm {ECO:0000250|UniProtKB:P61978}. Nucleus, nucleoplasm {ECO:0000250|UniProtKB:P61978}. Cell projection, podosome {ECO:0000250|UniProtKB:P61978}.	15	15	15	48.2	48.2	48.2	50.976	0	220.13	2835400000	96	26.5749	26.6952	26.8173	26.3364	27.3674	27.0946	26.9833	26.9532	27.2027
P61982	P61982	14-3-3 protein gamma;14-3-3 protein gamma, N-terminally processed	Ywhag	3	3	3		0.763975		0.27429	0.0733426	0.200947	SUBCELLULAR LOCATION: Cytoplasm {ECO:0000250}.	4	3	3	17	13.8	13.8	28.302	0	36.366	165060000	17	22.9717	23.198	22.6322	22.0882	23.2775	22.8334	23.4668	21.9821	22.5302
P62141	P62141	Serine/threonine-protein phosphatase PP1-beta catalytic subunit	Ppp1cb	3	3	3		0.0601734		-0.994773	-0.458552	-0.536221	SUBCELLULAR LOCATION: Cytoplasm {ECO:0000250|UniProtKB:P62140}. Nucleus {ECO:0000250|UniProtKB:P62140}. Nucleus, nucleoplasm {ECO:0000250|UniProtKB:P62140}. Nucleus, nucleolus {ECO:0000250|UniProtKB:P62140}. Note=Highly mobile in cells and can be relocalized through interaction with targeting subunits. In the presence of PPP1R8 relocalizes from the nucleus to nuclear speckles. {ECO:0000250|UniPro…	14	14	6	47.4	47.4	22.9	37.186	0	142.67	4153400000	79	26.3816	26.8653	26.3779	27.5561	26.705	26.9722	26.8428	27.9303	27.836
P62196;Q8K1K2	P62196;Q8K1K2	26S protease regulatory subunit 8	Psmc5	3	3	2		0.0645475		2.62862	2.07788	0.550736	SUBCELLULAR LOCATION: Cytoplasm {ECO:0000250|UniProtKB:P62195}. Nucleus {ECO:0000250|UniProtKB:P62195}.	17	17	17	52	52	52	45.626	0	126.84	1662700000	79	26.7866	26.6495	27.0473	26.077	26.6063	26.1479	NaN	25.5779	25.4145
P62245;F8WJ41;D3Z712;D3YVB4	P62245;F8WJ41;D3Z712;D3YVB4	40S ribosomal protein S15a	Rps15a	2	2	2		0.395556		-2.03366	-1.85638	-0.177276		5	5	5	45.4	45.4	45.4	14.839	0	50.735	1449900000	14	24.6449	24.1467	NaN	25.1981	NaN	23.9572	NaN	26.6377	26.8114
P62259;D6REF3;F6WA09	P62259;D6REF3;F6WA09	14-3-3 protein epsilon	Ywhae	3	3	3		0.904574		-0.12719	-0.0373071	-0.0898825	SUBCELLULAR LOCATION: Nucleus {ECO:0000250|UniProtKB:P62258}. Cytoplasm {ECO:0000250|UniProtKB:P62258}. Melanosome {ECO:0000250|UniProtKB:P62258}.	11	11	10	47.8	47.8	44.7	29.174	0	69.874	1053100000	62	25.4719	25.1117	25.8323	25.4245	26.1058	25.1552	26.1537	25.4501	25.1936
P62264;D3YVF4;D3Z7I1	P62264;D3YVF4;D3Z7I1	40S ribosomal protein S14	Rps14	3	3	3		0.807179		0.0547009	-0.115162	0.169863		5	5	5	36.4	36.4	36.4	16.273	0	56.985	3549300000	48	27.0174	26.9984	27.2873	26.8789	26.9401	26.9745	26.3097	27.1803	27.649
P62267	P62267	40S ribosomal protein S23	Rps23	3	3	3		0.194004		-0.577493	-0.29093	-0.286563	SUBCELLULAR LOCATION: Cytoplasm, cytosol {ECO:0000250|UniProtKB:P62266}. Cytoplasm {ECO:0000250|UniProtKB:P62266}. Rough endoplasmic reticulum {ECO:0000250|UniProtKB:Q6SA96}. Note=Detected on cytosolic polysomes (By similarity). Detected in ribosomes that are associated with the rough endoplasmic reticulum (By similarity). {ECO:0000250|UniProtKB:P62266, ECO:0000250|UniProtKB:Q6SA96}.	4	4	4	28.7	28.7	28.7	15.807	0	14.495	449970000	19	23.663	24.2207	23.4986	23.7196	24.1279	24.3945	24.975	23.996	24.1437
P62274	P62274	40S ribosomal protein S29	Rps29	3	3	3		0.118549		1.20289	0.971953	0.230933	SUBCELLULAR LOCATION: Cytoplasm, cytosol {ECO:0000250|UniProtKB:P62273}. Cytoplasm {ECO:0000250|UniProtKB:P62273}. Rough endoplasmic reticulum {ECO:0000250|UniProtKB:Q6QAP6}. Note=Detected on cytosolic polysomes (By similarity). Detected in ribosomes that are associated with the rough endoplasmic reticulum (By similarity). {ECO:0000250|UniProtKB:P62273, ECO:0000250|UniProtKB:Q6QAP6}.	2	2	2	32.1	32.1	32.1	6.6767	0	31.293	4950300000	38	28.2619	27.7162	27.8833	27.2211	28.3256	27.622	25.4447	27.0665	27.7416
P62281	P62281	40S ribosomal protein S11	Rps11	3	3	3		0.742756		-0.272559	-0.0376225	-0.234936		13	13	13	61.4	61.4	61.4	18.431	0	107.28	3269900000	79	26.4439	26.7862	26.7643	26.9154	26.8633	26.9206	25.8165	27.5026	27.493
P62301	P62301	40S ribosomal protein S13	Rps13	3	3	3		0.331888		-0.506091	-0.0601056	-0.445985		5	5	5	32.5	32.5	32.5	17.222	0	25.193	1312400000	34	25.0338	25.1635	25.3019	25.8486	25.2953	25.6933	24.7091	26.3268	25.9816
P62315	P62315	Small nuclear ribonucleoprotein Sm D1	Snrpd1	3	3	2		0.096518		2.73109	2.25682	0.474273	SUBCELLULAR LOCATION: Cytoplasm, cytosol {ECO:0000250|UniProtKB:P62314}. Nucleus {ECO:0000250|UniProtKB:P62314}. Note=SMN-mediated assembly into core snRNPs occurs in the cytosol before SMN-mediated transport to the nucleus to be included in spliceosomes. {ECO:0000250|UniProtKB:P62314}.	4	4	4	37.8	37.8	37.8	13.281	0	122.86	2789200000	47	27.5522	26.9687	27.9475	27.2094	27.3021	26.5342	NaN	26.3227	26.3599
P62334	P62334	26S protease regulatory subunit 10B	Psmc6	3	3	2		0.0548571		2.48301	2.20372	0.279287	SUBCELLULAR LOCATION: Cytoplasm {ECO:0000250}. Nucleus {ECO:0000250}.	12	12	12	41.4	41.4	41.4	44.172	0	56.915	1098500000	53	26.0836	26.0947	26.4284	25.9467	26.1195	25.7025	NaN	25.0753	24.7535
P62702;Q3V1Z5;V9GWY0	P62702;Q3V1Z5;V9GWY0	40S ribosomal protein S4, X isoform;40S ribosomal protein S4	Rps4x;Rps4l;Gm15013	3	3	3		0.617629		-0.317083	0.029747	-0.34683	SUBCELLULAR LOCATION: Cytoplasm {ECO:0000250}. Note=Localized in cytoplasmic mRNP granules containing untranslated mRNAs. {ECO:0000250}.	12	12	12	40.3	40.3	40.3	29.597	0	67.526	2426600000	66	25.9984	26.303	26.1655	26.3056	26.5192	26.6826	25.4355	26.6443	27.3384
P63330;P62715;P97470	P63330;P62715;P97470	Serine/threonine-protein phosphatase 2A catalytic subunit alpha isoform;Serine/threonine-protein phosphatase 2A catalytic subunit beta isoform;Serine/threonine-protein phosphatase 4 catalytic subunit	Ppp2ca;Ppp2cb;Ppp4c	2	1	1		0.765287		0.127488	-0.49816	0.625648	SUBCELLULAR LOCATION: Cytoplasm {ECO:0000269|PubMed:18084284}. Nucleus {ECO:0000250}. Chromosome, centromere {ECO:0000269|PubMed:18084284}. Cytoplasm, cytoskeleton, spindle pole {ECO:0000250}. Note=In prometaphase cells, but not in anaphase cells, localizes at centromeres. During mitosis, also found at spindle poles (By similarity). Centromeric localization requires the presence of SGO2. {ECO:000…	2	2	2	9.4	9.4	9.4	35.608	0	7.2852	70934000	2	NaN	22.203	22.6404	NaN	22.4245	NaN	NaN	21.7287	NaN
P62737;P63268;D3YZY0;D3Z2K3;F6WX90;V9GXQ2;E9Q3M9	P62737;P63268;D3YZY0;D3Z2K3	Actin, aortic smooth muscle;Actin, gamma-enteric smooth muscle	Acta2;Actg2	3	3	3		0.0756947		-0.895155	-0.698942	-0.196213	SUBCELLULAR LOCATION: Cytoplasm, cytoskeleton {ECO:0000256|SAAS:SAAS00092513}.;SUBCELLULAR LOCATION: Cytoplasm, cytoskeleton.	23	9	2	73.2	42.4	8	42.009	0	169.68	48573000000	117	30.0033	30.1105	29.8901	30.8958	29.7477	29.9491	30.2881	31.3051	31.0961
P62754	P62754	40S ribosomal protein S6	Rps6	3	3	3		0.0602874		-0.95318	-0.674355	-0.278825		6	6	6	22.5	22.5	22.5	28.68	0	33.559	1171300000	37	24.7928	24.6723	24.9163	25.2153	24.8127	25.1899	24.9477	25.881	26.4123
P62806	P62806	Histone H4	Hist1h4a	3	3	3		0.336194		-1.95221	-0.868334	-1.08388	SUBCELLULAR LOCATION: Nucleus {ECO:0000250}. Chromosome {ECO:0000250}.	6	6	6	50.5	50.5	50.5	11.367	0	25.141	909530000	41	24.4533	24.1304	23.693	24.8893	25.2548	25.3843	29.7148	24.6367	23.7818
P62827;Q14AA6;Q61820	P62827;Q14AA6;Q61820	GTP-binding nuclear protein Ran;GTP-binding nuclear protein Ran, testis-specific isoform	Ran;1700009N14Rik;Rasl2-9	3	3	3		0.98985		0.0129865	0.0735963	-0.0606098	SUBCELLULAR LOCATION: Nucleus {ECO:0000256|RuleBase:RU363057}.;SUBCELLULAR LOCATION: Nucleus {ECO:0000269|PubMed:18347012, ECO:0000269|PubMed:25946333}. Nucleus envelope {ECO:0000269|PubMed:25946333}. Cytoplasm, cytosol {ECO:0000250|UniProtKB:P62826}. Cytoplasm {ECO:0000269|PubMed:18347012}. Melanosome {ECO:0000250|UniProtKB:P62826}. Note=Predominantly nuclear during interphase. Becomes dispersed…	8	8	8	39.4	39.4	39.4	24.423	0	27.415	220320000	17	23.7607	23.6353	23.2312	23.3633	24.4697	22.9761	24.7816	23.2044	22.6023
P62830;A2A6F8	P62830	60S ribosomal protein L23	Rpl23	3	3	3		0.192115		0.564796	0.461199	0.103597		6	6	6	56.4	56.4	56.4	14.865	0	63.389	2191700000	45	26.8289	26.4618	27.0436	26.9765	26.6334	26.4136	25.4749	26.5716	26.5935
P62849	P62849	40S ribosomal protein S24	Rps24	2	3	2		0.324474		-1.02416	0.584539	-1.6087		3	3	3	25.6	25.6	25.6	15.423	0	18.641	767270000	22	NaN	23.7407	23.8644	25.1757	24.1434	23.9948	NaN	25.4462	24.4031
P62855	P62855	40S ribosomal protein S26	Rps26	3	2	3		0.053358		-1.23459	-1.82685	0.592253	SUBCELLULAR LOCATION: Cytoplasm, cytosol {ECO:0000250|UniProtKB:P62854}. Cytoplasm {ECO:0000250|UniProtKB:P62854}. Rough endoplasmic reticulum {ECO:0000250|UniProtKB:P49171}. Note=Detected on cytosolic polysomes (By similarity). Detected in ribosomes that are associated with the rough endoplasmic reticulum (By similarity). {ECO:0000250|UniProtKB:P49171, ECO:0000250|UniProtKB:P62854}.	3	3	3	24.3	24.3	24.3	13.015	0	10.524	274080000	13	22.5194	23.1259	22.1895	NaN	22.7619	22.7962	23.6227	23.8045	24.1115
P62889	P62889	60S ribosomal protein L30	Rpl30	3	3	2		0.0713854		-0.987275	-0.549699	-0.437576		5	5	5	47.8	47.8	47.8	12.784	0	17.062	307860000	12	23.2444	22.4299	23.011	22.9122	23.4558	23.6301	NaN	24.2271	24.2594
P62900	P62900	60S ribosomal protein L31	Rpl31	3	3	3		0.955735		-0.019331	0.101423	-0.120754		6	6	6	44.8	44.8	44.8	14.463	0	23.298	1380700000	33	25.0118	26.2012	25.2566	24.7275	26.195	25.9094	24.9719	25.336	26.2198
P62908;D3YV43	P62908;D3YV43	40S ribosomal protein S3	Rps3	3	3	3		0.413996		0.168851	0.381396	-0.212545	Peripheral membrane protein {ECO:0000250|UniProtKB:P23396}. Cytoplasm, cytoskeleton, spindle {ECO:0000250|UniProtKB:P23396}. Note=In normal cells, located mainly in the cytoplasm with small amounts in the nucleus but translocates to the nucleus in cells undergoing apoptosis. Nuclear translocation is also induced by DNA damaging agents such as hydrogen peroxide (By similarity). Accumulates in the …	17	17	17	74.9	74.9	74.9	26.674	0	98.117	4828100000	85	27.5741	27.4297	27.7418	27.981	27.7631	27.6391	26.6398	27.8927	27.7066
P62983	P62983	Ubiquitin-40S ribosomal protein S27a;Ubiquitin;40S ribosomal protein S27a	Rps27a	3	3	3		0.638876		0.271519	0.263039	0.00848007	SUBCELLULAR LOCATION: [Ubiquitin]: Cytoplasm {ECO:0000250}. Nucleus {ECO:0000250}.	6	6	3	42.9	42.9	21.2	17.951	0	56.178	3813500000	42	27.5916	26.8959	27.7518	27.4966	27.6719	27.0454	26.4521	27.659	27.3136
P63017;Q504P4;P17156;D3Z5E2;D3YW43	P63017;Q504P4	Heat shock cognate 71 kDa protein	Hspa8	3	3	3		0.0942899		0.521437	0.369839	0.151598	SUBCELLULAR LOCATION: Cytoplasm {ECO:0000250}. Melanosome {ECO:0000250}. Nucleus, nucleolus {ECO:0000250}. Cell membrane {ECO:0000250}. Note=Localized in cytoplasmic mRNP granules containing untranslated mRNAs. Translocates rapidly from the cytoplasm to the nuclei, and especially to the nucleoli, upon heat shock (By similarity). {ECO:0000250}.;SUBCELLULAR LOCATION: Cytoplasm, cytoskeleton, spindl…	26	26	21	51.2	51.2	40.2	70.87	0	268.73	10171000000	214	29.1357	28.6329	29.3751	28.838	29.257	28.594	28.4832	28.6237	28.4725
P63037;B1AXY0;B1AXY1;B1AXX9	P63037	DnaJ homolog subfamily A member 1	Dnaja1	3	3	2		0.122063		0.663093	0.512065	0.151028	Lipid-anchor {ECO:0000250}. Cytoplasm {ECO:0000250}. Microsome {ECO:0000250}. Mitochondrion {ECO:0000250}. Nucleus {ECO:0000250}. Cytoplasm, perinuclear region {ECO:0000250}. Note=Primarily cytoplasmic and associated with microsomes. A minor proportion is associated with nuclei and mitochondria (By similarity). {ECO:0000250}.;SUBCELLULAR LOCATION: Membrane {ECO:0000250}	5	5	5	16.1	16.1	16.1	44.868	0	12.789	210740000	19	24.0005	23.4526	22.8703	22.9404	23.5615	23.3684	NaN	22.8338	22.4057
P63038;D3Z7J9;D3Z2F2	P63038	60 kDa heat shock protein, mitochondrial	Hspd1	3	3	3		0.493983		0.702656	-0.0496349	0.752291	SUBCELLULAR LOCATION: Mitochondrion matrix {ECO:0000250|UniProtKB:P10809}.	17	17	17	33.9	33.9	33.9	60.955	0	98.299	1582400000	66	26.798	26.4017	27.1172	25.7475	26.5785	25.7341	27.9302	25.5248	24.754
P63073	P63073	Eukaryotic translation initiation factor 4E	Eif4e	3	3	3		0.0898881		-0.380444	-0.203285	-0.177159	SUBCELLULAR LOCATION: Cytoplasm, P-body {ECO:0000250}. Cytoplasm {ECO:0000269|PubMed:22900038}.	7	7	7	39.6	39.6	39.6	25.053	0	33.92	738810000	24	24.5968	24.6117	24.7305	24.6861	24.799	24.9853	25.034	25.3393	24.707
P63101;D3YXN6;D3YXF4	P63101	14-3-3 protein zeta/delta	Ywhaz	3	3	3		0.372436		0.479792	0.384473	0.0953185	SUBCELLULAR LOCATION: Cytoplasm. Melanosome. Note=Located to stage I to stage IV melanosomes. {ECO:0000250}.	6	4	4	33.9	26.9	26.9	27.771	0	74.944	454520000	23	24.7005	23.946	24.975	24.0651	25.1995	24.071	23.9763	24.3878	23.818
P63168;Q9D0M5	P63168;Q9D0M5	Dynein light chain 1, cytoplasmic;Dynein light chain 2, cytoplasmic	Dynll1;Dynll2	3	3	2		0.168051		0.790312	0.914671	-0.124359	SUBCELLULAR LOCATION: Cytoplasm, cytoskeleton {ECO:0000250}. Nucleus {ECO:0000250}. Mitochondrion {ECO:0000250}.;SUBCELLULAR LOCATION: Cytoplasm, cytoskeleton {ECO:0000269|PubMed:14561217}.	2	2	2	37.1	37.1	37.1	10.366	0	58.461	841240000	22	25.4515	25.3254	25.0205	25.3619	25.4694	25.3392	NaN	25.1608	25.1294
P63260;G3UZ07;B1ATY1;G3UYG0;F8WGM8	P63260;G3UZ07;B1ATY1	Actin, cytoplasmic 2;Actin, cytoplasmic 2, N-terminally processed	Actg1	2	2	3		0.131069		-2.20429	-2.45395	0.249657	SUBCELLULAR LOCATION: Cytoplasm, cytoskeleton {ECO:0000250|UniProtKB:P63261}.;SUBCELLULAR LOCATION: Cytoplasm, cytoskeleton {ECO:0000256|SAAS:SAAS00092513}.	30	1	1	92.3	4.5	4.5	41.792	0	63.113	1463200000	22	NaN	24.6349	24.9505	NaN	24.3584	24.4653	25.2348	26.9657	25.225
P63276	P63276	40S ribosomal protein S17	Rps17	3	3	3		0.0513146		-0.30894	-0.477058	0.168118		8	8	8	40.7	40.7	40.7	15.524	0	47.065	1544600000	46	25.8172	25.9446	25.6713	25.4412	26.0058	25.4819	26.1567	25.9823	26.2211
P63325;Q3UW83	P63325;Q3UW83	40S ribosomal protein S10	Rps10	3	3	3		0.223677		-0.225278	-0.227203	0.00192515	SUBCELLULAR LOCATION: Cytoplasm {ECO:0000250}. Nucleus, nucleolus {ECO:0000250}. Note=Localized in the granular component (GC) region of the nucleolus. Methylation is required for its localization in the GC region. Colocalizes with NPS1 in the GC region of the nucleolus (By similarity). {ECO:0000250}.	4	4	4	18.8	18.8	18.8	18.916	0	41.329	1132300000	28	25.0698	25.4734	25.4642	25.4632	25.3434	25.195	25.6406	25.3011	25.7415
P67778;Q5SQG5	P67778;Q5SQG5	Prohibitin	Phb	3	3	2		0.0897745		2.05133	1.68055	0.370783	SUBCELLULAR LOCATION: Mitochondrion inner membrane {ECO:0000256|RuleBase:RU366048}.;SUBCELLULAR LOCATION: Mitochondrion inner membrane {ECO:0000269|PubMed:11302691, ECO:0000269|PubMed:20959514}. Nucleus {ECO:0000269|PubMed:20959514}.	8	8	8	31.6	31.6	31.6	29.82	0	31.001	724160000	26	25.327	25.148	25.9652	25.4409	25.1336	24.7535	NaN	24.7246	24.4054
P67984	P67984	60S ribosomal protein L22	Rpl22	3	3	3		0.832464		0.110193	0.135828	-0.0256354		3	3	3	30.5	30.5	30.5	14.759	0	16.071	1576300000	21	25.7765	25.8081	26.3172	26.1542	25.9782	25.8463	25.2421	26.102	26.2271
P68040	P68040	Guanine nucleotide-binding protein subunit beta-2-like 1;Guanine nucleotide-binding protein subunit beta-2-like 1, N-terminally processed	Gnb2l1	3	3	3		0.199772		-0.603123	-0.837008	0.233884	Peripheral membrane protein {ECO:0000250|UniProtKB:P63244}. Cytoplasm {ECO:0000269|PubMed:20093473}. Cytoplasm, perinuclear region {ECO:0000250|UniProtKB:P63244}. Nucleus {ECO:0000269|PubMed:20093473}. Perikaryon {ECO:0000269|PubMed:16414032}. Cell projection, dendrite {ECO:0000269|PubMed:16414032}. Note=Recruited to the plasma membrane through interaction with KRT1 which binds to membrane-bound …	6	6	6	29.7	29.7	29.7	35.076	0	23.749	437770000	20	24.3755	23.244	24.5842	24.2089	24.157	23.1361	25.2904	24.589	24.1337
P68372;Q9D6F9;CON__ENSEMBL:ENSBTAP00000025008;A2AQ07;G3UZR1	P68372;Q9D6F9	Tubulin beta-4B chain;Tubulin beta-4A chain	Tubb4b;Tubb4a	3	3	3		0.314163		0.335747	0.347284	-0.0115363	SUBCELLULAR LOCATION: Cytoplasm, cytoskeleton {ECO:0000250}.;SUBCELLULAR LOCATION: Cytoplasm, cytoskeleton.	18	18	4	62.5	62.5	16	49.83	0	195.39	5182400000	124	27.8796	27.6348	28.3035	27.9953	28.1707	27.6865	28.1043	27.5325	27.1739
P68510	P68510	14-3-3 protein eta	Ywhah	3	3	3		0.060114		0.616238	0.361235	0.255002	SUBCELLULAR LOCATION: Cytoplasm.	4	3	3	17.9	14.6	14.6	28.211	0	12.324	119880000	9	22.3877	23.0234	22.6891	22.1681	22.7491	22.4181	21.9774	22.365	21.9091
P70168	P70168	Importin subunit beta-1	Kpnb1	1	2	2		0.050825		0.261017	1.13802	-0.877	SUBCELLULAR LOCATION: Cytoplasm {ECO:0000250}. Nucleus envelope {ECO:0000250}.	2	2	2	3.2	3.2	3.2	97.183	0	4.225	68738000	5	NaN	22.0091	NaN	NaN	22.3972	21.919	NaN	20.7386	20.5951
P70333;J3QPH6	P70333	Heterogeneous nuclear ribonucleoprotein H2	Hnrnph2	3	3	2		0.421664		0.870554	0.852271	0.0182826	SUBCELLULAR LOCATION: Nucleus, nucleoplasm {ECO:0000250}.	11	4	4	34.3	15.8	15.8	49.279	0	24.767	663070000	11	25.0949	24.0185	24.9795	24.9867	24.2681	24.7832	NaN	24.8673	24.8058
Q60817;P70670	Q60817;P70670	Nascent polypeptide-associated complex subunit alpha;Nascent polypeptide-associated complex subunit alpha, muscle-specific form	Naca	3	2	3		0.15292		-0.20732	-1.13624	0.928921	SUBCELLULAR LOCATION: Cytoplasm {ECO:0000269|PubMed:12011100}. Nucleus {ECO:0000269|PubMed:12011100}.;SUBCELLULAR LOCATION: Cytoplasm. Nucleus. Note=The heterodimer is located mainly in the cytosol, and the homodimer in the nucleus. {ECO:0000250}.	4	4	4	35.8	35.8	35.8	23.384	0	86.633	448760000	21	24.5501	23.8281	24.7699	24.2185	NaN	24.0832	25.052	24.6131	24.1049
P83882	P83882	60S ribosomal protein L36a	Rpl36a	3	3	3		0.326116		-0.616734	-0.425529	-0.191205	SUBCELLULAR LOCATION: Cytoplasm.	3	3	3	23.6	23.6	23.6	12.441	0	14.808	348140000	12	22.896	24.2559	22.9817	22.955	23.556	24.1962	24.0691	23.667	24.2477
P84089;G3UW85;Q9D9P6	P84089;G3UW85	Enhancer of rudimentary homolog	Erh	3	3	3		0.51048		0.490011	0.281052	0.208959		3	3	3	27.9	27.9	27.9	12.259	0	32.271	422290000	13	23.7413	25.2197	23.7528	23.5738	24.6187	23.8943	23.4187	23.7159	24.1092
P97315	P97315	Cysteine and glycine-rich protein 1	Csrp1	3	3	3		0.610443		0.234643	-0.186364	0.421008	SUBCELLULAR LOCATION: Nucleus {ECO:0000250|UniProtKB:P21291}.	4	4	4	29.5	29.5	29.5	20.583	0	15.523	120060000	10	23.428	22.8238	23.5229	22.2514	23.2674	22.9928	23.9646	22.8187	22.2875
P97351	P97351	40S ribosomal protein S3a	Rps3a	3	3	3		0.305527		-0.278093	-0.22022	-0.0578728	SUBCELLULAR LOCATION: Cytoplasm {ECO:0000255|HAMAP-Rule:MF_03122, ECO:0000269|PubMed:10713066}. Nucleus {ECO:0000255|HAMAP-Rule:MF_03122, ECO:0000269|PubMed:10713066}. Note=Localized in cytoplasmic mRNP granules containing untranslated mRNAs. {ECO:0000255|HAMAP-Rule:MF_03122}.	17	17	17	61.4	61.4	61.4	29.885	0	134.88	3841800000	104	26.9053	27.34	26.7529	26.8148	27.1104	27.2466	26.9866	27.3388	27.5071
P99024;Q9CWF2;Q7TMM9	P99024;Q9CWF2;Q7TMM9	Tubulin beta-5 chain;Tubulin beta-2B chain;Tubulin beta-2A chain	Tubb5;Tubb2b;Tubb2a	3	3	3		0.147748		0.725793	0.733614	-0.00782077	SUBCELLULAR LOCATION: Cytoplasm, cytoskeleton {ECO:0000250|UniProtKB:Q9BVA1}.;SUBCELLULAR LOCATION: Cytoplasm, cytoskeleton {ECO:0000250}.;SUBCELLULAR LOCATION: Cytoplasm, cytoskeleton {ECO:0000269|PubMed:26637975}.	17	4	3	58.8	15.5	12.2	49.67	0	38.876	1733900000	30	26.0404	25.8776	27.371	26.3525	26.4181	26.5419	25.9035	26.056	25.1522
P99026	P99026	Proteasome subunit beta type-4	Psmb4	3	3	2		0.0615506		1.64565	1.41477	0.230885	SUBCELLULAR LOCATION: Cytoplasm {ECO:0000250|UniProtKB:P28070}. Nucleus {ECO:0000250|UniProtKB:P28070}.	5	5	5	28.8	28.8	28.8	29.116	0	30.981	624810000	15	25.2118	25.1647	25.0545	24.7187	25.0737	24.9459	NaN	24.1511	24.4876
P99027	P99027	60S acidic ribosomal protein P2	Rplp2	3	3	3		0.0601029		-0.830607	-0.728394	-0.102213		7	7	7	91.3	91.3	91.3	11.651	0	78.154	3207600000	36	27.1643	26.1504	27.1907	27.2376	26.9353	26.6392	27.9995	27.4622	27.5356
Q00547	Q00547	Hyaluronan mediated motility receptor	Hmmr	1	0	2		0.0601146		-0.232279	-1.12859	0.896306	SUBCELLULAR LOCATION: Cell surface {ECO:0000269|PubMed:1376732, ECO:0000269|PubMed:9556628}. Cytoplasm {ECO:0000269|PubMed:9556628, ECO:0000269|PubMed:9601097}.	2	2	2	8.7	8.7	8.7	91.784	0	8.2621	30453000	2	NaN	20.4823	NaN	NaN	NaN	NaN	NaN	20.9022	21.4748
Q08093;D3Z7R6	Q08093;D3Z7R6	Calponin-2;Calponin	Cnn2	3	2	2		0.538319		0.759827	0.422794	0.337032		4	4	3	16.1	16.1	12.5	33.155	0	12.385	125040000	9	22.532	22.4343	22.7961	NaN	23.7569	22.2266	NaN	22.5503	22.0177
Q20BD0;Q99020;Q80XR6	Q20BD0;Q99020;Q80XR6	Heterogeneous nuclear ribonucleoprotein A/B	Hnrnpab	3	3	3		0.501801		-0.28541	-0.115781	-0.169629	SUBCELLULAR LOCATION: Nucleus {ECO:0000305}. Cytoplasm {ECO:0000250}. Note=Localized in cytoplasmic mRNP granules containing untranslated mRNAs. {ECO:0000250}.	5	5	5	17.8	17.8	17.8	36.21	0	30.474	982850000	26	25.1358	24.9342	25.0719	25.4791	25.2807	24.8911	24.762	25.7848	25.4514
Q3THE2	Q3THE2	Myosin regulatory light chain 12B	Myl12b	3	3	3		0.0579104		-0.928463	-1.16308	0.234618		9	2	1	59.3	18.6	11.6	19.779	0	87.938	1115000000	10	25.8759	24.8329	25.4916	25.4417	24.5492	25.5056	25.6581	26.5138	26.8138
Q3TWW8;Q542V3;A2A837;Q8VE97	Q3TWW8;Q542V3;A2A837;Q8VE97	Serine/arginine-rich splicing factor 6;Serine/arginine-rich splicing factor 4	Srsf6;Srsf4	0	1	2		0.0766615		-1.00465	-1.50849	0.503834	SUBCELLULAR LOCATION: Nucleus {ECO:0000269|PubMed:12549914}. Nucleus speckle {ECO:0000250|UniProtKB:Q13247}.;SUBCELLULAR LOCATION: Nucleus speckle {ECO:0000250}.	4	4	3	10.9	10.9	8.3	39.025	0	9.6732	137400000	4	NaN	NaN	NaN	NaN	22.3371	NaN	NaN	22.6192	23.4715
Q3TXS7;J3QN38	Q3TXS7	26S proteasome non-ATPase regulatory subunit 1	Psmd1	3	3	3		0.119294		0.789898	0.585416	0.204482		16	16	16	23.8	23.8	23.8	105.73	0	57.851	919810000	49	26.2934	25.5109	25.8439	25.7438	25.9361	25.3549	25.9038	24.7608	24.614
Q3U2G2;Q61316	Q3U2G2;Q61316	Heat shock 70 kDa protein 4	Hspa4	3	3	3		0.108562		0.885365	0.687763	0.197603	SUBCELLULAR LOCATION: Cytoplasm {ECO:0000305}.	9	9	9	17.9	17.9	17.9	94.208	0	24.133	323000000	25	24.0753	23.9076	24.7753	24.3209	24.3437	23.5008	24.0408	23.3596	22.7016
Q3U9G9	Q3U9G9	Lamin-B receptor	Lbr	3	3	1		0.137829		0.794458	0.145327	0.649131	Multi-pass membrane protein {ECO:0000255}. Nucleus {ECO:0000250|UniProtKB:Q14739}. Cytoplasm {ECO:0000250|UniProtKB:Q14739}. Endoplasmic reticulum membrane {ECO:0000250|UniProtKB:Q14739}. Note=Nucleus;nuclear rim. {ECO:0000250|UniProtKB:Q14739}.;SUBCELLULAR LOCATION: Nucleus inner membrane {ECO:0000269|PubMed:18785926}	4	4	4	7.8	7.8	7.8	71.439	0	12.359	89272000	7	22.4998	23.036	22.3729	21.9848	22.1292	21.8474	NaN	NaN	21.8315
Q3UGC7;Q66JS6	Q3UGC7;Q66JS6	Eukaryotic translation initiation factor 3 subunit J-A;Eukaryotic translation initiation factor 3 subunit J-B	Eif3j1;Eif3j2	3	3	2		0.0897002		0.758993	0.571878	0.187115	SUBCELLULAR LOCATION: Cytoplasm {ECO:0000250|UniProtKB:O75822, ECO:0000255|HAMAP-Rule:MF_03009}.;SUBCELLULAR LOCATION: Cytoplasm {ECO:0000255|HAMAP-Rule:MF_03009}.	4	4	4	21.5	21.5	21.5	29.343	0	11.355	196510000	13	23.2835	23.1131	23.6016	22.9544	23.418	23.0645	NaN	23.0748	22.8136
Q3UH59;Q61879;Q5SV64;Q8BXF2	Q3UH59;Q61879;Q5SV64	Myosin-10	Myh10	3	3	3		0.0501266		-1.0721	-0.928013	-0.144082	SUBCELLULAR LOCATION: Cell projection, lamellipodium {ECO:0000250}. Note=Colocalizes with MCC at the leading edge of migrating cells. {ECO:0000250}.	116	98	93	53.6	45.6	43.5	233.45	0	323.31	41019000000	603	29.8602	29.9644	29.6854	30.3448	29.6416	29.9559	30.0206	31.2083	31.4973
Q3UJB0	Q3UJB0		Sf3b2	3	2	2		0.0800918		1.18897	0.169809	1.01916		5	5	5	6.8	6.8	6.8	98.197	0	11.873	123500000	10	22.815	23.2194	23.1003	NaN	22.6915	22.6248	NaN	22.0845	21.9634
Q3UWW6	Q3UWW6	GAS2-like protein 3	Gas2l3	0	2	1		0.372211		0.386401	-0.309034	0.695435	SUBCELLULAR LOCATION: Cytoplasm {ECO:0000250|UniProtKB:Q86XJ1}. Cytoplasm, cytoskeleton {ECO:0000250|UniProtKB:Q86XJ1}. Note=Localizes to microtubule and actin cytoskeletons. {ECO:0000250|UniProtKB:Q86XJ1}.	3	3	3	6	6	6	74.234	0	5.9628	28278000	4	NaN	NaN	NaN	20.8619	20.6369	NaN	NaN	NaN	20.6647
Q3UZ39	Q3UZ39	Leucine-rich repeat flightless-interacting protein 1	Lrrfip1	3	3	3		0.0764386		0.932072	0.328156	0.603916	SUBCELLULAR LOCATION: Nucleus. Cytoplasm {ECO:0000250}.	36	36	23	65.2	65.2	42.9	79.248	0	323.31	66780000000	424	32.4374	31.6955	32.1962	31.6271	31.6045	31.2858	32.0036	30.7231	30.8062
Q3V4D5;B1AUY9;B1AUZ1;Q9CQX6;B1AUY8;B1AUY7;Q3UX61;Q9QY36	Q3V4D5;B1AUY9;B1AUZ1;Q9CQX6;B1AUY8;B1AUY7;Q3UX61;Q9QY36	N-alpha-acetyltransferase 11;N-alpha-acetyltransferase 10	Naa10;Gm16286;Naa11	3	3	2		0.210287		0.116913	0.703008	-0.586095	SUBCELLULAR LOCATION: Cytoplasm {ECO:0000250|UniProtKB:Q9BSU3}. Nucleus {ECO:0000250|UniProtKB:Q9BSU3}.;SUBCELLULAR LOCATION: Cytoplasm {ECO:0000269|PubMed:12888564}. Nucleus {ECO:0000250|UniProtKB:P41227}. Note=Also present in the free cytosolic and cytoskeleton-bound polysomes. {ECO:0000250|UniProtKB:P41227}.	2	2	2	12.9	12.9	12.9	24.821	0	4.9723	39932000	4	21.0184	20.8252	20.5779	21.0983	22.0303	21.0513	NaN	20.2766	20.1901
Q4VAA7	Q4VAA7	Sorting nexin-33	Snx33	2	3	2		0.163591		-1.50008	-0.697627	-0.802457	Cytoplasmic side {ECO:0000250}. Cytoplasmic vesicle membrane {ECO:0000250};Cytoplasmic side {ECO:0000250}. Note=Primarily detected in the cytosol. A minor proportion is membrane-bound (By similarity). {ECO:0000250}.;Peripheral membrane protein {ECO:0000250};SUBCELLULAR LOCATION: Cytoplasm, cytosol {ECO:0000250}. Membrane {ECO:0000250}	9	9	9	18.1	18.1	18.1	65.314	0	28.354	244440000	16	21.9457	22.1292	NaN	22.7799	22.1913	22.2543	NaN	23.7672	24.2348
Q5RKN9;P47753	Q5RKN9;P47753	F-actin-capping protein subunit alpha-1	Capza1	3	3	3		0.720957		-0.113895	-0.000851313	-0.113044	SUBCELLULAR LOCATION: Cytoplasm, cytoskeleton {ECO:0000250}.	9	7	7	56.3	46.9	46.9	32.953	0	111.22	1904000000	43	26.3872	25.883	26.4164	26.6155	26.1197	26.2906	26.2214	26.4877	26.3192
Q5SQB0;Q61937;Q9DAY9;E9Q5T3;Q5SQB5	Q5SQB0;Q61937;Q9DAY9;E9Q5T3;Q5SQB5	Nucleophosmin	Npm1;Gm5611	2	3	3		0.281071		-1.62063	-1.31858	-0.302047	SUBCELLULAR LOCATION: Nucleus, nucleolus {ECO:0000250|UniProtKB:P06748}. Nucleus, nucleoplasm {ECO:0000250|UniProtKB:P06748}. Cytoplasm, cytoskeleton, microtubule organizing center, centrosome {ECO:0000250|UniProtKB:P06748}. Note=Generally nucleolar, but is translocated to the nucleoplasm in case of serum starvation or treatment with anticancer drugs. Colocalizes with the methylated form of RPS10…	4	4	4	16.3	16.3	16.3	29.524	0	23.168	190150000	9	22.2288	22.9167	NaN	21.8664	22.5872	22.6077	26.4096	22.2322	22.3752
Q5SUT0;Q5SUS9;Q61545;Q5SUS8	Q5SUT0;Q5SUS9;Q61545	RNA-binding protein EWS	Ewsr1	3	3	3		0.186862		-0.433517	-0.306262	-0.127255	SUBCELLULAR LOCATION: Nucleus {ECO:0000250}. Cytoplasm {ECO:0000250}. Cell membrane {ECO:0000250}. Note=Relocates from cytoplasm to ribosomes upon PTK2B/FAK2 activation. {ECO:0000250}.	6	6	6	15	15	15	64.988	0	95.992	1428100000	47	25.4396	25.2501	26.0504	26.1047	25.4578	25.5594	25.8823	26.1113	26.047
Q5SWN2;Q8VEE4	Q5SWN2;Q8VEE4	Replication protein A 70 kDa DNA-binding subunit;Replication protein A 70 kDa DNA-binding subunit, N-terminally processed	Rpa1	2	2	2		0.943383		-0.0440235	-0.156691	0.112668	SUBCELLULAR LOCATION: Nucleus {ECO:0000250|UniProtKB:P27694}. Nucleus, PML body {ECO:0000250|UniProtKB:P27694}.;SUBCELLULAR LOCATION: Nucleus {ECO:0000256|RuleBase:RU364130}.	3	3	3	4.5	4.5	4.5	71.413	0	6.9404	47821000	5	NaN	21.5403	20.8951	NaN	21.2532	21.2969	NaN	20.4752	21.1023
Q5XJF6;P53026;D6RE43	Q5XJF6;P53026	Ribosomal protein;60S ribosomal protein L10a	Rpl10a	2	3	3		0.111486		-2.227	-0.632879	-1.59412		7	7	7	35.5	35.5	35.5	24.831	0	33.48	447800000	17	NaN	23.3054	23.9837	24.2192	23.6307	23.9082	24.1972	24.7381	24.7215
Q921L6;Q60598	Q921L6;Q60598	Src substrate cortactin	Cttn	3	3	2		0.636845		-0.0690956	0.323355	-0.392451	Cytoplasmic side {ECO:0000305}. Cell junction {ECO:0000250|UniProtKB:Q66HL2}. Membrane, clathrin-coated pit {ECO:0000250|UniProtKB:Q66HL2}. Cell junction, focal adhesion {ECO:0000250|UniProtKB:Q66HL2}. Note=Colocalizes transiently with PTK2/FAK1 at focal adhesions (By similarity). Associated with membrane ruffles and lamellipodia. In the presence of CTTNBP2NL, colocalizes with stress fibers. In t…	6	6	6	18.5	18.5	18.5	57.086	0	22.692	240160000	13	22.5843	23.1484	22.9741	23.1091	23.3664	23.4087	NaN	23.3507	23.8083
Q60605	Q60605	Myosin light polypeptide 6	Myl6	3	3	3		0.0909709		-0.771285	-0.699421	-0.0718638		9	9	8	76.8	76.8	68.2	16.93	0	228.56	35601000000	82	29.8466	29.9104	29.7121	30.2065	29.8232	29.6549	29.747	30.8772	31.1588
Q60864	Q60864	Stress-induced-phosphoprotein 1	Stip1	2	2	2		0.896086		0.0526816	0.238452	-0.185771	SUBCELLULAR LOCATION: Cytoplasm {ECO:0000269|PubMed:8999875}. Nucleus {ECO:0000269|PubMed:8999875}.	3	3	3	5.7	5.7	5.7	62.581	0	5.8893	63270000	4	NaN	21.7624	21.5497	21.0962	22.6728	NaN	NaN	21.5301	20.7221
Q8BMJ3;Q60872;J3QPQ5;Q8BX20;Q3UTA4;Q3UT53;Q3TQZ4;M0QWL1;J3QQ02;J3QPI8;J3QP87;J3QNT6;J3QMW5;D3Z367	Q8BMJ3;Q60872;J3QPQ5;Q8BX20;Q3UTA4;Q3UT53;Q3TQZ4;M0QWL1;J3QQ02;J3QPI8;J3QP87;J3QNT6;J3QMW5;D3Z367	Eukaryotic translation initiation factor 1A, X-chromosomal;Eukaryotic translation initiation factor 1A	Eif1ax;Eif1a;Gm10264;Gm5662;Gm8300;Gm4027;Gm2016;Gm21936;Gm2056;Gm6803;Gm2035;Gm5039;Gm2075;Gm2046	3	2	2		0.141044		1.13984	0.511737	0.628106		2	2	2	14.6	14.6	14.6	16.46	0	6.3997	118220000	13	22.5634	23.1815	22.7797	NaN	23.15	22.6704	NaN	21.7791	21.6415
Q60972	Q60972	Histone-binding protein RBBP4	Rbbp4	3	3	3		0.310856		0.567598	0.332904	0.234695	SUBCELLULAR LOCATION: Nucleus.	8	3	3	25.6	15.1	15.1	47.655	0	10.651	250940000	21	24.4396	23.3507	23.5465	23.1634	23.7585	23.7108	23.881	23.0605	22.6924
Q61081	Q61081	Hsp90 co-chaperone Cdc37;Hsp90 co-chaperone Cdc37, N-terminally processed	Cdc37	2	3	1		0.123723		1.09254	1.50366	-0.411115	SUBCELLULAR LOCATION: Cytoplasm {ECO:0000250|UniProtKB:Q16543}.	3	3	3	8.2	8.2	8.2	44.593	0	15.831	104760000	9	NaN	22.741	23.2931	22.7227	22.8372	22.6195	NaN	NaN	21.9654
Q61142	Q61142	Spindlin-1	Spin1	1	2	1		0.203718		-0.274178	0.310115	-0.584293	SUBCELLULAR LOCATION: Nucleus {ECO:0000269|PubMed:9053325}. Cytoplasm, cytoskeleton, spindle {ECO:0000269|PubMed:9053325}. Nucleus, nucleolus {ECO:0000250|UniProtKB:Q9Y657}. Note=Associates with the meiotic spindle. {ECO:0000269|PubMed:9053325}.	2	2	2	8.8	8.8	8.8	29.642	0	5.8782	57945000	4	NaN	21.9149	NaN	NaN	21.9516	21.471	NaN	NaN	21.6266
Q8BTS0;Q61656;S4R1I6;B1ARB9;B1ARB8;B1ARC0;S4R1E3	Q8BTS0;Q61656;S4R1I6	Probable ATP-dependent RNA helicase DDX5	Ddx5	3	3	3		0.156757		-1.35637	-0.398603	-0.957765	SUBCELLULAR LOCATION: Nucleus, nucleolus {ECO:0000250}.	25	25	16	36.7	36.7	22.8	69.265	0	162.2	4164700000	91	25.4694	26.2057	25.7808	26.9277	26.2063	27.1951	25.4569	28.013	28.0551
Q61753;F6ZSB7	Q61753	D-3-phosphoglycerate dehydrogenase	Phgdh	3	3	2		0.0630252		0.975077	0.911968	0.0631091		5	5	5	13.1	13.1	13.1	56.585	0	16.397	239660000	14	23.8478	23.4415	23.7524	23.3373	24.1166	23.3985	NaN	23.2745	22.9831
Q62093	Q62093	Serine/arginine-rich splicing factor 2	Srsf2	1	2	2		0.223755		-1.13559	-0.800329	-0.33526	SUBCELLULAR LOCATION: Nucleus {ECO:0000250}. Nucleus, nucleoplasm {ECO:0000250}. Nucleus speckle {ECO:0000250}. Note=Phosphorylation by SRPK2 provokes its redistribution from the nuclear specke to nucleoplasm. {ECO:0000250}.	3	3	3	18.1	18.1	18.1	25.476	0	29.162	154710000	6	NaN	22.1958	NaN	NaN	22.2546	22.4762	NaN	23.5811	22.5617
Q8C872;Q62351	Q8C872;Q62351	Transferrin receptor protein 1	Tfrc	3	3	2		0.075685		0.697033	0.867036	-0.170003	Single-pass type II membrane protein {ECO:0000250|UniProtKB:P02786}. Melanosome {ECO:0000250|UniProtKB:P02786}.;SUBCELLULAR LOCATION: Cell membrane {ECO:0000250|UniProtKB:P02786}	3	3	3	7.4	7.4	7.4	57.341	0	11.415	69700000	12	21.2591	21.8425	21.8233	21.0771	22.5229	21.8349	NaN	20.8786	21.0884
Q62426	Q62426	Cystatin-B	Cstb	3	2	1		0.136925		2.00665	1.0734	0.933252	SUBCELLULAR LOCATION: Cytoplasm.	3	3	3	32.7	32.7	32.7	11.045	0	6.0815	124840000	8	23.1791	22.7887	23.3806	23.1442	23.4268	NaN	NaN	NaN	22.2435
Q64282;Q3U687;E9PXF7;D3Z6F0	Q64282;Q3U687	Interferon-induced protein with tetratricopeptide repeats 1	Ifit1;2010002M12Rik	2	1	2		0.0823434		-1.47584	-1.42973	-0.0461089	SUBCELLULAR LOCATION: Cytoplasm {ECO:0000269|PubMed:19856081}.	3	3	3	9.1	9.1	9.1	53.737	0	13.533	110700000	5	21.8173	NaN	21.7781	NaN	22.0901	NaN	NaN	22.4978	23.0548
Q6P542	Q6P542	ATP-binding cassette sub-family F member 1	Abcf1	1	2	2		0.24757		-0.735308	-0.0279268	-0.707382	SUBCELLULAR LOCATION: Cytoplasm {ECO:0000250|UniProtKB:Q8NE71}. Nucleus, nucleoplasm {ECO:0000250|UniProtKB:Q8NE71}. Nucleus envelope {ECO:0000250|UniProtKB:Q8NE71}.	3	3	3	6.3	6.3	6.3	94.944	0	15.031	47261000	5	NaN	NaN	20.844	NaN	20.5694	21.0455	NaN	21.1976	21.6925
Q6P5H2	Q6P5H2	Nestin	Nes	3	3	3		0.103273		0.0879618	0.803733	-0.715771		23	23	23	16.3	16.3	16.3	207.12	0	62.371	620060000	42	23.696	25.0504	24.0572	25.0355	24.6221	25.2933	23.73	24.2805	24.5292
Q6VN19	Q6VN19	Ran-binding protein 10	Ranbp10	2	3	2		0.392941		0.490369	0.732127	-0.241758	SUBCELLULAR LOCATION: Cytoplasm {ECO:0000269|PubMed:18347012}. Nucleus {ECO:0000269|PubMed:18347012}. Note=Predominantly cytoplasmic. Associates with cytoplasmic microtubules in mature megakaryocytes and platelets.	6	5	5	12.7	10	10	67.188	0	13.263	78125000	16	NaN	22.5315	22.0178	22.1494	22.817	21.5714	NaN	20.6095	21.1555
Q6ZWN5;F7CJS8;D3YWH9;Q9CXW7;D3Z673;D3YUV6	Q6ZWN5;F7CJS8;D3YWH9;Q9CXW7	40S ribosomal protein S9	Rps9	3	3	3		0.0762396		-0.910819	-0.556692	-0.354127	SUBCELLULAR LOCATION: Cytoplasm {ECO:0000250}. Note=Localized in cytoplasmic mRNP granules containing untranslated mRNAs. {ECO:0000250}.	10	10	10	41.8	41.8	41.8	22.591	0	43.539	1492400000	30	24.8109	25.7538	24.5641	24.8879	25.6689	25.6344	25.7486	25.8739	26.2388
Q6ZWQ9;D3YV37	Q6ZWQ9;D3YV37		Myl12a	3	3	3		0.426163		-0.52936	-0.595194	0.0658347		10	10	3	76.7	76.7	36	19.895	0	238.97	34900000000	157	29.8287	29.8752	30.1995	30.2868	29.6218	29.7973	29.1385	31.1449	31.2081
Q6ZWV7;G3UWD7;F6XS56	Q6ZWV7;G3UWD7	60S ribosomal protein L35	Rpl35;Gm10269	3	3	3		0.955668		0.083168	-0.0296319	0.1128		4	4	4	26.8	26.8	26.8	14.552	0	19.477	1270800000	22	25.2625	26.2245	25.1603	24.91	25.7055	25.6934	24.7516	25.4151	26.231
Q6ZWX6	Q6ZWX6	Eukaryotic translation initiation factor 2 subunit 1	Eif2s1	3	3	2		0.169345		0.542448	0.298365	0.244083	SUBCELLULAR LOCATION: Cytoplasm, Stress granule {ECO:0000269|PubMed:19861488}. Note=Colocalizes with NANOS3 in the stress granules. {ECO:0000269|PubMed:19861488}.	8	8	8	31.4	31.4	31.4	36.108	0	31.943	365090000	18	24.0452	24.0733	24.1282	23.7187	24.058	23.7378	NaN	23.8971	23.8994
Q6ZWY3;D6RH49;D3YYB0	Q6ZWY3;D6RH49;D3YYB0	40S ribosomal protein S27-like;40S ribosomal protein S27	Rps27l	3	3	3		0.450545		-0.0919259	-0.407728	0.315802		3	3	1	38.1	38.1	13.1	9.4771	0	19.129	665150000	20	24.0733	24.6139	24.6187	23.7168	24.3557	24.2861	23.7232	24.8669	24.9917
Q6ZWZ6;P63323	Q6ZWZ6;P63323	40S ribosomal protein S12	Rps12	3	3	3		0.705409		0.177572	0.134631	0.0429414	SUBCELLULAR LOCATION: Cytoplasm.	5	5	5	47	47	47	14.515	0	48.333	819910000	32	24.6443	25.4355	25.1073	25.3891	25.0625	24.6067	24.9815	24.8132	24.8597
Q76MZ3;G3UWL2	Q76MZ3	Serine/threonine-protein phosphatase 2A 65 kDa regulatory subunit A alpha isoform	Ppp2r1a	3	3	2		0.0761662		0.974834	0.407598	0.567236	SUBCELLULAR LOCATION: Cytoplasm {ECO:0000250|UniProtKB:Q32PI5}. Nucleus {ECO:0000250|UniProtKB:P30153}. Chromosome, centromere {ECO:0000250|UniProtKB:P30153}. Lateral cell membrane {ECO:0000250|UniProtKB:P30153}. Cell projection, dendrite {ECO:0000250|UniProtKB:P30153}. Note=Centromeric localization requires the presence of BUB1. {ECO:0000250|UniProtKB:P30153}.	3	3	3	7	7	7	65.322	0	9.2259	191550000	13	23.4219	23.9457	23.9498	22.3714	23.8909	23.3534	NaN	23.0321	22.8094
Q7TNV0;E9Q8Y1;D3YVJ6	Q7TNV0;E9Q8Y1;D3YVJ6	Protein DEK	Dek	1	2	0		0.760468		0.457108	0.757348	-0.30024	SUBCELLULAR LOCATION: Nucleus {ECO:0000269|PubMed:17524367}. Note=Enriched in regions where chromatin is decondensed or sparse in the interphase nuclei. {ECO:0000250}.	2	2	2	6.3	6.3	6.3	43.158	0	9.6305	56603000	5	NaN	21.7857	NaN	NaN	22.617	22.3249	NaN	NaN	NaN
Q7TPR4;A1BN54;O88990;D3YY95	Q7TPR4;A1BN54	Alpha-actinin-1	Actn1	3	3	3		0.103224		-0.914895	-0.203429	-0.711466	SUBCELLULAR LOCATION: Cytoplasm, cytoskeleton {ECO:0000269|PubMed:23100251}. Cytoplasm, myofibril, sarcomere, Z line {ECO:0000269|PubMed:11114196}. Cell membrane {ECO:0000250|UniProtKB:Q9Z1P2}. Cell junction {ECO:0000250|UniProtKB:Q9Z1P2}. Cell projection, ruffle {ECO:0000269|PubMed:17298598}. Note=Colocalizes with MYOZ2 and PPP3CA at the Z-line of heart and skeletal muscle (PubMed:11114196). Col…	40	40	26	56.7	56.7	40.1	103.07	0	323.31	18847000000	290	28.786	29.0887	28.4504	30.1839	28.8881	29.3876	28.9717	30.0935	30.0046
Q80X41	Q80X41	Serine/threonine-protein kinase VRK1	Vrk1	1	2	1		0.405868		-0.600012	-0.123665	-0.476347	SUBCELLULAR LOCATION: Cytoplasm. Nucleus. Cytoplasm, cytoskeleton, spindle {ECO:0000250}. Note=Dispersed throughout the cell but not located on mitotic spindle or chromatids during mitosis.	4	4	4	11.1	11.1	11.1	49.74	0	8.1746	42956000	4	NaN	21.3248	NaN	NaN	22.2609	21.8522	NaN	21.3615	NaN
Q80X90	Q80X90	Filamin-B	Flnb	3	3	3		0.6062		0.22423	0.324334	-0.100105	SUBCELLULAR LOCATION: Cytoplasm, cell cortex. Cytoplasm, cytoskeleton. Cytoplasm, cytoskeleton, stress fiber {ECO:0000250}. Cytoplasm, myofibril, sarcomere, Z line {ECO:0000250}.	59	53	50	29.1	27.5	25.8	277.82	0	281.8	4081900000	165	27.1326	27.3561	27.3129	27.6657	27.2787	27.1575	26.1346	27.4839	27.5105
Q8BFW7	Q8BFW7	Lipoma-preferred partner homolog	Lpp	3	3	2		0.0617239		-0.643255	-0.431227	-0.212029	SUBCELLULAR LOCATION: Nucleus {ECO:0000250}. Cytoplasm {ECO:0000250}. Cell junction {ECO:0000250}. Note=Found in the nucleus, in the cytoplasm and at cell adhesion sites. {ECO:0000250}.	2	2	2	6.7	6.7	6.7	65.89	0	8.2333	67328000	5	21.5325	21.1865	21.3157	21.8259	21.6154	21.2296	NaN	22.0638	21.5549
Q8BFZ3	Q8BFZ3	Beta-actin-like protein 2	Actbl2	3	3	2		0.684233		-0.694277	-0.401189	-0.293088	SUBCELLULAR LOCATION: Cytoplasm, cytoskeleton {ECO:0000250}.	10	1	1	32.4	3.2	3.2	42.004	0	10.069	701660000	12	23.4887	24.0372	23.425	24.8683	23.4473	23.5145	NaN	25.9428	24.7827
Q8BJY1	Q8BJY1	26S proteasome non-ATPase regulatory subunit 5	Psmd5	2	1	0		0.632493		0.0905857	-0.508108	0.598693		3	3	3	7.3	7.3	7.3	55.971	0	5.5481	63274000	6	NaN	21.7821	22.5936	NaN	22.3172	NaN	NaN	NaN	NaN
Q8BKC5;Q8BIV3	Q8BKC5	Importin-5	Ipo5	3	3	2		0.272078		0.340031	0.475265	-0.135234	SUBCELLULAR LOCATION: Cytoplasm {ECO:0000250}. Nucleus {ECO:0000250}.;SUBCELLULAR LOCATION: Cytoplasm {ECO:0000269|PubMed:17143267}. Nucleus {ECO:0000269|PubMed:17143267}.	3	3	3	3.6	3.6	3.6	123.59	0	5.7782	66655000	5	21.9299	21.2925	22.0302	21.3589	22.5404	21.7589	NaN	21.3233	21.4464
Q8BKI2	Q8BKI2	Trinucleotide repeat-containing gene 6B protein	Tnrc6b	2	2	2		0.51817		-0.69068	-0.436369	-0.254311	SUBCELLULAR LOCATION: Cytoplasm, P-body {ECO:0000250}. Note=Mammalian P-bodies are also known as GW bodies (GWBs). {ECO:0000250}.	7	7	7	6.5	6.5	6.5	191.96	0	26.47	174000000	7	22.3969	22.3977	NaN	NaN	22.4922	22.4006	NaN	22.7092	23.3006
Q8BMK4	Q8BMK4	Cytoskeleton-associated protein 4	Ckap4	3	3	3		0.996269		-0.0178979	-0.0128193	-0.00507863	Single-pass type II membrane protein. Cell membrane;Single-pass type II membrane protein. Cytoplasm, cytoskeleton. Cytoplasm, perinuclear region. Note=Translocates to the perinuclear region upon APF-stimulation. {ECO:0000250}.;SUBCELLULAR LOCATION: Endoplasmic reticulum membrane	5	5	5	13.2	13.2	13.2	63.691	0	24.986	183690000	11	23.4317	22.6379	22.7613	22.6862	23.1638	22.9962	22.7632	22.937	23.1845
Q8BMS1	Q8BMS1	Trifunctional enzyme subunit alpha, mitochondrial;Long-chain enoyl-CoA hydratase;Long chain 3-hydroxyacyl-CoA dehydrogenase	Hadha	2	3	2		0.287939		-0.801176	0.321457	-1.12263	SUBCELLULAR LOCATION: Mitochondrion {ECO:0000250|UniProtKB:P40939}. Mitochondrion inner membrane {ECO:0000250|UniProtKB:P40939}. Note=Protein stability and association with mitochondrion inner membrane do not require HADHB. {ECO:0000250|UniProtKB:P40939}.	3	3	3	6	6	6	82.669	0	11.752	172060000	12	NaN	22.365	22.77	23.1072	22.9782	22.5267	NaN	23.2137	23.0143
Q8BP47	Q8BP47	Asparagine--tRNA ligase, cytoplasmic	Nars	3	3	1		0.0843518		0.985708	0.389613	0.596095	SUBCELLULAR LOCATION: Cytoplasm {ECO:0000250|UniProtKB:O43776}.	3	3	3	8.2	8.2	8.2	64.279	0	12.61	156940000	10	23.54	23.1708	23.5688	22.9736	23.5077	22.01	NaN	22.6949	NaN
Q8BP67;F6RSK3	Q8BP67	60S ribosomal protein L24	Rpl24	3	3	3		0.0910702		-0.768209	-0.368034	-0.400175		6	6	6	35.7	35.7	35.7	17.779	0	20.39	692740000	18	24.0563	23.9342	24.4003	24.7539	24.1688	24.6686	24.2043	25.3427	25.1484
Q8BP92;D6RHL9	Q8BP92	Reticulocalbin-2	Rcn2	3	3	2		0.156558		0.432689	0.722024	-0.289335	SUBCELLULAR LOCATION: Endoplasmic reticulum lumen {ECO:0000255|PROSITE-ProRule:PRU10138}.	4	4	4	16.9	16.9	16.9	37.27	0	25.96	228280000	12	23.5736	22.8774	23.7481	23.8716	23.4111	23.7844	NaN	23.5466	23.1086
Q8BPB5;F6ZFS0	Q8BPB5	EGF-containing fibulin-like extracellular matrix protein 1	Efemp1	3	3	3		0.20709		0.448603	0.359268	0.0893351	SUBCELLULAR LOCATION: Secreted, extracellular space {ECO:0000250}. Secreted, extracellular space, extracellular matrix {ECO:0000250}. Note=Localizes to the lamina propria underneath the olfactory epithelium. {ECO:0000250}.	3	3	3	11.2	11.2	11.2	54.952	0	7.9754	179400000	11	23.5006	23.0208	23.8202	23.0604	23.6061	23.4069	23.4156	22.922	22.6581
Q8BQ30	Q8BQ30	Phostensin	Ppp1r18	3	3	3		0.591432		-0.445371	-0.212711	-0.23266	SUBCELLULAR LOCATION: Cytoplasm, cytoskeleton {ECO:0000250}.	5	5	5	13.6	13.6	13.6	65.629	0	20.107	234560000	17	22.428	23.587	22.2751	23.23	22.4247	23.3335	22.5368	23.2163	23.8731
Q8BT07	Q8BT07	Centrosomal protein of 55 kDa	Cep55	3	3	2		0.497945		-0.602369	-0.206708	-0.395661	SUBCELLULAR LOCATION: Cytoplasm {ECO:0000250|UniProtKB:Q53EZ4}. Cytoplasm, cytoskeleton, microtubule organizing center, centrosome, centriole {ECO:0000250|UniProtKB:Q53EZ4}. Cytoplasm, cytoskeleton, microtubule organizing center, centrosome {ECO:0000250|UniProtKB:Q53EZ4}. Cleavage furrow {ECO:0000250|UniProtKB:Q53EZ4}. Midbody, Midbody ring {ECO:0000250|UniProtKB:Q53EZ4}. Note=Present at the cent…	13	13	13	34.2	34.2	34.2	53.93	0	53.934	326010000	12	22.6565	22.971	22.9065	23.4512	22.9888	23.2811	NaN	23.6094	24.6163
Q8BVY0	Q8BVY0	Ribosomal L1 domain-containing protein 1	Rsl1d1	2	3	2		0.233724		-0.502347	-0.181894	-0.320453	SUBCELLULAR LOCATION: Nucleus, nucleolus {ECO:0000250|UniProtKB:O76021}.	3	3	3	10.8	10.8	10.8	50.421	0	44.286	104660000	7	NaN	21.5896	21.8935	22.076	22.1261	21.8671	NaN	22.5189	22.656
Q8BYK6	Q8BYK6	YTH domain-containing family protein 3	Ythdf3	1	3	2		0.122076		-1.57209	-0.0655956	-1.5065	SUBCELLULAR LOCATION: Cytoplasm, cytosol {ECO:0000250|UniProtKB:Q7Z739}.	9	5	5	17.4	10.9	10.9	63.961	0	24.665	142440000	10	NaN	21.9594	NaN	22.4445	21.9759	22.3164	NaN	22.8028	23.3578
Q8C0T5	Q8C0T5	Signal-induced proliferation-associated 1-like protein 1	Sipa1l1	1	2	2		0.0902772		-1.29612	-1.2432	-0.05292	SUBCELLULAR LOCATION: Cytoplasm, cytoskeleton {ECO:0000250}. Cell junction, synapse, postsynaptic density {ECO:0000250}. Cell junction, synapse, synaptosome {ECO:0000250}. Note=Associated with the actin cytoskeleton. Detected at synapses and dendritic spines of cultured hippocampal neurons (By similarity). {ECO:0000250}.	5	5	5	3.7	3.7	3.7	197.03	0	13.987	61562000	5	NaN	20.8935	NaN	21.1471	NaN	21.1386	NaN	21.3797	22.4999
Q8C1B7;Q9R1T4;B7ZC46;B1AQY9;B1AQZ0;Q8CHH9	Q8C1B7	Septin-11	2020-09-11	3	3	3		0.174237		0.847184	0.676167	0.171018	SUBCELLULAR LOCATION: Cytoplasm {ECO:0000250|UniProtKB:B0BNF1}. Cytoplasm, cytoskeleton {ECO:0000250}. Cell junction, synapse {ECO:0000250|UniProtKB:B0BNF1}. Cell projection, axon {ECO:0000250|UniProtKB:B0BNF1}. Cytoplasmic vesicle, secretory vesicle, synaptic vesicle membrane {ECO:0000250|UniProtKB:B0BNF1}. Cell junction, synapse, presynapse {ECO:0000250|UniProtKB:B0BNF1}. Note=Expressed in axon…	11	11	11	32.3	32.3	32.3	49.694	0	66.791	930710000	52	25.4014	25.2861	25.8535	25.1195	25.8505	25.058	23.5727	25.1445	25.2822
Q8C2Q3;E9QL13;J3QN51;J3QPT3;B0LM42;F7BGR7	Q8C2Q3;E9QL13	RNA-binding protein 14	Rbm14	3	3	3		0.0574911		-2.46663	-1.20407	-1.26255	SUBCELLULAR LOCATION: Nucleus {ECO:0000250|UniProtKB:Q96PK6}. Nucleus, nucleolus {ECO:0000250|UniProtKB:Q96PK6}. Cytoplasm {ECO:0000250|UniProtKB:Q96PK6}. Note=In punctate subnuclear structures often located adjacent to splicing speckles, called paraspeckles. Cytoplasmic localization is crucial for its function in suppressing the formation of aberrant centriolar protein complexes. {ECO:0000250|Un…	18	18	18	32.9	32.9	32.9	69.448	0	136.52	1359100000	51	22.5684	24.2356	23.5017	25.3752	23.6143	25.1039	24.219	26.6546	26.832
Q8C5R8	Q8C5R8		Prps1l1	3	3	3		0.0677582		0.965031	0.983575	-0.0185439		6	1	1	20.8	4.1	4.1	34.82	0	6.7417	319000000	8	23.322	24.6741	23.9189	23.4549	24.4419	24.0738	23.3052	22.5288	23.1859
Q8C845;Q9D8Y0;Q9D4J1	Q8C845;Q9D8Y0	EF-hand domain-containing protein D2	Efhd2	3	3	3		0.0589884		-0.673487	-0.324143	-0.349344	SUBCELLULAR LOCATION: Membrane raft {ECO:0000269|PubMed:15749887}. Note=In immature B-cell line WEHI-231.;SUBCELLULAR LOCATION: Mitochondrion inner membrane {ECO:0000269|PubMed:16336229}.	10	10	10	58.3	58.3	58.3	26.8	0	52.16	1192400000	42	24.8481	25.6078	24.8379	25.6168	25.1777	25.5473	25.6199	25.716	25.9783
Q8CCF0	Q8CCF0	U4/U6 small nuclear ribonucleoprotein Prp31	Prpf31	2	2	0		0.135241		1.73624	2.08856	-0.352321	SUBCELLULAR LOCATION: Nucleus {ECO:0000250|UniProtKB:Q8WWY3}. Nucleus speckle {ECO:0000250|UniProtKB:Q8WWY3}. Nucleus, Cajal body {ECO:0000250|UniProtKB:Q8WWY3}. Note=Predominantly found in speckles and in Cajal bodies. {ECO:0000250|UniProtKB:Q8WWY3}.	5	5	5	10.2	10.2	10.2	55.429	0	16.27	148060000	8	NaN	23.6949	22.7857	NaN	23.4214	23.0223	NaN	NaN	NaN
Q8CDN6	Q8CDN6	Thioredoxin-like protein 1	Txnl1	3	3	3		0.618043		-0.207338	0.106175	-0.313513	SUBCELLULAR LOCATION: Cytoplasm {ECO:0000250}. Nucleus {ECO:0000250}. Note=At least 85% of the cellular TXNL1 is proteasome-associated. {ECO:0000250}.	4	4	4	21.8	21.8	21.8	32.237	0	15.309	177960000	15	23.1524	22.3441	23.044	23.0115	23.594	22.8755	23.7078	22.8794	22.5753
Q8CHP5	Q8CHP5	Partner of Y14 and mago	Wibg	3	3	2		0.193861		0.665241	0.346028	0.319213	SUBCELLULAR LOCATION: Cytoplasm {ECO:0000250|UniProtKB:Q9BRP8}. Nucleus, nucleolus {ECO:0000250|UniProtKB:Q9BRP8}. Nucleus, nucleoplasm {ECO:0000250|UniProtKB:Q9BRP8}. Note=Shuttles between the nucleus and the cytoplasm. Nuclear export is mediated by XPO1/CRM1. {ECO:0000250|UniProtKB:Q9BRP8}.	2	2	2	12.8	12.8	12.8	22.689	0	5.2729	70646000	8	22.2492	22.2157	21.5807	21.0307	21.9014	22.1558	NaN	20.9891	21.1776
Q8CHW4;F6T9C3	Q8CHW4	Translation initiation factor eIF-2B subunit epsilon	Eif2b5	2	2	1		0.508718		0.8905	0.992445	-0.101945		5	5	5	7.5	7.5	7.5	80.085	0	11.491	104770000	7	NaN	22.9486	22.4957	NaN	23.1983	22.5695	NaN	NaN	22.0466
Q8CI08	Q8CI08	SLAIN motif-containing protein 2	Slain2	3	3	2		0.0692216		1.41552	1.38789	0.0276279	SUBCELLULAR LOCATION: Cytoplasm, cytoskeleton {ECO:0000250}. Note=Colocalizes with microtubules. Detected at the plus end of growing microtubules (By similarity). {ECO:0000250}.	6	6	6	18.2	18.2	18.2	62.377	0	13.317	228230000	14	23.4219	23.7142	24.0764	23.794	23.9754	23.3602	NaN	23.0452	23.0863
Q8JZQ9	Q8JZQ9	Eukaryotic translation initiation factor 3 subunit B	Eif3b	3	3	3		0.0579003		0.824933	0.372169	0.452765	SUBCELLULAR LOCATION: Cytoplasm {ECO:0000255|HAMAP-Rule:MF_03001}.	26	26	26	40.7	40.7	40.7	91.369	0	151.67	2716200000	124	27.4911	27.0425	27.642	26.9513	27.0693	26.7967	27.1914	26.1412	26.3682
Q8K4Z5	Q8K4Z5	Splicing factor 3A subunit 1	Sf3a1	3	3	3		0.123794		0.722326	0.614175	0.10815	SUBCELLULAR LOCATION: Nucleus {ECO:0000250|UniProtKB:Q15459}. Nucleus speckle {ECO:0000250|UniProtKB:Q15459}.	2	2	2	3.7	3.7	3.7	88.544	0	7.1395	117000000	9	22.7675	22.5778	22.6321	22.4577	22.9178	22.2774	22.7758	21.3145	21.7201
Q8R010;Q8R3V2	Q8R010;Q8R3V2	Aminoacyl tRNA synthase complex-interacting multifunctional protein 2	Aimp2	1	2	0		0.366618		0.485042	1.51596	-1.03092	SUBCELLULAR LOCATION: Cytoplasm, cytosol {ECO:0000269|PubMed:18695251}. Nucleus {ECO:0000269|PubMed:18695251}. Note=Following DNA damage, dissociates from the aminoacyl-tRNA synthase complex and translocates from the cytoplasm to the nucleus. {ECO:0000269|PubMed:18695251}.	2	2	2	13.1	13.1	13.1	35.377	0	5.1533	115720000	6	23.756	NaN	NaN	23.4779	22.7596	NaN	NaN	NaN	NaN
Q8R4U7	Q8R4U7	Leucine zipper protein 1	Luzp1	1	1	3		0.0576617		-0.618487	-0.482477	-0.13601	SUBCELLULAR LOCATION: Nucleus. Note=Also detected in soma and dendrites of neurons. {ECO:0000250}.	5	5	5	7.3	7.3	7.3	119.31	0	12.442	51583000	6	NaN	21.2333	NaN	NaN	NaN	21.0984	21.8373	21.4493	21.2473
Q8R574	Q8R574	Phosphoribosyl pyrophosphate synthase-associated protein 2	Prpsap2	3	3	2		0.0682826		1.31133	1.07164	0.239692		7	6	6	25.2	21.4	21.4	40.88	0	14.964	261390000	16	23.8841	23.9747	23.9215	22.6859	24.575	23.8004	NaN	22.6187	23.2994
Q8R5C5;E0CZD4;E0CYB4	Q8R5C5	Beta-centractin	Actr1b	3	2	2		0.169585		1.16504	-0.246076	1.41112	SUBCELLULAR LOCATION: Cytoplasm, cytoskeleton. Cytoplasm, cytoskeleton, microtubule organizing center, centrosome {ECO:0000250}.	9	2	2	22.6	8.5	8.5	42.281	0	10.711	268570000	9	23.8331	23.8709	23.6659	NaN	23.2425	23.3769	NaN	23.2921	22.8587
Q8VDM4;J3KMQ2;E9Q2S8	Q8VDM4;J3KMQ2	26S proteasome non-ATPase regulatory subunit 2	Psmd2;Gm5422	3	3	3		0.077701		0.816104	0.467569	0.348535		15	15	15	20.3	20.3	20.3	100.2	0	90.116	1051700000	62	25.8793	26.0674	25.9888	25.3504	26.0436	25.4959	25.8749	24.7339	24.8784
Q8VDN2;D3YYN7;Q8VCE0;Q6PIC6;Q6PIE5;D3YVX6;Q91WH7;E9QNX7;Q64436	Q8VDN2;D3YYN7;Q8VCE0;Q6PIC6;Q6PIE5	Sodium/potassium-transporting ATPase subunit alpha-1;Sodium/potassium-transporting ATPase subunit alpha-3;Sodium/potassium-transporting ATPase subunit alpha-2	Atp1a1;Atp1a2;Atp1a3	0	0	2		0.373829		-0.718381	-0.559095	0	Multi-pass membrane protein {ECO:0000250}.;Multi-pass membrane protein {ECO:0000250}. Cell membrane {ECO:0000250};Multi-pass membrane protein {ECO:0000255}.;Multi-pass membrane protein.;SUBCELLULAR LOCATION: Cell membrane;SUBCELLULAR LOCATION: Cell membrane {ECO:0000250};SUBCELLULAR LOCATION: Cell membrane, sarcolemma {ECO:0000250|UniProtKB:P05023};SUBCELLULAR LOCATION: Membrane {ECO:0000250};SUB…	3	3	3	3.9	3.9	3.9	112.98	0	8.9038	40493000	3	NaN	NaN	NaN	NaN	NaN	NaN	NaN	20.8532	20.3169
Q8VEK3;G3XA10	Q8VEK3;G3XA10	Heterogeneous nuclear ribonucleoprotein U	Hnrnpu;Gm28062	3	3	3		0.363112		0.302302	0.273561	0.0287406	SUBCELLULAR LOCATION: Nucleus {ECO:0000269|PubMed:18332112, ECO:0000269|PubMed:22162999}. Nucleus matrix {ECO:0000250|UniProtKB:Q00839}. Chromosome {ECO:0000269|PubMed:20833368}. Nucleus speckle {ECO:0000250|UniProtKB:Q00839}. Cytoplasm, cytoskeleton, microtubule organizing center, centrosome {ECO:0000250|UniProtKB:Q00839}. Chromosome, centromere, kinetochore {ECO:0000250|UniProtKB:Q00839}. Cytop…	10	10	10	19.4	19.4	19.4	87.917	0	109	914220000	41	26.0514	25.1858	25.7949	25.9852	25.6436	25.317	25.2728	25.5511	25.3012
Q8VI63	Q8VI63	MOB kinase activator 2	Mob2	3	3	2		0.0841008		2.13728	1.76376	0.373523	SUBCELLULAR LOCATION: Nucleus {ECO:0000250}. Cytoplasm, perinuclear region {ECO:0000250}.	4	4	4	30.6	30.6	30.6	26.851	0	27.553	602770000	10	24.2639	24.8985	25.9305	23.8511	26.0121	24.1092	NaN	23.8837	23.6193
Q8VI94	Q8VI94	2-5-oligoadenylate synthase-like protein 1	Oasl1	1	3	2		0.0753651		-1.9756	-0.495752	-1.47984	SUBCELLULAR LOCATION: Nucleus, nucleolus {ECO:0000250}. Cytoplasm {ECO:0000250}.	6	6	6	17.2	17.2	17.2	59.088	0	30.191	254320000	12	NaN	21.9508	NaN	23.3597	22.1625	22.9292	NaN	24.7364	23.6044
Q91V55;D3YYM6;P97461	Q91V55;D3YYM6;P97461	40S ribosomal protein S5;40S ribosomal protein S5, N-terminally processed	Rps5	3	3	3		0.668746		0.265841	0.24381	0.0220311		11	11	11	54.4	54.4	54.4	22.876	0	140.95	3014800000	66	26.9373	27.4875	26.7104	26.3425	27.5095	27.2172	26.3208	26.844	27.1729
Q91W18	Q91W18	Tudor domain-containing protein 3	Tdrd3	0	1	2		0.0548537		-1.83532	-1.01316	-0.822163	SUBCELLULAR LOCATION: Cytoplasm {ECO:0000250}. Nucleus {ECO:0000250}. Note=Predominantly cytoplasmic. Associated with actively translating polyribosomes and with mRNA stress granules (By similarity). {ECO:0000250}.	3	3	3	5.9	5.9	5.9	82.252	0	9.8937	71409000	3	NaN	NaN	NaN	21.991	NaN	NaN	NaN	22.7413	21.9548
Q91WK2	Q91WK2	Eukaryotic translation initiation factor 3 subunit H	Eif3h	3	3	2		0.0689973		1.65655	1.78509	-0.128537	SUBCELLULAR LOCATION: Cytoplasm {ECO:0000255|HAMAP-Rule:MF_03007}.	4	4	4	16.8	16.8	16.8	39.832	0	27.378	463790000	18	24.7667	24.4539	24.645	24.6109	24.8947	24.7457	NaN	23.744	24.0978
Q91YQ5	Q91YQ5	Dolichyl-diphosphooligosaccharide--protein glycosyltransferase subunit 1	Rpn1	2	1	0		0.301943		0.896032	0.496907	0.399125	Single-pass type I membrane protein {ECO:0000305}. Melanosome {ECO:0000250|UniProtKB:P04843}.;SUBCELLULAR LOCATION: Endoplasmic reticulum {ECO:0000250|UniProtKB:E2RQ08, ECO:0000250|UniProtKB:Q9GMB0}. Endoplasmic reticulum membrane	3	3	3	6.1	6.1	6.1	68.527	0	7.7425	59008000	3	NaN	21.9297	22.1795	NaN	22.1752	NaN	NaN	NaN	NaN
Q91YR1;Q9Z0P5	Q91YR1	Twinfilin-1	Twf1	3	3	3		0.0575689		-0.0589466	-0.434744	0.375797	SUBCELLULAR LOCATION: Cytoplasm {ECO:0000269|PubMed:10669753}. Cytoplasm, cytoskeleton {ECO:0000269|PubMed:10669753}. Note=Diffuse cytoplasmic localization with perinuclear and G-actin-rich cortical actin structures sublocalization. Also found at membrane ruffles and cell-cell contacts.;SUBCELLULAR LOCATION: Cytoplasm, cytoskeleton {ECO:0000269|PubMed:19955359}. Cytoplasm, perinuclear region {ECO…	6	6	6	22.9	22.9	22.9	40.079	0	80.347	565110000	15	24.5005	24.3128	24.4804	24.2265	23.7769	24.163	24.2125	24.7141	24.544
Q91YU6	Q91YU6	Leucine zipper putative tumor suppressor 2	Lzts2	0	2	2		0.1096		-1.10907	-1.20437	0.0952981	SUBCELLULAR LOCATION: Cytoplasm {ECO:0000255|HAMAP-Rule:MF_03026}. Cytoplasm, cytoskeleton, microtubule organizing center, centrosome {ECO:0000255|HAMAP-Rule:MF_03026, ECO:0000269|PubMed:18490357}. Note=Localized to the centrosome throughout the cell cycle. Localized to the midbody in cells undergoing cytokinesis. {ECO:0000255|HAMAP-Rule:MF_03026}.	2	2	2	4.9	4.9	4.9	72.577	0	11.982	46762000	6	NaN	NaN	NaN	21.4525	NaN	21.3301	NaN	21.4905	21.5317
Q921M3	Q921M3	Splicing factor 3B subunit 3	Sf3b3	3	2	2		0.206424		1.32099	0.0312767	1.28971	SUBCELLULAR LOCATION: Nucleus {ECO:0000250|UniProtKB:Q15393}.	10	10	10	10.8	10.8	10.8	135.55	0	29.756	354240000	19	24.5394	24.0435	24.7867	NaN	24.2623	24.005	NaN	23.7981	23.5695
Q922F4	Q922F4	Tubulin beta-6 chain	Tubb6	3	2	2		0.275073		1.1634	0.255113	0.90829	SUBCELLULAR LOCATION: Cytoplasm, cytoskeleton {ECO:0000250}.	12	4	4	36	12.3	12.3	50.09	0	20.805	207730000	14	23.5979	23.5924	23.8116	23.5072	23.825	NaN	NaN	23.1769	22.8564
Q922Q2	Q922Q2	Serine/threonine-protein kinase RIO1	Riok1	3	3	2		0.356096		0.589972	0.436677	0.153295	SUBCELLULAR LOCATION: Cytoplasm, cytosol {ECO:0000250|UniProtKB:Q9BRS2}.	7	7	7	15	15	15	64.91	0	21.237	235080000	11	23.2758	23.3266	23.5619	23.1992	23.3063	23.1989	NaN	23.0306	23.6936
Q923D4	Q923D4	Splicing factor 3B subunit 5	Sf3b5	3	3	3		0.0729387		0.589455	0.495196	0.0942586	SUBCELLULAR LOCATION: Nucleus {ECO:0000250|UniProtKB:Q9BWJ5}.	3	3	3	43	43	43	10.119	0	14.699	243880000	16	23.2528	23.7175	23.9601	23.6136	23.8262	23.2079	22.8174	23.0089	23.3358
Q923T9;F6WHR9	Q923T9	Calcium/calmodulin-dependent protein kinase type II subunit gamma	Camk2g	3	3	2		0.0609292		2.19183	0.0285416	2.16329	Cytoplasmic side {ECO:0000305}.;Peripheral membrane protein {ECO:0000305};SUBCELLULAR LOCATION: Sarcoplasmic reticulum membrane {ECO:0000305}	12	9	5	27.6	20	14	59.606	0	64.759	325570000	25	24.3084	25.0005	25.1663	22.1263	23.1587	22.7003	NaN	23.5797	23.8832
Q99JB8;F6W8Y8	Q99JB8;F6W8Y8	Protein kinase C and casein kinase II substrate protein 3	Pacsin3	0	1	2		0.168758		-1.40166	-0.738904	-0.662758	Cytoplasmic side {ECO:0000269|PubMed:11082044}. Note=Detected at the inner aspect of the plasma membrane in myotubes.;Peripheral membrane protein {ECO:0000269|PubMed:11082044};SUBCELLULAR LOCATION: Cytoplasm {ECO:0000269|PubMed:11082044}. Cell membrane {ECO:0000269|PubMed:11082044}	2	2	2	7.8	7.8	7.8	48.584	0	7.6666	76568000	3	NaN	NaN	NaN	22.6615	NaN	NaN	NaN	22.3761	22.5213
Q99JF8;A2BI12	Q99JF8;A2BI12	PC4 and SFRS1-interacting protein	Psip1	1	3	3		0.0579273		-0.683252	-0.415695	-0.267557	SUBCELLULAR LOCATION: Nucleus {ECO:0000250|UniProtKB:O75475}.	3	3	3	7.6	7.6	7.6	59.696	0	12.52	39688000	4	NaN	20.5172	NaN	20.5654	20.9533	21.0103	21.4925	20.7144	21.5692
Q99JX4;A2A702;A2A701	Q99JX4	Eukaryotic translation initiation factor 3 subunit M	Eif3m	3	3	2		0.073234		2.09519	1.72331	0.371882	SUBCELLULAR LOCATION: Cytoplasm {ECO:0000255|HAMAP-Rule:MF_03012}.;SUBCELLULAR LOCATION: Cytoplasm {ECO:0000256|SAAS:SAAS01184761}.	6	6	6	22.2	22.2	22.2	42.516	0	55.13	559120000	19	25.08	24.7652	25.8879	25.1354	25.0509	24.4311	NaN	24.3988	23.96
Q99K90;D3Z564;D3Z216	Q99K90;D3Z564;D3Z216	TGF-beta-activated kinase 1 and MAP3K7-binding protein 2	Tab2	3	2	2		0.191796		1.26664	-0.137639	1.40428	SUBCELLULAR LOCATION: Nucleus {ECO:0000269|PubMed:12150997}. Cytoplasm, cytosol {ECO:0000269|PubMed:12150997}. Note=Cytoplasmic when activated. Following IL1 stimulation, localized in the to cytosol.	5	4	4	10	8.8	8.8	76.441	0	23.233	166770000	12	23.3445	23.3613	23.358	NaN	22.9738	23.0322	NaN	22.5078	22.4827
Q99KG3	Q99KG3	RNA-binding protein 10	Rbm10	3	3	2		0.86575		0.11208	0.0130564	0.0990232	SUBCELLULAR LOCATION: Nucleus {ECO:0000250}.	4	4	4	5.4	5.4	5.4	103.49	0	6.9198	78624000	6	21.6875	21.7119	22.2432	21.5855	22.039	21.721	NaN	21.5348	21.4649
Q9CQA3	Q9CQA3	Succinate dehydrogenase [ubiquinone] iron-sulfur subunit, mitochondrial	Sdhb	3	0	0		0.356015		0.755339	0	1.09552	Matrix side {ECO:0000250}.;Peripheral membrane protein {ECO:0000250};SUBCELLULAR LOCATION: Mitochondrion inner membrane {ECO:0000250}	2	2	2	7.1	7.1	7.1	31.814	0	4.8918	18033000	3	21.3703	21.7462	21.6103	NaN	NaN	NaN	NaN	NaN	NaN
Q9CQE8;J3QNB0	Q9CQE8;J3QNB0	UPF0568 protein C14orf166 homolog		3	3	2		0.817433		0.341519	0.624872	-0.283353	SUBCELLULAR LOCATION: Nucleus {ECO:0000250|UniProtKB:Q9Y224}. Cytoplasm, cytosol {ECO:0000250|UniProtKB:Q9Y224}. Cytoplasm, perinuclear region {ECO:0000250|UniProtKB:Q9Y224}. Cytoplasm, cytoskeleton, microtubule organizing center, centrosome {ECO:0000250|UniProtKB:Q9Y224}. Note=May localize at the centrosome during mitosis. Shuttles between the cytosol and the nucleus: enters into the nucleus in …	10	10	10	43.9	43.9	43.9	28.152	0	99.608	1898800000	44	25.4796	25.5598	25.7825	26.1745	25.6925	25.8049	NaN	26.6167	26.914
Q9CQF3	Q9CQF3	Cleavage and polyadenylation specificity factor subunit 5	Nudt21	3	3	3		0.0505705		1.5672	1.40661	0.160583	SUBCELLULAR LOCATION: Nucleus {ECO:0000269|PubMed:18032416}. Cytoplasm {ECO:0000250|UniProtKB:O43809}. Note=Shuttles between the nucleus and the cytoplasm in a transcription- and XPO1/CRM1-independent manner, most probably in complex with the cleavage factor Im complex (CFIm). In punctate subnuclear structures localized adjacent to nuclear speckles, called paraspeckles. {ECO:0000250|UniProtKB:O43…	12	12	12	44.9	44.9	44.9	26.24	0	70.795	3557600000	70	27.5421	27.5106	27.9525	27.3034	27.9398	27.2803	24.7103	26.6465	26.9468
Q9CQI7;A2CES4;D3Z0S6;F8VQ88;Q62189	Q9CQI7;A2CES4	U2 small nuclear ribonucleoprotein B	Snrpb2	3	3	2		0.132584		0.943104	0.634012	0.309092	SUBCELLULAR LOCATION: Nucleus {ECO:0000250|UniProtKB:P08579}.;SUBCELLULAR LOCATION: Nucleus {ECO:0000250}.	4	4	4	20.9	20.9	20.9	25.323	0	14.7	121080000	12	22.0848	23.2777	22.4755	21.3384	22.9521	22.6201	NaN	21.7575	21.5854
Q9CQQ7	Q9CQQ7	ATP synthase F(0) complex subunit B1, mitochondrial	Atp5f1	2	1	0		0.16977		1.18588	0.951115	0.234769	SUBCELLULAR LOCATION: Mitochondrion. Mitochondrion inner membrane.	2	2	2	7	7	7	28.948	0	5.4813	48751000	4	NaN	22.2384	21.8081	NaN	22.0277	NaN	NaN	NaN	NaN
Q9CQV8;A2A5N1	Q9CQV8;A2A5N1	14-3-3 protein beta/alpha;14-3-3 protein beta/alpha, N-terminally processed	Ywhab	3	2	3		0.924801		0.223336	0.0731265	0.150209	SUBCELLULAR LOCATION: Cytoplasm {ECO:0000250|UniProtKB:P31946}. Melanosome {ECO:0000250|UniProtKB:P31946}.	4	2	2	17.1	10.2	10.2	28.086	0	5.3094	84369000	7	22.157	21.9226	21.9028	NaN	23.3531	21.8052	22.2847	21.4329	21.5949
Q9CR57	Q9CR57	60S ribosomal protein L14	Rpl14	2	3	2		0.335828		-1.21365	-0.425186	-0.78846		3	3	3	15.7	15.7	15.7	23.564	0	9.3881	225800000	9	22.0906	22.2221	NaN	22.2603	22.7674	22.6228	NaN	23.9705	24.171
Q9CRB9;S4R238;Q9D9P1;D3Z0L4;F6QFL0	Q9CRB9;S4R238;Q9D9P1;D3Z0L4	MICOS complex subunit Mic19	Chchd3	1	2	2		0.719719		-0.907591	-0.360846	-0.546745	Intermembrane side {ECO:0000269|PubMed:21081504}. Cytoplasm {ECO:0000250|UniProtKB:Q9NX63}. Nucleus {ECO:0000250|UniProtKB:Q9NX63}. Mitochondrion {ECO:0000250|UniProtKB:Q9NX63}.;Lipid-anchor {ECO:0000256|RuleBase:RU363001}.;Lipid-anchor {ECO:0000269|PubMed:21081504};SUBCELLULAR LOCATION: Mitochondrion inner membrane {ECO:0000256|RuleBase:RU363001};SUBCELLULAR LOCATION: Mitochondrion inner membran…	4	4	4	23.8	23.8	23.8	26.334	0	9.5584	125380000	4	23.1744	NaN	NaN	22.9756	22.9923	NaN	NaN	22.5535	22.335
Q9CXW3	Q9CXW3	Calcyclin-binding protein	Cacybp	2	2	1		0.996438		0.0298831	-0.0343876	0.0642707	SUBCELLULAR LOCATION: Nucleus {ECO:0000269|PubMed:11927578}. Cytoplasm {ECO:0000269|PubMed:11927578}. Note=Cytoplasmic in unstimulated cultured neurons. Upon increase of calcium, it localizes to a ring around the nucleus. In neuroblastoma cells, after a Retinoic acid (RA) induction and calcium increase, it localizes in both the nucleus and cytoplasm. The nuclear and perinuclear fractions may be p…	2	2	2	11.4	11.4	11.4	26.51	0	6.4785	45178000	3	NaN	21.2457	21.6782	NaN	22.5627	21.3606	NaN	21.1167	NaN
Q9CY58	Q9CY58	Plasminogen activator inhibitor 1 RNA-binding protein	Serbp1	3	3	3		0.804224		-0.0215797	-0.299552	0.277973	SUBCELLULAR LOCATION: Cytoplasm {ECO:0000250|UniProtKB:Q8NC51}. Nucleus {ECO:0000250|UniProtKB:Q8NC51}. Cytoplasm, perinuclear region {ECO:0000250|UniProtKB:Q8NC51}.	8	8	8	28.7	28.7	28.7	44.714	0	55.524	814100000	31	25.0466	25.6308	24.996	24.6994	25.19	24.9501	26.7046	24.519	24.5145
Q9CYL5;B1AWD6	Q9CYL5	Golgi-associated plant pathogenesis-related protein 1	Glipr2	3	3	1		0.119783		1.3949	1.40665	-0.0117505	Lipid-anchor. Note=Binds lipid-enriched microdomains of Golgi membranes not only by ionic interactions but also through the myristate. {ECO:0000250|UniProtKB:Q9H4G4}.;SUBCELLULAR LOCATION: Golgi apparatus membrane	3	3	3	22.1	22.1	22.1	17.09	0	13.036	113470000	14	22.3584	23.0569	22.719	22.664	22.8343	22.6713	NaN	NaN	22.386
Q9CZX8;D3YUT3;D3Z5R8;D3Z722;D3YUG3;S4R223	Q9CZX8;D3YUT3;D3Z5R8;D3Z722;D3YUG3;S4R223	40S ribosomal protein S19	Rps19	3	3	3		0.100584		-0.47931	-0.254125	-0.225185		8	8	8	51	51	51	16.085	0	36.387	3365700000	49	27.1445	26.5928	26.741	27.0628	27.063	27.028	27.7231	27.198	26.9952
Q9D1R9;D3YWC0	Q9D1R9	60S ribosomal protein L34	Rpl34	3	3	3		0.163403		-0.754386	-0.477982	-0.276403	SUBCELLULAR LOCATION: Cytoplasm, cytosol {ECO:0000250|UniProtKB:P49207}. Cytoplasm {ECO:0000250|UniProtKB:P49207}. Endoplasmic reticulum {ECO:0000250|UniProtKB:Q29223}. Note=Detected on cytosolic polysomes (By similarity). Detected in ribosomes that are associated with the rough endoplasmic reticulum (By similarity). {ECO:0000250|UniProtKB:P49207, ECO:0000250|UniProtKB:Q29223}.	5	5	5	29.1	29.1	29.1	13.293	0	16.117	157250000	16	21.5285	22.6196	21.8953	21.6511	22.4666	22.7549	23.2416	22.4758	22.5892
Q9D2G2	Q9D2G2	Dihydrolipoyllysine-residue succinyltransferase component of 2-oxoglutarate dehydrogenase complex, mitochondrial	Dlst	0	2	2		0.0740265		-1.43244	0.233732	-1.66617	SUBCELLULAR LOCATION: Mitochondrion matrix {ECO:0000250|UniProtKB:P36957}. Nucleus {ECO:0000250|UniProtKB:P36957}. Note=Mainly localizes in the mitochondrion. A small fraction localizes to the nucleus, where the 2-oxoglutarate dehydrogenase complex is required for histone succinylation. {ECO:0000250|UniProtKB:P36957}.	2	2	2	7	7	7	48.994	0	6.7607	101340000	5	NaN	NaN	NaN	22.56	23.1035	NaN	NaN	22.1407	21.8418
Q9D3D9	Q9D3D9	ATP synthase subunit delta, mitochondrial	Atp5d	3	1	1		0.185209		2.63209	0.0302893	2.6018	SUBCELLULAR LOCATION: Mitochondrion. Mitochondrion inner membrane.	2	2	2	13.7	13.7	13.7	17.6	0	8.1856	388930000	13	23.768	24.8239	24.166	NaN	NaN	23.8597	NaN	NaN	24.5459
Q9D6J6;M0QWP9	Q9D6J6	NADH dehydrogenase [ubiquinone] flavoprotein 2, mitochondrial	Ndufv2	2	0	0		0.322064		1.20126	0	0.780183	SUBCELLULAR LOCATION: Mitochondrion inner membrane {ECO:0000250}.	3	3	3	19	19	19	27.285	0	15.993	53872000	3	NaN	22.9963	23.6336	NaN	NaN	NaN	NaN	NaN	NaN
Q9D7M1	Q9D7M1	Glucose-induced degradation protein 8 homolog	Gid8	3	3	2		0.0883781		1.45765	1.46951	-0.0118593	SUBCELLULAR LOCATION: Cytoplasm {ECO:0000250|UniProtKB:Q9NWU2}. Nucleus {ECO:0000250|UniProtKB:Q9NWU2}. Note=Localizes in the cytoplasm in the absence of Wnt stimulation and in the nucleus in the presence of Wnt stimulation. {ECO:0000250|UniProtKB:Q9NWU2}.	6	6	6	37.7	37.7	37.7	26.778	0	41.622	487210000	24	24.7816	24.2852	25.1181	24.9328	24.8322	24.4554	NaN	23.9768	24.2799
Q9D7S7	Q9D7S7	60S ribosomal protein L22-like 1	Rpl22l1	3	3	1		0.102779		1.41945	1.57439	-0.154949		2	2	2	22.1	22.1	22.1	14.467	0	11.09	146490000	12	22.5974	22.811	23.1842	23.2007	23.2667	22.59	NaN	22.6942	NaN
Q9DAS9	Q9DAS9	Guanine nucleotide-binding protein G(I)/G(S)/G(O) subunit gamma-12	Gng12	3	3	2		0.08652		1.11787	0.871055	0.246811	Cytoplasmic side {ECO:0000305}.;Lipid-anchor {ECO:0000305};SUBCELLULAR LOCATION: Cell membrane {ECO:0000305}	3	3	3	44.4	44.4	44.4	7.9972	0	9.3628	153830000	8	22.2028	24.1807	22.5313	22.7674	22.911	22.496	NaN	21.8933	21.845
Q9DBG3;H3BKM0;H3BIY9;Q5SVG5;Q5SVG4;O35643;H3BJ06;Q5SWR0	Q9DBG3;H3BKM0;H3BIY9;Q5SVG5;Q5SVG4;O35643	AP-2 complex subunit beta;AP complex subunit beta;AP-1 complex subunit beta-1	Ap2b1;Ap1b1	2	3	2		0.459096		-0.94557	-0.261754	-0.683816	Cytoplasmic side {ECO:0000250}. Golgi apparatus {ECO:0000250}. Note=Component of the coat surrounding the cytoplasmic face of coated vesicles located at the Golgi complex. {ECO:0000250}.;Cytoplasmic side {ECO:0000250}. Note=AP-2 appears to be excluded from internalizing CCVs and to disengage from sites of endocytosis seconds before internalization of the nascent CCV. {ECO:0000250}.;Peripheral mem…	10	10	10	12.4	12.4	12.4	104.58	0	36.659	305490000	20	NaN	22.7276	22.8224	23.7075	22.6318	22.6425	NaN	23.969	24.4422
Q9DBR0	Q9DBR0	A-kinase anchor protein 8	Akap8	1	2	3		0.0981002		-1.49535	-0.575929	-0.919426	SUBCELLULAR LOCATION: Nucleus matrix {ECO:0000269|PubMed:16751186}. Nucleus, nucleolus {ECO:0000250|UniProtKB:O43823}. Cytoplasm {ECO:0000269|PubMed:19531803}. Note=Associated with the nuclear matrix. Redistributed and detached from condensed chromatin during mitosis (By similarity). Localizes specifically to the vicinity of the meiotic spindle in metaphase II oocytes. {ECO:0000250|UniProtKB:O438…	2	2	2	6.8	6.8	6.8	76.293	0	18.522	158510000	9	NaN	22.6737	NaN	23.035	22.9475	NaN	22.7986	22.8303	23.3468
Q9DCL9	Q9DCL9	Multifunctional protein ADE2;Phosphoribosylaminoimidazole-succinocarboxamide synthase;Phosphoribosylaminoimidazole carboxylase	Paics	3	3	0		0.104954		1.35943	1.53058	-0.171152		3	3	3	9.2	9.2	9.2	47.006	0	4.7367	72687000	6	22.2178	22.1962	22.5255	22.3891	22.9632	22.1006	NaN	NaN	NaN
Q9DCT8	Q9DCT8	Cysteine-rich protein 2	Crip2	2	3	1		0.112696		-0.0371653	1.96397	-2.00114		3	3	3	22.1	22.1	22.1	22.727	0	13.997	152460000	6	22.7971	22.5312	NaN	24.3809	23.7054	22.9737	NaN	NaN	22.6189
Q9EQX4	Q9EQX4	Allograft inflammatory factor 1-like	Aif1l	3	3	2		0.393125		-0.206483	0.141087	-0.347569	Cytoplasmic side {ECO:0000250}. Note=Colocalizes with F-actin. Partially relocates to membrane ruffles in response to invading bacteria (By similarity). {ECO:0000250}.;Peripheral membrane protein {ECO:0000250};SUBCELLULAR LOCATION: Cytoplasm, cytoskeleton {ECO:0000250}. Cell projection, ruffle membrane {ECO:0000250}	3	3	3	22	22	22	17.024	0	12.034	132580000	12	21.8749	22.9432	21.9976	22.4666	22.5568	22.835	NaN	22.6304	22.4794
Q9ERG0;Q8BGB5;Q4U4S6	Q9ERG0	LIM domain and actin-binding protein 1	Lima1	3	3	3		0.0547401		-1.00491	-0.609467	-0.395441	SUBCELLULAR LOCATION: Cell junction {ECO:0000269|PubMed:17766470}. Note=Colocalizes with actin stress fibers.;SUBCELLULAR LOCATION: Cytoplasm {ECO:0000250|UniProtKB:Q9BT23}. Nucleus {ECO:0000250|UniProtKB:Q9BT23}. Note=Mainly found in cytoplasm, concentrated in membrane ruffles and in streaks reminiscent of focal adhesion plaques. Also found in nucleus. {ECO:0000250|UniProtKB:Q9BT23}.;SUBCELLULAR…	27	27	27	44.2	44.2	44.2	84.059	0	238.07	5517600000	181	27.2409	27.6579	26.9387	28.2014	27.1778	27.6445	28.8101	27.9595	28.0826
Q9JIF7	Q9JIF7	Coatomer subunit beta	Copb1	2	2	0		0.185471		1.92644	1.29358	0.632861	Cytoplasmic side {ECO:0000305}. Cell membrane {ECO:0000250|UniProtKB:P53618}. Endoplasmic reticulum-Golgi intermediate compartment {ECO:0000269|PubMed:7593324}. Note=The coatomer is cytoplasmic or polymerized on the cytoplasmic side of the Golgi, as well as on the vesicles/buds originating from it (By similarity). Proteolytic cleavage by CAPN8 triggers translocation from Golgi to cytoplasm (PubMe…	3	3	3	5.1	5.1	5.1	107.06	0	5.6719	108220000	7	NaN	22.6816	23.2716	23.0773	23.0224	NaN	NaN	NaN	NaN
Q9JIK5	Q9JIK5	Nucleolar RNA helicase 2	Ddx21	0	0	2		0.199725		-0.223117	-0.674285	0	SUBCELLULAR LOCATION: Nucleus, nucleolus {ECO:0000250|UniProtKB:Q9NR30}. Nucleus, nucleoplasm {ECO:0000250|UniProtKB:Q9NR30}. Cytoplasm, cytosol {ECO:0000269|PubMed:21703541}. Mitochondrion {ECO:0000303|PubMed:21703541}. Note=Present both in nucleolus and nucleoplasm. Interaction with JUN promotes translocation from the nucleolus to the nucleoplasm. Interaction with WDR46 is required for localiza…	2	2	2	3.2	3.2	3.2	93.55	0	5.9942	29566000	2	NaN	NaN	NaN	NaN	NaN	NaN	NaN	21.198	21.1918
Q9JJI8	Q9JJI8	60S ribosomal protein L38	Rpl38	3	3	2		0.0787455		2.34517	1.97491	0.370262		3	3	3	38.6	38.6	38.6	8.2038	0	9.9324	2944500000	22	27.9453	27.1804	27.6786	27.4559	27.5946	26.6431	NaN	26.4169	26.5843
Q9JKV1;D3YUD8	Q9JKV1;D3YUD8	Proteasomal ubiquitin receptor ADRM1	Adrm1;Gm9774	3	2	3		0.169874		1.32799	0.00944583	1.31854	SUBCELLULAR LOCATION: Cytoplasm {ECO:0000269|PubMed:15819879}. Nucleus {ECO:0000250|UniProtKB:Q16186}.	2	2	2	6.1	6.1	6.1	42.06	0	6.3847	115790000	9	22.902	24.059	22.4027	NaN	22.67	22.4947	22.8019	21.5207	21.0572
Q9QXS1;E9Q3W4;F6R059;E9PW24;E9Q9J6;Q8R0W0;B1ARU1;E9QA63;B1ARU4;E9PVY8;Q9QXZ0	Q9QXS1;E9Q3W4	Plectin	Plec	3	3	3		0.212603		-0.186054	0.378716	-0.564769	SUBCELLULAR LOCATION: [Isoform 1]: Cytoplasm {ECO:0000250|UniProtKB:Q9UPN3}. Golgi apparatus {ECO:0000250|UniProtKB:Q9UPN3}.;SUBCELLULAR LOCATION: [Isoform 2]: Cytoplasm {ECO:0000269|PubMed:18854161, ECO:0000269|PubMed:21295697}. Cytoplasm, cytoskeleton {ECO:0000269|PubMed:18854161, ECO:0000269|PubMed:21295697}. Golgi apparatus {ECO:0000250|UniProtKB:Q9UPN3}. Cell membrane {ECO:0000250|UniProtKB:…	267	267	267	59.3	59.3	59.3	534.18	0	323.31	106310000000	1786	31.5411	32.2072	31.4193	32.515	31.9712	32.3757	31.256	32.2146	32.255
Q9QXS6;F7CPL2	Q9QXS6	Drebrin	Dbn1	3	3	3		0.163363		-0.57743	-0.201754	-0.375676	SUBCELLULAR LOCATION: Cytoplasm {ECO:0000250|UniProtKB:Q16643}. Cell projection, dendrite {ECO:0000250|UniProtKB:Q16643}. Cytoplasm, cell cortex {ECO:0000250|UniProtKB:Q16643}. Cell junction {ECO:0000250|UniProtKB:Q16643}. Cell projection {ECO:0000269|PubMed:24720729}. Cell projection, growth cone {ECO:0000269|PubMed:24720729}. Note=In the absence of antigen, evenly distributed throughout subcort…	17	17	17	34.7	34.7	34.7	77.286	0	257.29	3904900000	91	27.2981	27.3192	26.6103	27.9525	26.8934	27.5086	27.787	27.7211	27.4518
Q9QYJ0	Q9QYJ0	DnaJ homolog subfamily A member 2	Dnaja2	3	3	3		0.088536		0.622501	0.48761	0.134891	Lipid-anchor {ECO:0000305}.;SUBCELLULAR LOCATION: Membrane {ECO:0000305}	9	9	9	25.7	25.7	25.7	45.745	0	23.72	329860000	22	24.0665	24.3427	23.7585	23.7794	24.0903	23.8934	23.9645	22.9437	23.392
Q9QZB7	Q9QZB7	Actin-related protein 10	Actr10	2	2	2		0.152675		1.44118	0.841874	0.599302	SUBCELLULAR LOCATION: Cytoplasm, cytoskeleton {ECO:0000250}.	4	4	4	14.9	14.9	14.9	46.207	0	10.163	119110000	9	NaN	22.5806	23.286	NaN	23.119	22.8735	NaN	21.8308	21.7337
Q9R0E1;F6W3Q8	Q9R0E1	Procollagen-lysine,2-oxoglutarate 5-dioxygenase 3	Plod3	3	3	1		0.103144		1.74909	1.8826	-0.133513	Lumenal side {ECO:0000305|PubMed:16447251}. Secreted {ECO:0000269|PubMed:21465473}. Secreted, extracellular space {ECO:0000269|PubMed:16447251}. Note=The majority of the secreted protein is associated with the extracellular matrix. {ECO:0000269|PubMed:16447251}.;Peripheral membrane protein {ECO:0000305|PubMed:16447251};SUBCELLULAR LOCATION: Rough endoplasmic reticulum {ECO:0000250|UniProtKB:O6056…	5	5	5	10	10	10	84.921	0	10.674	138370000	6	22.7122	22.8455	23.2336	23.2084	23.4705	22.513	NaN	NaN	22.4536
Q9WTI7;Q5ND45	Q9WTI7	Unconventional myosin-Ic	Myo1c	3	3	3		0.0805026		-0.939928	-0.970864	0.0309359	Cytoplasmic side. Cell projection, stereocilium membrane. Cytoplasmic vesicle. Cell projection, ruffle. Note=Colocalizes with CABP1 and CIB1 at cell margin, membrane ruffles and punctate regions on the cell membrane. Colocalizes in adipocytes with GLUT4 at actin-based membranes. Colocalizes with GLUT4 at insulin-induced ruffles at the cell membrane. Localizes transiently at cell membrane to regio…	56	56	54	52.5	52.5	51.2	121.94	0	323.31	24753000000	302	29.0625	29.2893	29.2548	29.6514	28.7212	29.1413	29.1435	30.6545	30.6284
Q9WTQ5	Q9WTQ5	A-kinase anchor protein 12	Akap12	2	1	1		0.637576		0.28327	-0.335737	0.619006	Lipid-anchor {ECO:0000250|UniProtKB:Q02952}.;SUBCELLULAR LOCATION: Cytoplasm, cytoskeleton {ECO:0000250}. Membrane {ECO:0000250|UniProtKB:Q02952}	3	3	3	3.2	3.2	3.2	180.69	0	5.7222	51288000	5	NaN	21.9933	22.1872	NaN	22.0103	NaN	NaN	21.3116	NaN
Q9WUK4	Q9WUK4	Replication factor C subunit 2	Rfc2	0	2	2		0.999809		0.0063928	0.00688807	-0.000495275	SUBCELLULAR LOCATION: Nucleus {ECO:0000305}.	2	2	2	7.2	7.2	7.2	38.724	0	4.491	38025000	3	NaN	NaN	NaN	20.8538	21.1026	NaN	NaN	20.8205	20.8513
Q9Z0N1;A2AAW9;Q9Z0N2	Q9Z0N1;A2AAW9;Q9Z0N2	Eukaryotic translation initiation factor 2 subunit 3, X-linked;Eukaryotic translation initiation factor 2 subunit 3, Y-linked	Eif2s3x;Eif2s3y	3	3	3		0.0942169		0.401795	0.286582	0.115213		7	7	7	18.9	18.9	18.9	51.065	0	16.206	308170000	12	23.7527	23.8912	24.0311	23.867	24.0752	23.3871	23.61	23.4778	23.3818
Q9Z0Y1;E9Q919	Q9Z0Y1;E9Q919	Dynactin subunit 3	Dctn3	3	3	2		0.0602536		1.62492	1.28863	0.336283	SUBCELLULAR LOCATION: Cytoplasm {ECO:0000250}. Cytoplasm, cytoskeleton, microtubule organizing center, centrosome {ECO:0000250}. Chromosome, centromere, kinetochore {ECO:0000250}. Cytoplasm, cytoskeleton, spindle {ECO:0000250}. Cleavage furrow {ECO:0000250}. Midbody {ECO:0000250}. Note=Localizes to punctate cytoplasmic structures and to the centrosome during interphase, and to kinetochores and to…	5	5	5	28.5	28.5	28.5	20.978	0	20.019	386910000	16	24.4992	24.1747	25.1679	24.5686	24.2239	24.0404	NaN	23.6093	23.802
Q9Z1A1;B8JJG9;B8JJG7;B8JJG8;B8JJG6;F6QJV5	Q9Z1A1		Tfg	3	2	2		0.720109		0.412861	0.17011	0.242751		3	3	3	13.4	13.4	13.4	43.02	0	9.3342	98911000	8	22.6911	22.241	22.5622	22.9308	22.9892	NaN	NaN	22.1181	21.6638
Q9Z1Z2	Q9Z1Z2	Serine-threonine kinase receptor-associated protein	Strap	3	3	3		0.0962019		-0.679955	-0.379045	-0.30091	SUBCELLULAR LOCATION: Cytoplasm {ECO:0000250}. Nucleus {ECO:0000250}. Note=Localized predominantly in the cytoplasm but also found in the nucleus. {ECO:0000250}.	9	9	9	34.3	34.3	34.3	38.442	0	44.269	510010000	27	23.818	23.4043	24.1823	24.4678	23.8748	23.9647	23.9983	24.6683	24.778
Q9Z2X2;A2AG83	Q9Z2X2;A2AG83	26S proteasome non-ATPase regulatory subunit 10	Psmd10	1	2	1		0.450365		0.738947	0.438291	0.300656	SUBCELLULAR LOCATION: Cytoplasm {ECO:0000250}. Nucleus {ECO:0000250}.	2	2	2	10.4	10.4	10.4	25.083	0	6.4391	51011000	7	NaN	22.0965	NaN	NaN	21.4377	21.8822	NaN	20.313	NaN
Q9Z329;B2KF89	Q9Z329;B2KF89	Inositol 1,4,5-trisphosphate receptor type 2	Itpr2	3	1	2		0.587391		0.310031	-0.387346	0.697377	Multi-pass membrane protein {ECO:0000269|PubMed:15632133}.;SUBCELLULAR LOCATION: Endoplasmic reticulum membrane {ECO:0000269|PubMed:15632133}	2	2	2	0.7	0.7	0.7	307.47	0.0090293	2.7026	99838000	2	22.0405	22.3005	21.7038	22.1702	NaN	NaN	22.0333	22.9032	NaN
