# Supplementary material for: The Mouse Heart Mitochondria N Terminome Provides Insights into ClpXP-Mediated Proteolysis
Source: Mol Cell Proteomics. 2020 Nov 23;19(8):1330–45. doi: 10.1074/mcp.RA120.002082 (PMC8014998; doi:10.1074/mcp.RA120.002082)
Supplement: Supplementary file 1 [file mmc1.zip › 160029_1_supp_533812_qymynq.xlsx]

## Sheet: Hofsetz Supplement Table 3
Supplemental Table 3. List of 1058 protein N-terminal peptides with UniProt-annotated mitochondrial location identified after enrichment from mouse heart mitochondria by TAILS. The list is based on the "modification specific peptides" output file of the MaxQuant search available at ProteomeXchange with the identifier PXD014159, matched to UniProt protein models and annotated using the script MANT…
Peptide	Modification	UniProt protein IDs	Preferred razor protein	Gene	Protein Name	Expected N-term?	Quantified?	Start Pos	End Pos	liver	kidney	Distance to SP	Distance to MTS	N-term. cleav. window	PSMs	nlog2 (clpp/wt) R1	nlog2 (clpp/wt) R2	nlog2 (clpp/wt) R3	avr log2 (clpp/wt)	preTAILS avr log2 (clpp/wt)	LFQ log2 (clpp/wt)	LFQ t-test Significant (clpp/wt)	Protein length [aa]	#MQ Ratios H/L	Mass	PEP	RT [min]	Pept. GRAVY	Pept. net charge	Pept. pI	MQ Score	Subcellular Localization	GO: Cellular Component	GO: Biological Process	GO: Molecular Function	Experiments	Best raw file
GGLLKDFSATDLTEFAAR	Dimethyl (N-term)	Q8BWT1	Q8BWT1	Acaa2	3-ketoacyl-CoA thiolase, mitochondrial OS=Mus musculus GN=Acaa2 PE=1 SV=3	1	1	21	38			NaN	4	TPFGAYGGLLKD	4	-0.451112	0.16247	0.555378	0.0889118	-0.0249133	-0.535828	+	397	3	1910.97	3.1e-05	61.5	0.028	-1	5.59	73.11	Mitochondrion {ECO:0000250}. Note=Colocalizes with BNIP3 in the mitochondria. {ECO:0000250}	mitochondrial inner membrane [GO:0005743];mitochondrial matrix [GO:0005759];mitochondrion [GO:0005739]	acetyl-CoA metabolic process [GO:0006084];cellular response to hypoxia [GO:0071456];fatty acid beta-oxidation [GO:0006635];negative regulation of mitochondrial membrane permeability involved in apoptotic process [GO:1902109];negative regulation of mitochondrial outer membrane permeabilization involved in apoptotic signaling pathway [GO:1901029]	acetyl-CoA C-acetyltransferase activity [GO:0003985];acetyl-CoA C-acyltransferase activity [GO:0003988]	Clpp-TAILS 1;Clpp-TAILS 2;Clpp-TAILS 3	170123 Eddy TAILS-2 10%ST_GA10_01_1466
KDFSATDLTEFAAR	Dimethyl (N-term)	Q8BWT1	Q8BWT1	Acaa2	3-ketoacyl-CoA thiolase, mitochondrial OS=Mus musculus GN=Acaa2 PE=1 SV=3	0	1	25	38			NaN	NaN	AYGGLLKDFSAT	1	NaN	-0.174785	0.684684	0.254949	-0.0249133	-0.535828	+	397	2	1570.76	0.0089182	39.3	-0.45	-1	5.59	70.529	Mitochondrion {ECO:0000250}. Note=Colocalizes with BNIP3 in the mitochondria. {ECO:0000250}	mitochondrial inner membrane [GO:0005743];mitochondrial matrix [GO:0005759];mitochondrion [GO:0005739]	acetyl-CoA metabolic process [GO:0006084];cellular response to hypoxia [GO:0071456];fatty acid beta-oxidation [GO:0006635];negative regulation of mitochondrial membrane permeability involved in apoptotic process [GO:1902109];negative regulation of mitochondrial outer membrane permeabilization involved in apoptotic signaling pathway [GO:1901029]	acetyl-CoA C-acetyltransferase activity [GO:0003985];acetyl-CoA C-acyltransferase activity [GO:0003988]	Clpp-TAILS 2;Clpp-TAILS 3	170123 Eddy TAILS-2 10%ST_GA10_01_1466
DFSATDLTEFAAR	Dimethyl (N-term)	Q8BWT1	Q8BWT1	Acaa2	3-ketoacyl-CoA thiolase, mitochondrial OS=Mus musculus GN=Acaa2 PE=1 SV=3	0	1	26	38			NaN	NaN	YGGLLKDFSATD	2	NaN	-0.133262	0.365495	0.116117	-0.0249133	-0.535828	+	397	2	1442.67	3.09e-58	55.4	-0.185	-2	5.59	163.66	Mitochondrion {ECO:0000250}. Note=Colocalizes with BNIP3 in the mitochondria. {ECO:0000250}	mitochondrial inner membrane [GO:0005743];mitochondrial matrix [GO:0005759];mitochondrion [GO:0005739]	acetyl-CoA metabolic process [GO:0006084];cellular response to hypoxia [GO:0071456];fatty acid beta-oxidation [GO:0006635];negative regulation of mitochondrial membrane permeability involved in apoptotic process [GO:1902109];negative regulation of mitochondrial outer membrane permeabilization involved in apoptotic signaling pathway [GO:1901029]	acetyl-CoA C-acetyltransferase activity [GO:0003985];acetyl-CoA C-acyltransferase activity [GO:0003988]	Clpp-TAILS 2;Clpp-TAILS 3	170119 Eddy TAILS-2 10%ST_GA10_01_1416
SATDLTEFAAR	Dimethyl (N-term)	Q8BWT1	Q8BWT1	Acaa2	3-ketoacyl-CoA thiolase, mitochondrial OS=Mus musculus GN=Acaa2 PE=1 SV=3	0	1	28	38			NaN	NaN	GLLKDFSATDLT	16	0.25706	-0.132976	0.435408	0.186498	-0.0249133	-0.535828	+	397	3	1180.57	0.00030205	28.3	-0.155	-1	5.29	112.75	Mitochondrion {ECO:0000250}. Note=Colocalizes with BNIP3 in the mitochondria. {ECO:0000250}	mitochondrial inner membrane [GO:0005743];mitochondrial matrix [GO:0005759];mitochondrion [GO:0005739]	acetyl-CoA metabolic process [GO:0006084];cellular response to hypoxia [GO:0071456];fatty acid beta-oxidation [GO:0006635];negative regulation of mitochondrial membrane permeability involved in apoptotic process [GO:1902109];negative regulation of mitochondrial outer membrane permeabilization involved in apoptotic signaling pathway [GO:1901029]	acetyl-CoA C-acetyltransferase activity [GO:0003985];acetyl-CoA C-acyltransferase activity [GO:0003988]	Clpp-TAILS 1;Clpp-TAILS 2;Clpp-TAILS 3	170331 Clpp-3 TAILS ST-15%_BA12_01_2084
TDLTEFAAR	Dimethyl (N-term)	Q8BWT1	Q8BWT1	Acaa2	3-ketoacyl-CoA thiolase, mitochondrial OS=Mus musculus GN=Acaa2 PE=1 SV=3	0	1	30	38			NaN	NaN	LKDFSATDLTEF	2	3.79569	NaN	-0.10624	1.84472	-0.0249133	-0.535828	+	397	2	1022.5	0.0022295	30.1	-0.3	-1	5.19	104.44	Mitochondrion {ECO:0000250}. Note=Colocalizes with BNIP3 in the mitochondria. {ECO:0000250}	mitochondrial inner membrane [GO:0005743];mitochondrial matrix [GO:0005759];mitochondrion [GO:0005739]	acetyl-CoA metabolic process [GO:0006084];cellular response to hypoxia [GO:0071456];fatty acid beta-oxidation [GO:0006635];negative regulation of mitochondrial membrane permeability involved in apoptotic process [GO:1902109];negative regulation of mitochondrial outer membrane permeabilization involved in apoptotic signaling pathway [GO:1901029]	acetyl-CoA C-acetyltransferase activity [GO:0003985];acetyl-CoA C-acyltransferase activity [GO:0003988]	Clpp-TAILS 1;Clpp-TAILS 3	170119 Eddy TAILS-1 10%ST_GA9_01_1415
DLTEFAAR	Dimethyl (N-term)	Q8BWT1	Q8BWT1	Acaa2	3-ketoacyl-CoA thiolase, mitochondrial OS=Mus musculus GN=Acaa2 PE=1 SV=3	0	1	31	38			NaN	NaN	KDFSATDLTEFA	38	0.50829	0.135016	0.617333	0.420213	-0.0249133	-0.535828	+	397	3	921.456	5.34e-147	31.3	-0.25	-1	5.59	195.85	Mitochondrion {ECO:0000250}. Note=Colocalizes with BNIP3 in the mitochondria. {ECO:0000250}	mitochondrial inner membrane [GO:0005743];mitochondrial matrix [GO:0005759];mitochondrion [GO:0005739]	acetyl-CoA metabolic process [GO:0006084];cellular response to hypoxia [GO:0071456];fatty acid beta-oxidation [GO:0006635];negative regulation of mitochondrial membrane permeability involved in apoptotic process [GO:1902109];negative regulation of mitochondrial outer membrane permeabilization involved in apoptotic signaling pathway [GO:1901029]	acetyl-CoA C-acetyltransferase activity [GO:0003985];acetyl-CoA C-acyltransferase activity [GO:0003988]	Clpp-TAILS 1;Clpp-TAILS 2;Clpp-TAILS 3	170123 Eddy TAILS-3 10%ST_GA11_01_1464
RVGVPTETGALTLNR	Dimethyl (N-term)	Q8BWT1	Q8BWT1	Acaa2	3-ketoacyl-CoA thiolase, mitochondrial OS=Mus musculus GN=Acaa2 PE=1 SV=3	0	1	76	90			NaN	NaN	ARHVGLRVGVPT	4	-0.460281	NaN	0.157576	-0.151353	-0.0249133	-0.535828	+	397	2	1582.88	4.73e-06	27.9	-0.18	1	5.59	79.81	Mitochondrion {ECO:0000250}. Note=Colocalizes with BNIP3 in the mitochondria. {ECO:0000250}	mitochondrial inner membrane [GO:0005743];mitochondrial matrix [GO:0005759];mitochondrion [GO:0005739]	acetyl-CoA metabolic process [GO:0006084];cellular response to hypoxia [GO:0071456];fatty acid beta-oxidation [GO:0006635];negative regulation of mitochondrial membrane permeability involved in apoptotic process [GO:1902109];negative regulation of mitochondrial outer membrane permeabilization involved in apoptotic signaling pathway [GO:1901029]	acetyl-CoA C-acetyltransferase activity [GO:0003985];acetyl-CoA C-acyltransferase activity [GO:0003988]	Clpp-TAILS 1;Clpp-TAILS 2;Clpp-TAILS 3	170331 Clpp-2 TAILS ST-20%_BA8_01_2075
VGVPTETGALTLNR	Dimethyl (N-term)	Q8BWT1	Q8BWT1	Acaa2	3-ketoacyl-CoA thiolase, mitochondrial OS=Mus musculus GN=Acaa2 PE=1 SV=3	0	1	77	90			NaN	NaN	RHVGLRVGVPTE	15	-1.72566	-1.93224	-1.91769	-1.85853	-0.0249133	-0.535828	+	397	3	1426.78	0.00045035	32.1	0.129	0	5.49	77.644	Mitochondrion {ECO:0000250}. Note=Colocalizes with BNIP3 in the mitochondria. {ECO:0000250}	mitochondrial inner membrane [GO:0005743];mitochondrial matrix [GO:0005759];mitochondrion [GO:0005739]	acetyl-CoA metabolic process [GO:0006084];cellular response to hypoxia [GO:0071456];fatty acid beta-oxidation [GO:0006635];negative regulation of mitochondrial membrane permeability involved in apoptotic process [GO:1902109];negative regulation of mitochondrial outer membrane permeabilization involved in apoptotic signaling pathway [GO:1901029]	acetyl-CoA C-acetyltransferase activity [GO:0003985];acetyl-CoA C-acyltransferase activity [GO:0003988]	Clpp-TAILS 1;Clpp-TAILS 2;Clpp-TAILS 3	170331 Clpp-1 TAILS ST-30%_BA5_01_2068
GGTESMSQSPYCVR	Dimethyl (N-term);Oxidation (M)	Q8BWT1	Q8BWT1	Acaa2	3-ketoacyl-CoA thiolase, mitochondrial OS=Mus musculus GN=Acaa2 PE=1 SV=3	0	1	117	130			NaN	NaN	AEVVLCGGTESM	7	0.546865	0.00944167	0.930039	0.495448	-0.0249133	-0.535828	+	397	3	1573.65	1.79e-140	17.7	-0.693	0	5.59	193.28	Mitochondrion {ECO:0000250}. Note=Colocalizes with BNIP3 in the mitochondria. {ECO:0000250}	mitochondrial inner membrane [GO:0005743];mitochondrial matrix [GO:0005759];mitochondrion [GO:0005739]	acetyl-CoA metabolic process [GO:0006084];cellular response to hypoxia [GO:0071456];fatty acid beta-oxidation [GO:0006635];negative regulation of mitochondrial membrane permeability involved in apoptotic process [GO:1902109];negative regulation of mitochondrial outer membrane permeabilization involved in apoptotic signaling pathway [GO:1901029]	acetyl-CoA C-acetyltransferase activity [GO:0003985];acetyl-CoA C-acyltransferase activity [GO:0003988]	Clpp-TAILS 1;Clpp-TAILS 2;Clpp-TAILS 3	170331 Clpp-3 TAILS ST-15%_BA12_02_2085
TESMSQSPYCVR	Dimethyl (N-term);Oxidation (M)	Q8BWT1	Q8BWT1	Acaa2	3-ketoacyl-CoA thiolase, mitochondrial OS=Mus musculus GN=Acaa2 PE=1 SV=3	0	1	119	130			NaN	NaN	VVLCGGTESMSQ	1	NaN	NaN	0.363309	0.363309	-0.0249133	-0.535828	+	397	1	1459.61	0.0022259	16	-0.742	0	5.19	87.298	Mitochondrion {ECO:0000250}. Note=Colocalizes with BNIP3 in the mitochondria. {ECO:0000250}	mitochondrial inner membrane [GO:0005743];mitochondrial matrix [GO:0005759];mitochondrion [GO:0005739]	acetyl-CoA metabolic process [GO:0006084];cellular response to hypoxia [GO:0071456];fatty acid beta-oxidation [GO:0006635];negative regulation of mitochondrial membrane permeability involved in apoptotic process [GO:1902109];negative regulation of mitochondrial outer membrane permeabilization involved in apoptotic signaling pathway [GO:1901029]	acetyl-CoA C-acetyltransferase activity [GO:0003985];acetyl-CoA C-acyltransferase activity [GO:0003988]	Clpp-TAILS 3	170331 Clpp-3 TAILS ST-15%_BA12_02_2085
TAENLAAKYNISR	Dimethyl (N-term)	Q8BWT1	Q8BWT1	Acaa2	3-ketoacyl-CoA thiolase, mitochondrial OS=Mus musculus GN=Acaa2 PE=1 SV=3	0	1	164	176			NaN	NaN	KLPMGMTAENLA	11	-0.106931	-0.359241	-0.111256	-0.192476	-0.0249133	-0.535828	+	397	3	1449.76	0.0020036	21.2	-0.615	1	5.19	63.894	Mitochondrion {ECO:0000250}. Note=Colocalizes with BNIP3 in the mitochondria. {ECO:0000250}	mitochondrial inner membrane [GO:0005743];mitochondrial matrix [GO:0005759];mitochondrion [GO:0005739]	acetyl-CoA metabolic process [GO:0006084];cellular response to hypoxia [GO:0071456];fatty acid beta-oxidation [GO:0006635];negative regulation of mitochondrial membrane permeability involved in apoptotic process [GO:1902109];negative regulation of mitochondrial outer membrane permeabilization involved in apoptotic signaling pathway [GO:1901029]	acetyl-CoA C-acetyltransferase activity [GO:0003985];acetyl-CoA C-acyltransferase activity [GO:0003988]	Clpp-TAILS 1;Clpp-TAILS 2;Clpp-TAILS 3	170331 Clpp-3 TAILS ST-15%_BA12_01_2084
AENLAAKYNISR	Dimethyl (N-term)	Q8BWT1	Q8BWT1	Acaa2	3-ketoacyl-CoA thiolase, mitochondrial OS=Mus musculus GN=Acaa2 PE=1 SV=3	0	1	165	176			NaN	NaN	LPMGMTAENLAA	26	0.0123941	0.194328	0.708359	0.305027	-0.0249133	-0.535828	+	397	3	1348.71	7.87e-07	21.2	-0.608	1	5.59	99.991	Mitochondrion {ECO:0000250}. Note=Colocalizes with BNIP3 in the mitochondria. {ECO:0000250}	mitochondrial inner membrane [GO:0005743];mitochondrial matrix [GO:0005759];mitochondrion [GO:0005739]	acetyl-CoA metabolic process [GO:0006084];cellular response to hypoxia [GO:0071456];fatty acid beta-oxidation [GO:0006635];negative regulation of mitochondrial membrane permeability involved in apoptotic process [GO:1902109];negative regulation of mitochondrial outer membrane permeabilization involved in apoptotic signaling pathway [GO:1901029]	acetyl-CoA C-acetyltransferase activity [GO:0003985];acetyl-CoA C-acyltransferase activity [GO:0003988]	Clpp-TAILS 1;Clpp-TAILS 2;Clpp-TAILS 3	170331 Clpp-3 TAILS ST-20%_BB1_01_2086
NLAAKYNISR	Dimethyl (N-term)	Q8BWT1	Q8BWT1	Acaa2	3-ketoacyl-CoA thiolase, mitochondrial OS=Mus musculus GN=Acaa2 PE=1 SV=3	0	1	167	176			NaN	NaN	MGMTAENLAAKY	1	NaN	NaN	0.902171	0.902171	-0.0249133	-0.535828	+	397	1	1148.63	0.075474	28.3	-0.56	2	5.59	73.781	Mitochondrion {ECO:0000250}. Note=Colocalizes with BNIP3 in the mitochondria. {ECO:0000250}	mitochondrial inner membrane [GO:0005743];mitochondrial matrix [GO:0005759];mitochondrion [GO:0005739]	acetyl-CoA metabolic process [GO:0006084];cellular response to hypoxia [GO:0071456];fatty acid beta-oxidation [GO:0006635];negative regulation of mitochondrial membrane permeability involved in apoptotic process [GO:1902109];negative regulation of mitochondrial outer membrane permeabilization involved in apoptotic signaling pathway [GO:1901029]	acetyl-CoA C-acetyltransferase activity [GO:0003985];acetyl-CoA C-acyltransferase activity [GO:0003988]	Clpp-TAILS 3	170123 Eddy TAILS-3 10%ST_GA11_01_1464
SEDAVKKHNFTPLAR	Dimethyl (N-term)	Q8BWT1	Q8BWT1	Acaa2	3-ketoacyl-CoA thiolase, mitochondrial OS=Mus musculus GN=Acaa2 PE=1 SV=3	0	1	264	278			NaN	NaN	GAVIIASEDAVK	6	0.0553522	-0.0625318	0.649042	0.213954	-0.0249133	-0.535828	+	397	3	1711.9	0.00017502	17	-0.98	1	5.29	96.64	Mitochondrion {ECO:0000250}. Note=Colocalizes with BNIP3 in the mitochondria. {ECO:0000250}	mitochondrial inner membrane [GO:0005743];mitochondrial matrix [GO:0005759];mitochondrion [GO:0005739]	acetyl-CoA metabolic process [GO:0006084];cellular response to hypoxia [GO:0071456];fatty acid beta-oxidation [GO:0006635];negative regulation of mitochondrial membrane permeability involved in apoptotic process [GO:1902109];negative regulation of mitochondrial outer membrane permeabilization involved in apoptotic signaling pathway [GO:1901029]	acetyl-CoA C-acetyltransferase activity [GO:0003985];acetyl-CoA C-acyltransferase activity [GO:0003988]	Clpp-TAILS 1;Clpp-TAILS 2;Clpp-TAILS 3	170119 Eddy TAILS-3 10%ST_GA11_01_1417
DLDPSKTNVSGGAIALGHPLGGSGSR	Dimethyl (N-term)	Q8BWT1	Q8BWT1	Acaa2	3-ketoacyl-CoA thiolase, mitochondrial OS=Mus musculus GN=Acaa2 PE=1 SV=3	0	1	335	360			NaN	NaN	SVQKALDLDPSK	1	NaN	NaN	0.636232	0.636232	-0.0249133	-0.535828	+	397	1	2462.25	7.97e-07	37.4	-0.304	0	5.59	68.231	Mitochondrion {ECO:0000250}. Note=Colocalizes with BNIP3 in the mitochondria. {ECO:0000250}	mitochondrial inner membrane [GO:0005743];mitochondrial matrix [GO:0005759];mitochondrion [GO:0005739]	acetyl-CoA metabolic process [GO:0006084];cellular response to hypoxia [GO:0071456];fatty acid beta-oxidation [GO:0006635];negative regulation of mitochondrial membrane permeability involved in apoptotic process [GO:1902109];negative regulation of mitochondrial outer membrane permeabilization involved in apoptotic signaling pathway [GO:1901029]	acetyl-CoA C-acetyltransferase activity [GO:0003985];acetyl-CoA C-acyltransferase activity [GO:0003988]	Clpp-TAILS 3	170119 Eddy TAILS-3 10%ST_GA11_01_1417
TNVSGGAIALGHPLGGSGSR	Dimethyl (N-term)	Q8BWT1	Q8BWT1	Acaa2	3-ketoacyl-CoA thiolase, mitochondrial OS=Mus musculus GN=Acaa2 PE=1 SV=3	0	1	341	360			NaN	NaN	DLDPSKTNVSGG	10	0.0732411	-0.167842	-0.00397702	-0.0328594	-0.0249133	-0.535828	+	397	3	1806.93	1.13e-07	29.1	0.08	1	5.19	71.853	Mitochondrion {ECO:0000250}. Note=Colocalizes with BNIP3 in the mitochondria. {ECO:0000250}	mitochondrial inner membrane [GO:0005743];mitochondrial matrix [GO:0005759];mitochondrion [GO:0005739]	acetyl-CoA metabolic process [GO:0006084];cellular response to hypoxia [GO:0071456];fatty acid beta-oxidation [GO:0006635];negative regulation of mitochondrial membrane permeability involved in apoptotic process [GO:1902109];negative regulation of mitochondrial outer membrane permeabilization involved in apoptotic signaling pathway [GO:1901029]	acetyl-CoA C-acetyltransferase activity [GO:0003985];acetyl-CoA C-acyltransferase activity [GO:0003988]	Clpp-TAILS 1;Clpp-TAILS 2;Clpp-TAILS 3	170331 Clpp-1 TAILS ST-20%_BA3_02_2065
CLTEPASGSDAASIQTR	Dimethyl (N-term)	Q8JZN5	Q8JZN5	Acad9	Acyl-CoA dehydrogenase family member 9, mitochondrial OS=Mus musculus GN=Acad9 PE=1 SV=2	0	1	183	199			NaN	NaN	EHIAAFCLTEPA	3	NaN	0.683355	0.328577	0.505966	-0.00652773	0.179278		625	2	1762.82	0.00051954	23.6	-0.271	-1	5.59	96.866	Mitochondrion {ECO:0000250|UniProtKB:Q9H845}	dendrite [GO:0030425];mitochondrial membrane [GO:0031966];mitochondrion [GO:0005739];nucleus [GO:0005634]	long-chain fatty acid metabolic process [GO:0001676];medium-chain fatty acid metabolic process [GO:0051791];mitochondrial respiratory chain complex I assembly [GO:0032981]	fatty-acyl-CoA binding [GO:0000062];flavin adenine dinucleotide binding [GO:0050660];long-chain-acyl-CoA dehydrogenase activity [GO:0004466];medium-chain-acyl-CoA dehydrogenase activity [GO:0070991];very-long-chain-acyl-CoA dehydrogenase activity [GO:0017099]	Clpp-TAILS 2;Clpp-TAILS 3	170331 Clpp-2 TAILS ST-15%_BA7_02_2074
TEPASGSDAASIQTR	Dimethyl (N-term)	Q8JZN5	Q8JZN5	Acad9	Acyl-CoA dehydrogenase family member 9, mitochondrial OS=Mus musculus GN=Acad9 PE=1 SV=2	0	1	185	199			NaN	NaN	IAAFCLTEPASG	6	0.458207	0.464253	0.540687	0.487716	-0.00652773	0.179278		625	3	1489.7	0.00025038	22.2	-0.727	-1	5.19	95.018	Mitochondrion {ECO:0000250|UniProtKB:Q9H845}	dendrite [GO:0030425];mitochondrial membrane [GO:0031966];mitochondrion [GO:0005739];nucleus [GO:0005634]	long-chain fatty acid metabolic process [GO:0001676];medium-chain fatty acid metabolic process [GO:0051791];mitochondrial respiratory chain complex I assembly [GO:0032981]	fatty-acyl-CoA binding [GO:0000062];flavin adenine dinucleotide binding [GO:0050660];long-chain-acyl-CoA dehydrogenase activity [GO:0004466];medium-chain-acyl-CoA dehydrogenase activity [GO:0070991];very-long-chain-acyl-CoA dehydrogenase activity [GO:0017099]	Clpp-TAILS 1;Clpp-TAILS 2;Clpp-TAILS 3	170123 Eddy TAILS-3 10%ST_GA11_01_1464
IFSSEHDIFR	Dimethyl (N-term)	A0A0R4J083;P51174	P51174	Acadl	Long-chain specific acyl-CoA dehydrogenase, mitochondrial (LCAD) (EC 1.3.8.8)	0	1	52	62			NaN	NaN	DVGIRRIFSSEH	5	-2.48953	NaN	NaN	-2.48953	0.163121	-0.439198	+	430	1	1249.61	0.011549	37.2	-0.17	-1	5.59	83.862	Mitochondrion matrix	mitochondrial matrix [GO:0005759];mitochondrial membrane [GO:0031966];mitochondrion [GO:0005739]	carnitine catabolic process [GO:0042413];carnitine metabolic process, CoA-linked [GO:0019254];cellular lipid catabolic process [GO:0044242];fatty acid beta-oxidation using acyl-CoA dehydrogenase [GO:0033539];fatty acid catabolic process [GO:0009062];long-chain fatty acid catabolic process [GO:0042758];negative regulation of fatty acid biosynthetic process [GO:0045717];negative regulation of fatty…	fatty-acyl-CoA binding [GO:0000062];flavin adenine dinucleotide binding [GO:0050660];long-chain-acyl-CoA dehydrogenase activity [GO:0004466];palmitoyl-CoA oxidase activity [GO:0016401]	Clpp-TAILS 1;Clpp-TAILS 2;Clpp-TAILS 3	170331 Clpp-3 TAILS ST-20%_BB1_01_2086
TEWEKAGEVSR	Dimethyl (N-term)	A0A0R4J083;P51174	P51174	Acadl	Long-chain specific acyl-CoA dehydrogenase, mitochondrial (LCAD) (EC 1.3.8.8)	0	1	77	88			NaN	NaN	EVIPHHTEWEKA	15	0.650737	0.222479	0.26071	0.377975	0.163121	-0.439198	+	430	3	1290.62	2.57e-10	17.8	-1.427	-1	5.19	126.71	Mitochondrion matrix	mitochondrial matrix [GO:0005759];mitochondrial membrane [GO:0031966];mitochondrion [GO:0005739]	carnitine catabolic process [GO:0042413];carnitine metabolic process, CoA-linked [GO:0019254];cellular lipid catabolic process [GO:0044242];fatty acid beta-oxidation using acyl-CoA dehydrogenase [GO:0033539];fatty acid catabolic process [GO:0009062];long-chain fatty acid catabolic process [GO:0042758];negative regulation of fatty acid biosynthetic process [GO:0045717];negative regulation of fatty…	fatty-acyl-CoA binding [GO:0000062];flavin adenine dinucleotide binding [GO:0050660];long-chain-acyl-CoA dehydrogenase activity [GO:0004466];palmitoyl-CoA oxidase activity [GO:0016401]	Clpp-TAILS 1;Clpp-TAILS 2;Clpp-TAILS 3	170123 Eddy TAILS-3 10%ST_GA11_01_1464
TAGKCIGAIAMTEPGAGSDLQGVR	Dimethyl (N-term)	A0A0R4J083;P51174	P51174	Acadl	Long-chain specific acyl-CoA dehydrogenase, mitochondrial (LCAD) (EC 1.3.8.8)	0	1	162	186			NaN	NaN	KFIPQMTAGKCI	11	-0.126112	-0.129256	-0.143405	-0.132925	0.163121	-0.439198	+	430	3	2359.16	8.14e-15	33.4	0.163	0	5.19	92.412	Mitochondrion matrix	mitochondrial matrix [GO:0005759];mitochondrial membrane [GO:0031966];mitochondrion [GO:0005739]	carnitine catabolic process [GO:0042413];carnitine metabolic process, CoA-linked [GO:0019254];cellular lipid catabolic process [GO:0044242];fatty acid beta-oxidation using acyl-CoA dehydrogenase [GO:0033539];fatty acid catabolic process [GO:0009062];long-chain fatty acid catabolic process [GO:0042758];negative regulation of fatty acid biosynthetic process [GO:0045717];negative regulation of fatty…	fatty-acyl-CoA binding [GO:0000062];flavin adenine dinucleotide binding [GO:0050660];long-chain-acyl-CoA dehydrogenase activity [GO:0004466];palmitoyl-CoA oxidase activity [GO:0016401]	Clpp-TAILS 1;Clpp-TAILS 2;Clpp-TAILS 3	170331 Clpp-3 TAILS ST-15%_BA12_01_2084
TAGKCIGAIAMTEPGAGSDLQGVR	Dimethyl (N-term);Oxidation (M)	A0A0R4J083;P51174	P51174	Acadl	Long-chain specific acyl-CoA dehydrogenase, mitochondrial (LCAD) (EC 1.3.8.8)	0	1	162	186			NaN	NaN	KFIPQMTAGKCI	4	0.433808	0.291129	0.223385	0.316107	0.163121	-0.439198	+	430	3	2375.16	7.89e-11	28.1	0.163	0	5.19	71.052	Mitochondrion matrix	mitochondrial matrix [GO:0005759];mitochondrial membrane [GO:0031966];mitochondrion [GO:0005739]	carnitine catabolic process [GO:0042413];carnitine metabolic process, CoA-linked [GO:0019254];cellular lipid catabolic process [GO:0044242];fatty acid beta-oxidation using acyl-CoA dehydrogenase [GO:0033539];fatty acid catabolic process [GO:0009062];long-chain fatty acid catabolic process [GO:0042758];negative regulation of fatty acid biosynthetic process [GO:0045717];negative regulation of fatty…	fatty-acyl-CoA binding [GO:0000062];flavin adenine dinucleotide binding [GO:0050660];long-chain-acyl-CoA dehydrogenase activity [GO:0004466];palmitoyl-CoA oxidase activity [GO:0016401]	Clpp-TAILS 1;Clpp-TAILS 2;Clpp-TAILS 3	170331 Clpp-1 TAILS ST-20%_BA3_02_2065
MTEPGAGSDLQGVR	Dimethyl (N-term);Oxidation (M)	A0A0R4J083;P51174	P51174	Acadl	Long-chain specific acyl-CoA dehydrogenase, mitochondrial (LCAD) (EC 1.3.8.8)	0	1	172	186			NaN	NaN	CIGAIAMTEPGA	33	0.369524	0.454849	0.882699	0.569024	0.163121	-0.439198	+	430	3	1432.66	2.84e-29	20.1	-0.543	-1	5.29	142.07	Mitochondrion matrix	mitochondrial matrix [GO:0005759];mitochondrial membrane [GO:0031966];mitochondrion [GO:0005739]	carnitine catabolic process [GO:0042413];carnitine metabolic process, CoA-linked [GO:0019254];cellular lipid catabolic process [GO:0044242];fatty acid beta-oxidation using acyl-CoA dehydrogenase [GO:0033539];fatty acid catabolic process [GO:0009062];long-chain fatty acid catabolic process [GO:0042758];negative regulation of fatty acid biosynthetic process [GO:0045717];negative regulation of fatty…	fatty-acyl-CoA binding [GO:0000062];flavin adenine dinucleotide binding [GO:0050660];long-chain-acyl-CoA dehydrogenase activity [GO:0004466];palmitoyl-CoA oxidase activity [GO:0016401]	Clpp-TAILS 1;Clpp-TAILS 2;Clpp-TAILS 3	170331 Clpp-3 TAILS ST-15%_BA12_01_2084
TEPGAGSDLQGVR	Dimethyl (N-term)	A0A0R4J083;P51174	P51174	Acadl	Long-chain specific acyl-CoA dehydrogenase, mitochondrial (LCAD) (EC 1.3.8.8)	0	1	173	186			NaN	NaN	IGAIAMTEPGAG	83	0.700657	0.546868	0.701452	0.649659	0.163121	-0.439198	+	430	3	1285.63	1.91e-85	20.1	-0.731	-1	5.19	172.88	Mitochondrion matrix	mitochondrial matrix [GO:0005759];mitochondrial membrane [GO:0031966];mitochondrion [GO:0005739]	carnitine catabolic process [GO:0042413];carnitine metabolic process, CoA-linked [GO:0019254];cellular lipid catabolic process [GO:0044242];fatty acid beta-oxidation using acyl-CoA dehydrogenase [GO:0033539];fatty acid catabolic process [GO:0009062];long-chain fatty acid catabolic process [GO:0042758];negative regulation of fatty acid biosynthetic process [GO:0045717];negative regulation of fatty…	fatty-acyl-CoA binding [GO:0000062];flavin adenine dinucleotide binding [GO:0050660];long-chain-acyl-CoA dehydrogenase activity [GO:0004466];palmitoyl-CoA oxidase activity [GO:0016401]	Clpp-TAILS 1;Clpp-TAILS 2;Clpp-TAILS 3	170119 Eddy TAILS-1 10%ST_GA9_01_1415
GMKAQDTAELFFEDVR	Dimethyl (N-term);Oxidation (M)	A0A0R4J083;P51174	P51174	Acadl	Long-chain specific acyl-CoA dehydrogenase, mitochondrial (LCAD) (EC 1.3.8.8)	0	1	252	268			NaN	NaN	RKLHKMGMKAQD	1	0.452215	0.451414	NaN	0.451814	0.163121	-0.439198	+	430	2	1871.87	0.00079453	49.1	-0.494	-2	5.59	74.772	Mitochondrion matrix	mitochondrial matrix [GO:0005759];mitochondrial membrane [GO:0031966];mitochondrion [GO:0005739]	carnitine catabolic process [GO:0042413];carnitine metabolic process, CoA-linked [GO:0019254];cellular lipid catabolic process [GO:0044242];fatty acid beta-oxidation using acyl-CoA dehydrogenase [GO:0033539];fatty acid catabolic process [GO:0009062];long-chain fatty acid catabolic process [GO:0042758];negative regulation of fatty acid biosynthetic process [GO:0045717];negative regulation of fatty…	fatty-acyl-CoA binding [GO:0000062];flavin adenine dinucleotide binding [GO:0050660];long-chain-acyl-CoA dehydrogenase activity [GO:0004466];palmitoyl-CoA oxidase activity [GO:0016401]	Clpp-TAILS 1;Clpp-TAILS 2	170123 Eddy TAILS-2 10%ST_GA10_01_1466
GMKAQDTAELFFEDVR	Dimethyl (N-term)	A0A0R4J083;P51174	P51174	Acadl	Long-chain specific acyl-CoA dehydrogenase, mitochondrial (LCAD) (EC 1.3.8.8)	0	1	252	268			NaN	NaN	RKLHKMGMKAQD	2	NaN	0.319773	0.380708	0.350241	0.163121	-0.439198	+	430	2	1855.88	0.0035778	54.2	-0.494	-2	5.59	65.943	Mitochondrion matrix	mitochondrial matrix [GO:0005759];mitochondrial membrane [GO:0031966];mitochondrion [GO:0005739]	carnitine catabolic process [GO:0042413];carnitine metabolic process, CoA-linked [GO:0019254];cellular lipid catabolic process [GO:0044242];fatty acid beta-oxidation using acyl-CoA dehydrogenase [GO:0033539];fatty acid catabolic process [GO:0009062];long-chain fatty acid catabolic process [GO:0042758];negative regulation of fatty acid biosynthetic process [GO:0045717];negative regulation of fatty…	fatty-acyl-CoA binding [GO:0000062];flavin adenine dinucleotide binding [GO:0050660];long-chain-acyl-CoA dehydrogenase activity [GO:0004466];palmitoyl-CoA oxidase activity [GO:0016401]	Clpp-TAILS 2;Clpp-TAILS 3	170123 Eddy TAILS-2 10%ST_GA10_01_1466
KAQDTAELFFEDVR	Dimethyl (N-term)	A0A0R4J083;P51174	P51174	Acadl	Long-chain specific acyl-CoA dehydrogenase, mitochondrial (LCAD) (EC 1.3.8.8)	0	1	254	268			NaN	NaN	LHKMGMKAQDTA	1	NaN	0.138105	0.16539	0.151748	0.163121	-0.439198	+	430	2	1667.82	0.012231	45.7	-0.671	-2	5.59	63.037	Mitochondrion matrix	mitochondrial matrix [GO:0005759];mitochondrial membrane [GO:0031966];mitochondrion [GO:0005739]	carnitine catabolic process [GO:0042413];carnitine metabolic process, CoA-linked [GO:0019254];cellular lipid catabolic process [GO:0044242];fatty acid beta-oxidation using acyl-CoA dehydrogenase [GO:0033539];fatty acid catabolic process [GO:0009062];long-chain fatty acid catabolic process [GO:0042758];negative regulation of fatty acid biosynthetic process [GO:0045717];negative regulation of fatty…	fatty-acyl-CoA binding [GO:0000062];flavin adenine dinucleotide binding [GO:0050660];long-chain-acyl-CoA dehydrogenase activity [GO:0004466];palmitoyl-CoA oxidase activity [GO:0016401]	Clpp-TAILS 2;Clpp-TAILS 3	170119 Eddy TAILS-3 10%ST_GA11_01_1417
AQDTAELFFEDVR	Dimethyl (N-term)	A0A0R4J083;P51174	P51174	Acadl	Long-chain specific acyl-CoA dehydrogenase, mitochondrial (LCAD) (EC 1.3.8.8)	0	1	255	268			NaN	NaN	HKMGMKAQDTAE	15	0.641125	0.508816	0.736194	0.628712	0.163121	-0.439198	+	430	3	1539.72	1.08e-27	45.1	-0.423	-3	5.59	168.31	Mitochondrion matrix	mitochondrial matrix [GO:0005759];mitochondrial membrane [GO:0031966];mitochondrion [GO:0005739]	carnitine catabolic process [GO:0042413];carnitine metabolic process, CoA-linked [GO:0019254];cellular lipid catabolic process [GO:0044242];fatty acid beta-oxidation using acyl-CoA dehydrogenase [GO:0033539];fatty acid catabolic process [GO:0009062];long-chain fatty acid catabolic process [GO:0042758];negative regulation of fatty acid biosynthetic process [GO:0045717];negative regulation of fatty…	fatty-acyl-CoA binding [GO:0000062];flavin adenine dinucleotide binding [GO:0050660];long-chain-acyl-CoA dehydrogenase activity [GO:0004466];palmitoyl-CoA oxidase activity [GO:0016401]	Clpp-TAILS 1;Clpp-TAILS 2;Clpp-TAILS 3	170123 Eddy TAILS-3 10%ST_GA11_01_1464
DTAELFFEDVR	Dimethyl (N-term)	A0A0R4J083;P51174	P51174	Acadl	Long-chain specific acyl-CoA dehydrogenase, mitochondrial (LCAD) (EC 1.3.8.8)	0	1	257	268			NaN	NaN	MGMKAQDTAELF	43	0.6199	0.555782	0.611043	0.595575	0.163121	-0.439198	+	430	3	1340.62	0	53.7	-0.345	-3	5.59	266.99	Mitochondrion matrix	mitochondrial matrix [GO:0005759];mitochondrial membrane [GO:0031966];mitochondrion [GO:0005739]	carnitine catabolic process [GO:0042413];carnitine metabolic process, CoA-linked [GO:0019254];cellular lipid catabolic process [GO:0044242];fatty acid beta-oxidation using acyl-CoA dehydrogenase [GO:0033539];fatty acid catabolic process [GO:0009062];long-chain fatty acid catabolic process [GO:0042758];negative regulation of fatty acid biosynthetic process [GO:0045717];negative regulation of fatty…	fatty-acyl-CoA binding [GO:0000062];flavin adenine dinucleotide binding [GO:0050660];long-chain-acyl-CoA dehydrogenase activity [GO:0004466];palmitoyl-CoA oxidase activity [GO:0016401]	Clpp-TAILS 1;Clpp-TAILS 2;Clpp-TAILS 3	170123 Eddy TAILS-1 10%ST_GA9_01_1465
TAELFFEDVR	Dimethyl (N-term)	A0A0R4J083;P51174	P51174	Acadl	Long-chain specific acyl-CoA dehydrogenase, mitochondrial (LCAD) (EC 1.3.8.8)	0	1	258	268			NaN	NaN	GMKAQDTAELFF	13	0.616854	0.206832	0.150519	0.324735	0.163121	-0.439198	+	430	3	1225.6	2.65e-10	44.7	-0.03	-2	5.19	145.72	Mitochondrion matrix	mitochondrial matrix [GO:0005759];mitochondrial membrane [GO:0031966];mitochondrion [GO:0005739]	carnitine catabolic process [GO:0042413];carnitine metabolic process, CoA-linked [GO:0019254];cellular lipid catabolic process [GO:0044242];fatty acid beta-oxidation using acyl-CoA dehydrogenase [GO:0033539];fatty acid catabolic process [GO:0009062];long-chain fatty acid catabolic process [GO:0042758];negative regulation of fatty acid biosynthetic process [GO:0045717];negative regulation of fatty…	fatty-acyl-CoA binding [GO:0000062];flavin adenine dinucleotide binding [GO:0050660];long-chain-acyl-CoA dehydrogenase activity [GO:0004466];palmitoyl-CoA oxidase activity [GO:0016401]	Clpp-TAILS 1;Clpp-TAILS 2;Clpp-TAILS 3	170119 Eddy TAILS-2 10%ST_GA10_01_1416
AISACEFMFEETR	Dimethyl (N-term)	A0A0R4J083;P51174	P51174	Acadl	Long-chain specific acyl-CoA dehydrogenase, mitochondrial (LCAD) (EC 1.3.8.8)	0	1	299	312			NaN	NaN	LLIAELAISACE	7	0.802136	0.9751	0.872945	0.883394	0.163121	-0.439198	+	430	3	1589.69	1.65e-07	38.4	0.123	-2	5.59	106.29	Mitochondrion matrix	mitochondrial matrix [GO:0005759];mitochondrial membrane [GO:0031966];mitochondrion [GO:0005739]	carnitine catabolic process [GO:0042413];carnitine metabolic process, CoA-linked [GO:0019254];cellular lipid catabolic process [GO:0044242];fatty acid beta-oxidation using acyl-CoA dehydrogenase [GO:0033539];fatty acid catabolic process [GO:0009062];long-chain fatty acid catabolic process [GO:0042758];negative regulation of fatty acid biosynthetic process [GO:0045717];negative regulation of fatty…	fatty-acyl-CoA binding [GO:0000062];flavin adenine dinucleotide binding [GO:0050660];long-chain-acyl-CoA dehydrogenase activity [GO:0004466];palmitoyl-CoA oxidase activity [GO:0016401]	Clpp-TAILS 1;Clpp-TAILS 2;Clpp-TAILS 3	170331 Clpp-3 TAILS ST-20%_BB1_01_2086
ACEFMFEETR	Dimethyl (N-term)	A0A0R4J083;P51174	P51174	Acadl	Long-chain specific acyl-CoA dehydrogenase, mitochondrial (LCAD) (EC 1.3.8.8)	0	1	302	312			NaN	NaN	AELAISACEFMF	5	1.0107	0.88694	0.990785	0.962809	0.163121	-0.439198	+	430	3	1318.53	0.014212	35.2	-0.39	-2	5.59	81.338	Mitochondrion matrix	mitochondrial matrix [GO:0005759];mitochondrial membrane [GO:0031966];mitochondrion [GO:0005739]	carnitine catabolic process [GO:0042413];carnitine metabolic process, CoA-linked [GO:0019254];cellular lipid catabolic process [GO:0044242];fatty acid beta-oxidation using acyl-CoA dehydrogenase [GO:0033539];fatty acid catabolic process [GO:0009062];long-chain fatty acid catabolic process [GO:0042758];negative regulation of fatty acid biosynthetic process [GO:0045717];negative regulation of fatty…	fatty-acyl-CoA binding [GO:0000062];flavin adenine dinucleotide binding [GO:0050660];long-chain-acyl-CoA dehydrogenase activity [GO:0004466];palmitoyl-CoA oxidase activity [GO:0016401]	Clpp-TAILS 1;Clpp-TAILS 2;Clpp-TAILS 3	170331 Clpp-2 TAILS ST-15%_BA7_02_2074
EFMFEETR	Dimethyl (N-term);Oxidation (M)	A0A0R4J083;P51174	P51174	Acadl	Long-chain specific acyl-CoA dehydrogenase, mitochondrial (LCAD) (EC 1.3.8.8)	0	1	304	312			NaN	NaN	LAISACEFMFEE	4	0.516795	0.912009	1.11628	0.848363	0.163121	-0.439198	+	430	3	1103.46	0.020623	28.4	-1.025	-2	5.69	81.296	Mitochondrion matrix	mitochondrial matrix [GO:0005759];mitochondrial membrane [GO:0031966];mitochondrion [GO:0005739]	carnitine catabolic process [GO:0042413];carnitine metabolic process, CoA-linked [GO:0019254];cellular lipid catabolic process [GO:0044242];fatty acid beta-oxidation using acyl-CoA dehydrogenase [GO:0033539];fatty acid catabolic process [GO:0009062];long-chain fatty acid catabolic process [GO:0042758];negative regulation of fatty acid biosynthetic process [GO:0045717];negative regulation of fatty…	fatty-acyl-CoA binding [GO:0000062];flavin adenine dinucleotide binding [GO:0050660];long-chain-acyl-CoA dehydrogenase activity [GO:0004466];palmitoyl-CoA oxidase activity [GO:0016401]	Clpp-TAILS 1;Clpp-TAILS 2;Clpp-TAILS 3	170331 Clpp-1 TAILS ST-30%_BA5_01_2068
AFVDSCLQLHETKR	Dimethyl (N-term)	A0A0R4J083;P51174	P51174	Acadl	Long-chain specific acyl-CoA dehydrogenase, mitochondrial (LCAD) (EC 1.3.8.8)	0	1	346	360			NaN	NaN	HICVTRAFVDSC	8	0.56004	0.719978	0.918643	0.732887	0.163121	-0.439198	+	430	3	1702.85	1.62e-13	22.7	-0.336	0	5.59	120.53	Mitochondrion matrix	mitochondrial matrix [GO:0005759];mitochondrial membrane [GO:0031966];mitochondrion [GO:0005739]	carnitine catabolic process [GO:0042413];carnitine metabolic process, CoA-linked [GO:0019254];cellular lipid catabolic process [GO:0044242];fatty acid beta-oxidation using acyl-CoA dehydrogenase [GO:0033539];fatty acid catabolic process [GO:0009062];long-chain fatty acid catabolic process [GO:0042758];negative regulation of fatty acid biosynthetic process [GO:0045717];negative regulation of fatty…	fatty-acyl-CoA binding [GO:0000062];flavin adenine dinucleotide binding [GO:0050660];long-chain-acyl-CoA dehydrogenase activity [GO:0004466];palmitoyl-CoA oxidase activity [GO:0016401]	Clpp-TAILS 1;Clpp-TAILS 2;Clpp-TAILS 3	170331 Clpp-3 TAILS ST-20%_BB1_02_2087
TRPTVAAGAVGLAQR	Dimethyl (N-term)	P45952	P45952	Acadm	Medium-chain specific acyl-CoA dehydrogenase, mitochondrial OS=Mus musculus GN=Acadm PE=1 SV=1	0	1	280	294			NaN	NaN	MGAFDRTRPTVA	12	-0.198531	-0.893456	-0.260041	-0.450676	0.235242	-0.0598803		421	3	1466.83	0.0017365	27.6	0.207	2	5.19	75.02	Mitochondrion matrix {ECO:0000250}	axon [GO:0030424];mitochondrial matrix [GO:0005759];mitochondrial membrane [GO:0031966];mitochondrion [GO:0005739];nuclear speck [GO:0016607]	cardiac muscle cell differentiation [GO:0055007];carnitine biosynthetic process [GO:0045329];carnitine metabolic process [GO:0009437];carnitine metabolic process, CoA-linked [GO:0019254];fatty acid beta-oxidation [GO:0006635];fatty acid beta-oxidation using acyl-CoA dehydrogenase [GO:0033539];glycogen biosynthetic process [GO:0005978];heart development [GO:0007507];liver development [GO:0001889];…	acyl-CoA dehydrogenase activity [GO:0003995];fatty-acyl-CoA binding [GO:0000062];flavin adenine dinucleotide binding [GO:0050660];identical protein binding [GO:0042802];isomerase activity [GO:0016853];medium-chain-acyl-CoA dehydrogenase activity [GO:0070991]	Clpp-TAILS 1;Clpp-TAILS 2;Clpp-TAILS 3	170123 Eddy TAILS-2 10%ST_GA10_01_1466
ALDEATKYALDR	Dimethyl (N-term)	P45952	P45952	Acadm	Medium-chain specific acyl-CoA dehydrogenase, mitochondrial OS=Mus musculus GN=Acadm PE=1 SV=1	0	1	295	306			NaN	NaN	VGLAQRALDEAT	1	NaN	0.368142	NaN	0.368142	0.235242	-0.0598803		421	1	1364.69	0.05584	24.3	-0.658	-1	5.59	51.875	Mitochondrion matrix {ECO:0000250}	axon [GO:0030424];mitochondrial matrix [GO:0005759];mitochondrial membrane [GO:0031966];mitochondrion [GO:0005739];nuclear speck [GO:0016607]	cardiac muscle cell differentiation [GO:0055007];carnitine biosynthetic process [GO:0045329];carnitine metabolic process [GO:0009437];carnitine metabolic process, CoA-linked [GO:0019254];fatty acid beta-oxidation [GO:0006635];fatty acid beta-oxidation using acyl-CoA dehydrogenase [GO:0033539];glycogen biosynthetic process [GO:0005978];heart development [GO:0007507];liver development [GO:0001889];…	acyl-CoA dehydrogenase activity [GO:0003995];fatty-acyl-CoA binding [GO:0000062];flavin adenine dinucleotide binding [GO:0050660];identical protein binding [GO:0042802];isomerase activity [GO:0016853];medium-chain-acyl-CoA dehydrogenase activity [GO:0070991]	Clpp-TAILS 2	170331 Clpp-2 TAILS ST-20%_BA8_02_2076
LHTVYQSVELPETHQMLR	Dimethyl (N-term)	Q07417	Q07417	Acads	Short-chain specific acyl-CoA dehydrogenase, mitochondrial OS=Mus musculus GN=Acads PE=1 SV=2	1	1	25	42	+	+	NaN	0	VRDWRRLHTVYQ	5	-0.188401	-0.508268	-0.489401	-0.395356	-0.0687242	-0.58594	+	412	3	2180.1	3.45e-05	37.8	-0.461	-1	5.59	72.583	Mitochondrion matrix	mitochondrial matrix [GO:0005759];mitochondrial membrane [GO:0031966];mitochondrion [GO:0005739];nucleoplasm [GO:0005654]	butyrate catabolic process [GO:0046359];fatty acid beta-oxidation using acyl-CoA dehydrogenase [GO:0033539];protein homotetramerization [GO:0051289]	acyl-CoA dehydrogenase activity [GO:0003995];butyryl-CoA dehydrogenase activity [GO:0004085];fatty-acyl-CoA binding [GO:0000062];flavin adenine dinucleotide binding [GO:0050660]	Clpp-TAILS 1;Clpp-TAILS 2;Clpp-TAILS 3	170119 Eddy TAILS-2 10%ST_GA10_01_1416
LHTVYQSVELPETHQMLR	Dimethyl (N-term);Oxidation (M)	Q07417	Q07417	Acads	Short-chain specific acyl-CoA dehydrogenase, mitochondrial OS=Mus musculus GN=Acads PE=1 SV=2	1	1	25	42	+	+	NaN	0	VRDWRRLHTVYQ	9	0.0327982	NaN	-0.31445	-0.140826	-0.0687242	-0.58594	+	412	2	2196.1	1.07e-05	29.1	-0.461	-1	5.59	78.661	Mitochondrion matrix	mitochondrial matrix [GO:0005759];mitochondrial membrane [GO:0031966];mitochondrion [GO:0005739];nucleoplasm [GO:0005654]	butyrate catabolic process [GO:0046359];fatty acid beta-oxidation using acyl-CoA dehydrogenase [GO:0033539];protein homotetramerization [GO:0051289]	acyl-CoA dehydrogenase activity [GO:0003995];butyryl-CoA dehydrogenase activity [GO:0004085];fatty-acyl-CoA binding [GO:0000062];flavin adenine dinucleotide binding [GO:0050660]	Clpp-TAILS 1;Clpp-TAILS 3	170119 Eddy TAILS-3 10%ST_GA11_01_1417
TVYQSVELPETHQMLR	Dimethyl (N-term)	Q07417	Q07417	Acads	Short-chain specific acyl-CoA dehydrogenase, mitochondrial OS=Mus musculus GN=Acads PE=1 SV=2	1	1	27	42			NaN	2	DWRRLHTVYQSV	6	NaN	-0.145087	-0.26637	-0.205728	-0.0687242	-0.58594	+	412	2	1929.96	0.0088564	34.7	-0.556	-1	5.19	60.541	Mitochondrion matrix	mitochondrial matrix [GO:0005759];mitochondrial membrane [GO:0031966];mitochondrion [GO:0005739];nucleoplasm [GO:0005654]	butyrate catabolic process [GO:0046359];fatty acid beta-oxidation using acyl-CoA dehydrogenase [GO:0033539];protein homotetramerization [GO:0051289]	acyl-CoA dehydrogenase activity [GO:0003995];butyryl-CoA dehydrogenase activity [GO:0004085];fatty-acyl-CoA binding [GO:0000062];flavin adenine dinucleotide binding [GO:0050660]	Clpp-TAILS 2;Clpp-TAILS 3	170119 Eddy TAILS-3 10%ST_GA11_01_1417
TVYQSVELPETHQMLR	Dimethyl (N-term);Oxidation (M)	Q07417	Q07417	Acads	Short-chain specific acyl-CoA dehydrogenase, mitochondrial OS=Mus musculus GN=Acads PE=1 SV=2	1	0	27	42			NaN	2	DWRRLHTVYQSV	1	NaN	NaN	NaN	NaN	-0.0687242	-0.58594	+	412	0	1945.96	0.045249	27.6	-0.556	-1	5.19	55.864	Mitochondrion matrix	mitochondrial matrix [GO:0005759];mitochondrial membrane [GO:0031966];mitochondrion [GO:0005739];nucleoplasm [GO:0005654]	butyrate catabolic process [GO:0046359];fatty acid beta-oxidation using acyl-CoA dehydrogenase [GO:0033539];protein homotetramerization [GO:0051289]	acyl-CoA dehydrogenase activity [GO:0003995];butyryl-CoA dehydrogenase activity [GO:0004085];fatty-acyl-CoA binding [GO:0000062];flavin adenine dinucleotide binding [GO:0050660]	Clpp-TAILS 3	170331 Clpp-3 TAILS ST-20%_BB1_02_2087
DFAEKELVPIAAQLDR	Dimethyl (N-term)	Q07417	Q07417	Acads	Short-chain specific acyl-CoA dehydrogenase, mitochondrial OS=Mus musculus GN=Acads PE=1 SV=2	0	1	47	62			NaN	NaN	LRQTCRDFAEKE	2	NaN	-0.0284258	-0.169741	-0.0990836	-0.0687242	-0.58594	+	412	2	1813.96	0.0018907	47.2	-0.188	-2	5.59	69.935	Mitochondrion matrix	mitochondrial matrix [GO:0005759];mitochondrial membrane [GO:0031966];mitochondrion [GO:0005739];nucleoplasm [GO:0005654]	butyrate catabolic process [GO:0046359];fatty acid beta-oxidation using acyl-CoA dehydrogenase [GO:0033539];protein homotetramerization [GO:0051289]	acyl-CoA dehydrogenase activity [GO:0003995];butyryl-CoA dehydrogenase activity [GO:0004085];fatty-acyl-CoA binding [GO:0000062];flavin adenine dinucleotide binding [GO:0050660]	Clpp-TAILS 2;Clpp-TAILS 3	170331 Clpp-3 TAILS ST-20%_BB1_01_2086
SIALEEISR	Dimethyl (N-term)	Q07417	Q07417	Acads	Short-chain specific acyl-CoA dehydrogenase, mitochondrial OS=Mus musculus GN=Acads PE=1 SV=2	0	1	99	107			NaN	NaN	LDYLAYSIALEE	3	0.00195658	-0.157315	0.245921	0.0301873	-0.0687242	-0.58594	+	412	3	1016.55	0.019905	26.9	0.167	-1	5.29	68.224	Mitochondrion matrix	mitochondrial matrix [GO:0005759];mitochondrial membrane [GO:0031966];mitochondrion [GO:0005739];nucleoplasm [GO:0005654]	butyrate catabolic process [GO:0046359];fatty acid beta-oxidation using acyl-CoA dehydrogenase [GO:0033539];protein homotetramerization [GO:0051289]	acyl-CoA dehydrogenase activity [GO:0003995];butyryl-CoA dehydrogenase activity [GO:0004085];fatty-acyl-CoA binding [GO:0000062];flavin adenine dinucleotide binding [GO:0050660]	Clpp-TAILS 1;Clpp-TAILS 2;Clpp-TAILS 3	170331 Clpp-1 TAILS ST-15%_BA2_02_2063
ALSEPGNGSDAGAASTTAR	Dimethyl (N-term)	Q07417	Q07417	Acads	Short-chain specific acyl-CoA dehydrogenase, mitochondrial OS=Mus musculus GN=Acads PE=1 SV=2	0	1	153	171			NaN	NaN	DKIGCFALSEPG	33	0.250701	0.241608	0.66688	0.386396	-0.0687242	-0.58594	+	412	3	1731.8	1.15e-105	18.3	-0.463	-1	5.59	171.91	Mitochondrion matrix	mitochondrial matrix [GO:0005759];mitochondrial membrane [GO:0031966];mitochondrion [GO:0005739];nucleoplasm [GO:0005654]	butyrate catabolic process [GO:0046359];fatty acid beta-oxidation using acyl-CoA dehydrogenase [GO:0033539];protein homotetramerization [GO:0051289]	acyl-CoA dehydrogenase activity [GO:0003995];butyryl-CoA dehydrogenase activity [GO:0004085];fatty-acyl-CoA binding [GO:0000062];flavin adenine dinucleotide binding [GO:0050660]	Clpp-TAILS 1;Clpp-TAILS 2;Clpp-TAILS 3	170331 Clpp-3 TAILS ST-15%_BA12_01_2084
ASSTANLIFEDCR	Dimethyl (N-term)	Q07417	Q07417	Acads	Short-chain specific acyl-CoA dehydrogenase, mitochondrial OS=Mus musculus GN=Acads PE=1 SV=2	0	1	235	247			NaN	NaN	DKLGIRASSTAN	1	NaN	-0.614715	NaN	-0.614715	-0.0687242	-0.58594	+	412	1	1482.68	0.15056	34.2	-0.008	-1	5.59	73.273	Mitochondrion matrix	mitochondrial matrix [GO:0005759];mitochondrial membrane [GO:0031966];mitochondrion [GO:0005739];nucleoplasm [GO:0005654]	butyrate catabolic process [GO:0046359];fatty acid beta-oxidation using acyl-CoA dehydrogenase [GO:0033539];protein homotetramerization [GO:0051289]	acyl-CoA dehydrogenase activity [GO:0003995];butyryl-CoA dehydrogenase activity [GO:0004085];fatty-acyl-CoA binding [GO:0000062];flavin adenine dinucleotide binding [GO:0050660]	Clpp-TAILS 2	170119 Eddy TAILS-2 10%ST_GA10_01_1416
STANLIFEDCR	Dimethyl (N-term)	Q07417	Q07417	Acads	Short-chain specific acyl-CoA dehydrogenase, mitochondrial OS=Mus musculus GN=Acads PE=1 SV=2	0	1	237	247			NaN	NaN	LGIRASSTANLI	1	0.259068	NaN	NaN	0.259068	-0.0687242	-0.58594	+	412	1	1324.61	0.024846	29.9	-0.1	-1	5.29	60.598	Mitochondrion matrix	mitochondrial matrix [GO:0005759];mitochondrial membrane [GO:0031966];mitochondrion [GO:0005739];nucleoplasm [GO:0005654]	butyrate catabolic process [GO:0046359];fatty acid beta-oxidation using acyl-CoA dehydrogenase [GO:0033539];protein homotetramerization [GO:0051289]	acyl-CoA dehydrogenase activity [GO:0003995];butyryl-CoA dehydrogenase activity [GO:0004085];fatty-acyl-CoA binding [GO:0000062];flavin adenine dinucleotide binding [GO:0050660]	Clpp-TAILS 1	170331 Clpp-1 TAILS ST-30%_BA5_01_2068
QASLDCAVKYAENR	Dimethyl (N-term)	Q07417	Q07417	Acads	Short-chain specific acyl-CoA dehydrogenase, mitochondrial OS=Mus musculus GN=Acads PE=1 SV=2	0	1	284	297			NaN	NaN	QALGIAQASLDC	1	0.572671	NaN	0.665199	0.618935	-0.0687242	-0.58594	+	412	2	1623.77	0.057182	30.7	-0.614	0	5.59	50.352	Mitochondrion matrix	mitochondrial matrix [GO:0005759];mitochondrial membrane [GO:0031966];mitochondrion [GO:0005739];nucleoplasm [GO:0005654]	butyrate catabolic process [GO:0046359];fatty acid beta-oxidation using acyl-CoA dehydrogenase [GO:0033539];protein homotetramerization [GO:0051289]	acyl-CoA dehydrogenase activity [GO:0003995];butyryl-CoA dehydrogenase activity [GO:0004085];fatty-acyl-CoA binding [GO:0000062];flavin adenine dinucleotide binding [GO:0050660]	Clpp-TAILS 1;Clpp-TAILS 3	170119 Eddy TAILS-3 10%ST_GA11_01_1417
DMALALESAR	Dimethyl (N-term)	Q07417	Q07417	Acads	Short-chain specific acyl-CoA dehydrogenase, mitochondrial OS=Mus musculus GN=Acads PE=1 SV=2	0	1	316	325			NaN	NaN	IQFKLADMALAL	4	0.0292111	NaN	0.238657	0.133934	-0.0687242	-0.58594	+	412	2	1075.53	0.02036	32.2	0.26	-1	5.59	71.451	Mitochondrion matrix	mitochondrial matrix [GO:0005759];mitochondrial membrane [GO:0031966];mitochondrion [GO:0005739];nucleoplasm [GO:0005654]	butyrate catabolic process [GO:0046359];fatty acid beta-oxidation using acyl-CoA dehydrogenase [GO:0033539];protein homotetramerization [GO:0051289]	acyl-CoA dehydrogenase activity [GO:0003995];butyryl-CoA dehydrogenase activity [GO:0004085];fatty-acyl-CoA binding [GO:0000062];flavin adenine dinucleotide binding [GO:0050660]	Clpp-TAILS 1;Clpp-TAILS 3	170331 Clpp-1 TAILS ST-15%_BA2_02_2063
NTIINNLFR	Dimethyl (N-term)	A0A140LHL4;E9Q5L3;Q9DBL1	Q9DBL1	Acadsb	Short/branched chain specific acyl-CoA dehydrogenase, mitochondrial (SBCAD) (EC 1.3.8.5) (2-methyl branched chain acyl-CoA dehydrogenase) (2-MEBCAD) (2-methylbutyryl-coenzyme A dehydrogenase) (2-methylbutyryl-CoA dehydrogenase)	0	1	143	152			NaN	NaN	LLCDIQNTIINN	1	0.542706	NaN	1.18533	0.864018	0.0457206	0.824178	+	432	2	1103.61	0.028005	53.5	-0.011	1	5.59	65.252	Mitochondrion matrix {ECO:0000305}	mitochondrial matrix [GO:0005759];mitochondrion [GO:0005739]	acyl-CoA metabolic process [GO:0006637];fatty acid metabolic process [GO:0006631]	acyl-CoA dehydrogenase activity [GO:0003995];electron transfer activity [GO:0009055];flavin adenine dinucleotide binding [GO:0050660];short-branched-chain-acyl-CoA dehydrogenase activity [GO:0016937]	Clpp-TAILS 1;Clpp-TAILS 3	170123 Eddy TAILS-1 10%ST_GA9_01_1465
QHQVAQVATQLEATR	Dimethyl (N-term)	A0A140LHL4;E9Q5L3;Q9DBL1	Q9DBL1	Acadsb	Short/branched chain specific acyl-CoA dehydrogenase, mitochondrial (SBCAD) (EC 1.3.8.5) (2-methyl branched chain acyl-CoA dehydrogenase) (2-MEBCAD) (2-methylbutyryl-coenzyme A dehydrogenase) (2-methylbutyryl-CoA dehydrogenase)	0	1	333	348			NaN	NaN	FDFQGLQHQVAQ	4	NaN	NaN	0.517797	0.517797	0.0457206	0.824178	+	432	1	1678.88	0.0083047	21.9	-0.6	0	5.59	65.467	Mitochondrion matrix {ECO:0000305}	mitochondrial matrix [GO:0005759];mitochondrion [GO:0005739]	acyl-CoA metabolic process [GO:0006637];fatty acid metabolic process [GO:0006631]	acyl-CoA dehydrogenase activity [GO:0003995];electron transfer activity [GO:0009055];flavin adenine dinucleotide binding [GO:0050660];short-branched-chain-acyl-CoA dehydrogenase activity [GO:0016937]	Clpp-TAILS 3	170331 Clpp-3 TAILS ST-15%_BA12_01_2084
AREATQAVLDKPETLSSDASTR	Dimethyl (N-term)	B1AR28;P50544	P50544	Acadvl	Very long-chain specific acyl-CoA dehydrogenase, mitochondrial (EC 1.3.8.9) (MVLCAD) (VLCAD)	1	1	42	64	+		NaN	0	SAQRLYAREATQ	32	0.283155	0.21462	0.166446	0.221407	0.32446	-0.121557		656	3	2345.18	4.84e-43	22.8	-0.795	-1	5.59	127.96	Mitochondrion inner membrane	cytosol [GO:0005829];mitochondrial inner membrane [GO:0005743];mitochondrial membrane [GO:0031966];mitochondrial nucleoid [GO:0042645];mitochondrion [GO:0005739];nucleolus [GO:0005730];nucleus [GO:0005634]	epithelial cell differentiation [GO:0030855];fatty acid beta-oxidation [GO:0006635];fatty acid beta-oxidation using acyl-CoA dehydrogenase [GO:0033539];fatty acid catabolic process [GO:0009062];negative regulation of fatty acid biosynthetic process [GO:0045717];negative regulation of fatty acid oxidation [GO:0046322];regulation of cholesterol metabolic process [GO:0090181];response to cold [GO:00…	acyl-CoA dehydrogenase activity [GO:0003995];fatty-acyl-CoA binding [GO:0000062];flavin adenine dinucleotide binding [GO:0050660];long-chain-acyl-CoA dehydrogenase activity [GO:0004466];very-long-chain-acyl-CoA dehydrogenase activity [GO:0017099]	Clpp-TAILS 1;Clpp-TAILS 2;Clpp-TAILS 3	170331 Clpp-1 TAILS ST-15%_BA2_02_2063
REATQAVLDKPETLSSDASTR	Dimethyl (N-term)	B1AR28;P50544	P50544	Acadvl	Very long-chain specific acyl-CoA dehydrogenase, mitochondrial (EC 1.3.8.9) (MVLCAD) (VLCAD)	1	1	43	64			NaN	1	AQRLYAREATQA	31	0.906413	1.04222	0.835332	0.92799	0.32446	-0.121557		656	3	2274.15	3.15e-39	23.3	-0.919	-1	5.59	129.2	Mitochondrion inner membrane	cytosol [GO:0005829];mitochondrial inner membrane [GO:0005743];mitochondrial membrane [GO:0031966];mitochondrial nucleoid [GO:0042645];mitochondrion [GO:0005739];nucleolus [GO:0005730];nucleus [GO:0005634]	epithelial cell differentiation [GO:0030855];fatty acid beta-oxidation [GO:0006635];fatty acid beta-oxidation using acyl-CoA dehydrogenase [GO:0033539];fatty acid catabolic process [GO:0009062];negative regulation of fatty acid biosynthetic process [GO:0045717];negative regulation of fatty acid oxidation [GO:0046322];regulation of cholesterol metabolic process [GO:0090181];response to cold [GO:00…	acyl-CoA dehydrogenase activity [GO:0003995];fatty-acyl-CoA binding [GO:0000062];flavin adenine dinucleotide binding [GO:0050660];long-chain-acyl-CoA dehydrogenase activity [GO:0004466];very-long-chain-acyl-CoA dehydrogenase activity [GO:0017099]	Clpp-TAILS 1;Clpp-TAILS 2;Clpp-TAILS 3	170119 Eddy TAILS-3 10%ST_GA11_01_1417
EATQAVLDKPETLSSDASTR	Dimethyl (N-term)	B1AR28;P50544	P50544	Acadvl	Very long-chain specific acyl-CoA dehydrogenase, mitochondrial (EC 1.3.8.9) (MVLCAD) (VLCAD)	1	1	44	64			NaN	2	QRLYAREATQAV	4	0.539319	-0.488505	0.0863891	0.0457342	0.32446	-0.121557		656	3	2118.04	6.31e-05	27.1	-0.74	-2	5.69	67.251	Mitochondrion inner membrane	cytosol [GO:0005829];mitochondrial inner membrane [GO:0005743];mitochondrial membrane [GO:0031966];mitochondrial nucleoid [GO:0042645];mitochondrion [GO:0005739];nucleolus [GO:0005730];nucleus [GO:0005634]	epithelial cell differentiation [GO:0030855];fatty acid beta-oxidation [GO:0006635];fatty acid beta-oxidation using acyl-CoA dehydrogenase [GO:0033539];fatty acid catabolic process [GO:0009062];negative regulation of fatty acid biosynthetic process [GO:0045717];negative regulation of fatty acid oxidation [GO:0046322];regulation of cholesterol metabolic process [GO:0090181];response to cold [GO:00…	acyl-CoA dehydrogenase activity [GO:0003995];fatty-acyl-CoA binding [GO:0000062];flavin adenine dinucleotide binding [GO:0050660];long-chain-acyl-CoA dehydrogenase activity [GO:0004466];very-long-chain-acyl-CoA dehydrogenase activity [GO:0017099]	Clpp-TAILS 1;Clpp-TAILS 2;Clpp-TAILS 3	170123 Eddy TAILS-1 10%ST_GA9_01_1465
ATQAVLDKPETLSSDASTR	Dimethyl (N-term)	B1AR28;P50544	P50544	Acadvl	Very long-chain specific acyl-CoA dehydrogenase, mitochondrial (EC 1.3.8.9) (MVLCAD) (VLCAD)	1	1	45	64	+	+	NaN	3	RLYAREATQAVL	29	0.220973	0.178025	0.118947	0.172649	0.32446	-0.121557		656	3	1989	8.26e-44	25.4	-0.595	-1	5.59	136.06	Mitochondrion inner membrane	cytosol [GO:0005829];mitochondrial inner membrane [GO:0005743];mitochondrial membrane [GO:0031966];mitochondrial nucleoid [GO:0042645];mitochondrion [GO:0005739];nucleolus [GO:0005730];nucleus [GO:0005634]	epithelial cell differentiation [GO:0030855];fatty acid beta-oxidation [GO:0006635];fatty acid beta-oxidation using acyl-CoA dehydrogenase [GO:0033539];fatty acid catabolic process [GO:0009062];negative regulation of fatty acid biosynthetic process [GO:0045717];negative regulation of fatty acid oxidation [GO:0046322];regulation of cholesterol metabolic process [GO:0090181];response to cold [GO:00…	acyl-CoA dehydrogenase activity [GO:0003995];fatty-acyl-CoA binding [GO:0000062];flavin adenine dinucleotide binding [GO:0050660];long-chain-acyl-CoA dehydrogenase activity [GO:0004466];very-long-chain-acyl-CoA dehydrogenase activity [GO:0017099]	Clpp-TAILS 1;Clpp-TAILS 2;Clpp-TAILS 3	170123 Eddy TAILS-3 10%ST_GA11_01_1464
TQAVLDKPETLSSDASTR	Dimethyl (N-term)	B1AR28;P50544	P50544	Acadvl	Very long-chain specific acyl-CoA dehydrogenase, mitochondrial (EC 1.3.8.9) (MVLCAD) (VLCAD)	1	1	46	64			NaN	4	LYAREATQAVLD	8	0.339475	0.10909	0.0831765	0.177247	0.32446	-0.121557		656	3	1917.96	1.23e-05	28.2	-0.728	-1	5.19	78.088	Mitochondrion inner membrane	cytosol [GO:0005829];mitochondrial inner membrane [GO:0005743];mitochondrial membrane [GO:0031966];mitochondrial nucleoid [GO:0042645];mitochondrion [GO:0005739];nucleolus [GO:0005730];nucleus [GO:0005634]	epithelial cell differentiation [GO:0030855];fatty acid beta-oxidation [GO:0006635];fatty acid beta-oxidation using acyl-CoA dehydrogenase [GO:0033539];fatty acid catabolic process [GO:0009062];negative regulation of fatty acid biosynthetic process [GO:0045717];negative regulation of fatty acid oxidation [GO:0046322];regulation of cholesterol metabolic process [GO:0090181];response to cold [GO:00…	acyl-CoA dehydrogenase activity [GO:0003995];fatty-acyl-CoA binding [GO:0000062];flavin adenine dinucleotide binding [GO:0050660];long-chain-acyl-CoA dehydrogenase activity [GO:0004466];very-long-chain-acyl-CoA dehydrogenase activity [GO:0017099]	Clpp-TAILS 1;Clpp-TAILS 2;Clpp-TAILS 3	170331 Clpp-2 TAILS ST-15%_BA7_01_2073
VLDKPETLSSDASTR	Dimethyl (N-term)	B1AR28;P50544	P50544	Acadvl	Very long-chain specific acyl-CoA dehydrogenase, mitochondrial (EC 1.3.8.9) (MVLCAD) (VLCAD)	0	1	49	64			NaN	NaN	REATQAVLDKPE	1	NaN	NaN	0.402725	0.402725	0.32446	-0.121557		656	1	1617.82	0.12846	20.4	-0.713	-1	5.49	54.281	Mitochondrion inner membrane	cytosol [GO:0005829];mitochondrial inner membrane [GO:0005743];mitochondrial membrane [GO:0031966];mitochondrial nucleoid [GO:0042645];mitochondrion [GO:0005739];nucleolus [GO:0005730];nucleus [GO:0005634]	epithelial cell differentiation [GO:0030855];fatty acid beta-oxidation [GO:0006635];fatty acid beta-oxidation using acyl-CoA dehydrogenase [GO:0033539];fatty acid catabolic process [GO:0009062];negative regulation of fatty acid biosynthetic process [GO:0045717];negative regulation of fatty acid oxidation [GO:0046322];regulation of cholesterol metabolic process [GO:0090181];response to cold [GO:00…	acyl-CoA dehydrogenase activity [GO:0003995];fatty-acyl-CoA binding [GO:0000062];flavin adenine dinucleotide binding [GO:0050660];long-chain-acyl-CoA dehydrogenase activity [GO:0004466];very-long-chain-acyl-CoA dehydrogenase activity [GO:0017099]	Clpp-TAILS 3	170119 Eddy TAILS-3 10%ST_GA11_01_1417
GLQVPSELGGLGLSNTQYAR	Dimethyl (N-term)	B1AR28;P50544	P50544	Acadvl	Very long-chain specific acyl-CoA dehydrogenase, mitochondrial (EC 1.3.8.9) (MVLCAD) (VLCAD)	0	1	144	164			NaN	NaN	KELGAFGLQVPS	10	0.755511	0.682541	0.987501	0.808518	0.32446	-0.121557		656	3	2059.07	2.68e-13	55.2	-0.205	0	5.59	104.81	Mitochondrion inner membrane	cytosol [GO:0005829];mitochondrial inner membrane [GO:0005743];mitochondrial membrane [GO:0031966];mitochondrial nucleoid [GO:0042645];mitochondrion [GO:0005739];nucleolus [GO:0005730];nucleus [GO:0005634]	epithelial cell differentiation [GO:0030855];fatty acid beta-oxidation [GO:0006635];fatty acid beta-oxidation using acyl-CoA dehydrogenase [GO:0033539];fatty acid catabolic process [GO:0009062];negative regulation of fatty acid biosynthetic process [GO:0045717];negative regulation of fatty acid oxidation [GO:0046322];regulation of cholesterol metabolic process [GO:0090181];response to cold [GO:00…	acyl-CoA dehydrogenase activity [GO:0003995];fatty-acyl-CoA binding [GO:0000062];flavin adenine dinucleotide binding [GO:0050660];long-chain-acyl-CoA dehydrogenase activity [GO:0004466];very-long-chain-acyl-CoA dehydrogenase activity [GO:0017099]	Clpp-TAILS 1;Clpp-TAILS 2;Clpp-TAILS 3	170123 Eddy TAILS-1 10%ST_GA9_01_1465
QVPSELGGLGLSNTQYAR	Dimethyl (N-term)	B1AR28;P50544	P50544	Acadvl	Very long-chain specific acyl-CoA dehydrogenase, mitochondrial (EC 1.3.8.9) (MVLCAD) (VLCAD)	0	1	146	164			NaN	NaN	LGAFGLQVPSEL	13	0.622201	0.655927	0.894143	0.72409	0.32446	-0.121557		656	3	1888.96	4.07e-73	42.1	-0.417	0	5.59	146.81	Mitochondrion inner membrane	cytosol [GO:0005829];mitochondrial inner membrane [GO:0005743];mitochondrial membrane [GO:0031966];mitochondrial nucleoid [GO:0042645];mitochondrion [GO:0005739];nucleolus [GO:0005730];nucleus [GO:0005634]	epithelial cell differentiation [GO:0030855];fatty acid beta-oxidation [GO:0006635];fatty acid beta-oxidation using acyl-CoA dehydrogenase [GO:0033539];fatty acid catabolic process [GO:0009062];negative regulation of fatty acid biosynthetic process [GO:0045717];negative regulation of fatty acid oxidation [GO:0046322];regulation of cholesterol metabolic process [GO:0090181];response to cold [GO:00…	acyl-CoA dehydrogenase activity [GO:0003995];fatty-acyl-CoA binding [GO:0000062];flavin adenine dinucleotide binding [GO:0050660];long-chain-acyl-CoA dehydrogenase activity [GO:0004466];very-long-chain-acyl-CoA dehydrogenase activity [GO:0017099]	Clpp-TAILS 1;Clpp-TAILS 2;Clpp-TAILS 3	170331 Clpp-3 TAILS ST-20%_BB1_02_2087
AAFCLTEPSSGSDVASIR	Dimethyl (N-term)	B1AR28;P50544	P50544	Acadvl	Very long-chain specific acyl-CoA dehydrogenase, mitochondrial (EC 1.3.8.9) (MVLCAD) (VLCAD)	0	1	213	231			NaN	NaN	ASGQALAAFCLT	4	0.593341	0.492568	0.66024	0.58205	0.32446	-0.121557		656	3	1866.88	0.00044417	35.8	0.322	-1	5.59	123.84	Mitochondrion inner membrane	cytosol [GO:0005829];mitochondrial inner membrane [GO:0005743];mitochondrial membrane [GO:0031966];mitochondrial nucleoid [GO:0042645];mitochondrion [GO:0005739];nucleolus [GO:0005730];nucleus [GO:0005634]	epithelial cell differentiation [GO:0030855];fatty acid beta-oxidation [GO:0006635];fatty acid beta-oxidation using acyl-CoA dehydrogenase [GO:0033539];fatty acid catabolic process [GO:0009062];negative regulation of fatty acid biosynthetic process [GO:0045717];negative regulation of fatty acid oxidation [GO:0046322];regulation of cholesterol metabolic process [GO:0090181];response to cold [GO:00…	acyl-CoA dehydrogenase activity [GO:0003995];fatty-acyl-CoA binding [GO:0000062];flavin adenine dinucleotide binding [GO:0050660];long-chain-acyl-CoA dehydrogenase activity [GO:0004466];very-long-chain-acyl-CoA dehydrogenase activity [GO:0017099]	Clpp-TAILS 1;Clpp-TAILS 2;Clpp-TAILS 3	170331 Clpp-2 TAILS ST-20%_BA8_01_2075
AFCLTEPSSGSDVASIR	Dimethyl (N-term)	B1AR28;P50544	P50544	Acadvl	Very long-chain specific acyl-CoA dehydrogenase, mitochondrial (EC 1.3.8.9) (MVLCAD) (VLCAD)	0	1	214	231			NaN	NaN	SGQALAAFCLTE	1	0.56995	0.29922	0.203325	0.357498	0.32446	-0.121557		656	3	1795.84	0.031896	35	0.235	-1	5.59	51.013	Mitochondrion inner membrane	cytosol [GO:0005829];mitochondrial inner membrane [GO:0005743];mitochondrial membrane [GO:0031966];mitochondrial nucleoid [GO:0042645];mitochondrion [GO:0005739];nucleolus [GO:0005730];nucleus [GO:0005634]	epithelial cell differentiation [GO:0030855];fatty acid beta-oxidation [GO:0006635];fatty acid beta-oxidation using acyl-CoA dehydrogenase [GO:0033539];fatty acid catabolic process [GO:0009062];negative regulation of fatty acid biosynthetic process [GO:0045717];negative regulation of fatty acid oxidation [GO:0046322];regulation of cholesterol metabolic process [GO:0090181];response to cold [GO:00…	acyl-CoA dehydrogenase activity [GO:0003995];fatty-acyl-CoA binding [GO:0000062];flavin adenine dinucleotide binding [GO:0050660];long-chain-acyl-CoA dehydrogenase activity [GO:0004466];very-long-chain-acyl-CoA dehydrogenase activity [GO:0017099]	Clpp-TAILS 1;Clpp-TAILS 2;Clpp-TAILS 3	170331 Clpp-3 TAILS ST-20%_BB1_02_2087
FCLTEPSSGSDVASIR	Dimethyl (N-term)	B1AR28;P50544	P50544	Acadvl	Very long-chain specific acyl-CoA dehydrogenase, mitochondrial (EC 1.3.8.9) (MVLCAD) (VLCAD)	0	1	215	231			NaN	NaN	GQALAAFCLTEP	6	0.773662	0.715451	0.948886	0.812666	0.32446	-0.121557		656	3	1724.8	0.00056627	41.8	0.138	-1	5.59	77.26	Mitochondrion inner membrane	cytosol [GO:0005829];mitochondrial inner membrane [GO:0005743];mitochondrial membrane [GO:0031966];mitochondrial nucleoid [GO:0042645];mitochondrion [GO:0005739];nucleolus [GO:0005730];nucleus [GO:0005634]	epithelial cell differentiation [GO:0030855];fatty acid beta-oxidation [GO:0006635];fatty acid beta-oxidation using acyl-CoA dehydrogenase [GO:0033539];fatty acid catabolic process [GO:0009062];negative regulation of fatty acid biosynthetic process [GO:0045717];negative regulation of fatty acid oxidation [GO:0046322];regulation of cholesterol metabolic process [GO:0090181];response to cold [GO:00…	acyl-CoA dehydrogenase activity [GO:0003995];fatty-acyl-CoA binding [GO:0000062];flavin adenine dinucleotide binding [GO:0050660];long-chain-acyl-CoA dehydrogenase activity [GO:0004466];very-long-chain-acyl-CoA dehydrogenase activity [GO:0017099]	Clpp-TAILS 1;Clpp-TAILS 2;Clpp-TAILS 3	170331 Clpp-2 TAILS ST-20%_BA8_01_2075
CLTEPSSGSDVASIR	Dimethyl (N-term)	B1AR28;P50544	P50544	Acadvl	Very long-chain specific acyl-CoA dehydrogenase, mitochondrial (EC 1.3.8.9) (MVLCAD) (VLCAD)	0	1	216	231			NaN	NaN	QALAAFCLTEPS	30	1.20346	0.756314	0.864834	0.941537	0.32446	-0.121557		656	3	1577.74	5.79e-11	28.8	-0.04	-1	5.59	122.69	Mitochondrion inner membrane	cytosol [GO:0005829];mitochondrial inner membrane [GO:0005743];mitochondrial membrane [GO:0031966];mitochondrial nucleoid [GO:0042645];mitochondrion [GO:0005739];nucleolus [GO:0005730];nucleus [GO:0005634]	epithelial cell differentiation [GO:0030855];fatty acid beta-oxidation [GO:0006635];fatty acid beta-oxidation using acyl-CoA dehydrogenase [GO:0033539];fatty acid catabolic process [GO:0009062];negative regulation of fatty acid biosynthetic process [GO:0045717];negative regulation of fatty acid oxidation [GO:0046322];regulation of cholesterol metabolic process [GO:0090181];response to cold [GO:00…	acyl-CoA dehydrogenase activity [GO:0003995];fatty-acyl-CoA binding [GO:0000062];flavin adenine dinucleotide binding [GO:0050660];long-chain-acyl-CoA dehydrogenase activity [GO:0004466];very-long-chain-acyl-CoA dehydrogenase activity [GO:0017099]	Clpp-TAILS 1;Clpp-TAILS 2;Clpp-TAILS 3	170119 Eddy TAILS-2 10%ST_GA10_01_1416
TEPSSGSDVASIR	Dimethyl (N-term)	B1AR28;P50544	P50544	Acadvl	Very long-chain specific acyl-CoA dehydrogenase, mitochondrial (EC 1.3.8.9) (MVLCAD) (VLCAD)	0	1	218	231			NaN	NaN	LAAFCLTEPSSG	42	0.752814	0.465389	0.865078	0.694427	0.32446	-0.121557		656	3	1304.62	1.67e-71	19.7	-0.531	-1	5.19	169.65	Mitochondrion inner membrane	cytosol [GO:0005829];mitochondrial inner membrane [GO:0005743];mitochondrial membrane [GO:0031966];mitochondrial nucleoid [GO:0042645];mitochondrion [GO:0005739];nucleolus [GO:0005730];nucleus [GO:0005634]	epithelial cell differentiation [GO:0030855];fatty acid beta-oxidation [GO:0006635];fatty acid beta-oxidation using acyl-CoA dehydrogenase [GO:0033539];fatty acid catabolic process [GO:0009062];negative regulation of fatty acid biosynthetic process [GO:0045717];negative regulation of fatty acid oxidation [GO:0046322];regulation of cholesterol metabolic process [GO:0090181];response to cold [GO:00…	acyl-CoA dehydrogenase activity [GO:0003995];fatty-acyl-CoA binding [GO:0000062];flavin adenine dinucleotide binding [GO:0050660];long-chain-acyl-CoA dehydrogenase activity [GO:0004466];very-long-chain-acyl-CoA dehydrogenase activity [GO:0017099]	Clpp-TAILS 1;Clpp-TAILS 2;Clpp-TAILS 3	170123 Eddy TAILS-2 10%ST_GA10_01_1466
RIFEGANDILR	Dimethyl (N-term)	B1AR28;P50544	P50544	Acadvl	Very long-chain specific acyl-CoA dehydrogenase, mitochondrial (EC 1.3.8.9) (MVLCAD) (VLCAD)	0	1	460	471			NaN	NaN	RDIRIFRIFEGA	16	0.80315	0.796728	0.83956	0.813146	0.32446	-0.121557		656	3	1302.7	0.00024912	33.1	-0.227	0	5.59	115.65	Mitochondrion inner membrane	cytosol [GO:0005829];mitochondrial inner membrane [GO:0005743];mitochondrial membrane [GO:0031966];mitochondrial nucleoid [GO:0042645];mitochondrion [GO:0005739];nucleolus [GO:0005730];nucleus [GO:0005634]	epithelial cell differentiation [GO:0030855];fatty acid beta-oxidation [GO:0006635];fatty acid beta-oxidation using acyl-CoA dehydrogenase [GO:0033539];fatty acid catabolic process [GO:0009062];negative regulation of fatty acid biosynthetic process [GO:0045717];negative regulation of fatty acid oxidation [GO:0046322];regulation of cholesterol metabolic process [GO:0090181];response to cold [GO:00…	acyl-CoA dehydrogenase activity [GO:0003995];fatty-acyl-CoA binding [GO:0000062];flavin adenine dinucleotide binding [GO:0050660];long-chain-acyl-CoA dehydrogenase activity [GO:0004466];very-long-chain-acyl-CoA dehydrogenase activity [GO:0017099]	Clpp-TAILS 1;Clpp-TAILS 2;Clpp-TAILS 3	170119 Eddy TAILS-3 10%ST_GA11_01_1417
ASKPTLNEVVIVSAIR	Dimethyl (N-term)	Q8QZT1	Q8QZT1	Acat1	Acetyl-CoA acetyltransferase, mitochondrial OS=Mus musculus GN=Acat1 PE=1 SV=1	1	1	31	46	+	+	NaN	0	CLERSYASKPTL	64	-0.21582	-0.203061	-0.140757	-0.186546	-0.208714	-0.478786	+	424	3	1695.99	2.97e-77	40.3	0.606	1	5.59	195.66	Mitochondrion {ECO:0000250}	mitochondrial inner membrane [GO:0005743];mitochondrial matrix [GO:0005759];mitochondrion [GO:0005739]	acetyl-CoA biosynthetic process [GO:0006085];acetyl-CoA catabolic process [GO:0046356];adipose tissue development [GO:0060612];brain development [GO:0007420];coenzyme A biosynthetic process [GO:0015937];coenzyme A metabolic process [GO:0015936];fatty acid beta-oxidation [GO:0006635];isoleucine catabolic process [GO:0006550];ketone body catabolic process [GO:0046952];liver development [GO:0001889]…	acetyl-CoA C-acetyltransferase activity [GO:0003985];acetyl-CoA C-acyltransferase activity [GO:0003988];C-acetyltransferase activity [GO:0016453];coenzyme binding [GO:0050662];enzyme binding [GO:0019899];metal ion binding [GO:0046872];protein homodimerization activity [GO:0042803]	Clpp-TAILS 1;Clpp-TAILS 2;Clpp-TAILS 3	170119 Eddy TAILS-3 10%ST_GA11_01_1417
SKPTLNEVVIVSAIR	Dimethyl (N-term)	Q8QZT1	Q8QZT1	Acat1	Acetyl-CoA acetyltransferase, mitochondrial OS=Mus musculus GN=Acat1 PE=1 SV=1	1	1	32	46			NaN	1	LERSYASKPTLN	3	NaN	NaN	-0.185052	-0.185052	-0.208714	-0.478786	+	424	1	1624.95	0.031905	35.2	0.527	1	5.29	68.257	Mitochondrion {ECO:0000250}	mitochondrial inner membrane [GO:0005743];mitochondrial matrix [GO:0005759];mitochondrion [GO:0005739]	acetyl-CoA biosynthetic process [GO:0006085];acetyl-CoA catabolic process [GO:0046356];adipose tissue development [GO:0060612];brain development [GO:0007420];coenzyme A biosynthetic process [GO:0015937];coenzyme A metabolic process [GO:0015936];fatty acid beta-oxidation [GO:0006635];isoleucine catabolic process [GO:0006550];ketone body catabolic process [GO:0046952];liver development [GO:0001889]…	acetyl-CoA C-acetyltransferase activity [GO:0003985];acetyl-CoA C-acyltransferase activity [GO:0003988];C-acetyltransferase activity [GO:0016453];coenzyme binding [GO:0050662];enzyme binding [GO:0019899];metal ion binding [GO:0046872];protein homodimerization activity [GO:0042803]	Clpp-TAILS 1;Clpp-TAILS 2;Clpp-TAILS 3	170331 Clpp-3 TAILS ST-20%_BB1_01_2086
QEQDTYALSSYTR	Dimethyl (N-term)	Q8QZT1	Q8QZT1	Acat1	Acetyl-CoA acetyltransferase, mitochondrial OS=Mus musculus GN=Acat1 PE=1 SV=1	0	1	206	218			NaN	NaN	KMNISRQEQDTY	15	-1.16611	-2.00971	-1.16754	-1.44779	-0.208714	-0.478786	+	424	3	1560.71	0.00018376	27.4	-1.423	-1	5.59	126.34	Mitochondrion {ECO:0000250}	mitochondrial inner membrane [GO:0005743];mitochondrial matrix [GO:0005759];mitochondrion [GO:0005739]	acetyl-CoA biosynthetic process [GO:0006085];acetyl-CoA catabolic process [GO:0046356];adipose tissue development [GO:0060612];brain development [GO:0007420];coenzyme A biosynthetic process [GO:0015937];coenzyme A metabolic process [GO:0015936];fatty acid beta-oxidation [GO:0006635];isoleucine catabolic process [GO:0006550];ketone body catabolic process [GO:0046952];liver development [GO:0001889]…	acetyl-CoA C-acetyltransferase activity [GO:0003985];acetyl-CoA C-acyltransferase activity [GO:0003988];C-acetyltransferase activity [GO:0016453];coenzyme binding [GO:0050662];enzyme binding [GO:0019899];metal ion binding [GO:0046872];protein homodimerization activity [GO:0042803]	Clpp-TAILS 1;Clpp-TAILS 2;Clpp-TAILS 3	170331 Clpp-3 TAILS ST-15%_BA12_01_2084
TLNDGAAALVLMTAEAAQR	Dimethyl (N-term)	Q8QZT1	Q8QZT1	Acat1	Acetyl-CoA acetyltransferase, mitochondrial OS=Mus musculus GN=Acat1 PE=1 SV=1	0	1	282	300			NaN	NaN	TAANASTLNDGA	1	NaN	NaN	0.195585	0.195585	-0.208714	-0.478786	+	424	1	1914.98	0.00028761	69.7	0.421	-1	5.19	75.55	Mitochondrion {ECO:0000250}	mitochondrial inner membrane [GO:0005743];mitochondrial matrix [GO:0005759];mitochondrion [GO:0005739]	acetyl-CoA biosynthetic process [GO:0006085];acetyl-CoA catabolic process [GO:0046356];adipose tissue development [GO:0060612];brain development [GO:0007420];coenzyme A biosynthetic process [GO:0015937];coenzyme A metabolic process [GO:0015936];fatty acid beta-oxidation [GO:0006635];isoleucine catabolic process [GO:0006550];ketone body catabolic process [GO:0046952];liver development [GO:0001889]…	acetyl-CoA C-acetyltransferase activity [GO:0003985];acetyl-CoA C-acyltransferase activity [GO:0003988];C-acetyltransferase activity [GO:0016453];coenzyme binding [GO:0050662];enzyme binding [GO:0019899];metal ion binding [GO:0046872];protein homodimerization activity [GO:0042803]	Clpp-TAILS 3	170123 Eddy TAILS-3 10%ST_GA11_01_1464
NDGAAALVLMTAEAAQR	Dimethyl (N-term)	Q8QZT1	Q8QZT1	Acat1	Acetyl-CoA acetyltransferase, mitochondrial OS=Mus musculus GN=Acat1 PE=1 SV=1	0	1	284	300			NaN	NaN	ANASTLNDGAAA	1	NaN	-0.341025	0.387405	0.0231899	-0.208714	-0.478786	+	424	2	1700.85	0.00026153	45.8	0.288	-1	5.59	74.519	Mitochondrion {ECO:0000250}	mitochondrial inner membrane [GO:0005743];mitochondrial matrix [GO:0005759];mitochondrion [GO:0005739]	acetyl-CoA biosynthetic process [GO:0006085];acetyl-CoA catabolic process [GO:0046356];adipose tissue development [GO:0060612];brain development [GO:0007420];coenzyme A biosynthetic process [GO:0015937];coenzyme A metabolic process [GO:0015936];fatty acid beta-oxidation [GO:0006635];isoleucine catabolic process [GO:0006550];ketone body catabolic process [GO:0046952];liver development [GO:0001889]…	acetyl-CoA C-acetyltransferase activity [GO:0003985];acetyl-CoA C-acyltransferase activity [GO:0003988];C-acetyltransferase activity [GO:0016453];coenzyme binding [GO:0050662];enzyme binding [GO:0019899];metal ion binding [GO:0046872];protein homodimerization activity [GO:0042803]	Clpp-TAILS 2;Clpp-TAILS 3	170331 Clpp-3 TAILS ST-20%_BB1_01_2086
RAKVAMSHFEPSEYIR	Dimethyl (N-term)	Q99KI0	Q99KI0	Aco2	Aconitate hydratase, mitochondrial OS=Mus musculus GN=Aco2 PE=1 SV=1	1	1	29	44			NaN	1	ASVLCQRAKVAM	1	NaN	NaN	-0.285941	-0.285941	0.152645	-0.00928926		780	1	1919.97	0.019838	25.5	-0.663	1	5.59	64.52	Mitochondrion {ECO:0000250|UniProtKB:P16276}	cytosol [GO:0005829];mitochondrion [GO:0005739];myelin sheath [GO:0043209]	citrate metabolic process [GO:0006101];isocitrate metabolic process [GO:0006102];liver development [GO:0001889];response to isolation stress [GO:0035900];tricarboxylic acid cycle [GO:0006099]	3 iron, 4 sulfur cluster binding [GO:0051538];4 iron, 4 sulfur cluster binding [GO:0051539];aconitate hydratase activity [GO:0003994];iron ion binding [GO:0005506]	Clpp-TAILS 3	170119 Eddy TAILS-3 10%ST_GA11_01_1417
MSHFEPSEYIR	Dimethyl (N-term)	Q99KI0	Q99KI0	Aco2	Aconitate hydratase, mitochondrial OS=Mus musculus GN=Aco2 PE=1 SV=1	0	1	34	44			NaN	NaN	QRAKVAMSHFEP	15	0.465547	0.269618	0.881092	0.538752	0.152645	-0.00928926		780	3	1394.63	4.46e-33	26.4	-0.909	-1	5.29	149.94	Mitochondrion {ECO:0000250|UniProtKB:P16276}	cytosol [GO:0005829];mitochondrion [GO:0005739];myelin sheath [GO:0043209]	citrate metabolic process [GO:0006101];isocitrate metabolic process [GO:0006102];liver development [GO:0001889];response to isolation stress [GO:0035900];tricarboxylic acid cycle [GO:0006099]	3 iron, 4 sulfur cluster binding [GO:0051538];4 iron, 4 sulfur cluster binding [GO:0051539];aconitate hydratase activity [GO:0003994];iron ion binding [GO:0005506]	Clpp-TAILS 1;Clpp-TAILS 2;Clpp-TAILS 3	170331 Clpp-3 TAILS ST-20%_BB1_02_2087
MSHFEPSEYIR	Dimethyl (N-term);Oxidation (M)	Q99KI0	Q99KI0	Aco2	Aconitate hydratase, mitochondrial OS=Mus musculus GN=Aco2 PE=1 SV=1	0	1	34	44			NaN	NaN	QRAKVAMSHFEP	5	0.830129	0.413079	0.986305	0.743171	0.152645	-0.00928926		780	3	1410.62	0.0050463	23.9	-0.909	-1	5.29	80.706	Mitochondrion {ECO:0000250|UniProtKB:P16276}	cytosol [GO:0005829];mitochondrion [GO:0005739];myelin sheath [GO:0043209]	citrate metabolic process [GO:0006101];isocitrate metabolic process [GO:0006102];liver development [GO:0001889];response to isolation stress [GO:0035900];tricarboxylic acid cycle [GO:0006099]	3 iron, 4 sulfur cluster binding [GO:0051538];4 iron, 4 sulfur cluster binding [GO:0051539];aconitate hydratase activity [GO:0003994];iron ion binding [GO:0005506]	Clpp-TAILS 1;Clpp-TAILS 2;Clpp-TAILS 3	170119 Eddy TAILS-1 10%ST_GA9_01_1415
SHFEPSEYIR	Dimethyl (N-term)	Q99KI0	Q99KI0	Aco2	Aconitate hydratase, mitochondrial OS=Mus musculus GN=Aco2 PE=1 SV=1	0	1	35	44			NaN	NaN	RAKVAMSHFEPS	7	0.271162	-0.047064	0.128058	0.117385	0.152645	-0.00928926		780	3	1263.59	0.00073577	27	-1.19	-1	5.29	99.815	Mitochondrion {ECO:0000250|UniProtKB:P16276}	cytosol [GO:0005829];mitochondrion [GO:0005739];myelin sheath [GO:0043209]	citrate metabolic process [GO:0006101];isocitrate metabolic process [GO:0006102];liver development [GO:0001889];response to isolation stress [GO:0035900];tricarboxylic acid cycle [GO:0006099]	3 iron, 4 sulfur cluster binding [GO:0051538];4 iron, 4 sulfur cluster binding [GO:0051539];aconitate hydratase activity [GO:0003994];iron ion binding [GO:0005506]	Clpp-TAILS 1;Clpp-TAILS 2;Clpp-TAILS 3	170123 Eddy TAILS-1 10%ST_GA9_01_1465
HFEPSEYIR	Dimethyl (N-term)	Q99KI0	Q99KI0	Aco2	Aconitate hydratase, mitochondrial OS=Mus musculus GN=Aco2 PE=1 SV=1	0	1	36	44	+		NaN	NaN	AKVAMSHFEPSE	8	0.504286	0.444423	0.723869	0.557526	0.152645	-0.00928926		780	3	1176.56	0.0016367	25.3	-1.233	-1	5.59	110.41	Mitochondrion {ECO:0000250|UniProtKB:P16276}	cytosol [GO:0005829];mitochondrion [GO:0005739];myelin sheath [GO:0043209]	citrate metabolic process [GO:0006101];isocitrate metabolic process [GO:0006102];liver development [GO:0001889];response to isolation stress [GO:0035900];tricarboxylic acid cycle [GO:0006099]	3 iron, 4 sulfur cluster binding [GO:0051538];4 iron, 4 sulfur cluster binding [GO:0051539];aconitate hydratase activity [GO:0003994];iron ion binding [GO:0005506]	Clpp-TAILS 1;Clpp-TAILS 2;Clpp-TAILS 3	170331 Clpp-3 TAILS ST-15%_BA12_01_2084
FEPSEYIR	Dimethyl (N-term)	Q99KI0	Q99KI0	Aco2	Aconitate hydratase, mitochondrial OS=Mus musculus GN=Aco2 PE=1 SV=1	0	1	37	44			NaN	NaN	KVAMSHFEPSEY	1	0.249319	NaN	NaN	0.249319	0.152645	-0.00928926		780	1	1039.5	0.022157	31.7	-0.988	-1	5.59	91.041	Mitochondrion {ECO:0000250|UniProtKB:P16276}	cytosol [GO:0005829];mitochondrion [GO:0005739];myelin sheath [GO:0043209]	citrate metabolic process [GO:0006101];isocitrate metabolic process [GO:0006102];liver development [GO:0001889];response to isolation stress [GO:0035900];tricarboxylic acid cycle [GO:0006099]	3 iron, 4 sulfur cluster binding [GO:0051538];4 iron, 4 sulfur cluster binding [GO:0051539];aconitate hydratase activity [GO:0003994];iron ion binding [GO:0005506]	Clpp-TAILS 1	170119 Eddy TAILS-1 10%ST_GA9_01_1415
SEKIVYGHLDDPANQEIER	Dimethyl (N-term)	Q99KI0	Q99KI0	Aco2	Aconitate hydratase, mitochondrial OS=Mus musculus GN=Aco2 PE=1 SV=1	0	1	66	84			NaN	NaN	NRPLTLSEKIVY	1	NaN	NaN	0.547291	0.547291	0.152645	-0.00928926		780	1	2212.08	0.00026317	27.3	-1.126	-3	5.29	74.953	Mitochondrion {ECO:0000250|UniProtKB:P16276}	cytosol [GO:0005829];mitochondrion [GO:0005739];myelin sheath [GO:0043209]	citrate metabolic process [GO:0006101];isocitrate metabolic process [GO:0006102];liver development [GO:0001889];response to isolation stress [GO:0035900];tricarboxylic acid cycle [GO:0006099]	3 iron, 4 sulfur cluster binding [GO:0051538];4 iron, 4 sulfur cluster binding [GO:0051539];aconitate hydratase activity [GO:0003994];iron ion binding [GO:0005506]	Clpp-TAILS 3	170119 Eddy TAILS-3 10%ST_GA11_01_1417
GHLDDPANQEIER	Dimethyl (N-term)	Q99KI0	Q99KI0	Aco2	Aconitate hydratase, mitochondrial OS=Mus musculus GN=Aco2 PE=1 SV=1	0	1	72	84			NaN	NaN	SEKIVYGHLDDP	8	-0.414419	-0.930346	-0.362148	-0.568971	0.152645	-0.00928926		780	3	1492.69	1.66e-07	19	-1.585	-3	5.59	106.35	Mitochondrion {ECO:0000250|UniProtKB:P16276}	cytosol [GO:0005829];mitochondrion [GO:0005739];myelin sheath [GO:0043209]	citrate metabolic process [GO:0006101];isocitrate metabolic process [GO:0006102];liver development [GO:0001889];response to isolation stress [GO:0035900];tricarboxylic acid cycle [GO:0006099]	3 iron, 4 sulfur cluster binding [GO:0051538];4 iron, 4 sulfur cluster binding [GO:0051539];aconitate hydratase activity [GO:0003994];iron ion binding [GO:0005506]	Clpp-TAILS 1;Clpp-TAILS 2;Clpp-TAILS 3	170119 Eddy TAILS-3 10%ST_GA11_01_1417
TIHCDHLIEAQVGGEKDLR	Dimethyl (N-term)	Q99KI0	Q99KI0	Aco2	Aconitate hydratase, mitochondrial OS=Mus musculus GN=Aco2 PE=1 SV=1	0	1	123	141			NaN	NaN	KVAVPSTIHCDH	1	NaN	NaN	0.338218	0.338218	0.152645	-0.00928926		780	1	2190.09	0.00049794	35.4	-0.458	-2	5.19	65.784	Mitochondrion {ECO:0000250|UniProtKB:P16276}	cytosol [GO:0005829];mitochondrion [GO:0005739];myelin sheath [GO:0043209]	citrate metabolic process [GO:0006101];isocitrate metabolic process [GO:0006102];liver development [GO:0001889];response to isolation stress [GO:0035900];tricarboxylic acid cycle [GO:0006099]	3 iron, 4 sulfur cluster binding [GO:0051538];4 iron, 4 sulfur cluster binding [GO:0051539];aconitate hydratase activity [GO:0003994];iron ion binding [GO:0005506]	Clpp-TAILS 3	170123 Eddy TAILS-3 10%ST_GA11_01_1464
NMGAEIGATTSVFPYNHR	Dimethyl (N-term);Oxidation (M)	Q99KI0	Q99KI0	Aco2	Aconitate hydratase, mitochondrial OS=Mus musculus GN=Aco2 PE=1 SV=1	0	1	285	302			NaN	NaN	GMATICNMGAEI	1	NaN	NaN	1.19752	1.19752	0.152645	-0.00928926		780	1	1979.92	0.0032713	28.6	-0.394	0	5.59	62.94	Mitochondrion {ECO:0000250|UniProtKB:P16276}	cytosol [GO:0005829];mitochondrion [GO:0005739];myelin sheath [GO:0043209]	citrate metabolic process [GO:0006101];isocitrate metabolic process [GO:0006102];liver development [GO:0001889];response to isolation stress [GO:0035900];tricarboxylic acid cycle [GO:0006099]	3 iron, 4 sulfur cluster binding [GO:0051538];4 iron, 4 sulfur cluster binding [GO:0051539];aconitate hydratase activity [GO:0003994];iron ion binding [GO:0005506]	Clpp-TAILS 3	170331 Clpp-3 TAILS ST-20%_BB1_01_2086
GAEIGATTSVFPYNHR	Dimethyl (N-term)	Q99KI0	Q99KI0	Aco2	Aconitate hydratase, mitochondrial OS=Mus musculus GN=Aco2 PE=1 SV=1	0	1	287	302			NaN	NaN	ATICNMGAEIGA	10	0.323203	0.229738	0.639374	0.397438	0.152645	-0.00928926		780	3	1718.84	1.03e-44	29.5	-0.344	0	5.59	152	Mitochondrion {ECO:0000250|UniProtKB:P16276}	cytosol [GO:0005829];mitochondrion [GO:0005739];myelin sheath [GO:0043209]	citrate metabolic process [GO:0006101];isocitrate metabolic process [GO:0006102];liver development [GO:0001889];response to isolation stress [GO:0035900];tricarboxylic acid cycle [GO:0006099]	3 iron, 4 sulfur cluster binding [GO:0051538];4 iron, 4 sulfur cluster binding [GO:0051539];aconitate hydratase activity [GO:0003994];iron ion binding [GO:0005506]	Clpp-TAILS 1;Clpp-TAILS 2;Clpp-TAILS 3	170331 Clpp-3 TAILS ST-20%_BB1_02_2087
TTSVFPYNHR	Dimethyl (N-term)	Q99KI0	Q99KI0	Aco2	Aconitate hydratase, mitochondrial OS=Mus musculus GN=Aco2 PE=1 SV=1	0	1	293	302			NaN	NaN	GAEIGATTSVFP	1	NaN	-0.128828	-0.0420417	-0.0854347	0.152645	-0.00928926		780	2	1220.59	0.016883	18.4	-0.93	1	5.19	96.711	Mitochondrion {ECO:0000250|UniProtKB:P16276}	cytosol [GO:0005829];mitochondrion [GO:0005739];myelin sheath [GO:0043209]	citrate metabolic process [GO:0006101];isocitrate metabolic process [GO:0006102];liver development [GO:0001889];response to isolation stress [GO:0035900];tricarboxylic acid cycle [GO:0006099]	3 iron, 4 sulfur cluster binding [GO:0051538];4 iron, 4 sulfur cluster binding [GO:0051539];aconitate hydratase activity [GO:0003994];iron ion binding [GO:0005506]	Clpp-TAILS 2;Clpp-TAILS 3	170331 Clpp-3 TAILS ST-20%_BB1_02_2087
TSVFPYNHR	Dimethyl (N-term)	Q99KI0	Q99KI0	Aco2	Aconitate hydratase, mitochondrial OS=Mus musculus GN=Aco2 PE=1 SV=1	0	1	294	302			NaN	NaN	AEIGATTSVFPY	6	0.464357	0.35819	0.416665	0.41307	0.152645	-0.00928926		780	3	1119.55	0.0020256	21	-0.956	1	5.19	103.83	Mitochondrion {ECO:0000250|UniProtKB:P16276}	cytosol [GO:0005829];mitochondrion [GO:0005739];myelin sheath [GO:0043209]	citrate metabolic process [GO:0006101];isocitrate metabolic process [GO:0006102];liver development [GO:0001889];response to isolation stress [GO:0035900];tricarboxylic acid cycle [GO:0006099]	3 iron, 4 sulfur cluster binding [GO:0051538];4 iron, 4 sulfur cluster binding [GO:0051539];aconitate hydratase activity [GO:0003994];iron ion binding [GO:0005506]	Clpp-TAILS 1;Clpp-TAILS 2;Clpp-TAILS 3	170331 Clpp-3 TAILS ST-20%_BB1_01_2086
TVAEKEGWPLDIR	Dimethyl (N-term)	Q99KI0	Q99KI0	Aco2	Aconitate hydratase, mitochondrial OS=Mus musculus GN=Aco2 PE=1 SV=1	0	1	366	378			NaN	NaN	PVADVGTVAEKE	5	0.684235	0.272216	0.351515	0.435989	0.152645	-0.00928926		780	3	1512.79	1.41e-07	36.8	-0.631	-1	5.19	111.12	Mitochondrion {ECO:0000250|UniProtKB:P16276}	cytosol [GO:0005829];mitochondrion [GO:0005739];myelin sheath [GO:0043209]	citrate metabolic process [GO:0006101];isocitrate metabolic process [GO:0006102];liver development [GO:0001889];response to isolation stress [GO:0035900];tricarboxylic acid cycle [GO:0006099]	3 iron, 4 sulfur cluster binding [GO:0051538];4 iron, 4 sulfur cluster binding [GO:0051539];aconitate hydratase activity [GO:0003994];iron ion binding [GO:0005506]	Clpp-TAILS 1;Clpp-TAILS 2;Clpp-TAILS 3	170331 Clpp-3 TAILS ST-20%_BB1_02_2087
EKEGWPLDIR	Dimethyl (N-term)	Q99KI0	Q99KI0	Aco2	Aconitate hydratase, mitochondrial OS=Mus musculus GN=Aco2 PE=1 SV=1	0	1	369	378			NaN	NaN	DVGTVAEKEGWP	1	0.638855	0.340142	NaN	0.489498	0.152645	-0.00928926		780	2	1241.64	0.075382	29.1	-1.35	-1	5.69	49.5	Mitochondrion {ECO:0000250|UniProtKB:P16276}	cytosol [GO:0005829];mitochondrion [GO:0005739];myelin sheath [GO:0043209]	citrate metabolic process [GO:0006101];isocitrate metabolic process [GO:0006102];liver development [GO:0001889];response to isolation stress [GO:0035900];tricarboxylic acid cycle [GO:0006099]	3 iron, 4 sulfur cluster binding [GO:0051538];4 iron, 4 sulfur cluster binding [GO:0051539];aconitate hydratase activity [GO:0003994];iron ion binding [GO:0005506]	Clpp-TAILS 1;Clpp-TAILS 2	170331 Clpp-2 TAILS ST-20%_BA8_01_2075
VGLIGSCTNSSYEDMGR	Dimethyl (N-term)	Q99KI0	Q99KI0	Aco2	Aconitate hydratase, mitochondrial OS=Mus musculus GN=Aco2 PE=1 SV=1	0	1	379	395			NaN	NaN	WPLDIRVGLIGS	9	NaN	-1.5736	-1.23617	-1.40488	0.152645	-0.00928926		780	2	1844.8	2.23e-69	31.2	-0.218	-1	5.49	219.42	Mitochondrion {ECO:0000250|UniProtKB:P16276}	cytosol [GO:0005829];mitochondrion [GO:0005739];myelin sheath [GO:0043209]	citrate metabolic process [GO:0006101];isocitrate metabolic process [GO:0006102];liver development [GO:0001889];response to isolation stress [GO:0035900];tricarboxylic acid cycle [GO:0006099]	3 iron, 4 sulfur cluster binding [GO:0051538];4 iron, 4 sulfur cluster binding [GO:0051539];aconitate hydratase activity [GO:0003994];iron ion binding [GO:0005506]	Clpp-TAILS 2;Clpp-TAILS 3	170331 Clpp-2 TAILS ST-20%_BA8_01_2075
VGLIGSCTNSSYEDMGR	Dimethyl (N-term);Oxidation (M)	Q99KI0	Q99KI0	Aco2	Aconitate hydratase, mitochondrial OS=Mus musculus GN=Aco2 PE=1 SV=1	0	1	379	395			NaN	NaN	WPLDIRVGLIGS	3	-1.29414	-1.81628	NaN	-1.55521	0.152645	-0.00928926		780	2	1860.8	0.0062418	26.3	-0.218	-1	5.49	66.989	Mitochondrion {ECO:0000250|UniProtKB:P16276}	cytosol [GO:0005829];mitochondrion [GO:0005739];myelin sheath [GO:0043209]	citrate metabolic process [GO:0006101];isocitrate metabolic process [GO:0006102];liver development [GO:0001889];response to isolation stress [GO:0035900];tricarboxylic acid cycle [GO:0006099]	3 iron, 4 sulfur cluster binding [GO:0051538];4 iron, 4 sulfur cluster binding [GO:0051539];aconitate hydratase activity [GO:0003994];iron ion binding [GO:0005506]	Clpp-TAILS 1;Clpp-TAILS 2	170331 Clpp-2 TAILS ST-20%_BA8_01_2075
GLKCKSQFTITPGSEQIR	Dimethyl (N-term)	Q99KI0	Q99KI0	Aco2	Aconitate hydratase, mitochondrial OS=Mus musculus GN=Aco2 PE=1 SV=1	0	1	407	424			NaN	NaN	KQALAHGLKCKS	1	NaN	NaN	1.6018	1.6018	0.152645	-0.00928926		780	1	2049.07	2.86e-05	22.8	-0.561	2	5.59	73.464	Mitochondrion {ECO:0000250|UniProtKB:P16276}	cytosol [GO:0005829];mitochondrion [GO:0005739];myelin sheath [GO:0043209]	citrate metabolic process [GO:0006101];isocitrate metabolic process [GO:0006102];liver development [GO:0001889];response to isolation stress [GO:0035900];tricarboxylic acid cycle [GO:0006099]	3 iron, 4 sulfur cluster binding [GO:0051538];4 iron, 4 sulfur cluster binding [GO:0051539];aconitate hydratase activity [GO:0003994];iron ion binding [GO:0005506]	Clpp-TAILS 3	170331 Clpp-3 TAILS ST-20%_BB1_02_2087
KCKSQFTITPGSEQIR	Dimethyl (N-term)	Q99KI0	Q99KI0	Aco2	Aconitate hydratase, mitochondrial OS=Mus musculus GN=Aco2 PE=1 SV=1	0	1	409	424			NaN	NaN	ALAHGLKCKSQF	1	0.380245	NaN	NaN	0.380245	0.152645	-0.00928926		780	1	1878.96	0.013473	20.1	-0.844	2	5.59	70.98	Mitochondrion {ECO:0000250|UniProtKB:P16276}	cytosol [GO:0005829];mitochondrion [GO:0005739];myelin sheath [GO:0043209]	citrate metabolic process [GO:0006101];isocitrate metabolic process [GO:0006102];liver development [GO:0001889];response to isolation stress [GO:0035900];tricarboxylic acid cycle [GO:0006099]	3 iron, 4 sulfur cluster binding [GO:0051538];4 iron, 4 sulfur cluster binding [GO:0051539];aconitate hydratase activity [GO:0003994];iron ion binding [GO:0005506]	Clpp-TAILS 1	170331 Clpp-1 TAILS ST-15%_BA2_02_2063
SQFTITPGSEQIR	Dimethyl (N-term)	Q99KI0	Q99KI0	Aco2	Aconitate hydratase, mitochondrial OS=Mus musculus GN=Aco2 PE=1 SV=1	0	1	412	424			NaN	NaN	HGLKCKSQFTIT	49	0.554974	0.46084	0.813498	0.609771	0.152645	-0.00928926		780	3	1462.74	6.88e-86	30.5	-0.631	0	5.29	207.29	Mitochondrion {ECO:0000250|UniProtKB:P16276}	cytosol [GO:0005829];mitochondrion [GO:0005739];myelin sheath [GO:0043209]	citrate metabolic process [GO:0006101];isocitrate metabolic process [GO:0006102];liver development [GO:0001889];response to isolation stress [GO:0035900];tricarboxylic acid cycle [GO:0006099]	3 iron, 4 sulfur cluster binding [GO:0051538];4 iron, 4 sulfur cluster binding [GO:0051539];aconitate hydratase activity [GO:0003994];iron ion binding [GO:0005506]	Clpp-TAILS 1;Clpp-TAILS 2;Clpp-TAILS 3	170331 Clpp-1 TAILS ST-15%_BA2_02_2063
FTITPGSEQIR	Dimethyl (N-term)	Q99KI0	Q99KI0	Aco2	Aconitate hydratase, mitochondrial OS=Mus musculus GN=Aco2 PE=1 SV=1	0	1	414	424			NaN	NaN	LKCKSQFTITPG	1	0.0783972	NaN	NaN	0.0783972	0.152645	-0.00928926		780	1	1247.65	0.043906	33.5	-0.355	0	5.59	54.608	Mitochondrion {ECO:0000250|UniProtKB:P16276}	cytosol [GO:0005829];mitochondrion [GO:0005739];myelin sheath [GO:0043209]	citrate metabolic process [GO:0006101];isocitrate metabolic process [GO:0006102];liver development [GO:0001889];response to isolation stress [GO:0035900];tricarboxylic acid cycle [GO:0006099]	3 iron, 4 sulfur cluster binding [GO:0051538];4 iron, 4 sulfur cluster binding [GO:0051539];aconitate hydratase activity [GO:0003994];iron ion binding [GO:0005506]	Clpp-TAILS 1	170119 Eddy TAILS-1 10%ST_GA9_01_1415
TITPGSEQIR	Dimethyl (N-term)	Q99KI0	Q99KI0	Aco2	Aconitate hydratase, mitochondrial OS=Mus musculus GN=Aco2 PE=1 SV=1	0	1	415	424			NaN	NaN	KCKSQFTITPGS	18	0.180954	-0.548701	-0.163954	-0.177234	0.152645	-0.00928926		780	3	1100.58	0.00015287	20.4	-0.67	0	5.19	119.21	Mitochondrion {ECO:0000250|UniProtKB:P16276}	cytosol [GO:0005829];mitochondrion [GO:0005739];myelin sheath [GO:0043209]	citrate metabolic process [GO:0006101];isocitrate metabolic process [GO:0006102];liver development [GO:0001889];response to isolation stress [GO:0035900];tricarboxylic acid cycle [GO:0006099]	3 iron, 4 sulfur cluster binding [GO:0051538];4 iron, 4 sulfur cluster binding [GO:0051539];aconitate hydratase activity [GO:0003994];iron ion binding [GO:0005506]	Clpp-TAILS 1;Clpp-TAILS 2;Clpp-TAILS 3	170123 Eddy TAILS-1 10%ST_GA9_01_1465
RDVGGIVLANACGPCIGQWDR	Dimethyl (N-term)	Q99KI0	Q99KI0	Aco2	Aconitate hydratase, mitochondrial OS=Mus musculus GN=Aco2 PE=1 SV=1	0	1	437	457			NaN	NaN	GYAQILRDVGGI	2	0.372163	0.290915	0.860598	0.507892	0.152645	-0.00928926		780	3	2313.11	9.69e-08	50.1	0.129	0	5.59	69.704	Mitochondrion {ECO:0000250|UniProtKB:P16276}	cytosol [GO:0005829];mitochondrion [GO:0005739];myelin sheath [GO:0043209]	citrate metabolic process [GO:0006101];isocitrate metabolic process [GO:0006102];liver development [GO:0001889];response to isolation stress [GO:0035900];tricarboxylic acid cycle [GO:0006099]	3 iron, 4 sulfur cluster binding [GO:0051538];4 iron, 4 sulfur cluster binding [GO:0051539];aconitate hydratase activity [GO:0003994];iron ion binding [GO:0005506]	Clpp-TAILS 1;Clpp-TAILS 2;Clpp-TAILS 3	170119 Eddy TAILS-3 10%ST_GA11_01_1417
NACGPCIGQWDR	Dimethyl (N-term)	Q99KI0	Q99KI0	Aco2	Aconitate hydratase, mitochondrial OS=Mus musculus GN=Aco2 PE=1 SV=1	0	1	446	457			NaN	NaN	GGIVLANACGPC	8	0.568757	0.42704	0.827507	0.607768	0.152645	-0.00928926		780	3	1432.6	5.3e-05	25.9	-0.583	0	5.59	104.82	Mitochondrion {ECO:0000250|UniProtKB:P16276}	cytosol [GO:0005829];mitochondrion [GO:0005739];myelin sheath [GO:0043209]	citrate metabolic process [GO:0006101];isocitrate metabolic process [GO:0006102];liver development [GO:0001889];response to isolation stress [GO:0035900];tricarboxylic acid cycle [GO:0006099]	3 iron, 4 sulfur cluster binding [GO:0051538];4 iron, 4 sulfur cluster binding [GO:0051539];aconitate hydratase activity [GO:0003994];iron ion binding [GO:0005506]	Clpp-TAILS 1;Clpp-TAILS 2;Clpp-TAILS 3	170331 Clpp-2 TAILS ST-15%_BA7_02_2074
ACGPCIGQWDR	Dimethyl (N-term)	Q99KI0	Q99KI0	Aco2	Aconitate hydratase, mitochondrial OS=Mus musculus GN=Aco2 PE=1 SV=1	0	1	447	457			NaN	NaN	GIVLANACGPCI	30	0.709031	0.425971	0.983236	0.706079	0.152645	-0.00928926		780	3	1318.55	1.64e-23	27.9	-0.318	0	5.59	140.11	Mitochondrion {ECO:0000250|UniProtKB:P16276}	cytosol [GO:0005829];mitochondrion [GO:0005739];myelin sheath [GO:0043209]	citrate metabolic process [GO:0006101];isocitrate metabolic process [GO:0006102];liver development [GO:0001889];response to isolation stress [GO:0035900];tricarboxylic acid cycle [GO:0006099]	3 iron, 4 sulfur cluster binding [GO:0051538];4 iron, 4 sulfur cluster binding [GO:0051539];aconitate hydratase activity [GO:0003994];iron ion binding [GO:0005506]	Clpp-TAILS 1;Clpp-TAILS 2;Clpp-TAILS 3	170123 Eddy TAILS-2 10%ST_GA10_01_1466
TIVTSYNR	Dimethyl (N-term)	Q99KI0	Q99KI0	Aco2	Aconitate hydratase, mitochondrial OS=Mus musculus GN=Aco2 PE=1 SV=1	0	1	467	474			NaN	NaN	KKGEKNTIVTSY	4	0.628428	0.153337	NaN	0.390883	0.152645	-0.00928926		780	2	952.498	3.46e-28	18.1	-0.35	1	5.19	142.64	Mitochondrion {ECO:0000250|UniProtKB:P16276}	cytosol [GO:0005829];mitochondrion [GO:0005739];myelin sheath [GO:0043209]	citrate metabolic process [GO:0006101];isocitrate metabolic process [GO:0006102];liver development [GO:0001889];response to isolation stress [GO:0035900];tricarboxylic acid cycle [GO:0006099]	3 iron, 4 sulfur cluster binding [GO:0051538];4 iron, 4 sulfur cluster binding [GO:0051539];aconitate hydratase activity [GO:0003994];iron ion binding [GO:0005506]	Clpp-TAILS 1;Clpp-TAILS 2	170119 Eddy TAILS-2 10%ST_GA10_01_1416
SDFDPGQDTYQHPPKDSSGQR	Dimethyl (N-term)	Q99KI0	Q99KI0	Aco2	Aconitate hydratase, mitochondrial OS=Mus musculus GN=Aco2 PE=1 SV=1	0	1	535	555			NaN	NaN	ADELPRSDFDPG	26	-0.225687	-0.55502	-0.337681	-0.372796	0.152645	-0.00928926		780	3	2361.03	5.73e-17	18.5	-2.062	-2	5.29	107.41	Mitochondrion {ECO:0000250|UniProtKB:P16276}	cytosol [GO:0005829];mitochondrion [GO:0005739];myelin sheath [GO:0043209]	citrate metabolic process [GO:0006101];isocitrate metabolic process [GO:0006102];liver development [GO:0001889];response to isolation stress [GO:0035900];tricarboxylic acid cycle [GO:0006099]	3 iron, 4 sulfur cluster binding [GO:0051538];4 iron, 4 sulfur cluster binding [GO:0051539];aconitate hydratase activity [GO:0003994];iron ion binding [GO:0005506]	Clpp-TAILS 1;Clpp-TAILS 2;Clpp-TAILS 3	170331 Clpp-3 TAILS ST-15%_BA12_01_2084
NAVTQEFGPVPDTAR	Dimethyl (N-term)	Q99KI0	Q99KI0	Aco2	Aconitate hydratase, mitochondrial OS=Mus musculus GN=Aco2 PE=1 SV=1	0	1	634	648			NaN	NaN	KANSVRNAVTQE	19	-1.50849	-2.21787	-1.54488	-1.75708	0.152645	-0.00928926		780	3	1600.78	0.00076654	30.5	-0.58	-1	5.59	114.56	Mitochondrion {ECO:0000250|UniProtKB:P16276}	cytosol [GO:0005829];mitochondrion [GO:0005739];myelin sheath [GO:0043209]	citrate metabolic process [GO:0006101];isocitrate metabolic process [GO:0006102];liver development [GO:0001889];response to isolation stress [GO:0035900];tricarboxylic acid cycle [GO:0006099]	3 iron, 4 sulfur cluster binding [GO:0051538];4 iron, 4 sulfur cluster binding [GO:0051539];aconitate hydratase activity [GO:0003994];iron ion binding [GO:0005506]	Clpp-TAILS 1;Clpp-TAILS 2;Clpp-TAILS 3	170119 Eddy TAILS-1 10%ST_GA9_01_1415
AVTQEFGPVPDTAR	Dimethyl (N-term)	Q99KI0	Q99KI0	Aco2	Aconitate hydratase, mitochondrial OS=Mus musculus GN=Aco2 PE=1 SV=1	0	1	635	648			NaN	NaN	ANSVRNAVTQEF	9	-0.188545	-0.430897	-0.143258	-0.254233	0.152645	-0.00928926		780	3	1486.74	2.33e-12	27.8	-0.371	-1	5.59	117.98	Mitochondrion {ECO:0000250|UniProtKB:P16276}	cytosol [GO:0005829];mitochondrion [GO:0005739];myelin sheath [GO:0043209]	citrate metabolic process [GO:0006101];isocitrate metabolic process [GO:0006102];liver development [GO:0001889];response to isolation stress [GO:0035900];tricarboxylic acid cycle [GO:0006099]	3 iron, 4 sulfur cluster binding [GO:0051538];4 iron, 4 sulfur cluster binding [GO:0051539];aconitate hydratase activity [GO:0003994];iron ion binding [GO:0005506]	Clpp-TAILS 1;Clpp-TAILS 2;Clpp-TAILS 3	170331 Clpp-3 TAILS ST-15%_BA12_01_2084
QEFGPVPDTAR	Dimethyl (N-term)	Q99KI0	Q99KI0	Aco2	Aconitate hydratase, mitochondrial OS=Mus musculus GN=Aco2 PE=1 SV=1	0	1	638	648			NaN	NaN	VRNAVTQEFGPV	2	-0.0517875	NaN	-0.0931919	-0.0724897	0.152645	-0.00928926		780	2	1215.59	0.031335	28.5	-0.955	-1	5.59	59.265	Mitochondrion {ECO:0000250|UniProtKB:P16276}	cytosol [GO:0005829];mitochondrion [GO:0005739];myelin sheath [GO:0043209]	citrate metabolic process [GO:0006101];isocitrate metabolic process [GO:0006102];liver development [GO:0001889];response to isolation stress [GO:0035900];tricarboxylic acid cycle [GO:0006099]	3 iron, 4 sulfur cluster binding [GO:0051538];4 iron, 4 sulfur cluster binding [GO:0051539];aconitate hydratase activity [GO:0003994];iron ion binding [GO:0005506]	Clpp-TAILS 1;Clpp-TAILS 3	170119 Eddy TAILS-1 10%ST_GA9_01_1415
EFGPVPDTAR	Dimethyl (N-term)	Q99KI0	Q99KI0	Aco2	Aconitate hydratase, mitochondrial OS=Mus musculus GN=Aco2 PE=1 SV=1	0	1	639	648			NaN	NaN	RNAVTQEFGPVP	43	0.236075	0.214282	0.753783	0.40138	0.152645	-0.00928926		780	3	1087.53	1.28e-10	24.9	-0.7	-1	5.69	131.44	Mitochondrion {ECO:0000250|UniProtKB:P16276}	cytosol [GO:0005829];mitochondrion [GO:0005739];myelin sheath [GO:0043209]	citrate metabolic process [GO:0006101];isocitrate metabolic process [GO:0006102];liver development [GO:0001889];response to isolation stress [GO:0035900];tricarboxylic acid cycle [GO:0006099]	3 iron, 4 sulfur cluster binding [GO:0051538];4 iron, 4 sulfur cluster binding [GO:0051539];aconitate hydratase activity [GO:0003994];iron ion binding [GO:0005506]	Clpp-TAILS 1;Clpp-TAILS 2;Clpp-TAILS 3	170331 Clpp-3 TAILS ST-30%_BB3_01_2090
WVVIGDENYGEGSSR	Dimethyl (N-term)	Q99KI0	Q99KI0	Aco2	Aconitate hydratase, mitochondrial OS=Mus musculus GN=Aco2 PE=1 SV=1	0	1	657	671			NaN	NaN	KKHGIRWVVIGD	1	NaN	NaN	NaN	NaN	0.152645	-0.00928926		780	0	1666.76	0.096729	34.6	-0.707	-2	5.59	70.622	Mitochondrion {ECO:0000250|UniProtKB:P16276}	cytosol [GO:0005829];mitochondrion [GO:0005739];myelin sheath [GO:0043209]	citrate metabolic process [GO:0006101];isocitrate metabolic process [GO:0006102];liver development [GO:0001889];response to isolation stress [GO:0035900];tricarboxylic acid cycle [GO:0006099]	3 iron, 4 sulfur cluster binding [GO:0051538];4 iron, 4 sulfur cluster binding [GO:0051539];aconitate hydratase activity [GO:0003994];iron ion binding [GO:0005506]	Clpp-TAILS 3	170331 Clpp-3 TAILS ST-20%_BB1_01_2086
SSMTQNLR	Acetyl (Pept. N-term)	Q9CQR4	Q9CQR4	Acot13	Acyl-coenzyme A thioesterase 13 OS=Mus musculus GN=Acot13 PE=1 SV=1	1	0	2	9			NaN	NaN	XXXXXMSSMTQN	2	NaN	NaN	NaN	NaN	NaN	-0.504806		140	NaN	977.46	1.84e-53	24.9	-1.013	1	5.29	214.69	Cytoplasm, cytosol {ECO:0000269|PubMed:17045243, ECO:0000269|PubMed:17704541, ECO:0000269|PubMed:19405909}. Mitochondrion {ECO:0000269|PubMed:19405909}. Nucleus {ECO:0000269|PubMed:17045243, ECO:0000269|PubMed:17704541}. Cytoplasm, cytoskeleton, spindle {ECO:0000269|PubMed:17045243}. Note=During interphase, found both in the nucleus and in the cytoplasm. At mitosis, localizes to the spindle. Colo…	cytosol [GO:0005829];mitochondrion [GO:0005739];nucleus [GO:0005634];spindle [GO:0005819]	negative regulation of cold-induced thermogenesis [GO:0120163];protein homotetramerization [GO:0051289]	acyl-CoA hydrolase activity [GO:0047617]	Clpp-TAILS 3	170119 Eddy TAILS-3 10%ST_GA11_01_1417
SSMTQNLR	Acetyl (Pept. N-term);Oxidation (M)	Q9CQR4	Q9CQR4	Acot13	Acyl-coenzyme A thioesterase 13 OS=Mus musculus GN=Acot13 PE=1 SV=1	1	0	2	9			NaN	NaN	XXXXXMSSMTQN	10	NaN	NaN	NaN	NaN	NaN	-0.504806		140	NaN	993.455	8.92e-14	16.8	-1.013	1	5.29	68.915	Cytoplasm, cytosol {ECO:0000269|PubMed:17045243, ECO:0000269|PubMed:17704541, ECO:0000269|PubMed:19405909}. Mitochondrion {ECO:0000269|PubMed:19405909}. Nucleus {ECO:0000269|PubMed:17045243, ECO:0000269|PubMed:17704541}. Cytoplasm, cytoskeleton, spindle {ECO:0000269|PubMed:17045243}. Note=During interphase, found both in the nucleus and in the cytoplasm. At mitosis, localizes to the spindle. Colo…	cytosol [GO:0005829];mitochondrion [GO:0005739];nucleus [GO:0005634];spindle [GO:0005819]	negative regulation of cold-induced thermogenesis [GO:0120163];protein homotetramerization [GO:0051289]	acyl-CoA hydrolase activity [GO:0047617]	Clpp-TAILS 1;Clpp-TAILS 2;Clpp-TAILS 3	170331 Clpp-2 TAILS ST-15%_BA7_02_2074
FKVPGFDR	Dimethyl (N-term)	Q9CQR4	Q9CQR4	Acot13	Acyl-coenzyme A thioesterase 13 OS=Mus musculus GN=Acot13 PE=1 SV=1	0	1	16	23			NaN	NaN	EVMKVMFKVPGF	7	0.53723	0.459986	0.955012	0.650743	NaN	-0.504806		140	3	964.513	0.022281	30.3	-0.512	1	5.59	76.827	Cytoplasm, cytosol {ECO:0000269|PubMed:17045243, ECO:0000269|PubMed:17704541, ECO:0000269|PubMed:19405909}. Mitochondrion {ECO:0000269|PubMed:19405909}. Nucleus {ECO:0000269|PubMed:17045243, ECO:0000269|PubMed:17704541}. Cytoplasm, cytoskeleton, spindle {ECO:0000269|PubMed:17045243}. Note=During interphase, found both in the nucleus and in the cytoplasm. At mitosis, localizes to the spindle. Colo…	cytosol [GO:0005829];mitochondrion [GO:0005739];nucleus [GO:0005634];spindle [GO:0005819]	negative regulation of cold-induced thermogenesis [GO:0120163];protein homotetramerization [GO:0051289]	acyl-CoA hydrolase activity [GO:0047617]	Clpp-TAILS 1;Clpp-TAILS 2;Clpp-TAILS 3	170119 Eddy TAILS-3 10%ST_GA11_01_1417
NATLSVEPEGR	Dimethyl (N-term)	A0A1Y7VMZ4;O55137;Q32Q92;Q32Q92-2;Q6Q2Z6;Q8BWN8;Q91YQ6;Q9QYR7;Q9QYR7-2;Q9QYR9	Q9QYR9	Acot2	Acyl-coenzyme A thioesterase 2, mitochondrial (Acyl-CoA thioesterase 2) (EC 3.1.2.2) (Acyl coenzyme A thioester hydrolase) (MTE-I) (Very-long-chain acyl-CoA thioesterase)	1	1	43	54	+	+	NaN	0	TTWARTNATLSV	41	0.633814	1.05724	0.422645	0.704567	-0.297214	0.601357	+	453	3	1171.58	1.59e-100	20	-0.791	-1	5.59	217.45	Mitochondrion matrix {ECO:0000269|PubMed:25114170}	mitochondrial matrix [GO:0005759];mitochondrion [GO:0005739]	acyl-CoA metabolic process [GO:0006637];fatty acid metabolic process [GO:0006631];long-chain fatty acid metabolic process [GO:0001676];response to hypoxia [GO:0001666];very long-chain fatty acid catabolic process [GO:0042760];very long-chain fatty acid metabolic process [GO:0000038]	acyl-CoA hydrolase activity [GO:0047617];carboxylic ester hydrolase activity [GO:0052689];myristoyl-CoA hydrolase activity [GO:0102991];palmitoyl-CoA hydrolase activity [GO:0016290];signaling receptor binding [GO:0005102]	Clpp-TAILS 1;Clpp-TAILS 2;Clpp-TAILS 3	170331 Clpp-1 TAILS ST-25%_BA4_01_2066
ATLSVEPEGR	Dimethyl (N-term)	A0A1Y7VMZ4;O55137;Q32Q92;Q32Q92-2;Q6Q2Z6;Q8BWN8;Q91YQ6;Q9QYR7;Q9QYR7-2;Q9QYR9	Q9QYR9	Acot2	Acyl-coenzyme A thioesterase 2, mitochondrial (Acyl-CoA thioesterase 2) (EC 3.1.2.2) (Acyl coenzyme A thioester hydrolase) (MTE-I) (Very-long-chain acyl-CoA thioesterase)	1	1	44	54	+		NaN	1	TWARTNATLSVE	32	0.53252	0.91686	0.486102	0.645161	-0.297214	0.601357	+	453	3	1057.54	1.07e-57	22.8	-0.52	-1	5.59	164.57	Mitochondrion matrix {ECO:0000269|PubMed:25114170}	mitochondrial matrix [GO:0005759];mitochondrion [GO:0005739]	acyl-CoA metabolic process [GO:0006637];fatty acid metabolic process [GO:0006631];long-chain fatty acid metabolic process [GO:0001676];response to hypoxia [GO:0001666];very long-chain fatty acid catabolic process [GO:0042760];very long-chain fatty acid metabolic process [GO:0000038]	acyl-CoA hydrolase activity [GO:0047617];carboxylic ester hydrolase activity [GO:0052689];myristoyl-CoA hydrolase activity [GO:0102991];palmitoyl-CoA hydrolase activity [GO:0016290];signaling receptor binding [GO:0005102]	Clpp-TAILS 1;Clpp-TAILS 2;Clpp-TAILS 3	170123 Eddy TAILS-2 10%ST_GA10_01_1466
MEVHELFR	Acetyl (Pept. N-term)	D3YVF6;D3Z041;D3Z457;P41216	P41216	Acsl1	Long-chain-fatty-acid--CoA ligase 1 (EC 6.2.1.3) (Long-chain acyl-CoA synthetase 1) (LACS 1)	1	0	1	9			NaN	NaN	XXXXXXMEVHEL	4	NaN	NaN	NaN	NaN	0.0765261	-0.161106		699	NaN	1101.53	0.00079888	43.8	-0.25	-1	5.29	192.11	Mitochondrion outer membrane {ECO:0000250};Single-pass type III membrane protein {ECO:0000250};Single-pass type III membrane protein {ECO:0000250}. Endoplasmic reticulum membrane {ECO:0000250};Single-pass type III membrane protein {ECO:0000250}. Microsome membrane {ECO:0000250};Single-pass type III membrane protein {ECO:0000250}. Peroxisome membrane {ECO:0000250}	endoplasmic reticulum [GO:0005783];endoplasmic reticulum membrane [GO:0005789];integral component of membrane [GO:0016021];mitochondrial outer membrane [GO:0005741];mitochondrion [GO:0005739];peroxisomal membrane [GO:0005778];plasma membrane [GO:0005886]	adiponectin-activated signaling pathway [GO:0033211];fatty acid metabolic process [GO:0006631];fatty acid transport [GO:0015908];lipid biosynthetic process [GO:0008610];long-chain fatty acid import into cell [GO:0044539];long-chain fatty acid metabolic process [GO:0001676];long-chain fatty-acyl-CoA biosynthetic process [GO:0035338];positive regulation of cold-induced thermogenesis [GO:0120162];po…	ATP binding [GO:0005524];decanoate-CoA ligase activity [GO:0102391];long-chain fatty acid-CoA ligase activity [GO:0004467]	Clpp-TAILS 2;Clpp-TAILS 3	170119 Eddy TAILS-2 10%ST_GA10_01_1416
MEVHELFR	Acetyl (Pept. N-term);Oxidation (M)	D3YVF6;D3Z041;D3Z457;P41216	P41216	Acsl1	Long-chain-fatty-acid--CoA ligase 1 (EC 6.2.1.3) (Long-chain acyl-CoA synthetase 1) (LACS 1)	1	0	1	9			NaN	NaN	XXXXXXMEVHEL	9	NaN	NaN	NaN	NaN	0.0765261	-0.161106		699	NaN	1117.52	0.00029732	33.9	-0.25	-1	5.29	109.01	Mitochondrion outer membrane {ECO:0000250};Single-pass type III membrane protein {ECO:0000250};Single-pass type III membrane protein {ECO:0000250}. Endoplasmic reticulum membrane {ECO:0000250};Single-pass type III membrane protein {ECO:0000250}. Microsome membrane {ECO:0000250};Single-pass type III membrane protein {ECO:0000250}. Peroxisome membrane {ECO:0000250}	endoplasmic reticulum [GO:0005783];endoplasmic reticulum membrane [GO:0005789];integral component of membrane [GO:0016021];mitochondrial outer membrane [GO:0005741];mitochondrion [GO:0005739];peroxisomal membrane [GO:0005778];plasma membrane [GO:0005886]	adiponectin-activated signaling pathway [GO:0033211];fatty acid metabolic process [GO:0006631];fatty acid transport [GO:0015908];lipid biosynthetic process [GO:0008610];long-chain fatty acid import into cell [GO:0044539];long-chain fatty acid metabolic process [GO:0001676];long-chain fatty-acyl-CoA biosynthetic process [GO:0035338];positive regulation of cold-induced thermogenesis [GO:0120162];po…	ATP binding [GO:0005524];decanoate-CoA ligase activity [GO:0102391];long-chain fatty acid-CoA ligase activity [GO:0004467]	Clpp-TAILS 1;Clpp-TAILS 2;Clpp-TAILS 3	170331 Clpp-2 TAILS ST-20%_BA8_02_2076
RMPELIDIR	Dimethyl (N-term)	D3YVF6;D3Z041;D3Z457;P41216	P41216	Acsl1	Long-chain-fatty-acid--CoA ligase 1 (EC 6.2.1.3) (Long-chain acyl-CoA synthetase 1) (LACS 1)	0	1	11	20			NaN	NaN	ELFRYFRMPELI	1	NaN	0.594447	NaN	0.594447	0.0765261	-0.161106		699	1	1141.63	0.058365	30.5	-0.322	0	5.59	58.37	Mitochondrion outer membrane {ECO:0000250};Single-pass type III membrane protein {ECO:0000250};Single-pass type III membrane protein {ECO:0000250}. Endoplasmic reticulum membrane {ECO:0000250};Single-pass type III membrane protein {ECO:0000250}. Microsome membrane {ECO:0000250};Single-pass type III membrane protein {ECO:0000250}. Peroxisome membrane {ECO:0000250}	endoplasmic reticulum [GO:0005783];endoplasmic reticulum membrane [GO:0005789];integral component of membrane [GO:0016021];mitochondrial outer membrane [GO:0005741];mitochondrion [GO:0005739];peroxisomal membrane [GO:0005778];plasma membrane [GO:0005886]	adiponectin-activated signaling pathway [GO:0033211];fatty acid metabolic process [GO:0006631];fatty acid transport [GO:0015908];lipid biosynthetic process [GO:0008610];long-chain fatty acid import into cell [GO:0044539];long-chain fatty acid metabolic process [GO:0001676];long-chain fatty-acyl-CoA biosynthetic process [GO:0035338];positive regulation of cold-induced thermogenesis [GO:0120162];po…	ATP binding [GO:0005524];decanoate-CoA ligase activity [GO:0102391];long-chain fatty acid-CoA ligase activity [GO:0004467]	Clpp-TAILS 2	170331 Clpp-2 TAILS ST-20%_BA8_02_2076
TTFWYATR	Dimethyl (N-term)	D3YVF6;D3Z041;D3Z457;P41216	P41216	Acsl1	Long-chain-fatty-acid--CoA ligase 1 (EC 6.2.1.3) (Long-chain acyl-CoA synthetase 1) (LACS 1)	0	1	40	48			NaN	NaN	GAFAALTTFWYA	3	0.630389	0.274162	0.275105	0.393218	0.0765261	-0.161106		699	3	1044.5	0.018719	33.3	-0.525	1	5.19	87.251	Mitochondrion outer membrane {ECO:0000250};Single-pass type III membrane protein {ECO:0000250};Single-pass type III membrane protein {ECO:0000250}. Endoplasmic reticulum membrane {ECO:0000250};Single-pass type III membrane protein {ECO:0000250}. Microsome membrane {ECO:0000250};Single-pass type III membrane protein {ECO:0000250}. Peroxisome membrane {ECO:0000250}	endoplasmic reticulum [GO:0005783];endoplasmic reticulum membrane [GO:0005789];integral component of membrane [GO:0016021];mitochondrial outer membrane [GO:0005741];mitochondrion [GO:0005739];peroxisomal membrane [GO:0005778];plasma membrane [GO:0005886]	adiponectin-activated signaling pathway [GO:0033211];fatty acid metabolic process [GO:0006631];fatty acid transport [GO:0015908];lipid biosynthetic process [GO:0008610];long-chain fatty acid import into cell [GO:0044539];long-chain fatty acid metabolic process [GO:0001676];long-chain fatty-acyl-CoA biosynthetic process [GO:0035338];positive regulation of cold-induced thermogenesis [GO:0120162];po…	ATP binding [GO:0005524];decanoate-CoA ligase activity [GO:0102391];long-chain fatty acid-CoA ligase activity [GO:0004467]	Clpp-TAILS 1;Clpp-TAILS 2;Clpp-TAILS 3	170331 Clpp-2 TAILS ST-20%_BA8_02_2076
SVEIAGTTDGIR	Dimethyl (N-term)	D3YVF6;D3Z041;D3Z457;P41216	P41216	Acsl1	Long-chain-fatty-acid--CoA ligase 1 (EC 6.2.1.3) (Long-chain acyl-CoA synthetase 1) (LACS 1)	0	1	61	73			NaN	NaN	CDLSMQSVEIAG	51	0.568161	0.187691	0.508143	0.421332	0.0765261	-0.161106		699	3	1217.63	4.32e-11	26.5	0.042	-1	5.29	150.61	Mitochondrion outer membrane {ECO:0000250};Single-pass type III membrane protein {ECO:0000250};Single-pass type III membrane protein {ECO:0000250}. Endoplasmic reticulum membrane {ECO:0000250};Single-pass type III membrane protein {ECO:0000250}. Microsome membrane {ECO:0000250};Single-pass type III membrane protein {ECO:0000250}. Peroxisome membrane {ECO:0000250}	endoplasmic reticulum [GO:0005783];endoplasmic reticulum membrane [GO:0005789];integral component of membrane [GO:0016021];mitochondrial outer membrane [GO:0005741];mitochondrion [GO:0005739];peroxisomal membrane [GO:0005778];plasma membrane [GO:0005886]	adiponectin-activated signaling pathway [GO:0033211];fatty acid metabolic process [GO:0006631];fatty acid transport [GO:0015908];lipid biosynthetic process [GO:0008610];long-chain fatty acid import into cell [GO:0044539];long-chain fatty acid metabolic process [GO:0001676];long-chain fatty-acyl-CoA biosynthetic process [GO:0035338];positive regulation of cold-induced thermogenesis [GO:0120162];po…	ATP binding [GO:0005524];decanoate-CoA ligase activity [GO:0102391];long-chain fatty acid-CoA ligase activity [GO:0004467]	Clpp-TAILS 1;Clpp-TAILS 2;Clpp-TAILS 3	170123 Eddy TAILS-2 10%ST_GA10_01_1466
DSYGSDLVER	Dimethyl (N-term)	D3YVF6;D3Z041;D3Z457;P41216	P41216	Acsl1	Long-chain-fatty-acid--CoA ligase 1 (EC 6.2.1.3) (Long-chain acyl-CoA synthetase 1) (LACS 1)	0	1	229	239			NaN	NaN	KIIVIMDSYGSD	1	0.579876	NaN	NaN	0.579876	0.0765261	-0.161106		699	1	1139.51	0.0022112	26.5	-1.03	-2	5.59	102.55	Mitochondrion outer membrane {ECO:0000250};Single-pass type III membrane protein {ECO:0000250};Single-pass type III membrane protein {ECO:0000250}. Endoplasmic reticulum membrane {ECO:0000250};Single-pass type III membrane protein {ECO:0000250}. Microsome membrane {ECO:0000250};Single-pass type III membrane protein {ECO:0000250}. Peroxisome membrane {ECO:0000250}	endoplasmic reticulum [GO:0005783];endoplasmic reticulum membrane [GO:0005789];integral component of membrane [GO:0016021];mitochondrial outer membrane [GO:0005741];mitochondrion [GO:0005739];peroxisomal membrane [GO:0005778];plasma membrane [GO:0005886]	adiponectin-activated signaling pathway [GO:0033211];fatty acid metabolic process [GO:0006631];fatty acid transport [GO:0015908];lipid biosynthetic process [GO:0008610];long-chain fatty acid import into cell [GO:0044539];long-chain fatty acid metabolic process [GO:0001676];long-chain fatty-acyl-CoA biosynthetic process [GO:0035338];positive regulation of cold-induced thermogenesis [GO:0120162];po…	ATP binding [GO:0005524];decanoate-CoA ligase activity [GO:0102391];long-chain fatty acid-CoA ligase activity [GO:0004467]	Clpp-TAILS 1	170119 Eddy TAILS-1 10%ST_GA9_01_1415
GAAPVSATVLTFLR	Dimethyl (N-term)	D3YVF6;D3Z041;D3Z457;P41216	P41216	Acsl1	Long-chain-fatty-acid--CoA ligase 1 (EC 6.2.1.3) (Long-chain acyl-CoA synthetase 1) (LACS 1)	0	1	435	449			NaN	NaN	VRLMITGAAPVS	1	NaN	NaN	-0.246867	-0.246867	0.0765261	-0.161106		699	1	1401.8	0.092954	66.7	1.107	1	5.59	44.847	Mitochondrion outer membrane {ECO:0000250};Single-pass type III membrane protein {ECO:0000250};Single-pass type III membrane protein {ECO:0000250}. Endoplasmic reticulum membrane {ECO:0000250};Single-pass type III membrane protein {ECO:0000250}. Microsome membrane {ECO:0000250};Single-pass type III membrane protein {ECO:0000250}. Peroxisome membrane {ECO:0000250}	endoplasmic reticulum [GO:0005783];endoplasmic reticulum membrane [GO:0005789];integral component of membrane [GO:0016021];mitochondrial outer membrane [GO:0005741];mitochondrion [GO:0005739];peroxisomal membrane [GO:0005778];plasma membrane [GO:0005886]	adiponectin-activated signaling pathway [GO:0033211];fatty acid metabolic process [GO:0006631];fatty acid transport [GO:0015908];lipid biosynthetic process [GO:0008610];long-chain fatty acid import into cell [GO:0044539];long-chain fatty acid metabolic process [GO:0001676];long-chain fatty-acyl-CoA biosynthetic process [GO:0035338];positive regulation of cold-induced thermogenesis [GO:0120162];po…	ATP binding [GO:0005524];decanoate-CoA ligase activity [GO:0102391];long-chain fatty acid-CoA ligase activity [GO:0004467]	Clpp-TAILS 3	170123 Eddy TAILS-3 10%ST_GA11_01_1464
VVVPDVESLPSWAQKR	Dimethyl (N-term)	D3YVF6;D3Z041;D3Z457;P41216	P41216	Acsl1	Long-chain-fatty-acid--CoA ligase 1 (EC 6.2.1.3) (Long-chain acyl-CoA synthetase 1) (LACS 1)	0	1	601	617			NaN	NaN	QAFLIAVVVPDV	2	NaN	-0.337109	0.158903	-0.089103	0.0765261	-0.161106		699	2	1808.98	4.71e-07	53.6	-0.137	0	5.49	100.41	Mitochondrion outer membrane {ECO:0000250};Single-pass type III membrane protein {ECO:0000250};Single-pass type III membrane protein {ECO:0000250}. Endoplasmic reticulum membrane {ECO:0000250};Single-pass type III membrane protein {ECO:0000250}. Microsome membrane {ECO:0000250};Single-pass type III membrane protein {ECO:0000250}. Peroxisome membrane {ECO:0000250}	endoplasmic reticulum [GO:0005783];endoplasmic reticulum membrane [GO:0005789];integral component of membrane [GO:0016021];mitochondrial outer membrane [GO:0005741];mitochondrion [GO:0005739];peroxisomal membrane [GO:0005778];plasma membrane [GO:0005886]	adiponectin-activated signaling pathway [GO:0033211];fatty acid metabolic process [GO:0006631];fatty acid transport [GO:0015908];lipid biosynthetic process [GO:0008610];long-chain fatty acid import into cell [GO:0044539];long-chain fatty acid metabolic process [GO:0001676];long-chain fatty-acyl-CoA biosynthetic process [GO:0035338];positive regulation of cold-induced thermogenesis [GO:0120162];po…	ATP binding [GO:0005524];decanoate-CoA ligase activity [GO:0102391];long-chain fatty acid-CoA ligase activity [GO:0004467]	Clpp-TAILS 2;Clpp-TAILS 3	170123 Eddy TAILS-3 10%ST_GA11_01_1464
AAQEPAAFWGPLAR	Dimethyl (N-term)	Q99NB1	Q99NB1	Acss1	Acetyl-coenzyme A synthetase 2-like, mitochondrial OS=Mus musculus GN=Acss1 PE=1 SV=1	0	1	58	71			NaN	NaN	PALSAQAAQEPA	9	0.624334	0.751123	0.952028	0.775829	0.370972	0.44064	+	682	3	1483.76	1.89e-08	41.7	-0.029	0	5.59	106.29	Mitochondrion matrix {ECO:0000269|PubMed:11150295}	mitochondrial matrix [GO:0005759];mitochondrion [GO:0005739]	acetate biosynthetic process [GO:0019413];acetyl-CoA biosynthetic process [GO:0006085];acetyl-CoA biosynthetic process from acetate [GO:0019427];propionate biosynthetic process [GO:0019542]	acetate-CoA ligase activity [GO:0003987];AMP binding [GO:0016208];ATP binding [GO:0005524]	Clpp-TAILS 1;Clpp-TAILS 2;Clpp-TAILS 3	170331 Clpp-2 TAILS ST-25%_BA9_02_2078
DQHVQKSPETIALIWER	Dimethyl (N-term)	Q99NB1	Q99NB1	Acss1	Acetyl-coenzyme A synthetase 2-like, mitochondrial OS=Mus musculus GN=Acss1 PE=1 SV=1	0	1	109	125			NaN	NaN	VSVNCLDQHVQK	1	NaN	NaN	1.66455	1.66455	0.370972	0.44064	+	682	1	2049.06	0.01543	34.3	-0.841	-1	5.59	55.589	Mitochondrion matrix {ECO:0000269|PubMed:11150295}	mitochondrial matrix [GO:0005759];mitochondrion [GO:0005739]	acetate biosynthetic process [GO:0019413];acetyl-CoA biosynthetic process [GO:0006085];acetyl-CoA biosynthetic process from acetate [GO:0019427];propionate biosynthetic process [GO:0019542]	acetate-CoA ligase activity [GO:0003987];AMP binding [GO:0016208];ATP binding [GO:0005524]	Clpp-TAILS 3	170331 Clpp-3 TAILS ST-20%_BB1_02_2087
TTVLFESTPVYPDAGR	Dimethyl (N-term)	Q99NB1	Q99NB1	Acss1	Acetyl-coenzyme A synthetase 2-like, mitochondrial OS=Mus musculus GN=Acss1 PE=1 SV=1	0	1	349	364			NaN	NaN	PLCNGATTVLFE	3	0.0818643	0.219901	0.17119	0.157652	0.370972	0.44064	+	682	3	1751.87	1.66e-08	39.1	-0.156	-1	5.19	103.75	Mitochondrion matrix {ECO:0000269|PubMed:11150295}	mitochondrial matrix [GO:0005759];mitochondrion [GO:0005739]	acetate biosynthetic process [GO:0019413];acetyl-CoA biosynthetic process [GO:0006085];acetyl-CoA biosynthetic process from acetate [GO:0019427];propionate biosynthetic process [GO:0019542]	acetate-CoA ligase activity [GO:0003987];AMP binding [GO:0016208];ATP binding [GO:0005524]	Clpp-TAILS 1;Clpp-TAILS 2;Clpp-TAILS 3	170331 Clpp-2 TAILS ST-20%_BA8_01_2075
QAWPGMAR	Dimethyl (N-term);Oxidation (M)	Q99NB1	Q99NB1	Acss1	Acetyl-coenzyme A synthetase 2-like, mitochondrial OS=Mus musculus GN=Acss1 PE=1 SV=1	0	1	494	501			NaN	NaN	GALCISQAWPGM	1	NaN	NaN	0.726378	0.726378	0.370972	0.44064	+	682	1	931.433	0.038211	16.4	-0.675	1	5.59	68.485	Mitochondrion matrix {ECO:0000269|PubMed:11150295}	mitochondrial matrix [GO:0005759];mitochondrion [GO:0005739]	acetate biosynthetic process [GO:0019413];acetyl-CoA biosynthetic process [GO:0006085];acetyl-CoA biosynthetic process from acetate [GO:0019427];propionate biosynthetic process [GO:0019542]	acetate-CoA ligase activity [GO:0003987];AMP binding [GO:0016208];ATP binding [GO:0005524]	Clpp-TAILS 3	170331 Clpp-3 TAILS ST-20%_BB1_01_2086
TEGGYYQITGR	Dimethyl (N-term)	Q99NB1	Q99NB1	Acss1	Acetyl-coenzyme A synthetase 2-like, mitochondrial OS=Mus musculus GN=Acss1 PE=1 SV=1	0	1	531	541			NaN	NaN	GDGAHRTEGGYY	1	0.430623	-0.060487	NaN	0.185068	0.370972	0.44064	+	682	2	1243.58	0.0094593	28.4	-1.109	0	5.19	74.533	Mitochondrion matrix {ECO:0000269|PubMed:11150295}	mitochondrial matrix [GO:0005759];mitochondrion [GO:0005739]	acetate biosynthetic process [GO:0019413];acetyl-CoA biosynthetic process [GO:0006085];acetyl-CoA biosynthetic process from acetate [GO:0019427];propionate biosynthetic process [GO:0019542]	acetate-CoA ligase activity [GO:0003987];AMP binding [GO:0016208];ATP binding [GO:0005524]	Clpp-TAILS 1;Clpp-TAILS 2	170123 Eddy TAILS-2 10%ST_GA10_01_1466
TVQTSEGVRPTAASEAR	Dimethyl (N-term)	E9Q4K2;Q3V384	Q3V384	Afg1l	AFG1-like ATPase (EC 3.6.-.-) (Lactation elevated protein 1)	0	1	49	66	+	+	NaN	NaN	PLWKAYTVQTSE	36	0.0999011	0.0600633	-0.0953901	0.0215248	NaN	NaN		480	3	1758.89	2e-59	16.2	-0.671	0	5.19	152.37	Mitochondrion membrane {ECO:0000250|UniProtKB:Q8WV93}	cytoplasm [GO:0005737];mitochondrial membrane [GO:0031966];mitochondrion [GO:0005739]	mitochondrial electron transport, cytochrome c to oxygen [GO:0006123];mitochondrial protein catabolic process [GO:0035694];mitochondrion organization [GO:0007005]	ATP binding [GO:0005524];ATPase activity [GO:0016887]	Clpp-TAILS 1;Clpp-TAILS 2;Clpp-TAILS 3	170119 Eddy TAILS-2 10%ST_GA10_01_1416
ATEGGSVPQIR	Dimethyl (N-term)	B1AU25;Q9Z0X1	Q9Z0X1	Aifm1	Apoptosis-inducing factor 1, mitochondrial (EC 1.1.1.-) (Programmed cell death protein 8)	0	1	116	127			NaN	NaN	RRAIASATEGGS	3	-0.569977	-0.236297	-0.189455	-0.331909	-1.24333	-0.00856161		612	3	1113.58	0.0094769	19.5	-0.445	0	5.59	72.607	Mitochondrion intermembrane space {ECO:0000269|PubMed:9989411}. Mitochondrion inner membrane {ECO:0000250}. Cytoplasm {ECO:0000250}. Cytoplasm, perinuclear region {ECO:0000250}. Nucleus {ECO:0000269|PubMed:9989411}. Note=Proteolytic cleavage during or just after translocation into the mitochondrial intermembrane space (IMS) results in the formation of an inner-membrane-anchored mature form (AIFmi…	cytoplasm [GO:0005737];cytosol [GO:0005829];mitochondrial inner membrane [GO:0005743];mitochondrial intermembrane space [GO:0005758];mitochondrial outer membrane [GO:0005741];mitochondrion [GO:0005739];nucleus [GO:0005634];perinuclear region of cytoplasm [GO:0048471]	activation of cysteine-type endopeptidase activity involved in apoptotic process [GO:0006919];apoptotic mitochondrial changes [GO:0008637];apoptotic process [GO:0006915];cellular response to aldosterone [GO:1904045];cellular response to estradiol stimulus [GO:0071392];cellular response to hydrogen peroxide [GO:0070301];cellular response to nitric oxide [GO:0071732];cellular response to oxygen-glu…	DNA binding [GO:0003677];electron-transferring-flavoprotein dehydrogenase activity [GO:0004174];FAD binding [GO:0071949];NAD(P)H oxidase activity [GO:0016174];oxidoreductase activity, acting on NAD(P)H [GO:0016651];protein dimerization activity [GO:0046983]	Clpp-TAILS 1;Clpp-TAILS 2;Clpp-TAILS 3	170119 Eddy TAILS-1 10%ST_GA9_01_1415
TEGGSVPQIR	Dimethyl (N-term)	B1AU25;Q9Z0X1	Q9Z0X1	Aifm1	Apoptosis-inducing factor 1, mitochondrial (EC 1.1.1.-) (Programmed cell death protein 8)	0	1	117	127			NaN	NaN	RAIASATEGGSV	2	-0.410685	-0.139868	NaN	-0.275276	-1.24333	-0.00856161		612	2	1042.54	0.0034813	24.1	-0.67	0	5.19	104.06	Mitochondrion intermembrane space {ECO:0000269|PubMed:9989411}. Mitochondrion inner membrane {ECO:0000250}. Cytoplasm {ECO:0000250}. Cytoplasm, perinuclear region {ECO:0000250}. Nucleus {ECO:0000269|PubMed:9989411}. Note=Proteolytic cleavage during or just after translocation into the mitochondrial intermembrane space (IMS) results in the formation of an inner-membrane-anchored mature form (AIFmi…	cytoplasm [GO:0005737];cytosol [GO:0005829];mitochondrial inner membrane [GO:0005743];mitochondrial intermembrane space [GO:0005758];mitochondrial outer membrane [GO:0005741];mitochondrion [GO:0005739];nucleus [GO:0005634];perinuclear region of cytoplasm [GO:0048471]	activation of cysteine-type endopeptidase activity involved in apoptotic process [GO:0006919];apoptotic mitochondrial changes [GO:0008637];apoptotic process [GO:0006915];cellular response to aldosterone [GO:1904045];cellular response to estradiol stimulus [GO:0071392];cellular response to hydrogen peroxide [GO:0070301];cellular response to nitric oxide [GO:0071732];cellular response to oxygen-glu…	DNA binding [GO:0003677];electron-transferring-flavoprotein dehydrogenase activity [GO:0004174];FAD binding [GO:0071949];NAD(P)H oxidase activity [GO:0016174];oxidoreductase activity, acting on NAD(P)H [GO:0016651];protein dimerization activity [GO:0046983]	Clpp-TAILS 1;Clpp-TAILS 2	170123 Eddy TAILS-1 10%ST_GA9_01_1465
EGGSVPQIR	Dimethyl (N-term)	B1AU25;Q9Z0X1	Q9Z0X1	Aifm1	Apoptosis-inducing factor 1, mitochondrial (EC 1.1.1.-) (Programmed cell death protein 8)	0	1	118	127			NaN	NaN	AIASATEGGSVP	1	-0.366382	0.100587	-0.100749	-0.122181	-1.24333	-0.00856161		612	3	941.493	0.037551	18.4	-0.667	0	5.69	61.962	Mitochondrion intermembrane space {ECO:0000269|PubMed:9989411}. Mitochondrion inner membrane {ECO:0000250}. Cytoplasm {ECO:0000250}. Cytoplasm, perinuclear region {ECO:0000250}. Nucleus {ECO:0000269|PubMed:9989411}. Note=Proteolytic cleavage during or just after translocation into the mitochondrial intermembrane space (IMS) results in the formation of an inner-membrane-anchored mature form (AIFmi…	cytoplasm [GO:0005737];cytosol [GO:0005829];mitochondrial inner membrane [GO:0005743];mitochondrial intermembrane space [GO:0005758];mitochondrial outer membrane [GO:0005741];mitochondrion [GO:0005739];nucleus [GO:0005634];perinuclear region of cytoplasm [GO:0048471]	activation of cysteine-type endopeptidase activity involved in apoptotic process [GO:0006919];apoptotic mitochondrial changes [GO:0008637];apoptotic process [GO:0006915];cellular response to aldosterone [GO:1904045];cellular response to estradiol stimulus [GO:0071392];cellular response to hydrogen peroxide [GO:0070301];cellular response to nitric oxide [GO:0071732];cellular response to oxygen-glu…	DNA binding [GO:0003677];electron-transferring-flavoprotein dehydrogenase activity [GO:0004174];FAD binding [GO:0071949];NAD(P)H oxidase activity [GO:0016174];oxidoreductase activity, acting on NAD(P)H [GO:0016651];protein dimerization activity [GO:0046983]	Clpp-TAILS 1;Clpp-TAILS 2;Clpp-TAILS 3	170119 Eddy TAILS-3 10%ST_GA11_01_1417
AKATAQDNPKSATEQSGTGIR	Dimethyl (N-term)	B1AU25;Q9Z0X1	Q9Z0X1	Aifm1	Apoptosis-inducing factor 1, mitochondrial (EC 1.1.1.-) (Programmed cell death protein 8)	0	1	508	529			NaN	NaN	PTVGVFAKATAQ	16	0.207793	0.156036	0.281335	0.215055	-1.24333	-0.00856161		612	3	2130.07	5e-32	15.4	-1.152	1	5.59	126.26	Mitochondrion intermembrane space {ECO:0000269|PubMed:9989411}. Mitochondrion inner membrane {ECO:0000250}. Cytoplasm {ECO:0000250}. Cytoplasm, perinuclear region {ECO:0000250}. Nucleus {ECO:0000269|PubMed:9989411}. Note=Proteolytic cleavage during or just after translocation into the mitochondrial intermembrane space (IMS) results in the formation of an inner-membrane-anchored mature form (AIFmi…	cytoplasm [GO:0005737];cytosol [GO:0005829];mitochondrial inner membrane [GO:0005743];mitochondrial intermembrane space [GO:0005758];mitochondrial outer membrane [GO:0005741];mitochondrion [GO:0005739];nucleus [GO:0005634];perinuclear region of cytoplasm [GO:0048471]	activation of cysteine-type endopeptidase activity involved in apoptotic process [GO:0006919];apoptotic mitochondrial changes [GO:0008637];apoptotic process [GO:0006915];cellular response to aldosterone [GO:1904045];cellular response to estradiol stimulus [GO:0071392];cellular response to hydrogen peroxide [GO:0070301];cellular response to nitric oxide [GO:0071732];cellular response to oxygen-glu…	DNA binding [GO:0003677];electron-transferring-flavoprotein dehydrogenase activity [GO:0004174];FAD binding [GO:0071949];NAD(P)H oxidase activity [GO:0016174];oxidoreductase activity, acting on NAD(P)H [GO:0016651];protein dimerization activity [GO:0046983]	Clpp-TAILS 1;Clpp-TAILS 2;Clpp-TAILS 3	170123 Eddy TAILS-2 10%ST_GA10_01_1466
TAQDNPKSATEQSGTGIR	Dimethyl (N-term)	B1AU25;Q9Z0X1	Q9Z0X1	Aifm1	Apoptosis-inducing factor 1, mitochondrial (EC 1.1.1.-) (Programmed cell death protein 8)	0	1	511	529			NaN	NaN	GVFAKATAQDNP	1	0.388089	0.281381	0.110465	0.259978	-1.24333	-0.00856161		612	3	1859.9	0.0084976	18.8	-1.328	0	5.19	54.805	Mitochondrion intermembrane space {ECO:0000269|PubMed:9989411}. Mitochondrion inner membrane {ECO:0000250}. Cytoplasm {ECO:0000250}. Cytoplasm, perinuclear region {ECO:0000250}. Nucleus {ECO:0000269|PubMed:9989411}. Note=Proteolytic cleavage during or just after translocation into the mitochondrial intermembrane space (IMS) results in the formation of an inner-membrane-anchored mature form (AIFmi…	cytoplasm [GO:0005737];cytosol [GO:0005829];mitochondrial inner membrane [GO:0005743];mitochondrial intermembrane space [GO:0005758];mitochondrial outer membrane [GO:0005741];mitochondrion [GO:0005739];nucleus [GO:0005634];perinuclear region of cytoplasm [GO:0048471]	activation of cysteine-type endopeptidase activity involved in apoptotic process [GO:0006919];apoptotic mitochondrial changes [GO:0008637];apoptotic process [GO:0006915];cellular response to aldosterone [GO:1904045];cellular response to estradiol stimulus [GO:0071392];cellular response to hydrogen peroxide [GO:0070301];cellular response to nitric oxide [GO:0071732];cellular response to oxygen-glu…	DNA binding [GO:0003677];electron-transferring-flavoprotein dehydrogenase activity [GO:0004174];FAD binding [GO:0071949];NAD(P)H oxidase activity [GO:0016174];oxidoreductase activity, acting on NAD(P)H [GO:0016651];protein dimerization activity [GO:0046983]	Clpp-TAILS 1;Clpp-TAILS 2;Clpp-TAILS 3	170123 Eddy TAILS-1 10%ST_GA9_01_1465
APNVLASEPEIPKGIR	Dimethyl (N-term)	F7BP55;Q9WTP6;Q9WTP6-2	Q9WTP6	Ak2	Adenylate kinase 2, mitochondrial (AK 2) (EC 2.7.4.3) (ATP-AMP transphosphorylase 2) (ATP:AMP phosphotransferase) (Adenylate monophosphate kinase)	1	1	2	18	+		NaN	NaN	XXXXXMAPNVLA	2	-0.445697	-0.337654	NaN	-0.391676	NaN	0.349321		239	2	1689.94	0.011613	34.2	-0.269	0	5.59	59.513	Mitochondrion intermembrane space {ECO:0000255|HAMAP-Rule:MF_03168}	cytoplasm [GO:0005737];cytosol [GO:0005829];mitochondrial inner membrane [GO:0005743];mitochondrial intermembrane space [GO:0005758];mitochondrion [GO:0005739];nucleus [GO:0005634];sperm flagellum [GO:0036126];sperm mitochondrial sheath [GO:0097226]	ADP biosynthetic process [GO:0006172];AMP metabolic process [GO:0046033];ATP metabolic process [GO:0046034];dATP metabolic process [GO:0046060]	adenylate kinase activity [GO:0004017];ATP binding [GO:0005524]	Clpp-TAILS 1;Clpp-TAILS 2	170331 Clpp-1 TAILS ST-20%_BA3_01_2064
ASEPEIPKGIR	Dimethyl (N-term)	F7BP55;Q9WTP6;Q9WTP6-2	Q9WTP6	Ak2	Adenylate kinase 2, mitochondrial (AK 2) (EC 2.7.4.3) (ATP-AMP transphosphorylase 2) (ATP:AMP phosphotransferase) (Adenylate monophosphate kinase)	0	1	7	18			NaN	NaN	MAPNVLASEPEI	1	-0.533318	NaN	NaN	-0.533318	NaN	0.349321		239	1	1195.66	0.040823	21.8	-0.818	0	5.59	55.401	Mitochondrion intermembrane space {ECO:0000255|HAMAP-Rule:MF_03168}	cytoplasm [GO:0005737];cytosol [GO:0005829];mitochondrial inner membrane [GO:0005743];mitochondrial intermembrane space [GO:0005758];mitochondrion [GO:0005739];nucleus [GO:0005634];sperm flagellum [GO:0036126];sperm mitochondrial sheath [GO:0097226]	ADP biosynthetic process [GO:0006172];AMP metabolic process [GO:0046033];ATP metabolic process [GO:0046034];dATP metabolic process [GO:0046060]	adenylate kinase activity [GO:0004017];ATP binding [GO:0005524]	Clpp-TAILS 1	170119 Eddy TAILS-1 10%ST_GA9_01_1415
SEPEIPKGIR	Dimethyl (N-term)	F7BP55;Q9WTP6;Q9WTP6-2	Q9WTP6	Ak2	Adenylate kinase 2, mitochondrial (AK 2) (EC 2.7.4.3) (ATP-AMP transphosphorylase 2) (ATP:AMP phosphotransferase) (Adenylate monophosphate kinase)	0	1	8	18	+	+	NaN	NaN	APNVLASEPEIP	28	-0.114026	0.143792	-0.0825648	-0.0175995	NaN	0.349321		239	3	1124.62	1.63e-10	22.1	-1.08	0	5.29	114.5	Mitochondrion intermembrane space {ECO:0000255|HAMAP-Rule:MF_03168}	cytoplasm [GO:0005737];cytosol [GO:0005829];mitochondrial inner membrane [GO:0005743];mitochondrial intermembrane space [GO:0005758];mitochondrion [GO:0005739];nucleus [GO:0005634];sperm flagellum [GO:0036126];sperm mitochondrial sheath [GO:0097226]	ADP biosynthetic process [GO:0006172];AMP metabolic process [GO:0046033];ATP metabolic process [GO:0046034];dATP metabolic process [GO:0046060]	adenylate kinase activity [GO:0004017];ATP binding [GO:0005524]	Clpp-TAILS 1;Clpp-TAILS 2;Clpp-TAILS 3	170119 Eddy TAILS-1 10%ST_GA9_01_1415
TIPIDGDFFSYTR	Dimethyl (N-term)	A0A0G2JEU1;A0A0G2JF60;A0A0G2JFQ0;D3YYF3;P47738	P47738	Aldh2	Aldehyde dehydrogenase, mitochondrial (EC 1.2.1.3) (AHD-M1) (ALDH class 2) (ALDH-E2) (ALDHI)	0	1	162	175			NaN	NaN	DKYHGKTIPIDG	2	NaN	0.739669	0.775234	0.757452	0.677969	0.752589	+	519	2	1530.74	0.026756	61.6	-0.185	-1	5.19	68.551	Mitochondrion matrix	mitochondrial matrix [GO:0005759];mitochondrion [GO:0005739]	ethanol catabolic process [GO:0006068];negative regulation of apoptotic process [GO:0043066]	aldehyde dehydrogenase (NAD) activity [GO:0004029];glyceraldehyde-3-phosphate dehydrogenase (NAD+) (non-phosphorylating) activity [GO:0043878];identical protein binding [GO:0042802];NAD binding [GO:0051287];NADH binding [GO:0070404]	Clpp-TAILS 2;Clpp-TAILS 3	170123 Eddy TAILS-3 10%ST_GA11_01_1464
TFVQENVYDEFVER	Dimethyl (N-term)	A0A0G2JEU1;A0A0G2JF60;A0A0G2JFQ0;D3YYF3;P47738	P47738	Aldh2	Aldehyde dehydrogenase, mitochondrial (EC 1.2.1.3) (AHD-M1) (ALDH class 2) (ALDH-E2) (ALDHI)	0	1	327	341			NaN	NaN	CCAGSRTFVQEN	5	NaN	-0.17178	0.113069	-0.0293556	0.677969	0.752589	+	519	2	1773.82	1.71e-07	42	-0.664	-3	5.19	101.6	Mitochondrion matrix	mitochondrial matrix [GO:0005759];mitochondrion [GO:0005739]	ethanol catabolic process [GO:0006068];negative regulation of apoptotic process [GO:0043066]	aldehyde dehydrogenase (NAD) activity [GO:0004029];glyceraldehyde-3-phosphate dehydrogenase (NAD+) (non-phosphorylating) activity [GO:0043878];identical protein binding [GO:0042802];NAD binding [GO:0051287];NADH binding [GO:0070404]	Clpp-TAILS 2;Clpp-TAILS 3	170331 Clpp-3 TAILS ST-15%_BA12_02_2085
SGQQEGAKLLCGGGAAADR	Dimethyl (N-term)	A0A0G2JEU1;A0A0G2JF60;A0A0G2JFQ0;D3YYF3;P47738	P47738	Aldh2	Aldehyde dehydrogenase, mitochondrial (EC 1.2.1.3) (AHD-M1) (ALDH class 2) (ALDH-E2) (ALDHI)	0	1	378	397			NaN	NaN	ILGYIKSGQQEG	1	NaN	NaN	1.871	1.871	0.677969	0.752589	+	519	1	1844.88	0.028038	18.1	-0.416	0	5.29	46.982	Mitochondrion matrix	mitochondrial matrix [GO:0005759];mitochondrion [GO:0005739]	ethanol catabolic process [GO:0006068];negative regulation of apoptotic process [GO:0043066]	aldehyde dehydrogenase (NAD) activity [GO:0004029];glyceraldehyde-3-phosphate dehydrogenase (NAD+) (non-phosphorylating) activity [GO:0043878];identical protein binding [GO:0042802];NAD binding [GO:0051287];NADH binding [GO:0070404]	Clpp-TAILS 3	170331 Clpp-3 TAILS ST-15%_BA12_01_2084
KFKTIEEVVGR	Dimethyl (N-term)	A0A0G2JEU1;A0A0G2JF60;A0A0G2JFQ0;D3YYF3;P47738	P47738	Aldh2	Aldehyde dehydrogenase, mitochondrial (EC 1.2.1.3) (AHD-M1) (ALDH class 2) (ALDH-E2) (ALDHI)	0	1	428	439			NaN	NaN	PVMQILKFKTIE	1	NaN	0.619576	NaN	0.619576	0.677969	0.752589	+	519	1	1304.75	0.083198	33.4	-0.427	1	5.59	63.408	Mitochondrion matrix	mitochondrial matrix [GO:0005759];mitochondrion [GO:0005739]	ethanol catabolic process [GO:0006068];negative regulation of apoptotic process [GO:0043066]	aldehyde dehydrogenase (NAD) activity [GO:0004029];glyceraldehyde-3-phosphate dehydrogenase (NAD+) (non-phosphorylating) activity [GO:0043878];identical protein binding [GO:0042802];NAD binding [GO:0051287];NADH binding [GO:0070404]	Clpp-TAILS 2	170123 Eddy TAILS-2 10%ST_GA10_01_1466
KHTSSLKVTNEPILAFSQGSPER	Dimethyl (N-term)	Q8CHT0	Q8CHT0	Aldh4a1	Delta-1-pyrroline-5-carboxylate dehydrogenase, mitochondrial OS=Mus musculus GN=Aldh4a1 PE=1 SV=3	1	1	24	46	+	+	NaN	0	GAGLRWKHTSSL	2	NaN	-0.0025472	-0.260963	-0.131755	-0.0901653	-0.0865602		562	2	2525.32	1.2e-05	34.8	-0.73	1	5.59	64.488	Mitochondrion matrix {ECO:0000250}	mitochondrial matrix [GO:0005759];mitochondrion [GO:0005739]	proline catabolic process to glutamate [GO:0010133]	1-pyrroline-5-carboxylate dehydrogenase activity [GO:0003842];aldehyde dehydrogenase (NAD) activity [GO:0004029];identical protein binding [GO:0042802]	Clpp-TAILS 2;Clpp-TAILS 3	170123 Eddy TAILS-2 10%ST_GA10_01_1466
TSSLKVTNEPILAFSQGSPER	Dimethyl (N-term)	Q8CHT0	Q8CHT0	Aldh4a1	Delta-1-pyrroline-5-carboxylate dehydrogenase, mitochondrial OS=Mus musculus GN=Aldh4a1 PE=1 SV=3	1	1	26	46			NaN	2	GLRWKHTSSLKV	3	NaN	0.16282	-0.171559	-0.00436954	-0.0901653	-0.0865602		562	2	2260.17	2.28e-07	46	-0.462	0	5.19	72.145	Mitochondrion matrix {ECO:0000250}	mitochondrial matrix [GO:0005759];mitochondrion [GO:0005739]	proline catabolic process to glutamate [GO:0010133]	1-pyrroline-5-carboxylate dehydrogenase activity [GO:0003842];aldehyde dehydrogenase (NAD) activity [GO:0004029];identical protein binding [GO:0042802]	Clpp-TAILS 2;Clpp-TAILS 3	170123 Eddy TAILS-3 10%ST_GA11_01_1464
ASGPGGLHADLLR	Dimethyl (N-term)	Q8BWF0	Q8BWF0	Aldh5a1	Succinate-semialdehyde dehydrogenase, mitochondrial OS=Mus musculus GN=Aldh5a1 PE=1 SV=1	1	1	36	48	+	+	NaN	0	TPRRSYASGPGG	15	-0.121568	-0.278579	-0.323708	-0.241285	-0.0327938	-0.411534		523	3	1262.67	1.39e-09	27.6	0.015	0	5.59	102.73	Mitochondrion {ECO:0000250}	mitochondrion [GO:0005739]	acetate metabolic process [GO:0006083];central nervous system development [GO:0007417];galactosylceramide metabolic process [GO:0006681];gamma-aminobutyric acid catabolic process [GO:0009450];gamma-aminobutyric acid metabolic process [GO:0009448];glucose metabolic process [GO:0006006];glucosylceramide metabolic process [GO:0006678];glutamate metabolic process [GO:0006536];glutamine metabolic proc…	carboxylic acid binding [GO:0031406];NAD binding [GO:0051287];succinate-semialdehyde dehydrogenase (NAD+) activity [GO:0004777];succinate-semialdehyde dehydrogenase [NAD(P)+] activity [GO:0009013]	Clpp-TAILS 1;Clpp-TAILS 2;Clpp-TAILS 3	170331 Clpp-3 TAILS ST-15%_BA12_02_2085
SGPGGLHADLLR	Dimethyl (N-term)	Q8BWF0	Q8BWF0	Aldh5a1	Succinate-semialdehyde dehydrogenase, mitochondrial OS=Mus musculus GN=Aldh5a1 PE=1 SV=1	1	1	37	48	+		NaN	1	PRRSYASGPGGL	3	-0.294777	NaN	-0.558601	-0.426689	-0.0327938	-0.411534		523	2	1191.64	0.006267	28.7	-0.133	0	5.29	60.628	Mitochondrion {ECO:0000250}	mitochondrion [GO:0005739]	acetate metabolic process [GO:0006083];central nervous system development [GO:0007417];galactosylceramide metabolic process [GO:0006681];gamma-aminobutyric acid catabolic process [GO:0009450];gamma-aminobutyric acid metabolic process [GO:0009448];glucose metabolic process [GO:0006006];glucosylceramide metabolic process [GO:0006678];glutamate metabolic process [GO:0006536];glutamine metabolic proc…	carboxylic acid binding [GO:0031406];NAD binding [GO:0051287];succinate-semialdehyde dehydrogenase (NAD+) activity [GO:0004777];succinate-semialdehyde dehydrogenase [NAD(P)+] activity [GO:0009013]	Clpp-TAILS 1;Clpp-TAILS 3	170331 Clpp-3 TAILS ST-20%_BB1_02_2087
DSANVDQAVAGAMASKFR	Dimethyl (N-term)	Q8BWF0	Q8BWF0	Aldh5a1	Succinate-semialdehyde dehydrogenase, mitochondrial OS=Mus musculus GN=Aldh5a1 PE=1 SV=1	0	1	305	322			NaN	NaN	APFIVFDSANVD	1	NaN	NaN	0.395198	0.395198	-0.0327938	-0.411534		523	1	1836.88	0.11199	34.9	-0.128	0	5.59	37.624	Mitochondrion {ECO:0000250}	mitochondrion [GO:0005739]	acetate metabolic process [GO:0006083];central nervous system development [GO:0007417];galactosylceramide metabolic process [GO:0006681];gamma-aminobutyric acid catabolic process [GO:0009450];gamma-aminobutyric acid metabolic process [GO:0009448];glucose metabolic process [GO:0006006];glucosylceramide metabolic process [GO:0006678];glutamate metabolic process [GO:0006536];glutamine metabolic proc…	carboxylic acid binding [GO:0031406];NAD binding [GO:0051287];succinate-semialdehyde dehydrogenase (NAD+) activity [GO:0004777];succinate-semialdehyde dehydrogenase [NAD(P)+] activity [GO:0009013]	Clpp-TAILS 3	170331 Clpp-3 TAILS ST-20%_BB1_01_2086
SLYSVPEGQSKYVEEPR	Dimethyl (N-term)	Q9DCZ4;Q9DCZ4-2;Q9DCZ4-3	Q9DCZ4	Apoo	MICOS complex subunit Mic26 (Apolipoprotein O) (MICOS complex subunit Mic23) (Protein FAM121B)	0	1	41	58			NaN	NaN	MKIDELSLYSVP	4	NaN	-0.570553	0.206667	-0.181943	0.195038	-0.23108		198	2	1966.96	0.0013369	28.6	-1.106	-1	5.29	65.716	Mitochondrion inner membrane {ECO:0000250|UniProtKB:Q9BUR5};Single-pass membrane protein {ECO:0000255}. Mitochondrion {ECO:0000269|PubMed:24743151}. Endoplasmic reticulum membrane {ECO:0000250|UniProtKB:Q9BUR5}. Golgi apparatus membrane {ECO:0000250|UniProtKB:Q9BUR5}. Note=Exists in three distinct forms: a glycosylated and secreted form, an ER/Golgi-resident form and a non-glycosylated mitochondr…	cytosol [GO:0005829];endoplasmic reticulum membrane [GO:0005789];extracellular region [GO:0005576];Golgi membrane [GO:0000139];integral component of mitochondrial inner membrane [GO:0031305];MICOS complex [GO:0061617];mitochondrion [GO:0005739]	cristae formation [GO:0042407]		Clpp-TAILS 2;Clpp-TAILS 3	170119 Eddy TAILS-3 10%ST_GA11_01_1417
SVPEGQSKYVEEPR	Dimethyl (N-term)	Q9DCZ4;Q9DCZ4-2;Q9DCZ4-3	Q9DCZ4	Apoo	MICOS complex subunit Mic26 (Apolipoprotein O) (MICOS complex subunit Mic23) (Protein FAM121B)	0	1	44	58			NaN	NaN	DELSLYSVPEGQ	15	0.401928	0.525066	0.515312	0.480769	0.195038	-0.23108		198	3	1603.78	2.08e-17	20	-1.464	-1	5.29	130.72	Mitochondrion inner membrane {ECO:0000250|UniProtKB:Q9BUR5};Single-pass membrane protein {ECO:0000255}. Mitochondrion {ECO:0000269|PubMed:24743151}. Endoplasmic reticulum membrane {ECO:0000250|UniProtKB:Q9BUR5}. Golgi apparatus membrane {ECO:0000250|UniProtKB:Q9BUR5}. Note=Exists in three distinct forms: a glycosylated and secreted form, an ER/Golgi-resident form and a non-glycosylated mitochondr…	cytosol [GO:0005829];endoplasmic reticulum membrane [GO:0005789];extracellular region [GO:0005576];Golgi membrane [GO:0000139];integral component of mitochondrial inner membrane [GO:0031305];MICOS complex [GO:0061617];mitochondrion [GO:0005739]	cristae formation [GO:0042407]		Clpp-TAILS 1;Clpp-TAILS 2;Clpp-TAILS 3	170331 Clpp-3 TAILS ST-15%_BA12_02_2085
TQLEENISQLR	Dimethyl (N-term)	Q9DCZ4;Q9DCZ4-2;Q9DCZ4-3	Q9DCZ4	Apoo	MICOS complex subunit Mic26 (Apolipoprotein O) (MICOS complex subunit Mic23) (Protein FAM121B)	0	1	58	69			NaN	NaN	YVEEPRTQLEEN	1	NaN	NaN	-0.512164	-0.512164	0.195038	-0.23108		198	1	1329.69	0.0018187	30.5	-1.036	-1	5.19	92.611	Mitochondrion inner membrane {ECO:0000250|UniProtKB:Q9BUR5};Single-pass membrane protein {ECO:0000255}. Mitochondrion {ECO:0000269|PubMed:24743151}. Endoplasmic reticulum membrane {ECO:0000250|UniProtKB:Q9BUR5}. Golgi apparatus membrane {ECO:0000250|UniProtKB:Q9BUR5}. Note=Exists in three distinct forms: a glycosylated and secreted form, an ER/Golgi-resident form and a non-glycosylated mitochondr…	cytosol [GO:0005829];endoplasmic reticulum membrane [GO:0005789];extracellular region [GO:0005576];Golgi membrane [GO:0000139];integral component of mitochondrial inner membrane [GO:0031305];MICOS complex [GO:0061617];mitochondrion [GO:0005739]	cristae formation [GO:0042407]		Clpp-TAILS 3	170119 Eddy TAILS-3 10%ST_GA11_01_1417
QKTGTAEMSSILEER	Dimethyl (N-term)	D3Z6F5;D6RJ16;Q03265	Q03265	Atp5f1a	ATP synthase subunit alpha, mitochondrial (ATP synthase F1 subunit alpha)	1	1	44	59	+	+	NaN	0	ASNTRLQKTGTA	55	-0.0931146	-0.0352364	-0.00589452	-0.0447485	NaN	NaN		553	3	1678.82	1.65e-144	32.2	-0.92	-1	5.59	228.25	Extracellular side {ECO:0000250|UniProtKB:P25705}. Note=Colocalizes with HRG on the cell surface of T-cells. {ECO:0000250|UniProtKB:P25705};Matrix side {ECO:0000250|UniProtKB:P19483}. Cell membrane {ECO:0000250|UniProtKB:P25705};Mitochondrion inner membrane {ECO:0000250|UniProtKB:P19483};Peripheral membrane protein {ECO:0000250|UniProtKB:P19483};Peripheral membrane protein {ECO:0000250|UniProtKB:…	cell surface [GO:0009986];COP9 signalosome [GO:0008180];membrane [GO:0016020];membrane raft [GO:0045121];mitochondrial inner membrane [GO:0005743];mitochondrial proton-transporting ATP synthase complex [GO:0005753];mitochondrial proton-transporting ATP synthase complex, catalytic core F(1) [GO:0000275];mitochondrion [GO:0005739];myelin sheath [GO:0043209];nucleus [GO:0005634];plasma membrane [GO:…	ATP biosynthetic process [GO:0006754];ATP metabolic process [GO:0046034];ATP synthesis coupled proton transport [GO:0015986];electron transport chain [GO:0022900];lipid metabolic process [GO:0006629];negative regulation of endothelial cell proliferation [GO:0001937];positive regulation of blood vessel endothelial cell migration [GO:0043536];response to oxidative stress [GO:0006979]	ADP binding [GO:0043531];angiostatin binding [GO:0043532];ATP binding [GO:0005524];MHC class I protein binding [GO:0042288];protease binding [GO:0002020];proton-transporting ATP synthase activity, rotational mechanism [GO:0046933]	Clpp-TAILS 1;Clpp-TAILS 2;Clpp-TAILS 3	170123 Eddy TAILS-3 10%ST_GA11_01_1464
QKTGTAEMSSILEER	Dimethyl (N-term);Oxidation (M)	D3Z6F5;D6RJ16;Q03265	Q03265	Atp5f1a	ATP synthase subunit alpha, mitochondrial (ATP synthase F1 subunit alpha)	1	1	44	59	+	+	NaN	0	ASNTRLQKTGTA	77	-0.0133961	0.0402559	0.100827	0.0425624	NaN	NaN		553	3	1694.81	1.94e-187	21.7	-0.92	-1	5.59	205.95	Extracellular side {ECO:0000250|UniProtKB:P25705}. Note=Colocalizes with HRG on the cell surface of T-cells. {ECO:0000250|UniProtKB:P25705};Matrix side {ECO:0000250|UniProtKB:P19483}. Cell membrane {ECO:0000250|UniProtKB:P25705};Mitochondrion inner membrane {ECO:0000250|UniProtKB:P19483};Peripheral membrane protein {ECO:0000250|UniProtKB:P19483};Peripheral membrane protein {ECO:0000250|UniProtKB:…	cell surface [GO:0009986];COP9 signalosome [GO:0008180];membrane [GO:0016020];membrane raft [GO:0045121];mitochondrial inner membrane [GO:0005743];mitochondrial proton-transporting ATP synthase complex [GO:0005753];mitochondrial proton-transporting ATP synthase complex, catalytic core F(1) [GO:0000275];mitochondrion [GO:0005739];myelin sheath [GO:0043209];nucleus [GO:0005634];plasma membrane [GO:…	ATP biosynthetic process [GO:0006754];ATP metabolic process [GO:0046034];ATP synthesis coupled proton transport [GO:0015986];electron transport chain [GO:0022900];lipid metabolic process [GO:0006629];negative regulation of endothelial cell proliferation [GO:0001937];positive regulation of blood vessel endothelial cell migration [GO:0043536];response to oxidative stress [GO:0006979]	ADP binding [GO:0043531];angiostatin binding [GO:0043532];ATP binding [GO:0005524];MHC class I protein binding [GO:0042288];protease binding [GO:0002020];proton-transporting ATP synthase activity, rotational mechanism [GO:0046933]	Clpp-TAILS 1;Clpp-TAILS 2;Clpp-TAILS 3	170331 Clpp-1 TAILS ST-30%_BA5_02_2069
KTGTAEMSSILEER	Dimethyl (N-term)	D3Z6F5;D6RJ16;Q03265	Q03265	Atp5f1a	ATP synthase subunit alpha, mitochondrial (ATP synthase F1 subunit alpha)	1	1	45	59	+	+	NaN	1	SNTRLQKTGTAE	25	0.771591	1.33895	0.973537	1.02803	NaN	NaN		553	3	1550.76	3.95e-29	25	-0.736	-1	5.59	162.32	Extracellular side {ECO:0000250|UniProtKB:P25705}. Note=Colocalizes with HRG on the cell surface of T-cells. {ECO:0000250|UniProtKB:P25705};Matrix side {ECO:0000250|UniProtKB:P19483}. Cell membrane {ECO:0000250|UniProtKB:P25705};Mitochondrion inner membrane {ECO:0000250|UniProtKB:P19483};Peripheral membrane protein {ECO:0000250|UniProtKB:P19483};Peripheral membrane protein {ECO:0000250|UniProtKB:…	cell surface [GO:0009986];COP9 signalosome [GO:0008180];membrane [GO:0016020];membrane raft [GO:0045121];mitochondrial inner membrane [GO:0005743];mitochondrial proton-transporting ATP synthase complex [GO:0005753];mitochondrial proton-transporting ATP synthase complex, catalytic core F(1) [GO:0000275];mitochondrion [GO:0005739];myelin sheath [GO:0043209];nucleus [GO:0005634];plasma membrane [GO:…	ATP biosynthetic process [GO:0006754];ATP metabolic process [GO:0046034];ATP synthesis coupled proton transport [GO:0015986];electron transport chain [GO:0022900];lipid metabolic process [GO:0006629];negative regulation of endothelial cell proliferation [GO:0001937];positive regulation of blood vessel endothelial cell migration [GO:0043536];response to oxidative stress [GO:0006979]	ADP binding [GO:0043531];angiostatin binding [GO:0043532];ATP binding [GO:0005524];MHC class I protein binding [GO:0042288];protease binding [GO:0002020];proton-transporting ATP synthase activity, rotational mechanism [GO:0046933]	Clpp-TAILS 1;Clpp-TAILS 2;Clpp-TAILS 3	170331 Clpp-2 TAILS ST-15%_BA7_02_2074
KTGTAEMSSILEER	Dimethyl (N-term);Oxidation (M)	D3Z6F5;D6RJ16;Q03265	Q03265	Atp5f1a	ATP synthase subunit alpha, mitochondrial (ATP synthase F1 subunit alpha)	1	1	45	59	+	+	NaN	1	SNTRLQKTGTAE	109	0.778754	1.24244	0.941423	0.987538	NaN	NaN		553	3	1566.76	1.61e-103	21	-0.736	-1	5.59	178.68	Extracellular side {ECO:0000250|UniProtKB:P25705}. Note=Colocalizes with HRG on the cell surface of T-cells. {ECO:0000250|UniProtKB:P25705};Matrix side {ECO:0000250|UniProtKB:P19483}. Cell membrane {ECO:0000250|UniProtKB:P25705};Mitochondrion inner membrane {ECO:0000250|UniProtKB:P19483};Peripheral membrane protein {ECO:0000250|UniProtKB:P19483};Peripheral membrane protein {ECO:0000250|UniProtKB:…	cell surface [GO:0009986];COP9 signalosome [GO:0008180];membrane [GO:0016020];membrane raft [GO:0045121];mitochondrial inner membrane [GO:0005743];mitochondrial proton-transporting ATP synthase complex [GO:0005753];mitochondrial proton-transporting ATP synthase complex, catalytic core F(1) [GO:0000275];mitochondrion [GO:0005739];myelin sheath [GO:0043209];nucleus [GO:0005634];plasma membrane [GO:…	ATP biosynthetic process [GO:0006754];ATP metabolic process [GO:0046034];ATP synthesis coupled proton transport [GO:0015986];electron transport chain [GO:0022900];lipid metabolic process [GO:0006629];negative regulation of endothelial cell proliferation [GO:0001937];positive regulation of blood vessel endothelial cell migration [GO:0043536];response to oxidative stress [GO:0006979]	ADP binding [GO:0043531];angiostatin binding [GO:0043532];ATP binding [GO:0005524];MHC class I protein binding [GO:0042288];protease binding [GO:0002020];proton-transporting ATP synthase activity, rotational mechanism [GO:0046933]	Clpp-TAILS 1;Clpp-TAILS 2;Clpp-TAILS 3	170331 Clpp-3 TAILS ST-30%_BB3_01_2090
TGTAEMSSILEER	Dimethyl (N-term)	D3Z6F5;D6RJ16;Q03265	Q03265	Atp5f1a	ATP synthase subunit alpha, mitochondrial (ATP synthase F1 subunit alpha)	1	1	46	59			NaN	2	NTRLQKTGTAEM	35	0.592336	0.710191	0.581649	0.628058	NaN	NaN		553	3	1422.67	0	33.2	-0.492	-2	5.19	254.53	Extracellular side {ECO:0000250|UniProtKB:P25705}. Note=Colocalizes with HRG on the cell surface of T-cells. {ECO:0000250|UniProtKB:P25705};Matrix side {ECO:0000250|UniProtKB:P19483}. Cell membrane {ECO:0000250|UniProtKB:P25705};Mitochondrion inner membrane {ECO:0000250|UniProtKB:P19483};Peripheral membrane protein {ECO:0000250|UniProtKB:P19483};Peripheral membrane protein {ECO:0000250|UniProtKB:…	cell surface [GO:0009986];COP9 signalosome [GO:0008180];membrane [GO:0016020];membrane raft [GO:0045121];mitochondrial inner membrane [GO:0005743];mitochondrial proton-transporting ATP synthase complex [GO:0005753];mitochondrial proton-transporting ATP synthase complex, catalytic core F(1) [GO:0000275];mitochondrion [GO:0005739];myelin sheath [GO:0043209];nucleus [GO:0005634];plasma membrane [GO:…	ATP biosynthetic process [GO:0006754];ATP metabolic process [GO:0046034];ATP synthesis coupled proton transport [GO:0015986];electron transport chain [GO:0022900];lipid metabolic process [GO:0006629];negative regulation of endothelial cell proliferation [GO:0001937];positive regulation of blood vessel endothelial cell migration [GO:0043536];response to oxidative stress [GO:0006979]	ADP binding [GO:0043531];angiostatin binding [GO:0043532];ATP binding [GO:0005524];MHC class I protein binding [GO:0042288];protease binding [GO:0002020];proton-transporting ATP synthase activity, rotational mechanism [GO:0046933]	Clpp-TAILS 1;Clpp-TAILS 2;Clpp-TAILS 3	170119 Eddy TAILS-3 10%ST_GA11_01_1417
TGTAEMSSILEER	Dimethyl (N-term);Oxidation (M)	D3Z6F5;D6RJ16;Q03265	Q03265	Atp5f1a	ATP synthase subunit alpha, mitochondrial (ATP synthase F1 subunit alpha)	1	1	46	59			NaN	2	NTRLQKTGTAEM	13	0.748833	0.868456	0.768119	0.795136	NaN	NaN		553	3	1438.66	4.92e-35	23	-0.492	-2	5.19	149.96	Extracellular side {ECO:0000250|UniProtKB:P25705}. Note=Colocalizes with HRG on the cell surface of T-cells. {ECO:0000250|UniProtKB:P25705};Matrix side {ECO:0000250|UniProtKB:P19483}. Cell membrane {ECO:0000250|UniProtKB:P25705};Mitochondrion inner membrane {ECO:0000250|UniProtKB:P19483};Peripheral membrane protein {ECO:0000250|UniProtKB:P19483};Peripheral membrane protein {ECO:0000250|UniProtKB:…	cell surface [GO:0009986];COP9 signalosome [GO:0008180];membrane [GO:0016020];membrane raft [GO:0045121];mitochondrial inner membrane [GO:0005743];mitochondrial proton-transporting ATP synthase complex [GO:0005753];mitochondrial proton-transporting ATP synthase complex, catalytic core F(1) [GO:0000275];mitochondrion [GO:0005739];myelin sheath [GO:0043209];nucleus [GO:0005634];plasma membrane [GO:…	ATP biosynthetic process [GO:0006754];ATP metabolic process [GO:0046034];ATP synthesis coupled proton transport [GO:0015986];electron transport chain [GO:0022900];lipid metabolic process [GO:0006629];negative regulation of endothelial cell proliferation [GO:0001937];positive regulation of blood vessel endothelial cell migration [GO:0043536];response to oxidative stress [GO:0006979]	ADP binding [GO:0043531];angiostatin binding [GO:0043532];ATP binding [GO:0005524];MHC class I protein binding [GO:0042288];protease binding [GO:0002020];proton-transporting ATP synthase activity, rotational mechanism [GO:0046933]	Clpp-TAILS 1;Clpp-TAILS 2;Clpp-TAILS 3	170123 Eddy TAILS-1 10%ST_GA9_01_1465
GTAEMSSILEER	Dimethyl (N-term);Oxidation (M)	D3Z6F5;D6RJ16;Q03265	Q03265	Atp5f1a	ATP synthase subunit alpha, mitochondrial (ATP synthase F1 subunit alpha)	1	1	47	59	+		NaN	3	TRLQKTGTAEMS	5	0.248256	NaN	0.733969	0.491112	NaN	NaN		553	2	1337.61	3.08e-05	26.5	-0.475	-2	5.59	97.813	Extracellular side {ECO:0000250|UniProtKB:P25705}. Note=Colocalizes with HRG on the cell surface of T-cells. {ECO:0000250|UniProtKB:P25705};Matrix side {ECO:0000250|UniProtKB:P19483}. Cell membrane {ECO:0000250|UniProtKB:P25705};Mitochondrion inner membrane {ECO:0000250|UniProtKB:P19483};Peripheral membrane protein {ECO:0000250|UniProtKB:P19483};Peripheral membrane protein {ECO:0000250|UniProtKB:…	cell surface [GO:0009986];COP9 signalosome [GO:0008180];membrane [GO:0016020];membrane raft [GO:0045121];mitochondrial inner membrane [GO:0005743];mitochondrial proton-transporting ATP synthase complex [GO:0005753];mitochondrial proton-transporting ATP synthase complex, catalytic core F(1) [GO:0000275];mitochondrion [GO:0005739];myelin sheath [GO:0043209];nucleus [GO:0005634];plasma membrane [GO:…	ATP biosynthetic process [GO:0006754];ATP metabolic process [GO:0046034];ATP synthesis coupled proton transport [GO:0015986];electron transport chain [GO:0022900];lipid metabolic process [GO:0006629];negative regulation of endothelial cell proliferation [GO:0001937];positive regulation of blood vessel endothelial cell migration [GO:0043536];response to oxidative stress [GO:0006979]	ADP binding [GO:0043531];angiostatin binding [GO:0043532];ATP binding [GO:0005524];MHC class I protein binding [GO:0042288];protease binding [GO:0002020];proton-transporting ATP synthase activity, rotational mechanism [GO:0046933]	Clpp-TAILS 1;Clpp-TAILS 3	170123 Eddy TAILS-1 10%ST_GA9_01_1465
GTAEMSSILEER	Dimethyl (N-term)	D3Z6F5;D6RJ16;Q03265	Q03265	Atp5f1a	ATP synthase subunit alpha, mitochondrial (ATP synthase F1 subunit alpha)	1	1	47	59	+		NaN	3	TRLQKTGTAEMS	4	NaN	0.840133	0.788674	0.814403	NaN	NaN		553	2	1321.62	2.43e-07	34.6	-0.475	-2	5.59	121.36	Extracellular side {ECO:0000250|UniProtKB:P25705}. Note=Colocalizes with HRG on the cell surface of T-cells. {ECO:0000250|UniProtKB:P25705};Matrix side {ECO:0000250|UniProtKB:P19483}. Cell membrane {ECO:0000250|UniProtKB:P25705};Mitochondrion inner membrane {ECO:0000250|UniProtKB:P19483};Peripheral membrane protein {ECO:0000250|UniProtKB:P19483};Peripheral membrane protein {ECO:0000250|UniProtKB:…	cell surface [GO:0009986];COP9 signalosome [GO:0008180];membrane [GO:0016020];membrane raft [GO:0045121];mitochondrial inner membrane [GO:0005743];mitochondrial proton-transporting ATP synthase complex [GO:0005753];mitochondrial proton-transporting ATP synthase complex, catalytic core F(1) [GO:0000275];mitochondrion [GO:0005739];myelin sheath [GO:0043209];nucleus [GO:0005634];plasma membrane [GO:…	ATP biosynthetic process [GO:0006754];ATP metabolic process [GO:0046034];ATP synthesis coupled proton transport [GO:0015986];electron transport chain [GO:0022900];lipid metabolic process [GO:0006629];negative regulation of endothelial cell proliferation [GO:0001937];positive regulation of blood vessel endothelial cell migration [GO:0043536];response to oxidative stress [GO:0006979]	ADP binding [GO:0043531];angiostatin binding [GO:0043532];ATP binding [GO:0005524];MHC class I protein binding [GO:0042288];protease binding [GO:0002020];proton-transporting ATP synthase activity, rotational mechanism [GO:0046933]	Clpp-TAILS 2;Clpp-TAILS 3	170119 Eddy TAILS-3 10%ST_GA11_01_1417
TAEMSSILEER	Dimethyl (N-term)	D3Z6F5;D6RJ16;Q03265	Q03265	Atp5f1a	ATP synthase subunit alpha, mitochondrial (ATP synthase F1 subunit alpha)	1	1	48	59			NaN	4	RLQKTGTAEMSS	22	0.336476	0.444423	0.486208	0.422369	NaN	NaN		553	3	1264.6	2.73e-84	30.6	-0.482	-2	5.19	174.41	Extracellular side {ECO:0000250|UniProtKB:P25705}. Note=Colocalizes with HRG on the cell surface of T-cells. {ECO:0000250|UniProtKB:P25705};Matrix side {ECO:0000250|UniProtKB:P19483}. Cell membrane {ECO:0000250|UniProtKB:P25705};Mitochondrion inner membrane {ECO:0000250|UniProtKB:P19483};Peripheral membrane protein {ECO:0000250|UniProtKB:P19483};Peripheral membrane protein {ECO:0000250|UniProtKB:…	cell surface [GO:0009986];COP9 signalosome [GO:0008180];membrane [GO:0016020];membrane raft [GO:0045121];mitochondrial inner membrane [GO:0005743];mitochondrial proton-transporting ATP synthase complex [GO:0005753];mitochondrial proton-transporting ATP synthase complex, catalytic core F(1) [GO:0000275];mitochondrion [GO:0005739];myelin sheath [GO:0043209];nucleus [GO:0005634];plasma membrane [GO:…	ATP biosynthetic process [GO:0006754];ATP metabolic process [GO:0046034];ATP synthesis coupled proton transport [GO:0015986];electron transport chain [GO:0022900];lipid metabolic process [GO:0006629];negative regulation of endothelial cell proliferation [GO:0001937];positive regulation of blood vessel endothelial cell migration [GO:0043536];response to oxidative stress [GO:0006979]	ADP binding [GO:0043531];angiostatin binding [GO:0043532];ATP binding [GO:0005524];MHC class I protein binding [GO:0042288];protease binding [GO:0002020];proton-transporting ATP synthase activity, rotational mechanism [GO:0046933]	Clpp-TAILS 1;Clpp-TAILS 2;Clpp-TAILS 3	170119 Eddy TAILS-3 10%ST_GA11_01_1417
TAEMSSILEER	Dimethyl (N-term);Oxidation (M)	D3Z6F5;D6RJ16;Q03265	Q03265	Atp5f1a	ATP synthase subunit alpha, mitochondrial (ATP synthase F1 subunit alpha)	1	1	48	59			NaN	4	RLQKTGTAEMSS	20	0.384511	0.321656	0.475487	0.393885	NaN	NaN		553	3	1280.59	0.00076425	22.4	-0.482	-2	5.19	104.22	Extracellular side {ECO:0000250|UniProtKB:P25705}. Note=Colocalizes with HRG on the cell surface of T-cells. {ECO:0000250|UniProtKB:P25705};Matrix side {ECO:0000250|UniProtKB:P19483}. Cell membrane {ECO:0000250|UniProtKB:P25705};Mitochondrion inner membrane {ECO:0000250|UniProtKB:P19483};Peripheral membrane protein {ECO:0000250|UniProtKB:P19483};Peripheral membrane protein {ECO:0000250|UniProtKB:…	cell surface [GO:0009986];COP9 signalosome [GO:0008180];membrane [GO:0016020];membrane raft [GO:0045121];mitochondrial inner membrane [GO:0005743];mitochondrial proton-transporting ATP synthase complex [GO:0005753];mitochondrial proton-transporting ATP synthase complex, catalytic core F(1) [GO:0000275];mitochondrion [GO:0005739];myelin sheath [GO:0043209];nucleus [GO:0005634];plasma membrane [GO:…	ATP biosynthetic process [GO:0006754];ATP metabolic process [GO:0046034];ATP synthesis coupled proton transport [GO:0015986];electron transport chain [GO:0022900];lipid metabolic process [GO:0006629];negative regulation of endothelial cell proliferation [GO:0001937];positive regulation of blood vessel endothelial cell migration [GO:0043536];response to oxidative stress [GO:0006979]	ADP binding [GO:0043531];angiostatin binding [GO:0043532];ATP binding [GO:0005524];MHC class I protein binding [GO:0042288];protease binding [GO:0002020];proton-transporting ATP synthase activity, rotational mechanism [GO:0046933]	Clpp-TAILS 1;Clpp-TAILS 2;Clpp-TAILS 3	170123 Eddy TAILS-2 10%ST_GA10_01_1466
AEMSSILEER	Dimethyl (N-term)	D3Z6F5;D6RJ16;Q03265	Q03265	Atp5f1a	ATP synthase subunit alpha, mitochondrial (ATP synthase F1 subunit alpha)	0	1	49	59	+		NaN	NaN	LQKTGTAEMSSI	5	NaN	NaN	0.692222	0.692222	NaN	NaN		553	1	1163.55	0.014055	25.9	-0.46	-2	5.59	83.358	Extracellular side {ECO:0000250|UniProtKB:P25705}. Note=Colocalizes with HRG on the cell surface of T-cells. {ECO:0000250|UniProtKB:P25705};Matrix side {ECO:0000250|UniProtKB:P19483}. Cell membrane {ECO:0000250|UniProtKB:P25705};Mitochondrion inner membrane {ECO:0000250|UniProtKB:P19483};Peripheral membrane protein {ECO:0000250|UniProtKB:P19483};Peripheral membrane protein {ECO:0000250|UniProtKB:…	cell surface [GO:0009986];COP9 signalosome [GO:0008180];membrane [GO:0016020];membrane raft [GO:0045121];mitochondrial inner membrane [GO:0005743];mitochondrial proton-transporting ATP synthase complex [GO:0005753];mitochondrial proton-transporting ATP synthase complex, catalytic core F(1) [GO:0000275];mitochondrion [GO:0005739];myelin sheath [GO:0043209];nucleus [GO:0005634];plasma membrane [GO:…	ATP biosynthetic process [GO:0006754];ATP metabolic process [GO:0046034];ATP synthesis coupled proton transport [GO:0015986];electron transport chain [GO:0022900];lipid metabolic process [GO:0006629];negative regulation of endothelial cell proliferation [GO:0001937];positive regulation of blood vessel endothelial cell migration [GO:0043536];response to oxidative stress [GO:0006979]	ADP binding [GO:0043531];angiostatin binding [GO:0043532];ATP binding [GO:0005524];MHC class I protein binding [GO:0042288];protease binding [GO:0002020];proton-transporting ATP synthase activity, rotational mechanism [GO:0046933]	Clpp-TAILS 2;Clpp-TAILS 3	170331 Clpp-3 TAILS ST-15%_BA12_01_2084
RILGADTSVDLEETGR	Dimethyl (N-term)	D3Z6F5;D6RJ16;Q03265	Q03265	Atp5f1a	ATP synthase subunit alpha, mitochondrial (ATP synthase F1 subunit alpha)	0	1	58	74			NaN	NaN	SSILEERILGAD	6	0.981812	0.835675	1.20043	1.00597	NaN	NaN		553	3	1730.88	0.013019	31	-0.494	-2	5.59	69.61	Extracellular side {ECO:0000250|UniProtKB:P25705}. Note=Colocalizes with HRG on the cell surface of T-cells. {ECO:0000250|UniProtKB:P25705};Matrix side {ECO:0000250|UniProtKB:P19483}. Cell membrane {ECO:0000250|UniProtKB:P25705};Mitochondrion inner membrane {ECO:0000250|UniProtKB:P19483};Peripheral membrane protein {ECO:0000250|UniProtKB:P19483};Peripheral membrane protein {ECO:0000250|UniProtKB:…	cell surface [GO:0009986];COP9 signalosome [GO:0008180];membrane [GO:0016020];membrane raft [GO:0045121];mitochondrial inner membrane [GO:0005743];mitochondrial proton-transporting ATP synthase complex [GO:0005753];mitochondrial proton-transporting ATP synthase complex, catalytic core F(1) [GO:0000275];mitochondrion [GO:0005739];myelin sheath [GO:0043209];nucleus [GO:0005634];plasma membrane [GO:…	ATP biosynthetic process [GO:0006754];ATP metabolic process [GO:0046034];ATP synthesis coupled proton transport [GO:0015986];electron transport chain [GO:0022900];lipid metabolic process [GO:0006629];negative regulation of endothelial cell proliferation [GO:0001937];positive regulation of blood vessel endothelial cell migration [GO:0043536];response to oxidative stress [GO:0006979]	ADP binding [GO:0043531];angiostatin binding [GO:0043532];ATP binding [GO:0005524];MHC class I protein binding [GO:0042288];protease binding [GO:0002020];proton-transporting ATP synthase activity, rotational mechanism [GO:0046933]	Clpp-TAILS 1;Clpp-TAILS 2;Clpp-TAILS 3	170119 Eddy TAILS-1 10%ST_GA9_01_1415
ILGADTSVDLEETGR	Dimethyl (N-term)	D3Z6F5;D6RJ16;Q03265	Q03265	Atp5f1a	ATP synthase subunit alpha, mitochondrial (ATP synthase F1 subunit alpha)	0	1	59	74			NaN	NaN	SILEERILGADT	15	NaN	-1.46688	-1.18129	-1.32408	NaN	NaN		553	2	1574.78	1.77e-125	32.6	-0.227	-3	5.59	189.43	Extracellular side {ECO:0000250|UniProtKB:P25705}. Note=Colocalizes with HRG on the cell surface of T-cells. {ECO:0000250|UniProtKB:P25705};Matrix side {ECO:0000250|UniProtKB:P19483}. Cell membrane {ECO:0000250|UniProtKB:P25705};Mitochondrion inner membrane {ECO:0000250|UniProtKB:P19483};Peripheral membrane protein {ECO:0000250|UniProtKB:P19483};Peripheral membrane protein {ECO:0000250|UniProtKB:…	cell surface [GO:0009986];COP9 signalosome [GO:0008180];membrane [GO:0016020];membrane raft [GO:0045121];mitochondrial inner membrane [GO:0005743];mitochondrial proton-transporting ATP synthase complex [GO:0005753];mitochondrial proton-transporting ATP synthase complex, catalytic core F(1) [GO:0000275];mitochondrion [GO:0005739];myelin sheath [GO:0043209];nucleus [GO:0005634];plasma membrane [GO:…	ATP biosynthetic process [GO:0006754];ATP metabolic process [GO:0046034];ATP synthesis coupled proton transport [GO:0015986];electron transport chain [GO:0022900];lipid metabolic process [GO:0006629];negative regulation of endothelial cell proliferation [GO:0001937];positive regulation of blood vessel endothelial cell migration [GO:0043536];response to oxidative stress [GO:0006979]	ADP binding [GO:0043531];angiostatin binding [GO:0043532];ATP binding [GO:0005524];MHC class I protein binding [GO:0042288];protease binding [GO:0002020];proton-transporting ATP synthase activity, rotational mechanism [GO:0046933]	Clpp-TAILS 2;Clpp-TAILS 3	170119 Eddy TAILS-3 10%ST_GA11_01_1417
GADTSVDLEETGR	Dimethyl (N-term)	D3Z6F5;D6RJ16;Q03265	Q03265	Atp5f1a	ATP synthase subunit alpha, mitochondrial (ATP synthase F1 subunit alpha)	0	1	61	74			NaN	NaN	LEERILGADTSV	57	0.784488	0.811987	1.19494	0.930471	NaN	NaN		553	3	1348.61	0	21.6	-0.9	-3	5.59	248.09	Extracellular side {ECO:0000250|UniProtKB:P25705}. Note=Colocalizes with HRG on the cell surface of T-cells. {ECO:0000250|UniProtKB:P25705};Matrix side {ECO:0000250|UniProtKB:P19483}. Cell membrane {ECO:0000250|UniProtKB:P25705};Mitochondrion inner membrane {ECO:0000250|UniProtKB:P19483};Peripheral membrane protein {ECO:0000250|UniProtKB:P19483};Peripheral membrane protein {ECO:0000250|UniProtKB:…	cell surface [GO:0009986];COP9 signalosome [GO:0008180];membrane [GO:0016020];membrane raft [GO:0045121];mitochondrial inner membrane [GO:0005743];mitochondrial proton-transporting ATP synthase complex [GO:0005753];mitochondrial proton-transporting ATP synthase complex, catalytic core F(1) [GO:0000275];mitochondrion [GO:0005739];myelin sheath [GO:0043209];nucleus [GO:0005634];plasma membrane [GO:…	ATP biosynthetic process [GO:0006754];ATP metabolic process [GO:0046034];ATP synthesis coupled proton transport [GO:0015986];electron transport chain [GO:0022900];lipid metabolic process [GO:0006629];negative regulation of endothelial cell proliferation [GO:0001937];positive regulation of blood vessel endothelial cell migration [GO:0043536];response to oxidative stress [GO:0006979]	ADP binding [GO:0043531];angiostatin binding [GO:0043532];ATP binding [GO:0005524];MHC class I protein binding [GO:0042288];protease binding [GO:0002020];proton-transporting ATP synthase activity, rotational mechanism [GO:0046933]	Clpp-TAILS 1;Clpp-TAILS 2;Clpp-TAILS 3	170123 Eddy TAILS-1 10%ST_GA9_01_1465
ADTSVDLEETGR	Dimethyl (N-term)	D3Z6F5;D6RJ16;Q03265	Q03265	Atp5f1a	ATP synthase subunit alpha, mitochondrial (ATP synthase F1 subunit alpha)	0	1	62	74			NaN	NaN	EERILGADTSVD	26	0.199783	0.421296	0.548203	0.389761	NaN	NaN		553	3	1291.59	4.42e-70	22	-0.942	-3	5.59	166.97	Extracellular side {ECO:0000250|UniProtKB:P25705}. Note=Colocalizes with HRG on the cell surface of T-cells. {ECO:0000250|UniProtKB:P25705};Matrix side {ECO:0000250|UniProtKB:P19483}. Cell membrane {ECO:0000250|UniProtKB:P25705};Mitochondrion inner membrane {ECO:0000250|UniProtKB:P19483};Peripheral membrane protein {ECO:0000250|UniProtKB:P19483};Peripheral membrane protein {ECO:0000250|UniProtKB:…	cell surface [GO:0009986];COP9 signalosome [GO:0008180];membrane [GO:0016020];membrane raft [GO:0045121];mitochondrial inner membrane [GO:0005743];mitochondrial proton-transporting ATP synthase complex [GO:0005753];mitochondrial proton-transporting ATP synthase complex, catalytic core F(1) [GO:0000275];mitochondrion [GO:0005739];myelin sheath [GO:0043209];nucleus [GO:0005634];plasma membrane [GO:…	ATP biosynthetic process [GO:0006754];ATP metabolic process [GO:0046034];ATP synthesis coupled proton transport [GO:0015986];electron transport chain [GO:0022900];lipid metabolic process [GO:0006629];negative regulation of endothelial cell proliferation [GO:0001937];positive regulation of blood vessel endothelial cell migration [GO:0043536];response to oxidative stress [GO:0006979]	ADP binding [GO:0043531];angiostatin binding [GO:0043532];ATP binding [GO:0005524];MHC class I protein binding [GO:0042288];protease binding [GO:0002020];proton-transporting ATP synthase activity, rotational mechanism [GO:0046933]	Clpp-TAILS 1;Clpp-TAILS 2;Clpp-TAILS 3	170119 Eddy TAILS-1 10%ST_GA9_01_1415
DTSVDLEETGR	Dimethyl (N-term)	D3Z6F5;D6RJ16;Q03265	Q03265	Atp5f1a	ATP synthase subunit alpha, mitochondrial (ATP synthase F1 subunit alpha)	0	1	63	74			NaN	NaN	ERILGADTSVDL	21	0.911999	0.848645	1.13846	0.966367	NaN	NaN		553	3	1220.55	4.01e-263	25.3	-1.191	-3	5.59	226.59	Extracellular side {ECO:0000250|UniProtKB:P25705}. Note=Colocalizes with HRG on the cell surface of T-cells. {ECO:0000250|UniProtKB:P25705};Matrix side {ECO:0000250|UniProtKB:P19483}. Cell membrane {ECO:0000250|UniProtKB:P25705};Mitochondrion inner membrane {ECO:0000250|UniProtKB:P19483};Peripheral membrane protein {ECO:0000250|UniProtKB:P19483};Peripheral membrane protein {ECO:0000250|UniProtKB:…	cell surface [GO:0009986];COP9 signalosome [GO:0008180];membrane [GO:0016020];membrane raft [GO:0045121];mitochondrial inner membrane [GO:0005743];mitochondrial proton-transporting ATP synthase complex [GO:0005753];mitochondrial proton-transporting ATP synthase complex, catalytic core F(1) [GO:0000275];mitochondrion [GO:0005739];myelin sheath [GO:0043209];nucleus [GO:0005634];plasma membrane [GO:…	ATP biosynthetic process [GO:0006754];ATP metabolic process [GO:0046034];ATP synthesis coupled proton transport [GO:0015986];electron transport chain [GO:0022900];lipid metabolic process [GO:0006629];negative regulation of endothelial cell proliferation [GO:0001937];positive regulation of blood vessel endothelial cell migration [GO:0043536];response to oxidative stress [GO:0006979]	ADP binding [GO:0043531];angiostatin binding [GO:0043532];ATP binding [GO:0005524];MHC class I protein binding [GO:0042288];protease binding [GO:0002020];proton-transporting ATP synthase activity, rotational mechanism [GO:0046933]	Clpp-TAILS 1;Clpp-TAILS 2;Clpp-TAILS 3	170119 Eddy TAILS-2 10%ST_GA10_01_1416
TSVDLEETGR	Dimethyl (N-term)	D3Z6F5;D6RJ16;Q03265	Q03265	Atp5f1a	ATP synthase subunit alpha, mitochondrial (ATP synthase F1 subunit alpha)	0	1	64	74			NaN	NaN	RILGADTSVDLE	35	0.451476	0.383644	0.464686	0.433269	NaN	NaN		553	3	1105.53	1.58e-101	21.1	-0.96	-2	5.19	181.55	Extracellular side {ECO:0000250|UniProtKB:P25705}. Note=Colocalizes with HRG on the cell surface of T-cells. {ECO:0000250|UniProtKB:P25705};Matrix side {ECO:0000250|UniProtKB:P19483}. Cell membrane {ECO:0000250|UniProtKB:P25705};Mitochondrion inner membrane {ECO:0000250|UniProtKB:P19483};Peripheral membrane protein {ECO:0000250|UniProtKB:P19483};Peripheral membrane protein {ECO:0000250|UniProtKB:…	cell surface [GO:0009986];COP9 signalosome [GO:0008180];membrane [GO:0016020];membrane raft [GO:0045121];mitochondrial inner membrane [GO:0005743];mitochondrial proton-transporting ATP synthase complex [GO:0005753];mitochondrial proton-transporting ATP synthase complex, catalytic core F(1) [GO:0000275];mitochondrion [GO:0005739];myelin sheath [GO:0043209];nucleus [GO:0005634];plasma membrane [GO:…	ATP biosynthetic process [GO:0006754];ATP metabolic process [GO:0046034];ATP synthesis coupled proton transport [GO:0015986];electron transport chain [GO:0022900];lipid metabolic process [GO:0006629];negative regulation of endothelial cell proliferation [GO:0001937];positive regulation of blood vessel endothelial cell migration [GO:0043536];response to oxidative stress [GO:0006979]	ADP binding [GO:0043531];angiostatin binding [GO:0043532];ATP binding [GO:0005524];MHC class I protein binding [GO:0042288];protease binding [GO:0002020];proton-transporting ATP synthase activity, rotational mechanism [GO:0046933]	Clpp-TAILS 1;Clpp-TAILS 2;Clpp-TAILS 3	170123 Eddy TAILS-1 10%ST_GA9_01_1465
VLSIGDGIAR	Dimethyl (N-term)	D3Z6F5;D6RJ16;Q03265	Q03265	Atp5f1a	ATP synthase subunit alpha, mitochondrial (ATP synthase F1 subunit alpha)	0	1	74	84			NaN	NaN	LEETGRVLSIGD	25	-1.94202	-2.98344	-2.19197	-2.37248	NaN	NaN		553	3	999.571	6.71e-06	29.2	0.92	0	5.49	145.16	Extracellular side {ECO:0000250|UniProtKB:P25705}. Note=Colocalizes with HRG on the cell surface of T-cells. {ECO:0000250|UniProtKB:P25705};Matrix side {ECO:0000250|UniProtKB:P19483}. Cell membrane {ECO:0000250|UniProtKB:P25705};Mitochondrion inner membrane {ECO:0000250|UniProtKB:P19483};Peripheral membrane protein {ECO:0000250|UniProtKB:P19483};Peripheral membrane protein {ECO:0000250|UniProtKB:…	cell surface [GO:0009986];COP9 signalosome [GO:0008180];membrane [GO:0016020];membrane raft [GO:0045121];mitochondrial inner membrane [GO:0005743];mitochondrial proton-transporting ATP synthase complex [GO:0005753];mitochondrial proton-transporting ATP synthase complex, catalytic core F(1) [GO:0000275];mitochondrion [GO:0005739];myelin sheath [GO:0043209];nucleus [GO:0005634];plasma membrane [GO:…	ATP biosynthetic process [GO:0006754];ATP metabolic process [GO:0046034];ATP synthesis coupled proton transport [GO:0015986];electron transport chain [GO:0022900];lipid metabolic process [GO:0006629];negative regulation of endothelial cell proliferation [GO:0001937];positive regulation of blood vessel endothelial cell migration [GO:0043536];response to oxidative stress [GO:0006979]	ADP binding [GO:0043531];angiostatin binding [GO:0043532];ATP binding [GO:0005524];MHC class I protein binding [GO:0042288];protease binding [GO:0002020];proton-transporting ATP synthase activity, rotational mechanism [GO:0046933]	Clpp-TAILS 1;Clpp-TAILS 2;Clpp-TAILS 3	170331 Clpp-3 TAILS ST-20%_BB1_01_2086
VLSIGDGIAR	Acetyl (Pept. N-term)	D3Z6F5;D6RJ16;Q03265	Q03265	Atp5f1a	ATP synthase subunit alpha, mitochondrial (ATP synthase F1 subunit alpha)	0	0	74	84			NaN	NaN	LEETGRVLSIGD	1	NaN	NaN	NaN	NaN	NaN	NaN		553	NaN	1041.58	0.09787	42.4	0.92	0	5.49	80.165	Extracellular side {ECO:0000250|UniProtKB:P25705}. Note=Colocalizes with HRG on the cell surface of T-cells. {ECO:0000250|UniProtKB:P25705};Matrix side {ECO:0000250|UniProtKB:P19483}. Cell membrane {ECO:0000250|UniProtKB:P25705};Mitochondrion inner membrane {ECO:0000250|UniProtKB:P19483};Peripheral membrane protein {ECO:0000250|UniProtKB:P19483};Peripheral membrane protein {ECO:0000250|UniProtKB:…	cell surface [GO:0009986];COP9 signalosome [GO:0008180];membrane [GO:0016020];membrane raft [GO:0045121];mitochondrial inner membrane [GO:0005743];mitochondrial proton-transporting ATP synthase complex [GO:0005753];mitochondrial proton-transporting ATP synthase complex, catalytic core F(1) [GO:0000275];mitochondrion [GO:0005739];myelin sheath [GO:0043209];nucleus [GO:0005634];plasma membrane [GO:…	ATP biosynthetic process [GO:0006754];ATP metabolic process [GO:0046034];ATP synthesis coupled proton transport [GO:0015986];electron transport chain [GO:0022900];lipid metabolic process [GO:0006629];negative regulation of endothelial cell proliferation [GO:0001937];positive regulation of blood vessel endothelial cell migration [GO:0043536];response to oxidative stress [GO:0006979]	ADP binding [GO:0043531];angiostatin binding [GO:0043532];ATP binding [GO:0005524];MHC class I protein binding [GO:0042288];protease binding [GO:0002020];proton-transporting ATP synthase activity, rotational mechanism [GO:0046933]	Clpp-TAILS 3	170331 Clpp-3 TAILS ST-20%_BB1_01_2086
GNDKLIKEGDVVKR	Dimethyl (N-term)	D3Z6F5;D6RJ16;Q03265	Q03265	Atp5f1a	ATP synthase subunit alpha, mitochondrial (ATP synthase F1 subunit alpha)	0	1	120	134			NaN	NaN	VGVVVFGNDKLI	17	0.327842	0.143319	0.490432	0.320531	NaN	NaN		553	3	1569.88	1.17e-06	16.6	-1.021	1	5.59	91.914	Extracellular side {ECO:0000250|UniProtKB:P25705}. Note=Colocalizes with HRG on the cell surface of T-cells. {ECO:0000250|UniProtKB:P25705};Matrix side {ECO:0000250|UniProtKB:P19483}. Cell membrane {ECO:0000250|UniProtKB:P25705};Mitochondrion inner membrane {ECO:0000250|UniProtKB:P19483};Peripheral membrane protein {ECO:0000250|UniProtKB:P19483};Peripheral membrane protein {ECO:0000250|UniProtKB:…	cell surface [GO:0009986];COP9 signalosome [GO:0008180];membrane [GO:0016020];membrane raft [GO:0045121];mitochondrial inner membrane [GO:0005743];mitochondrial proton-transporting ATP synthase complex [GO:0005753];mitochondrial proton-transporting ATP synthase complex, catalytic core F(1) [GO:0000275];mitochondrion [GO:0005739];myelin sheath [GO:0043209];nucleus [GO:0005634];plasma membrane [GO:…	ATP biosynthetic process [GO:0006754];ATP metabolic process [GO:0046034];ATP synthesis coupled proton transport [GO:0015986];electron transport chain [GO:0022900];lipid metabolic process [GO:0006629];negative regulation of endothelial cell proliferation [GO:0001937];positive regulation of blood vessel endothelial cell migration [GO:0043536];response to oxidative stress [GO:0006979]	ADP binding [GO:0043531];angiostatin binding [GO:0043532];ATP binding [GO:0005524];MHC class I protein binding [GO:0042288];protease binding [GO:0002020];proton-transporting ATP synthase activity, rotational mechanism [GO:0046933]	Clpp-TAILS 1;Clpp-TAILS 2;Clpp-TAILS 3	170119 Eddy TAILS-1 10%ST_GA9_01_1415
TGAIVDVPVGEELLGR	Acetyl (Pept. N-term)	D3Z6F5;D6RJ16;Q03265	Q03265	Atp5f1a	ATP synthase subunit alpha, mitochondrial (ATP synthase F1 subunit alpha)	0	0	134	150			NaN	NaN	GDVVKRTGAIVD	9	NaN	NaN	NaN	NaN	NaN	NaN		553	NaN	1665.89	0.0076744	57.3	0.5	-2	5.19	84.289	Extracellular side {ECO:0000250|UniProtKB:P25705}. Note=Colocalizes with HRG on the cell surface of T-cells. {ECO:0000250|UniProtKB:P25705};Matrix side {ECO:0000250|UniProtKB:P19483}. Cell membrane {ECO:0000250|UniProtKB:P25705};Mitochondrion inner membrane {ECO:0000250|UniProtKB:P19483};Peripheral membrane protein {ECO:0000250|UniProtKB:P19483};Peripheral membrane protein {ECO:0000250|UniProtKB:…	cell surface [GO:0009986];COP9 signalosome [GO:0008180];membrane [GO:0016020];membrane raft [GO:0045121];mitochondrial inner membrane [GO:0005743];mitochondrial proton-transporting ATP synthase complex [GO:0005753];mitochondrial proton-transporting ATP synthase complex, catalytic core F(1) [GO:0000275];mitochondrion [GO:0005739];myelin sheath [GO:0043209];nucleus [GO:0005634];plasma membrane [GO:…	ATP biosynthetic process [GO:0006754];ATP metabolic process [GO:0046034];ATP synthesis coupled proton transport [GO:0015986];electron transport chain [GO:0022900];lipid metabolic process [GO:0006629];negative regulation of endothelial cell proliferation [GO:0001937];positive regulation of blood vessel endothelial cell migration [GO:0043536];response to oxidative stress [GO:0006979]	ADP binding [GO:0043531];angiostatin binding [GO:0043532];ATP binding [GO:0005524];MHC class I protein binding [GO:0042288];protease binding [GO:0002020];proton-transporting ATP synthase activity, rotational mechanism [GO:0046933]	Clpp-TAILS 1;Clpp-TAILS 2;Clpp-TAILS 3	170119 Eddy TAILS-2 10%ST_GA10_01_1416
TGAIVDVPVGEELLGR	Dimethyl (N-term)	D3Z6F5;D6RJ16;Q03265	Q03265	Atp5f1a	ATP synthase subunit alpha, mitochondrial (ATP synthase F1 subunit alpha)	0	1	134	150			NaN	NaN	GDVVKRTGAIVD	57	-0.403964	-1.0591	-0.488777	-0.650613	NaN	NaN		553	3	1623.88	9.05e-126	50.4	0.5	-2	5.19	244.71	Extracellular side {ECO:0000250|UniProtKB:P25705}. Note=Colocalizes with HRG on the cell surface of T-cells. {ECO:0000250|UniProtKB:P25705};Matrix side {ECO:0000250|UniProtKB:P19483}. Cell membrane {ECO:0000250|UniProtKB:P25705};Mitochondrion inner membrane {ECO:0000250|UniProtKB:P19483};Peripheral membrane protein {ECO:0000250|UniProtKB:P19483};Peripheral membrane protein {ECO:0000250|UniProtKB:…	cell surface [GO:0009986];COP9 signalosome [GO:0008180];membrane [GO:0016020];membrane raft [GO:0045121];mitochondrial inner membrane [GO:0005743];mitochondrial proton-transporting ATP synthase complex [GO:0005753];mitochondrial proton-transporting ATP synthase complex, catalytic core F(1) [GO:0000275];mitochondrion [GO:0005739];myelin sheath [GO:0043209];nucleus [GO:0005634];plasma membrane [GO:…	ATP biosynthetic process [GO:0006754];ATP metabolic process [GO:0046034];ATP synthesis coupled proton transport [GO:0015986];electron transport chain [GO:0022900];lipid metabolic process [GO:0006629];negative regulation of endothelial cell proliferation [GO:0001937];positive regulation of blood vessel endothelial cell migration [GO:0043536];response to oxidative stress [GO:0006979]	ADP binding [GO:0043531];angiostatin binding [GO:0043532];ATP binding [GO:0005524];MHC class I protein binding [GO:0042288];protease binding [GO:0002020];proton-transporting ATP synthase activity, rotational mechanism [GO:0046933]	Clpp-TAILS 1;Clpp-TAILS 2;Clpp-TAILS 3	170331 Clpp-3 TAILS ST-20%_BB1_02_2087
GAIVDVPVGEELLGR	Dimethyl (N-term)	D3Z6F5;D6RJ16;Q03265	Q03265	Atp5f1a	ATP synthase subunit alpha, mitochondrial (ATP synthase F1 subunit alpha)	0	1	135	150			NaN	NaN	DVVKRTGAIVDV	11	0.243033	0.264951	0.692038	0.400007	NaN	NaN		553	3	1522.84	9.88e-12	52.1	0.58	-2	5.59	109.24	Extracellular side {ECO:0000250|UniProtKB:P25705}. Note=Colocalizes with HRG on the cell surface of T-cells. {ECO:0000250|UniProtKB:P25705};Matrix side {ECO:0000250|UniProtKB:P19483}. Cell membrane {ECO:0000250|UniProtKB:P25705};Mitochondrion inner membrane {ECO:0000250|UniProtKB:P19483};Peripheral membrane protein {ECO:0000250|UniProtKB:P19483};Peripheral membrane protein {ECO:0000250|UniProtKB:…	cell surface [GO:0009986];COP9 signalosome [GO:0008180];membrane [GO:0016020];membrane raft [GO:0045121];mitochondrial inner membrane [GO:0005743];mitochondrial proton-transporting ATP synthase complex [GO:0005753];mitochondrial proton-transporting ATP synthase complex, catalytic core F(1) [GO:0000275];mitochondrion [GO:0005739];myelin sheath [GO:0043209];nucleus [GO:0005634];plasma membrane [GO:…	ATP biosynthetic process [GO:0006754];ATP metabolic process [GO:0046034];ATP synthesis coupled proton transport [GO:0015986];electron transport chain [GO:0022900];lipid metabolic process [GO:0006629];negative regulation of endothelial cell proliferation [GO:0001937];positive regulation of blood vessel endothelial cell migration [GO:0043536];response to oxidative stress [GO:0006979]	ADP binding [GO:0043531];angiostatin binding [GO:0043532];ATP binding [GO:0005524];MHC class I protein binding [GO:0042288];protease binding [GO:0002020];proton-transporting ATP synthase activity, rotational mechanism [GO:0046933]	Clpp-TAILS 1;Clpp-TAILS 2;Clpp-TAILS 3	170119 Eddy TAILS-3 10%ST_GA11_01_1417
AIVDVPVGEELLGR	Dimethyl (N-term)	D3Z6F5;D6RJ16;Q03265	Q03265	Atp5f1a	ATP synthase subunit alpha, mitochondrial (ATP synthase F1 subunit alpha)	0	1	136	150			NaN	NaN	VVKRTGAIVDVP	1	NaN	NaN	-0.302653	-0.302653	NaN	NaN		553	1	1465.81	0.028804	44	0.65	-2	5.59	56.359	Extracellular side {ECO:0000250|UniProtKB:P25705}. Note=Colocalizes with HRG on the cell surface of T-cells. {ECO:0000250|UniProtKB:P25705};Matrix side {ECO:0000250|UniProtKB:P19483}. Cell membrane {ECO:0000250|UniProtKB:P25705};Mitochondrion inner membrane {ECO:0000250|UniProtKB:P19483};Peripheral membrane protein {ECO:0000250|UniProtKB:P19483};Peripheral membrane protein {ECO:0000250|UniProtKB:…	cell surface [GO:0009986];COP9 signalosome [GO:0008180];membrane [GO:0016020];membrane raft [GO:0045121];mitochondrial inner membrane [GO:0005743];mitochondrial proton-transporting ATP synthase complex [GO:0005753];mitochondrial proton-transporting ATP synthase complex, catalytic core F(1) [GO:0000275];mitochondrion [GO:0005739];myelin sheath [GO:0043209];nucleus [GO:0005634];plasma membrane [GO:…	ATP biosynthetic process [GO:0006754];ATP metabolic process [GO:0046034];ATP synthesis coupled proton transport [GO:0015986];electron transport chain [GO:0022900];lipid metabolic process [GO:0006629];negative regulation of endothelial cell proliferation [GO:0001937];positive regulation of blood vessel endothelial cell migration [GO:0043536];response to oxidative stress [GO:0006979]	ADP binding [GO:0043531];angiostatin binding [GO:0043532];ATP binding [GO:0005524];MHC class I protein binding [GO:0042288];protease binding [GO:0002020];proton-transporting ATP synthase activity, rotational mechanism [GO:0046933]	Clpp-TAILS 3	170331 Clpp-3 TAILS ST-20%_BB1_02_2087
DVPVGEELLGR	Dimethyl (N-term)	D3Z6F5;D6RJ16;Q03265	Q03265	Atp5f1a	ATP synthase subunit alpha, mitochondrial (ATP synthase F1 subunit alpha)	0	1	139	150			NaN	NaN	RTGAIVDVPVGE	16	0.74454	0.578528	0.849953	0.72434	NaN	NaN		553	3	1182.62	0.00061512	43.4	-0.127	-2	5.59	111.61	Extracellular side {ECO:0000250|UniProtKB:P25705}. Note=Colocalizes with HRG on the cell surface of T-cells. {ECO:0000250|UniProtKB:P25705};Matrix side {ECO:0000250|UniProtKB:P19483}. Cell membrane {ECO:0000250|UniProtKB:P25705};Mitochondrion inner membrane {ECO:0000250|UniProtKB:P19483};Peripheral membrane protein {ECO:0000250|UniProtKB:P19483};Peripheral membrane protein {ECO:0000250|UniProtKB:…	cell surface [GO:0009986];COP9 signalosome [GO:0008180];membrane [GO:0016020];membrane raft [GO:0045121];mitochondrial inner membrane [GO:0005743];mitochondrial proton-transporting ATP synthase complex [GO:0005753];mitochondrial proton-transporting ATP synthase complex, catalytic core F(1) [GO:0000275];mitochondrion [GO:0005739];myelin sheath [GO:0043209];nucleus [GO:0005634];plasma membrane [GO:…	ATP biosynthetic process [GO:0006754];ATP metabolic process [GO:0046034];ATP synthesis coupled proton transport [GO:0015986];electron transport chain [GO:0022900];lipid metabolic process [GO:0006629];negative regulation of endothelial cell proliferation [GO:0001937];positive regulation of blood vessel endothelial cell migration [GO:0043536];response to oxidative stress [GO:0006979]	ADP binding [GO:0043531];angiostatin binding [GO:0043532];ATP binding [GO:0005524];MHC class I protein binding [GO:0042288];protease binding [GO:0002020];proton-transporting ATP synthase activity, rotational mechanism [GO:0046933]	Clpp-TAILS 1;Clpp-TAILS 2;Clpp-TAILS 3	170331 Clpp-3 TAILS ST-15%_BA12_02_2085
VVDALGNAIDGKGPIGSKTR	Dimethyl (N-term)	D3Z6F5;D6RJ16;Q03265	Q03265	Atp5f1a	ATP synthase subunit alpha, mitochondrial (ATP synthase F1 subunit alpha)	0	0	150	170			NaN	NaN	EELLGRVVDALG	1	NaN	NaN	NaN	NaN	NaN	NaN		553	0	1967.08	0.00058018	39.9	-0.135	1	5.49	60.034	Extracellular side {ECO:0000250|UniProtKB:P25705}. Note=Colocalizes with HRG on the cell surface of T-cells. {ECO:0000250|UniProtKB:P25705};Matrix side {ECO:0000250|UniProtKB:P19483}. Cell membrane {ECO:0000250|UniProtKB:P25705};Mitochondrion inner membrane {ECO:0000250|UniProtKB:P19483};Peripheral membrane protein {ECO:0000250|UniProtKB:P19483};Peripheral membrane protein {ECO:0000250|UniProtKB:…	cell surface [GO:0009986];COP9 signalosome [GO:0008180];membrane [GO:0016020];membrane raft [GO:0045121];mitochondrial inner membrane [GO:0005743];mitochondrial proton-transporting ATP synthase complex [GO:0005753];mitochondrial proton-transporting ATP synthase complex, catalytic core F(1) [GO:0000275];mitochondrion [GO:0005739];myelin sheath [GO:0043209];nucleus [GO:0005634];plasma membrane [GO:…	ATP biosynthetic process [GO:0006754];ATP metabolic process [GO:0046034];ATP synthesis coupled proton transport [GO:0015986];electron transport chain [GO:0022900];lipid metabolic process [GO:0006629];negative regulation of endothelial cell proliferation [GO:0001937];positive regulation of blood vessel endothelial cell migration [GO:0043536];response to oxidative stress [GO:0006979]	ADP binding [GO:0043531];angiostatin binding [GO:0043532];ATP binding [GO:0005524];MHC class I protein binding [GO:0042288];protease binding [GO:0002020];proton-transporting ATP synthase activity, rotational mechanism [GO:0046933]	Clpp-TAILS 3	170123 Eddy TAILS-3 10%ST_GA11_01_1464
GNAIDGKGPIGSKTR	Dimethyl (N-term)	D3Z6F5;D6RJ16;Q03265	Q03265	Atp5f1a	ATP synthase subunit alpha, mitochondrial (ATP synthase F1 subunit alpha)	0	1	155	170			NaN	NaN	RVVDALGNAIDG	20	0.336776	0.762256	1.34266	0.813899	NaN	NaN		553	3	1469.8	1.23e-107	14.9	-0.88	2	5.59	179.35	Extracellular side {ECO:0000250|UniProtKB:P25705}. Note=Colocalizes with HRG on the cell surface of T-cells. {ECO:0000250|UniProtKB:P25705};Matrix side {ECO:0000250|UniProtKB:P19483}. Cell membrane {ECO:0000250|UniProtKB:P25705};Mitochondrion inner membrane {ECO:0000250|UniProtKB:P19483};Peripheral membrane protein {ECO:0000250|UniProtKB:P19483};Peripheral membrane protein {ECO:0000250|UniProtKB:…	cell surface [GO:0009986];COP9 signalosome [GO:0008180];membrane [GO:0016020];membrane raft [GO:0045121];mitochondrial inner membrane [GO:0005743];mitochondrial proton-transporting ATP synthase complex [GO:0005753];mitochondrial proton-transporting ATP synthase complex, catalytic core F(1) [GO:0000275];mitochondrion [GO:0005739];myelin sheath [GO:0043209];nucleus [GO:0005634];plasma membrane [GO:…	ATP biosynthetic process [GO:0006754];ATP metabolic process [GO:0046034];ATP synthesis coupled proton transport [GO:0015986];electron transport chain [GO:0022900];lipid metabolic process [GO:0006629];negative regulation of endothelial cell proliferation [GO:0001937];positive regulation of blood vessel endothelial cell migration [GO:0043536];response to oxidative stress [GO:0006979]	ADP binding [GO:0043531];angiostatin binding [GO:0043532];ATP binding [GO:0005524];MHC class I protein binding [GO:0042288];protease binding [GO:0002020];proton-transporting ATP synthase activity, rotational mechanism [GO:0046933]	Clpp-TAILS 1;Clpp-TAILS 2;Clpp-TAILS 3	170119 Eddy TAILS-3 10%ST_GA11_01_1417
VGLKAPGIIPR	Dimethyl (N-term)	D3Z6F5;D6RJ16;Q03265	Q03265	Atp5f1a	ATP synthase subunit alpha, mitochondrial (ATP synthase F1 subunit alpha)	0	1	172	183	+		NaN	NaN	SKTRRRVGLKAP	2	NaN	0.573358	0.540993	0.557175	NaN	NaN		553	2	1119.71	0.031694	26.9	0.582	2	5.49	58.37	Extracellular side {ECO:0000250|UniProtKB:P25705}. Note=Colocalizes with HRG on the cell surface of T-cells. {ECO:0000250|UniProtKB:P25705};Matrix side {ECO:0000250|UniProtKB:P19483}. Cell membrane {ECO:0000250|UniProtKB:P25705};Mitochondrion inner membrane {ECO:0000250|UniProtKB:P19483};Peripheral membrane protein {ECO:0000250|UniProtKB:P19483};Peripheral membrane protein {ECO:0000250|UniProtKB:…	cell surface [GO:0009986];COP9 signalosome [GO:0008180];membrane [GO:0016020];membrane raft [GO:0045121];mitochondrial inner membrane [GO:0005743];mitochondrial proton-transporting ATP synthase complex [GO:0005753];mitochondrial proton-transporting ATP synthase complex, catalytic core F(1) [GO:0000275];mitochondrion [GO:0005739];myelin sheath [GO:0043209];nucleus [GO:0005634];plasma membrane [GO:…	ATP biosynthetic process [GO:0006754];ATP metabolic process [GO:0046034];ATP synthesis coupled proton transport [GO:0015986];electron transport chain [GO:0022900];lipid metabolic process [GO:0006629];negative regulation of endothelial cell proliferation [GO:0001937];positive regulation of blood vessel endothelial cell migration [GO:0043536];response to oxidative stress [GO:0006979]	ADP binding [GO:0043531];angiostatin binding [GO:0043532];ATP binding [GO:0005524];MHC class I protein binding [GO:0042288];protease binding [GO:0002020];proton-transporting ATP synthase activity, rotational mechanism [GO:0046933]	Clpp-TAILS 2;Clpp-TAILS 3	170331 Clpp-2 TAILS ST-20%_BA8_02_2076
VGLKAPGIIPR	Acetyl (Pept. N-term)	D3Z6F5;D6RJ16;Q03265	Q03265	Atp5f1a	ATP synthase subunit alpha, mitochondrial (ATP synthase F1 subunit alpha)	0	1	172	183	+		NaN	NaN	SKTRRRVGLKAP	2	NaN	0.232631	0.354878	0.293754	NaN	NaN		553	2	1161.72	0.00039685	38.5	0.582	2	5.49	58.37	Extracellular side {ECO:0000250|UniProtKB:P25705}. Note=Colocalizes with HRG on the cell surface of T-cells. {ECO:0000250|UniProtKB:P25705};Matrix side {ECO:0000250|UniProtKB:P19483}. Cell membrane {ECO:0000250|UniProtKB:P25705};Mitochondrion inner membrane {ECO:0000250|UniProtKB:P19483};Peripheral membrane protein {ECO:0000250|UniProtKB:P19483};Peripheral membrane protein {ECO:0000250|UniProtKB:…	cell surface [GO:0009986];COP9 signalosome [GO:0008180];membrane [GO:0016020];membrane raft [GO:0045121];mitochondrial inner membrane [GO:0005743];mitochondrial proton-transporting ATP synthase complex [GO:0005753];mitochondrial proton-transporting ATP synthase complex, catalytic core F(1) [GO:0000275];mitochondrion [GO:0005739];myelin sheath [GO:0043209];nucleus [GO:0005634];plasma membrane [GO:…	ATP biosynthetic process [GO:0006754];ATP metabolic process [GO:0046034];ATP synthesis coupled proton transport [GO:0015986];electron transport chain [GO:0022900];lipid metabolic process [GO:0006629];negative regulation of endothelial cell proliferation [GO:0001937];positive regulation of blood vessel endothelial cell migration [GO:0043536];response to oxidative stress [GO:0006979]	ADP binding [GO:0043531];angiostatin binding [GO:0043532];ATP binding [GO:0005524];MHC class I protein binding [GO:0042288];protease binding [GO:0002020];proton-transporting ATP synthase activity, rotational mechanism [GO:0046933]	Clpp-TAILS 2;Clpp-TAILS 3	170331 Clpp-3 TAILS ST-20%_BB1_02_2087
EPMQTGIKAVDSLVPIGR	Dimethyl (N-term);Oxidation (M)	D3Z6F5;D6RJ16;Q03265	Q03265	Atp5f1a	ATP synthase subunit alpha, mitochondrial (ATP synthase F1 subunit alpha)	0	1	187	205			NaN	NaN	PRISVREPMQTG	1	NaN	0.474537	0.391815	0.433176	NaN	NaN		553	2	1926.02	0.042932	46.1	0.028	0	5.69	45.257	Extracellular side {ECO:0000250|UniProtKB:P25705}. Note=Colocalizes with HRG on the cell surface of T-cells. {ECO:0000250|UniProtKB:P25705};Matrix side {ECO:0000250|UniProtKB:P19483}. Cell membrane {ECO:0000250|UniProtKB:P25705};Mitochondrion inner membrane {ECO:0000250|UniProtKB:P19483};Peripheral membrane protein {ECO:0000250|UniProtKB:P19483};Peripheral membrane protein {ECO:0000250|UniProtKB:…	cell surface [GO:0009986];COP9 signalosome [GO:0008180];membrane [GO:0016020];membrane raft [GO:0045121];mitochondrial inner membrane [GO:0005743];mitochondrial proton-transporting ATP synthase complex [GO:0005753];mitochondrial proton-transporting ATP synthase complex, catalytic core F(1) [GO:0000275];mitochondrion [GO:0005739];myelin sheath [GO:0043209];nucleus [GO:0005634];plasma membrane [GO:…	ATP biosynthetic process [GO:0006754];ATP metabolic process [GO:0046034];ATP synthesis coupled proton transport [GO:0015986];electron transport chain [GO:0022900];lipid metabolic process [GO:0006629];negative regulation of endothelial cell proliferation [GO:0001937];positive regulation of blood vessel endothelial cell migration [GO:0043536];response to oxidative stress [GO:0006979]	ADP binding [GO:0043531];angiostatin binding [GO:0043532];ATP binding [GO:0005524];MHC class I protein binding [GO:0042288];protease binding [GO:0002020];proton-transporting ATP synthase activity, rotational mechanism [GO:0046933]	Clpp-TAILS 2;Clpp-TAILS 3	170123 Eddy TAILS-3 10%ST_GA11_01_1464
TGIKAVDSLVPIGR	Dimethyl (N-term)	D3Z6F5;D6RJ16;Q03265	Q03265	Atp5f1a	ATP synthase subunit alpha, mitochondrial (ATP synthase F1 subunit alpha)	0	1	191	205			NaN	NaN	VREPMQTGIKAV	19	0.689573	0.521066	0.492013	0.567551	NaN	NaN		553	3	1424.84	3.01e-29	39.7	0.514	1	5.19	141.85	Extracellular side {ECO:0000250|UniProtKB:P25705}. Note=Colocalizes with HRG on the cell surface of T-cells. {ECO:0000250|UniProtKB:P25705};Matrix side {ECO:0000250|UniProtKB:P19483}. Cell membrane {ECO:0000250|UniProtKB:P25705};Mitochondrion inner membrane {ECO:0000250|UniProtKB:P19483};Peripheral membrane protein {ECO:0000250|UniProtKB:P19483};Peripheral membrane protein {ECO:0000250|UniProtKB:…	cell surface [GO:0009986];COP9 signalosome [GO:0008180];membrane [GO:0016020];membrane raft [GO:0045121];mitochondrial inner membrane [GO:0005743];mitochondrial proton-transporting ATP synthase complex [GO:0005753];mitochondrial proton-transporting ATP synthase complex, catalytic core F(1) [GO:0000275];mitochondrion [GO:0005739];myelin sheath [GO:0043209];nucleus [GO:0005634];plasma membrane [GO:…	ATP biosynthetic process [GO:0006754];ATP metabolic process [GO:0046034];ATP synthesis coupled proton transport [GO:0015986];electron transport chain [GO:0022900];lipid metabolic process [GO:0006629];negative regulation of endothelial cell proliferation [GO:0001937];positive regulation of blood vessel endothelial cell migration [GO:0043536];response to oxidative stress [GO:0006979]	ADP binding [GO:0043531];angiostatin binding [GO:0043532];ATP binding [GO:0005524];MHC class I protein binding [GO:0042288];protease binding [GO:0002020];proton-transporting ATP synthase activity, rotational mechanism [GO:0046933]	Clpp-TAILS 1;Clpp-TAILS 2;Clpp-TAILS 3	170331 Clpp-2 TAILS ST-20%_BA8_02_2076
GIKAVDSLVPIGR	Dimethyl (N-term)	D3Z6F5;D6RJ16;Q03265	Q03265	Atp5f1a	ATP synthase subunit alpha, mitochondrial (ATP synthase F1 subunit alpha)	0	1	192	205			NaN	NaN	REPMQTGIKAVD	1	NaN	NaN	0.230347	0.230347	NaN	NaN		553	1	1323.79	0.019178	48.9	0.608	1	5.59	76.522	Extracellular side {ECO:0000250|UniProtKB:P25705}. Note=Colocalizes with HRG on the cell surface of T-cells. {ECO:0000250|UniProtKB:P25705};Matrix side {ECO:0000250|UniProtKB:P19483}. Cell membrane {ECO:0000250|UniProtKB:P25705};Mitochondrion inner membrane {ECO:0000250|UniProtKB:P19483};Peripheral membrane protein {ECO:0000250|UniProtKB:P19483};Peripheral membrane protein {ECO:0000250|UniProtKB:…	cell surface [GO:0009986];COP9 signalosome [GO:0008180];membrane [GO:0016020];membrane raft [GO:0045121];mitochondrial inner membrane [GO:0005743];mitochondrial proton-transporting ATP synthase complex [GO:0005753];mitochondrial proton-transporting ATP synthase complex, catalytic core F(1) [GO:0000275];mitochondrion [GO:0005739];myelin sheath [GO:0043209];nucleus [GO:0005634];plasma membrane [GO:…	ATP biosynthetic process [GO:0006754];ATP metabolic process [GO:0046034];ATP synthesis coupled proton transport [GO:0015986];electron transport chain [GO:0022900];lipid metabolic process [GO:0006629];negative regulation of endothelial cell proliferation [GO:0001937];positive regulation of blood vessel endothelial cell migration [GO:0043536];response to oxidative stress [GO:0006979]	ADP binding [GO:0043531];angiostatin binding [GO:0043532];ATP binding [GO:0005524];MHC class I protein binding [GO:0042288];protease binding [GO:0002020];proton-transporting ATP synthase activity, rotational mechanism [GO:0046933]	Clpp-TAILS 3	170123 Eddy TAILS-3 10%ST_GA11_01_1464
AVDSLVPIGR	Dimethyl (N-term)	D3Z6F5;D6RJ16;Q03265	Q03265	Atp5f1a	ATP synthase subunit alpha, mitochondrial (ATP synthase F1 subunit alpha)	0	1	195	205	+		NaN	NaN	MQTGIKAVDSLV	57	0.621462	0.519791	1.12126	0.754172	NaN	NaN		553	3	1025.59	1.98e-265	32.9	0.77	0	5.59	226.54	Extracellular side {ECO:0000250|UniProtKB:P25705}. Note=Colocalizes with HRG on the cell surface of T-cells. {ECO:0000250|UniProtKB:P25705};Matrix side {ECO:0000250|UniProtKB:P19483}. Cell membrane {ECO:0000250|UniProtKB:P25705};Mitochondrion inner membrane {ECO:0000250|UniProtKB:P19483};Peripheral membrane protein {ECO:0000250|UniProtKB:P19483};Peripheral membrane protein {ECO:0000250|UniProtKB:…	cell surface [GO:0009986];COP9 signalosome [GO:0008180];membrane [GO:0016020];membrane raft [GO:0045121];mitochondrial inner membrane [GO:0005743];mitochondrial proton-transporting ATP synthase complex [GO:0005753];mitochondrial proton-transporting ATP synthase complex, catalytic core F(1) [GO:0000275];mitochondrion [GO:0005739];myelin sheath [GO:0043209];nucleus [GO:0005634];plasma membrane [GO:…	ATP biosynthetic process [GO:0006754];ATP metabolic process [GO:0046034];ATP synthesis coupled proton transport [GO:0015986];electron transport chain [GO:0022900];lipid metabolic process [GO:0006629];negative regulation of endothelial cell proliferation [GO:0001937];positive regulation of blood vessel endothelial cell migration [GO:0043536];response to oxidative stress [GO:0006979]	ADP binding [GO:0043531];angiostatin binding [GO:0043532];ATP binding [GO:0005524];MHC class I protein binding [GO:0042288];protease binding [GO:0002020];proton-transporting ATP synthase activity, rotational mechanism [GO:0046933]	Clpp-TAILS 1;Clpp-TAILS 2;Clpp-TAILS 3	170119 Eddy TAILS-1 10%ST_GA9_01_1415
DSLVPIGR	Dimethyl (N-term)	D3Z6F5;D6RJ16;Q03265	Q03265	Atp5f1a	ATP synthase subunit alpha, mitochondrial (ATP synthase F1 subunit alpha)	0	1	197	205	+		NaN	NaN	TGIKAVDSLVPI	1	NaN	0.227396	0.909445	0.568421	NaN	NaN		553	2	855.481	0.015024	27.1	0.212	0	5.59	79.116	Extracellular side {ECO:0000250|UniProtKB:P25705}. Note=Colocalizes with HRG on the cell surface of T-cells. {ECO:0000250|UniProtKB:P25705};Matrix side {ECO:0000250|UniProtKB:P19483}. Cell membrane {ECO:0000250|UniProtKB:P25705};Mitochondrion inner membrane {ECO:0000250|UniProtKB:P19483};Peripheral membrane protein {ECO:0000250|UniProtKB:P19483};Peripheral membrane protein {ECO:0000250|UniProtKB:…	cell surface [GO:0009986];COP9 signalosome [GO:0008180];membrane [GO:0016020];membrane raft [GO:0045121];mitochondrial inner membrane [GO:0005743];mitochondrial proton-transporting ATP synthase complex [GO:0005753];mitochondrial proton-transporting ATP synthase complex, catalytic core F(1) [GO:0000275];mitochondrion [GO:0005739];myelin sheath [GO:0043209];nucleus [GO:0005634];plasma membrane [GO:…	ATP biosynthetic process [GO:0006754];ATP metabolic process [GO:0046034];ATP synthesis coupled proton transport [GO:0015986];electron transport chain [GO:0022900];lipid metabolic process [GO:0006629];negative regulation of endothelial cell proliferation [GO:0001937];positive regulation of blood vessel endothelial cell migration [GO:0043536];response to oxidative stress [GO:0006979]	ADP binding [GO:0043531];angiostatin binding [GO:0043532];ATP binding [GO:0005524];MHC class I protein binding [GO:0042288];protease binding [GO:0002020];proton-transporting ATP synthase activity, rotational mechanism [GO:0046933]	Clpp-TAILS 2;Clpp-TAILS 3	170331 Clpp-3 TAILS ST-30%_BB3_02_2091
QTGKTSIAIDTIINQKR	Dimethyl (N-term)	D3Z6F5;D6RJ16;Q03265	Q03265	Atp5f1a	ATP synthase subunit alpha, mitochondrial (ATP synthase F1 subunit alpha)	0	1	215	232			NaN	NaN	LIIGDRQTGKTS	1	NaN	-0.946392	NaN	-0.946392	NaN	NaN		553	1	1886.06	0.09561	37.4	-0.576	2	5.59	51.265	Extracellular side {ECO:0000250|UniProtKB:P25705}. Note=Colocalizes with HRG on the cell surface of T-cells. {ECO:0000250|UniProtKB:P25705};Matrix side {ECO:0000250|UniProtKB:P19483}. Cell membrane {ECO:0000250|UniProtKB:P25705};Mitochondrion inner membrane {ECO:0000250|UniProtKB:P19483};Peripheral membrane protein {ECO:0000250|UniProtKB:P19483};Peripheral membrane protein {ECO:0000250|UniProtKB:…	cell surface [GO:0009986];COP9 signalosome [GO:0008180];membrane [GO:0016020];membrane raft [GO:0045121];mitochondrial inner membrane [GO:0005743];mitochondrial proton-transporting ATP synthase complex [GO:0005753];mitochondrial proton-transporting ATP synthase complex, catalytic core F(1) [GO:0000275];mitochondrion [GO:0005739];myelin sheath [GO:0043209];nucleus [GO:0005634];plasma membrane [GO:…	ATP biosynthetic process [GO:0006754];ATP metabolic process [GO:0046034];ATP synthesis coupled proton transport [GO:0015986];electron transport chain [GO:0022900];lipid metabolic process [GO:0006629];negative regulation of endothelial cell proliferation [GO:0001937];positive regulation of blood vessel endothelial cell migration [GO:0043536];response to oxidative stress [GO:0006979]	ADP binding [GO:0043531];angiostatin binding [GO:0043532];ATP binding [GO:0005524];MHC class I protein binding [GO:0042288];protease binding [GO:0002020];proton-transporting ATP synthase activity, rotational mechanism [GO:0046933]	Clpp-TAILS 2	170123 Eddy TAILS-2 10%ST_GA10_01_1466
TSIAIDTIINQKR	Dimethyl (N-term)	D3Z6F5;D6RJ16;Q03265	Q03265	Atp5f1a	ATP synthase subunit alpha, mitochondrial (ATP synthase F1 subunit alpha)	0	1	219	232			NaN	NaN	DRQTGKTSIAID	3	NaN	NaN	0.235389	0.235389	NaN	NaN		553	1	1471.84	3.34e-19	41.5	-0.1	1	5.19	138	Extracellular side {ECO:0000250|UniProtKB:P25705}. Note=Colocalizes with HRG on the cell surface of T-cells. {ECO:0000250|UniProtKB:P25705};Matrix side {ECO:0000250|UniProtKB:P19483}. Cell membrane {ECO:0000250|UniProtKB:P25705};Mitochondrion inner membrane {ECO:0000250|UniProtKB:P19483};Peripheral membrane protein {ECO:0000250|UniProtKB:P19483};Peripheral membrane protein {ECO:0000250|UniProtKB:…	cell surface [GO:0009986];COP9 signalosome [GO:0008180];membrane [GO:0016020];membrane raft [GO:0045121];mitochondrial inner membrane [GO:0005743];mitochondrial proton-transporting ATP synthase complex [GO:0005753];mitochondrial proton-transporting ATP synthase complex, catalytic core F(1) [GO:0000275];mitochondrion [GO:0005739];myelin sheath [GO:0043209];nucleus [GO:0005634];plasma membrane [GO:…	ATP biosynthetic process [GO:0006754];ATP metabolic process [GO:0046034];ATP synthesis coupled proton transport [GO:0015986];electron transport chain [GO:0022900];lipid metabolic process [GO:0006629];negative regulation of endothelial cell proliferation [GO:0001937];positive regulation of blood vessel endothelial cell migration [GO:0043536];response to oxidative stress [GO:0006979]	ADP binding [GO:0043531];angiostatin binding [GO:0043532];ATP binding [GO:0005524];MHC class I protein binding [GO:0042288];protease binding [GO:0002020];proton-transporting ATP synthase activity, rotational mechanism [GO:0046933]	Clpp-TAILS 3	170123 Eddy TAILS-3 10%ST_GA11_01_1464
SIAIDTIINQKR	Dimethyl (N-term)	D3Z6F5;D6RJ16;Q03265	Q03265	Atp5f1a	ATP synthase subunit alpha, mitochondrial (ATP synthase F1 subunit alpha)	0	1	220	232			NaN	NaN	RQTGKTSIAIDT	10	0.541752	0.267449	0.380139	0.396447	NaN	NaN		553	3	1370.79	7.87e-17	31.6	-0.05	1	5.29	134.2	Extracellular side {ECO:0000250|UniProtKB:P25705}. Note=Colocalizes with HRG on the cell surface of T-cells. {ECO:0000250|UniProtKB:P25705};Matrix side {ECO:0000250|UniProtKB:P19483}. Cell membrane {ECO:0000250|UniProtKB:P25705};Mitochondrion inner membrane {ECO:0000250|UniProtKB:P19483};Peripheral membrane protein {ECO:0000250|UniProtKB:P19483};Peripheral membrane protein {ECO:0000250|UniProtKB:…	cell surface [GO:0009986];COP9 signalosome [GO:0008180];membrane [GO:0016020];membrane raft [GO:0045121];mitochondrial inner membrane [GO:0005743];mitochondrial proton-transporting ATP synthase complex [GO:0005753];mitochondrial proton-transporting ATP synthase complex, catalytic core F(1) [GO:0000275];mitochondrion [GO:0005739];myelin sheath [GO:0043209];nucleus [GO:0005634];plasma membrane [GO:…	ATP biosynthetic process [GO:0006754];ATP metabolic process [GO:0046034];ATP synthesis coupled proton transport [GO:0015986];electron transport chain [GO:0022900];lipid metabolic process [GO:0006629];negative regulation of endothelial cell proliferation [GO:0001937];positive regulation of blood vessel endothelial cell migration [GO:0043536];response to oxidative stress [GO:0006979]	ADP binding [GO:0043531];angiostatin binding [GO:0043532];ATP binding [GO:0005524];MHC class I protein binding [GO:0042288];protease binding [GO:0002020];proton-transporting ATP synthase activity, rotational mechanism [GO:0046933]	Clpp-TAILS 1;Clpp-TAILS 2;Clpp-TAILS 3	170331 Clpp-3 TAILS ST-30%_BB3_01_2090
IAIDTIINQKR	Dimethyl (N-term)	D3Z6F5;D6RJ16;Q03265	Q03265	Atp5f1a	ATP synthase subunit alpha, mitochondrial (ATP synthase F1 subunit alpha)	0	1	221	232			NaN	NaN	QTGKTSIAIDTI	9	0.8085	0.868098	1.23784	0.97148	NaN	NaN		553	3	1283.76	3.38e-05	34.1	0.018	1	5.59	118.4	Extracellular side {ECO:0000250|UniProtKB:P25705}. Note=Colocalizes with HRG on the cell surface of T-cells. {ECO:0000250|UniProtKB:P25705};Matrix side {ECO:0000250|UniProtKB:P19483}. Cell membrane {ECO:0000250|UniProtKB:P25705};Mitochondrion inner membrane {ECO:0000250|UniProtKB:P19483};Peripheral membrane protein {ECO:0000250|UniProtKB:P19483};Peripheral membrane protein {ECO:0000250|UniProtKB:…	cell surface [GO:0009986];COP9 signalosome [GO:0008180];membrane [GO:0016020];membrane raft [GO:0045121];mitochondrial inner membrane [GO:0005743];mitochondrial proton-transporting ATP synthase complex [GO:0005753];mitochondrial proton-transporting ATP synthase complex, catalytic core F(1) [GO:0000275];mitochondrion [GO:0005739];myelin sheath [GO:0043209];nucleus [GO:0005634];plasma membrane [GO:…	ATP biosynthetic process [GO:0006754];ATP metabolic process [GO:0046034];ATP synthesis coupled proton transport [GO:0015986];electron transport chain [GO:0022900];lipid metabolic process [GO:0006629];negative regulation of endothelial cell proliferation [GO:0001937];positive regulation of blood vessel endothelial cell migration [GO:0043536];response to oxidative stress [GO:0006979]	ADP binding [GO:0043531];angiostatin binding [GO:0043532];ATP binding [GO:0005524];MHC class I protein binding [GO:0042288];protease binding [GO:0002020];proton-transporting ATP synthase activity, rotational mechanism [GO:0046933]	Clpp-TAILS 1;Clpp-TAILS 2;Clpp-TAILS 3	170123 Eddy TAILS-3 10%ST_GA11_01_1464
STVAQLVKR	Dimethyl (N-term)	D3Z6F5;D6RJ16;Q03265	Q03265	Atp5f1a	ATP synthase subunit alpha, mitochondrial (ATP synthase F1 subunit alpha)	0	1	254	263			NaN	NaN	AIGQKRSTVAQL	2	NaN	NaN	-0.197178	-0.197178	NaN	NaN		553	1	1000.6	0.018174	16.7	0.067	2	5.29	71.379	Extracellular side {ECO:0000250|UniProtKB:P25705}. Note=Colocalizes with HRG on the cell surface of T-cells. {ECO:0000250|UniProtKB:P25705};Matrix side {ECO:0000250|UniProtKB:P19483}. Cell membrane {ECO:0000250|UniProtKB:P25705};Mitochondrion inner membrane {ECO:0000250|UniProtKB:P19483};Peripheral membrane protein {ECO:0000250|UniProtKB:P19483};Peripheral membrane protein {ECO:0000250|UniProtKB:…	cell surface [GO:0009986];COP9 signalosome [GO:0008180];membrane [GO:0016020];membrane raft [GO:0045121];mitochondrial inner membrane [GO:0005743];mitochondrial proton-transporting ATP synthase complex [GO:0005753];mitochondrial proton-transporting ATP synthase complex, catalytic core F(1) [GO:0000275];mitochondrion [GO:0005739];myelin sheath [GO:0043209];nucleus [GO:0005634];plasma membrane [GO:…	ATP biosynthetic process [GO:0006754];ATP metabolic process [GO:0046034];ATP synthesis coupled proton transport [GO:0015986];electron transport chain [GO:0022900];lipid metabolic process [GO:0006629];negative regulation of endothelial cell proliferation [GO:0001937];positive regulation of blood vessel endothelial cell migration [GO:0043536];response to oxidative stress [GO:0006979]	ADP binding [GO:0043531];angiostatin binding [GO:0043532];ATP binding [GO:0005524];MHC class I protein binding [GO:0042288];protease binding [GO:0002020];proton-transporting ATP synthase activity, rotational mechanism [GO:0046933]	Clpp-TAILS 3	170331 Clpp-3 TAILS ST-15%_BA12_02_2085
ATASDAAPLQYLAPYSGCSMGEYFR	Dimethyl (N-term);Oxidation (M)	D3Z6F5;D6RJ16;Q03265	Q03265	Atp5f1a	ATP synthase subunit alpha, mitochondrial (ATP synthase F1 subunit alpha)	0	1	277	302			NaN	NaN	YTIVVSATASDA	2	NaN	NaN	1.01679	1.01679	NaN	NaN		553	1	2741.21	0.00049945	46.2	-0.088	-1	5.59	54.744	Extracellular side {ECO:0000250|UniProtKB:P25705}. Note=Colocalizes with HRG on the cell surface of T-cells. {ECO:0000250|UniProtKB:P25705};Matrix side {ECO:0000250|UniProtKB:P19483}. Cell membrane {ECO:0000250|UniProtKB:P25705};Mitochondrion inner membrane {ECO:0000250|UniProtKB:P19483};Peripheral membrane protein {ECO:0000250|UniProtKB:P19483};Peripheral membrane protein {ECO:0000250|UniProtKB:…	cell surface [GO:0009986];COP9 signalosome [GO:0008180];membrane [GO:0016020];membrane raft [GO:0045121];mitochondrial inner membrane [GO:0005743];mitochondrial proton-transporting ATP synthase complex [GO:0005753];mitochondrial proton-transporting ATP synthase complex, catalytic core F(1) [GO:0000275];mitochondrion [GO:0005739];myelin sheath [GO:0043209];nucleus [GO:0005634];plasma membrane [GO:…	ATP biosynthetic process [GO:0006754];ATP metabolic process [GO:0046034];ATP synthesis coupled proton transport [GO:0015986];electron transport chain [GO:0022900];lipid metabolic process [GO:0006629];negative regulation of endothelial cell proliferation [GO:0001937];positive regulation of blood vessel endothelial cell migration [GO:0043536];response to oxidative stress [GO:0006979]	ADP binding [GO:0043531];angiostatin binding [GO:0043532];ATP binding [GO:0005524];MHC class I protein binding [GO:0042288];protease binding [GO:0002020];proton-transporting ATP synthase activity, rotational mechanism [GO:0046933]	Clpp-TAILS 3	170331 Clpp-3 TAILS ST-20%_BB1_01_2086
SGCSMGEYFR	Dimethyl (N-term);Oxidation (M)	D3Z6F5;D6RJ16;Q03265	Q03265	Atp5f1a	ATP synthase subunit alpha, mitochondrial (ATP synthase F1 subunit alpha)	0	1	292	302			NaN	NaN	QYLAPYSGCSMG	3	NaN	0.231296	0.515416	0.373356	NaN	NaN		553	2	1208.46	0.017203	17.6	-0.45	0	5.29	85.862	Extracellular side {ECO:0000250|UniProtKB:P25705}. Note=Colocalizes with HRG on the cell surface of T-cells. {ECO:0000250|UniProtKB:P25705};Matrix side {ECO:0000250|UniProtKB:P19483}. Cell membrane {ECO:0000250|UniProtKB:P25705};Mitochondrion inner membrane {ECO:0000250|UniProtKB:P19483};Peripheral membrane protein {ECO:0000250|UniProtKB:P19483};Peripheral membrane protein {ECO:0000250|UniProtKB:…	cell surface [GO:0009986];COP9 signalosome [GO:0008180];membrane [GO:0016020];membrane raft [GO:0045121];mitochondrial inner membrane [GO:0005743];mitochondrial proton-transporting ATP synthase complex [GO:0005753];mitochondrial proton-transporting ATP synthase complex, catalytic core F(1) [GO:0000275];mitochondrion [GO:0005739];myelin sheath [GO:0043209];nucleus [GO:0005634];plasma membrane [GO:…	ATP biosynthetic process [GO:0006754];ATP metabolic process [GO:0046034];ATP synthesis coupled proton transport [GO:0015986];electron transport chain [GO:0022900];lipid metabolic process [GO:0006629];negative regulation of endothelial cell proliferation [GO:0001937];positive regulation of blood vessel endothelial cell migration [GO:0043536];response to oxidative stress [GO:0006979]	ADP binding [GO:0043531];angiostatin binding [GO:0043532];ATP binding [GO:0005524];MHC class I protein binding [GO:0042288];protease binding [GO:0002020];proton-transporting ATP synthase activity, rotational mechanism [GO:0046933]	Clpp-TAILS 2;Clpp-TAILS 3	170331 Clpp-3 TAILS ST-20%_BB1_01_2086
IIYDDLSKQAVAYR	Dimethyl (N-term)	D3Z6F5;D6RJ16;Q03265	Q03265	Atp5f1a	ATP synthase subunit alpha, mitochondrial (ATP synthase F1 subunit alpha)	0	1	309	323			NaN	NaN	NGKHALIIYDDL	3	-0.546677	0.450936	NaN	-0.0478706	NaN	NaN		553	2	1653.87	0.0011541	29.9	-0.121	0	5.59	88.092	Extracellular side {ECO:0000250|UniProtKB:P25705}. Note=Colocalizes with HRG on the cell surface of T-cells. {ECO:0000250|UniProtKB:P25705};Matrix side {ECO:0000250|UniProtKB:P19483}. Cell membrane {ECO:0000250|UniProtKB:P25705};Mitochondrion inner membrane {ECO:0000250|UniProtKB:P19483};Peripheral membrane protein {ECO:0000250|UniProtKB:P19483};Peripheral membrane protein {ECO:0000250|UniProtKB:…	cell surface [GO:0009986];COP9 signalosome [GO:0008180];membrane [GO:0016020];membrane raft [GO:0045121];mitochondrial inner membrane [GO:0005743];mitochondrial proton-transporting ATP synthase complex [GO:0005753];mitochondrial proton-transporting ATP synthase complex, catalytic core F(1) [GO:0000275];mitochondrion [GO:0005739];myelin sheath [GO:0043209];nucleus [GO:0005634];plasma membrane [GO:…	ATP biosynthetic process [GO:0006754];ATP metabolic process [GO:0046034];ATP synthesis coupled proton transport [GO:0015986];electron transport chain [GO:0022900];lipid metabolic process [GO:0006629];negative regulation of endothelial cell proliferation [GO:0001937];positive regulation of blood vessel endothelial cell migration [GO:0043536];response to oxidative stress [GO:0006979]	ADP binding [GO:0043531];angiostatin binding [GO:0043532];ATP binding [GO:0005524];MHC class I protein binding [GO:0042288];protease binding [GO:0002020];proton-transporting ATP synthase activity, rotational mechanism [GO:0046933]	Clpp-TAILS 1;Clpp-TAILS 2	170331 Clpp-2 TAILS ST-20%_BA8_01_2075
DDLSKQAVAYR	Dimethyl (N-term)	D3Z6F5;D6RJ16;Q03265	Q03265	Atp5f1a	ATP synthase subunit alpha, mitochondrial (ATP synthase F1 subunit alpha)	0	1	312	323			NaN	NaN	HALIIYDDLSKQ	53	0.733713	0.749415	0.927315	0.803481	NaN	NaN		553	3	1264.64	5.69e-44	20.2	-0.855	0	5.59	155.97	Extracellular side {ECO:0000250|UniProtKB:P25705}. Note=Colocalizes with HRG on the cell surface of T-cells. {ECO:0000250|UniProtKB:P25705};Matrix side {ECO:0000250|UniProtKB:P19483}. Cell membrane {ECO:0000250|UniProtKB:P25705};Mitochondrion inner membrane {ECO:0000250|UniProtKB:P19483};Peripheral membrane protein {ECO:0000250|UniProtKB:P19483};Peripheral membrane protein {ECO:0000250|UniProtKB:…	cell surface [GO:0009986];COP9 signalosome [GO:0008180];membrane [GO:0016020];membrane raft [GO:0045121];mitochondrial inner membrane [GO:0005743];mitochondrial proton-transporting ATP synthase complex [GO:0005753];mitochondrial proton-transporting ATP synthase complex, catalytic core F(1) [GO:0000275];mitochondrion [GO:0005739];myelin sheath [GO:0043209];nucleus [GO:0005634];plasma membrane [GO:…	ATP biosynthetic process [GO:0006754];ATP metabolic process [GO:0046034];ATP synthesis coupled proton transport [GO:0015986];electron transport chain [GO:0022900];lipid metabolic process [GO:0006629];negative regulation of endothelial cell proliferation [GO:0001937];positive regulation of blood vessel endothelial cell migration [GO:0043536];response to oxidative stress [GO:0006979]	ADP binding [GO:0043531];angiostatin binding [GO:0043532];ATP binding [GO:0005524];MHC class I protein binding [GO:0042288];protease binding [GO:0002020];proton-transporting ATP synthase activity, rotational mechanism [GO:0046933]	Clpp-TAILS 1;Clpp-TAILS 2;Clpp-TAILS 3	170331 Clpp-1 TAILS ST-15%_BA2_02_2063
EAYPGDVFYLHSR	Dimethyl (N-term)	D3Z6F5;D6RJ16;Q03265	Q03265	Atp5f1a	ATP synthase subunit alpha, mitochondrial (ATP synthase F1 subunit alpha)	0	1	335	348			NaN	NaN	RRPPGREAYPGD	4	NaN	-2.07955	-1.58685	-1.8332	NaN	NaN		553	2	1552.73	0.0026473	31.9	-0.577	-1	5.69	108.71	Extracellular side {ECO:0000250|UniProtKB:P25705}. Note=Colocalizes with HRG on the cell surface of T-cells. {ECO:0000250|UniProtKB:P25705};Matrix side {ECO:0000250|UniProtKB:P19483}. Cell membrane {ECO:0000250|UniProtKB:P25705};Mitochondrion inner membrane {ECO:0000250|UniProtKB:P19483};Peripheral membrane protein {ECO:0000250|UniProtKB:P19483};Peripheral membrane protein {ECO:0000250|UniProtKB:…	cell surface [GO:0009986];COP9 signalosome [GO:0008180];membrane [GO:0016020];membrane raft [GO:0045121];mitochondrial inner membrane [GO:0005743];mitochondrial proton-transporting ATP synthase complex [GO:0005753];mitochondrial proton-transporting ATP synthase complex, catalytic core F(1) [GO:0000275];mitochondrion [GO:0005739];myelin sheath [GO:0043209];nucleus [GO:0005634];plasma membrane [GO:…	ATP biosynthetic process [GO:0006754];ATP metabolic process [GO:0046034];ATP synthesis coupled proton transport [GO:0015986];electron transport chain [GO:0022900];lipid metabolic process [GO:0006629];negative regulation of endothelial cell proliferation [GO:0001937];positive regulation of blood vessel endothelial cell migration [GO:0043536];response to oxidative stress [GO:0006979]	ADP binding [GO:0043531];angiostatin binding [GO:0043532];ATP binding [GO:0005524];MHC class I protein binding [GO:0042288];protease binding [GO:0002020];proton-transporting ATP synthase activity, rotational mechanism [GO:0046933]	Clpp-TAILS 2;Clpp-TAILS 3	170331 Clpp-2 TAILS ST-20%_BA8_02_2076
LETELFYKGIR	Dimethyl (N-term)	D3Z6F5;D6RJ16;Q03265	Q03265	Atp5f1a	ATP synthase subunit alpha, mitochondrial (ATP synthase F1 subunit alpha)	0	1	395	406			NaN	NaN	TDGQIFLETELF	4	NaN	-0.146604	0.0244401	-0.0610822	NaN	NaN		553	2	1367.74	0.0046966	36.4	-0.264	0	5.59	76.143	Extracellular side {ECO:0000250|UniProtKB:P25705}. Note=Colocalizes with HRG on the cell surface of T-cells. {ECO:0000250|UniProtKB:P25705};Matrix side {ECO:0000250|UniProtKB:P19483}. Cell membrane {ECO:0000250|UniProtKB:P25705};Mitochondrion inner membrane {ECO:0000250|UniProtKB:P19483};Peripheral membrane protein {ECO:0000250|UniProtKB:P19483};Peripheral membrane protein {ECO:0000250|UniProtKB:…	cell surface [GO:0009986];COP9 signalosome [GO:0008180];membrane [GO:0016020];membrane raft [GO:0045121];mitochondrial inner membrane [GO:0005743];mitochondrial proton-transporting ATP synthase complex [GO:0005753];mitochondrial proton-transporting ATP synthase complex, catalytic core F(1) [GO:0000275];mitochondrion [GO:0005739];myelin sheath [GO:0043209];nucleus [GO:0005634];plasma membrane [GO:…	ATP biosynthetic process [GO:0006754];ATP metabolic process [GO:0046034];ATP synthesis coupled proton transport [GO:0015986];electron transport chain [GO:0022900];lipid metabolic process [GO:0006629];negative regulation of endothelial cell proliferation [GO:0001937];positive regulation of blood vessel endothelial cell migration [GO:0043536];response to oxidative stress [GO:0006979]	ADP binding [GO:0043531];angiostatin binding [GO:0043532];ATP binding [GO:0005524];MHC class I protein binding [GO:0042288];protease binding [GO:0002020];proton-transporting ATP synthase activity, rotational mechanism [GO:0046933]	Clpp-TAILS 2;Clpp-TAILS 3	170119 Eddy TAILS-3 10%ST_GA11_01_1417
TELFYKGIR	Dimethyl (N-term)	D3Z6F5;D6RJ16;Q03265	Q03265	Atp5f1a	ATP synthase subunit alpha, mitochondrial (ATP synthase F1 subunit alpha)	0	1	397	406			NaN	NaN	GQIFLETELFYK	1	NaN	NaN	0.644121	0.644121	NaN	NaN		553	1	1125.62	0.045559	38.8	-0.356	1	5.19	60.436	Extracellular side {ECO:0000250|UniProtKB:P25705}. Note=Colocalizes with HRG on the cell surface of T-cells. {ECO:0000250|UniProtKB:P25705};Matrix side {ECO:0000250|UniProtKB:P19483}. Cell membrane {ECO:0000250|UniProtKB:P25705};Mitochondrion inner membrane {ECO:0000250|UniProtKB:P19483};Peripheral membrane protein {ECO:0000250|UniProtKB:P19483};Peripheral membrane protein {ECO:0000250|UniProtKB:…	cell surface [GO:0009986];COP9 signalosome [GO:0008180];membrane [GO:0016020];membrane raft [GO:0045121];mitochondrial inner membrane [GO:0005743];mitochondrial proton-transporting ATP synthase complex [GO:0005753];mitochondrial proton-transporting ATP synthase complex, catalytic core F(1) [GO:0000275];mitochondrion [GO:0005739];myelin sheath [GO:0043209];nucleus [GO:0005634];plasma membrane [GO:…	ATP biosynthetic process [GO:0006754];ATP metabolic process [GO:0046034];ATP synthesis coupled proton transport [GO:0015986];electron transport chain [GO:0022900];lipid metabolic process [GO:0006629];negative regulation of endothelial cell proliferation [GO:0001937];positive regulation of blood vessel endothelial cell migration [GO:0043536];response to oxidative stress [GO:0006979]	ADP binding [GO:0043531];angiostatin binding [GO:0043532];ATP binding [GO:0005524];MHC class I protein binding [GO:0042288];protease binding [GO:0002020];proton-transporting ATP synthase activity, rotational mechanism [GO:0046933]	Clpp-TAILS 3	170123 Eddy TAILS-3 10%ST_GA11_01_1464
TMKLELAQYR	Dimethyl (N-term)	D3Z6F5;D6RJ16;Q03265	Q03265	Atp5f1a	ATP synthase subunit alpha, mitochondrial (ATP synthase F1 subunit alpha)	0	1	432	442			NaN	NaN	MKQVAGTMKLEL	1	NaN	0.272433	0.420765	0.346599	NaN	NaN		553	2	1251.66	0.044902	25.1	-0.61	1	5.19	57.532	Extracellular side {ECO:0000250|UniProtKB:P25705}. Note=Colocalizes with HRG on the cell surface of T-cells. {ECO:0000250|UniProtKB:P25705};Matrix side {ECO:0000250|UniProtKB:P19483}. Cell membrane {ECO:0000250|UniProtKB:P25705};Mitochondrion inner membrane {ECO:0000250|UniProtKB:P19483};Peripheral membrane protein {ECO:0000250|UniProtKB:P19483};Peripheral membrane protein {ECO:0000250|UniProtKB:…	cell surface [GO:0009986];COP9 signalosome [GO:0008180];membrane [GO:0016020];membrane raft [GO:0045121];mitochondrial inner membrane [GO:0005743];mitochondrial proton-transporting ATP synthase complex [GO:0005753];mitochondrial proton-transporting ATP synthase complex, catalytic core F(1) [GO:0000275];mitochondrion [GO:0005739];myelin sheath [GO:0043209];nucleus [GO:0005634];plasma membrane [GO:…	ATP biosynthetic process [GO:0006754];ATP metabolic process [GO:0046034];ATP synthesis coupled proton transport [GO:0015986];electron transport chain [GO:0022900];lipid metabolic process [GO:0006629];negative regulation of endothelial cell proliferation [GO:0001937];positive regulation of blood vessel endothelial cell migration [GO:0043536];response to oxidative stress [GO:0006979]	ADP binding [GO:0043531];angiostatin binding [GO:0043532];ATP binding [GO:0005524];MHC class I protein binding [GO:0042288];protease binding [GO:0002020];proton-transporting ATP synthase activity, rotational mechanism [GO:0046933]	Clpp-TAILS 2;Clpp-TAILS 3	170331 Clpp-3 TAILS ST-20%_BB1_02_2087
KLELAQYR	Dimethyl (N-term)	D3Z6F5;D6RJ16;Q03265	Q03265	Atp5f1a	ATP synthase subunit alpha, mitochondrial (ATP synthase F1 subunit alpha)	0	1	434	442			NaN	NaN	QVAGTMKLELAQ	33	0.617349	0.947798	1.22015	0.928431	NaN	NaN		553	3	1019.58	7.13e-07	19.8	-0.913	1	5.59	105.14	Extracellular side {ECO:0000250|UniProtKB:P25705}. Note=Colocalizes with HRG on the cell surface of T-cells. {ECO:0000250|UniProtKB:P25705};Matrix side {ECO:0000250|UniProtKB:P19483}. Cell membrane {ECO:0000250|UniProtKB:P25705};Mitochondrion inner membrane {ECO:0000250|UniProtKB:P19483};Peripheral membrane protein {ECO:0000250|UniProtKB:P19483};Peripheral membrane protein {ECO:0000250|UniProtKB:…	cell surface [GO:0009986];COP9 signalosome [GO:0008180];membrane [GO:0016020];membrane raft [GO:0045121];mitochondrial inner membrane [GO:0005743];mitochondrial proton-transporting ATP synthase complex [GO:0005753];mitochondrial proton-transporting ATP synthase complex, catalytic core F(1) [GO:0000275];mitochondrion [GO:0005739];myelin sheath [GO:0043209];nucleus [GO:0005634];plasma membrane [GO:…	ATP biosynthetic process [GO:0006754];ATP metabolic process [GO:0046034];ATP synthesis coupled proton transport [GO:0015986];electron transport chain [GO:0022900];lipid metabolic process [GO:0006629];negative regulation of endothelial cell proliferation [GO:0001937];positive regulation of blood vessel endothelial cell migration [GO:0043536];response to oxidative stress [GO:0006979]	ADP binding [GO:0043531];angiostatin binding [GO:0043532];ATP binding [GO:0005524];MHC class I protein binding [GO:0042288];protease binding [GO:0002020];proton-transporting ATP synthase activity, rotational mechanism [GO:0046933]	Clpp-TAILS 1;Clpp-TAILS 2;Clpp-TAILS 3	170331 Clpp-1 TAILS ST-15%_BA2_02_2063
AQFGSDLDAATQQLLSR	Dimethyl (N-term)	D3Z6F5;D6RJ16;Q03265	Q03265	Atp5f1a	ATP synthase subunit alpha, mitochondrial (ATP synthase F1 subunit alpha)	0	1	447	464			NaN	NaN	REVAAFAQFGSD	29	0.241109	0.688876	1.06474	0.664908	NaN	NaN		553	3	1819.91	4.37e-114	49.2	-0.3	-1	5.59	183.17	Extracellular side {ECO:0000250|UniProtKB:P25705}. Note=Colocalizes with HRG on the cell surface of T-cells. {ECO:0000250|UniProtKB:P25705};Matrix side {ECO:0000250|UniProtKB:P19483}. Cell membrane {ECO:0000250|UniProtKB:P25705};Mitochondrion inner membrane {ECO:0000250|UniProtKB:P19483};Peripheral membrane protein {ECO:0000250|UniProtKB:P19483};Peripheral membrane protein {ECO:0000250|UniProtKB:…	cell surface [GO:0009986];COP9 signalosome [GO:0008180];membrane [GO:0016020];membrane raft [GO:0045121];mitochondrial inner membrane [GO:0005743];mitochondrial proton-transporting ATP synthase complex [GO:0005753];mitochondrial proton-transporting ATP synthase complex, catalytic core F(1) [GO:0000275];mitochondrion [GO:0005739];myelin sheath [GO:0043209];nucleus [GO:0005634];plasma membrane [GO:…	ATP biosynthetic process [GO:0006754];ATP metabolic process [GO:0046034];ATP synthesis coupled proton transport [GO:0015986];electron transport chain [GO:0022900];lipid metabolic process [GO:0006629];negative regulation of endothelial cell proliferation [GO:0001937];positive regulation of blood vessel endothelial cell migration [GO:0043536];response to oxidative stress [GO:0006979]	ADP binding [GO:0043531];angiostatin binding [GO:0043532];ATP binding [GO:0005524];MHC class I protein binding [GO:0042288];protease binding [GO:0002020];proton-transporting ATP synthase activity, rotational mechanism [GO:0046933]	Clpp-TAILS 1;Clpp-TAILS 2;Clpp-TAILS 3	170123 Eddy TAILS-3 10%ST_GA11_01_1464
QFGSDLDAATQQLLSR	Dimethyl (N-term)	D3Z6F5;D6RJ16;Q03265	Q03265	Atp5f1a	ATP synthase subunit alpha, mitochondrial (ATP synthase F1 subunit alpha)	0	1	448	464			NaN	NaN	EVAAFAQFGSDL	3	NaN	0.135016	0.987949	0.561483	NaN	NaN		553	2	1748.87	0.00047692	41.6	-0.431	-1	5.59	78.234	Extracellular side {ECO:0000250|UniProtKB:P25705}. Note=Colocalizes with HRG on the cell surface of T-cells. {ECO:0000250|UniProtKB:P25705};Matrix side {ECO:0000250|UniProtKB:P19483}. Cell membrane {ECO:0000250|UniProtKB:P25705};Mitochondrion inner membrane {ECO:0000250|UniProtKB:P19483};Peripheral membrane protein {ECO:0000250|UniProtKB:P19483};Peripheral membrane protein {ECO:0000250|UniProtKB:…	cell surface [GO:0009986];COP9 signalosome [GO:0008180];membrane [GO:0016020];membrane raft [GO:0045121];mitochondrial inner membrane [GO:0005743];mitochondrial proton-transporting ATP synthase complex [GO:0005753];mitochondrial proton-transporting ATP synthase complex, catalytic core F(1) [GO:0000275];mitochondrion [GO:0005739];myelin sheath [GO:0043209];nucleus [GO:0005634];plasma membrane [GO:…	ATP biosynthetic process [GO:0006754];ATP metabolic process [GO:0046034];ATP synthesis coupled proton transport [GO:0015986];electron transport chain [GO:0022900];lipid metabolic process [GO:0006629];negative regulation of endothelial cell proliferation [GO:0001937];positive regulation of blood vessel endothelial cell migration [GO:0043536];response to oxidative stress [GO:0006979]	ADP binding [GO:0043531];angiostatin binding [GO:0043532];ATP binding [GO:0005524];MHC class I protein binding [GO:0042288];protease binding [GO:0002020];proton-transporting ATP synthase activity, rotational mechanism [GO:0046933]	Clpp-TAILS 2;Clpp-TAILS 3	170331 Clpp-3 TAILS ST-20%_BB1_02_2087
FGSDLDAATQQLLSR	Dimethyl (N-term)	D3Z6F5;D6RJ16;Q03265	Q03265	Atp5f1a	ATP synthase subunit alpha, mitochondrial (ATP synthase F1 subunit alpha)	0	1	449	464			NaN	NaN	VAAFAQFGSDLD	1	NaN	NaN	0.612594	0.612594	NaN	NaN		553	1	1620.81	0.071992	40.5	-0.227	-1	5.59	44.691	Extracellular side {ECO:0000250|UniProtKB:P25705}. Note=Colocalizes with HRG on the cell surface of T-cells. {ECO:0000250|UniProtKB:P25705};Matrix side {ECO:0000250|UniProtKB:P19483}. Cell membrane {ECO:0000250|UniProtKB:P25705};Mitochondrion inner membrane {ECO:0000250|UniProtKB:P19483};Peripheral membrane protein {ECO:0000250|UniProtKB:P19483};Peripheral membrane protein {ECO:0000250|UniProtKB:…	cell surface [GO:0009986];COP9 signalosome [GO:0008180];membrane [GO:0016020];membrane raft [GO:0045121];mitochondrial inner membrane [GO:0005743];mitochondrial proton-transporting ATP synthase complex [GO:0005753];mitochondrial proton-transporting ATP synthase complex, catalytic core F(1) [GO:0000275];mitochondrion [GO:0005739];myelin sheath [GO:0043209];nucleus [GO:0005634];plasma membrane [GO:…	ATP biosynthetic process [GO:0006754];ATP metabolic process [GO:0046034];ATP synthesis coupled proton transport [GO:0015986];electron transport chain [GO:0022900];lipid metabolic process [GO:0006629];negative regulation of endothelial cell proliferation [GO:0001937];positive regulation of blood vessel endothelial cell migration [GO:0043536];response to oxidative stress [GO:0006979]	ADP binding [GO:0043531];angiostatin binding [GO:0043532];ATP binding [GO:0005524];MHC class I protein binding [GO:0042288];protease binding [GO:0002020];proton-transporting ATP synthase activity, rotational mechanism [GO:0046933]	Clpp-TAILS 3	170331 Clpp-3 TAILS ST-20%_BB1_01_2086
GSDLDAATQQLLSR	Dimethyl (N-term)	D3Z6F5;D6RJ16;Q03265	Q03265	Atp5f1a	ATP synthase subunit alpha, mitochondrial (ATP synthase F1 subunit alpha)	0	1	450	464			NaN	NaN	AAFAQFGSDLDA	55	0.32623	0.501361	0.948118	0.591903	NaN	NaN		553	3	1473.74	1.82e-161	38.1	-0.443	-1	5.59	234.71	Extracellular side {ECO:0000250|UniProtKB:P25705}. Note=Colocalizes with HRG on the cell surface of T-cells. {ECO:0000250|UniProtKB:P25705};Matrix side {ECO:0000250|UniProtKB:P19483}. Cell membrane {ECO:0000250|UniProtKB:P25705};Mitochondrion inner membrane {ECO:0000250|UniProtKB:P19483};Peripheral membrane protein {ECO:0000250|UniProtKB:P19483};Peripheral membrane protein {ECO:0000250|UniProtKB:…	cell surface [GO:0009986];COP9 signalosome [GO:0008180];membrane [GO:0016020];membrane raft [GO:0045121];mitochondrial inner membrane [GO:0005743];mitochondrial proton-transporting ATP synthase complex [GO:0005753];mitochondrial proton-transporting ATP synthase complex, catalytic core F(1) [GO:0000275];mitochondrion [GO:0005739];myelin sheath [GO:0043209];nucleus [GO:0005634];plasma membrane [GO:…	ATP biosynthetic process [GO:0006754];ATP metabolic process [GO:0046034];ATP synthesis coupled proton transport [GO:0015986];electron transport chain [GO:0022900];lipid metabolic process [GO:0006629];negative regulation of endothelial cell proliferation [GO:0001937];positive regulation of blood vessel endothelial cell migration [GO:0043536];response to oxidative stress [GO:0006979]	ADP binding [GO:0043531];angiostatin binding [GO:0043532];ATP binding [GO:0005524];MHC class I protein binding [GO:0042288];protease binding [GO:0002020];proton-transporting ATP synthase activity, rotational mechanism [GO:0046933]	Clpp-TAILS 1;Clpp-TAILS 2;Clpp-TAILS 3	170331 Clpp-3 TAILS ST-20%_BB1_01_2086
SDLDAATQQLLSR	Dimethyl (N-term)	D3Z6F5;D6RJ16;Q03265	Q03265	Atp5f1a	ATP synthase subunit alpha, mitochondrial (ATP synthase F1 subunit alpha)	0	1	451	464			NaN	NaN	AFAQFGSDLDAA	84	0.397618	0.2458	0.388763	0.34406	NaN	NaN		553	3	1416.72	1.47e-160	35.7	-0.446	-1	5.29	203.51	Extracellular side {ECO:0000250|UniProtKB:P25705}. Note=Colocalizes with HRG on the cell surface of T-cells. {ECO:0000250|UniProtKB:P25705};Matrix side {ECO:0000250|UniProtKB:P19483}. Cell membrane {ECO:0000250|UniProtKB:P25705};Mitochondrion inner membrane {ECO:0000250|UniProtKB:P19483};Peripheral membrane protein {ECO:0000250|UniProtKB:P19483};Peripheral membrane protein {ECO:0000250|UniProtKB:…	cell surface [GO:0009986];COP9 signalosome [GO:0008180];membrane [GO:0016020];membrane raft [GO:0045121];mitochondrial inner membrane [GO:0005743];mitochondrial proton-transporting ATP synthase complex [GO:0005753];mitochondrial proton-transporting ATP synthase complex, catalytic core F(1) [GO:0000275];mitochondrion [GO:0005739];myelin sheath [GO:0043209];nucleus [GO:0005634];plasma membrane [GO:…	ATP biosynthetic process [GO:0006754];ATP metabolic process [GO:0046034];ATP synthesis coupled proton transport [GO:0015986];electron transport chain [GO:0022900];lipid metabolic process [GO:0006629];negative regulation of endothelial cell proliferation [GO:0001937];positive regulation of blood vessel endothelial cell migration [GO:0043536];response to oxidative stress [GO:0006979]	ADP binding [GO:0043531];angiostatin binding [GO:0043532];ATP binding [GO:0005524];MHC class I protein binding [GO:0042288];protease binding [GO:0002020];proton-transporting ATP synthase activity, rotational mechanism [GO:0046933]	Clpp-TAILS 1;Clpp-TAILS 2;Clpp-TAILS 3	170331 Clpp-2 TAILS ST-20%_BA8_02_2076
DLDAATQQLLSR	Dimethyl (N-term)	D3Z6F5;D6RJ16;Q03265	Q03265	Atp5f1a	ATP synthase subunit alpha, mitochondrial (ATP synthase F1 subunit alpha)	0	1	452	464			NaN	NaN	FAQFGSDLDAAT	2	NaN	-0.353956	-0.224403	-0.289179	NaN	NaN		553	2	1329.69	0.003805	37.3	-0.417	-1	5.59	76.927	Extracellular side {ECO:0000250|UniProtKB:P25705}. Note=Colocalizes with HRG on the cell surface of T-cells. {ECO:0000250|UniProtKB:P25705};Matrix side {ECO:0000250|UniProtKB:P19483}. Cell membrane {ECO:0000250|UniProtKB:P25705};Mitochondrion inner membrane {ECO:0000250|UniProtKB:P19483};Peripheral membrane protein {ECO:0000250|UniProtKB:P19483};Peripheral membrane protein {ECO:0000250|UniProtKB:…	cell surface [GO:0009986];COP9 signalosome [GO:0008180];membrane [GO:0016020];membrane raft [GO:0045121];mitochondrial inner membrane [GO:0005743];mitochondrial proton-transporting ATP synthase complex [GO:0005753];mitochondrial proton-transporting ATP synthase complex, catalytic core F(1) [GO:0000275];mitochondrion [GO:0005739];myelin sheath [GO:0043209];nucleus [GO:0005634];plasma membrane [GO:…	ATP biosynthetic process [GO:0006754];ATP metabolic process [GO:0046034];ATP synthesis coupled proton transport [GO:0015986];electron transport chain [GO:0022900];lipid metabolic process [GO:0006629];negative regulation of endothelial cell proliferation [GO:0001937];positive regulation of blood vessel endothelial cell migration [GO:0043536];response to oxidative stress [GO:0006979]	ADP binding [GO:0043531];angiostatin binding [GO:0043532];ATP binding [GO:0005524];MHC class I protein binding [GO:0042288];protease binding [GO:0002020];proton-transporting ATP synthase activity, rotational mechanism [GO:0046933]	Clpp-TAILS 2;Clpp-TAILS 3	170331 Clpp-3 TAILS ST-20%_BB1_01_2086
DAATQQLLSR	Dimethyl (N-term)	D3Z6F5;D6RJ16;Q03265	Q03265	Atp5f1a	ATP synthase subunit alpha, mitochondrial (ATP synthase F1 subunit alpha)	0	1	454	464			NaN	NaN	QFGSDLDAATQQ	4	-0.0586156	0.1917	NaN	0.0665422	NaN	NaN		553	2	1101.58	0.015878	24.1	-0.53	0	5.59	95.523	Extracellular side {ECO:0000250|UniProtKB:P25705}. Note=Colocalizes with HRG on the cell surface of T-cells. {ECO:0000250|UniProtKB:P25705};Matrix side {ECO:0000250|UniProtKB:P19483}. Cell membrane {ECO:0000250|UniProtKB:P25705};Mitochondrion inner membrane {ECO:0000250|UniProtKB:P19483};Peripheral membrane protein {ECO:0000250|UniProtKB:P19483};Peripheral membrane protein {ECO:0000250|UniProtKB:…	cell surface [GO:0009986];COP9 signalosome [GO:0008180];membrane [GO:0016020];membrane raft [GO:0045121];mitochondrial inner membrane [GO:0005743];mitochondrial proton-transporting ATP synthase complex [GO:0005753];mitochondrial proton-transporting ATP synthase complex, catalytic core F(1) [GO:0000275];mitochondrion [GO:0005739];myelin sheath [GO:0043209];nucleus [GO:0005634];plasma membrane [GO:…	ATP biosynthetic process [GO:0006754];ATP metabolic process [GO:0046034];ATP synthesis coupled proton transport [GO:0015986];electron transport chain [GO:0022900];lipid metabolic process [GO:0006629];negative regulation of endothelial cell proliferation [GO:0001937];positive regulation of blood vessel endothelial cell migration [GO:0043536];response to oxidative stress [GO:0006979]	ADP binding [GO:0043531];angiostatin binding [GO:0043532];ATP binding [GO:0005524];MHC class I protein binding [GO:0042288];protease binding [GO:0002020];proton-transporting ATP synthase activity, rotational mechanism [GO:0046933]	Clpp-TAILS 1;Clpp-TAILS 2;Clpp-TAILS 3	170123 Eddy TAILS-3 10%ST_GA11_01_1464
AIEEQVAVIYAGVR	Dimethyl (N-term)	D3Z6F5;D6RJ16;Q03265	Q03265	Atp5f1a	ATP synthase subunit alpha, mitochondrial (ATP synthase F1 subunit alpha)	0	1	480	494			NaN	NaN	GQYSPMAIEEQV	2	NaN	NaN	-0.997929	-0.997929	NaN	NaN		553	1	1516.82	0.012116	53.5	0.736	-1	5.59	83.397	Extracellular side {ECO:0000250|UniProtKB:P25705}. Note=Colocalizes with HRG on the cell surface of T-cells. {ECO:0000250|UniProtKB:P25705};Matrix side {ECO:0000250|UniProtKB:P19483}. Cell membrane {ECO:0000250|UniProtKB:P25705};Mitochondrion inner membrane {ECO:0000250|UniProtKB:P19483};Peripheral membrane protein {ECO:0000250|UniProtKB:P19483};Peripheral membrane protein {ECO:0000250|UniProtKB:…	cell surface [GO:0009986];COP9 signalosome [GO:0008180];membrane [GO:0016020];membrane raft [GO:0045121];mitochondrial inner membrane [GO:0005743];mitochondrial proton-transporting ATP synthase complex [GO:0005753];mitochondrial proton-transporting ATP synthase complex, catalytic core F(1) [GO:0000275];mitochondrion [GO:0005739];myelin sheath [GO:0043209];nucleus [GO:0005634];plasma membrane [GO:…	ATP biosynthetic process [GO:0006754];ATP metabolic process [GO:0046034];ATP synthesis coupled proton transport [GO:0015986];electron transport chain [GO:0022900];lipid metabolic process [GO:0006629];negative regulation of endothelial cell proliferation [GO:0001937];positive regulation of blood vessel endothelial cell migration [GO:0043536];response to oxidative stress [GO:0006979]	ADP binding [GO:0043531];angiostatin binding [GO:0043532];ATP binding [GO:0005524];MHC class I protein binding [GO:0042288];protease binding [GO:0002020];proton-transporting ATP synthase activity, rotational mechanism [GO:0046933]	Clpp-TAILS 1;Clpp-TAILS 3	170123 Eddy TAILS-1 10%ST_GA9_01_1465
EQVAVIYAGVR	Dimethyl (N-term)	D3Z6F5;D6RJ16;Q03265	Q03265	Atp5f1a	ATP synthase subunit alpha, mitochondrial (ATP synthase F1 subunit alpha)	0	1	483	494			NaN	NaN	SPMAIEEQVAVI	6	NaN	NaN	0.705727	0.705727	NaN	NaN		553	1	1203.66	0.0061953	29.8	0.682	0	5.69	120.12	Extracellular side {ECO:0000250|UniProtKB:P25705}. Note=Colocalizes with HRG on the cell surface of T-cells. {ECO:0000250|UniProtKB:P25705};Matrix side {ECO:0000250|UniProtKB:P19483}. Cell membrane {ECO:0000250|UniProtKB:P25705};Mitochondrion inner membrane {ECO:0000250|UniProtKB:P19483};Peripheral membrane protein {ECO:0000250|UniProtKB:P19483};Peripheral membrane protein {ECO:0000250|UniProtKB:…	cell surface [GO:0009986];COP9 signalosome [GO:0008180];membrane [GO:0016020];membrane raft [GO:0045121];mitochondrial inner membrane [GO:0005743];mitochondrial proton-transporting ATP synthase complex [GO:0005753];mitochondrial proton-transporting ATP synthase complex, catalytic core F(1) [GO:0000275];mitochondrion [GO:0005739];myelin sheath [GO:0043209];nucleus [GO:0005634];plasma membrane [GO:…	ATP biosynthetic process [GO:0006754];ATP metabolic process [GO:0046034];ATP synthesis coupled proton transport [GO:0015986];electron transport chain [GO:0022900];lipid metabolic process [GO:0006629];negative regulation of endothelial cell proliferation [GO:0001937];positive regulation of blood vessel endothelial cell migration [GO:0043536];response to oxidative stress [GO:0006979]	ADP binding [GO:0043531];angiostatin binding [GO:0043532];ATP binding [GO:0005524];MHC class I protein binding [GO:0042288];protease binding [GO:0002020];proton-transporting ATP synthase activity, rotational mechanism [GO:0046933]	Clpp-TAILS 2;Clpp-TAILS 3	170119 Eddy TAILS-3 10%ST_GA11_01_1417
AAQASAAPKAGTATGR	Acetyl (Pept. N-term)	P56480	P56480	Atp5f1b	ATP synthase subunit beta, mitochondrial OS=Mus musculus GN=Atp5b PE=1 SV=2	1	1	47	62	+	+	NaN	0	HPARDYAAQASA	14	1.58843	1.15797	0.825	1.19047	NaN	NaN		529	3	1469.76	5.21e-37	15.6	-0.244	2	5.59	78.287	Matrix side {ECO:0000250|UniProtKB:P00829};Mitochondrion inner membrane {ECO:0000250|UniProtKB:P00829};Peripheral membrane protein {ECO:0000250|UniProtKB:P00829}	cell surface [GO:0009986];membrane [GO:0016020];membrane raft [GO:0045121];mitochondrial inner membrane [GO:0005743];mitochondrial membrane [GO:0031966];mitochondrial nucleoid [GO:0042645];mitochondrial proton-transporting ATP synthase complex [GO:0005753];mitochondrial proton-transporting ATP synthase complex, catalytic core F(1) [GO:0000275];mitochondrion [GO:0005739];myelin sheath [GO:0043209]…	angiogenesis [GO:0001525];ATP biosynthetic process [GO:0006754];ATP metabolic process [GO:0046034];ATP synthesis coupled proton transport [GO:0015986];cellular response to interleukin-7 [GO:0098761];lipid metabolic process [GO:0006629];negative regulation of cell adhesion involved in substrate-bound cell migration [GO:0006933];positive regulation of blood vessel endothelial cell migration [GO:004…	ADP binding [GO:0043531];angiostatin binding [GO:0043532];ATP binding [GO:0005524];ATPase activity [GO:0016887];calcium ion binding [GO:0005509];lipoprotein particle receptor activity [GO:0030228];MHC class I protein binding [GO:0042288];proton-transporting ATP synthase activity, rotational mechanism [GO:0046933];proton-transporting ATPase activity, rotational mechanism [GO:0046961]	Clpp-TAILS 1;Clpp-TAILS 2;Clpp-TAILS 3	170119 Eddy TAILS-1 10%ST_GA9_01_1415
AAQASAAPKAGTATGR	Dimethyl (N-term)	P56480	P56480	Atp5f1b	ATP synthase subunit beta, mitochondrial OS=Mus musculus GN=Atp5b PE=1 SV=2	1	1	47	62	+	+	NaN	0	HPARDYAAQASA	28	0.225412	0.358495	0.246795	0.276901	NaN	NaN		529	3	1427.75	5.05e-20	11.9	-0.244	2	5.59	121.82	Matrix side {ECO:0000250|UniProtKB:P00829};Mitochondrion inner membrane {ECO:0000250|UniProtKB:P00829};Peripheral membrane protein {ECO:0000250|UniProtKB:P00829}	cell surface [GO:0009986];membrane [GO:0016020];membrane raft [GO:0045121];mitochondrial inner membrane [GO:0005743];mitochondrial membrane [GO:0031966];mitochondrial nucleoid [GO:0042645];mitochondrial proton-transporting ATP synthase complex [GO:0005753];mitochondrial proton-transporting ATP synthase complex, catalytic core F(1) [GO:0000275];mitochondrion [GO:0005739];myelin sheath [GO:0043209]…	angiogenesis [GO:0001525];ATP biosynthetic process [GO:0006754];ATP metabolic process [GO:0046034];ATP synthesis coupled proton transport [GO:0015986];cellular response to interleukin-7 [GO:0098761];lipid metabolic process [GO:0006629];negative regulation of cell adhesion involved in substrate-bound cell migration [GO:0006933];positive regulation of blood vessel endothelial cell migration [GO:004…	ADP binding [GO:0043531];angiostatin binding [GO:0043532];ATP binding [GO:0005524];ATPase activity [GO:0016887];calcium ion binding [GO:0005509];lipoprotein particle receptor activity [GO:0030228];MHC class I protein binding [GO:0042288];proton-transporting ATP synthase activity, rotational mechanism [GO:0046933];proton-transporting ATPase activity, rotational mechanism [GO:0046961]	Clpp-TAILS 1;Clpp-TAILS 2;Clpp-TAILS 3	170331 Clpp-1 TAILS ST-15%_BA2_02_2063
FDEGLPPILNALEVQGR	Dimethyl (N-term)	P56480	P56480	Atp5f1b	ATP synthase subunit beta, mitochondrial OS=Mus musculus GN=Atp5b PE=1 SV=2	0	1	75	91			NaN	NaN	AVVDVQFDEGLP	1	NaN	NaN	0.857821	0.857821	NaN	NaN		529	1	1866.98	0.00038594	73.5	-0.076	-2	5.59	72.937	Matrix side {ECO:0000250|UniProtKB:P00829};Mitochondrion inner membrane {ECO:0000250|UniProtKB:P00829};Peripheral membrane protein {ECO:0000250|UniProtKB:P00829}	cell surface [GO:0009986];membrane [GO:0016020];membrane raft [GO:0045121];mitochondrial inner membrane [GO:0005743];mitochondrial membrane [GO:0031966];mitochondrial nucleoid [GO:0042645];mitochondrial proton-transporting ATP synthase complex [GO:0005753];mitochondrial proton-transporting ATP synthase complex, catalytic core F(1) [GO:0000275];mitochondrion [GO:0005739];myelin sheath [GO:0043209]…	angiogenesis [GO:0001525];ATP biosynthetic process [GO:0006754];ATP metabolic process [GO:0046034];ATP synthesis coupled proton transport [GO:0015986];cellular response to interleukin-7 [GO:0098761];lipid metabolic process [GO:0006629];negative regulation of cell adhesion involved in substrate-bound cell migration [GO:0006933];positive regulation of blood vessel endothelial cell migration [GO:004…	ADP binding [GO:0043531];angiostatin binding [GO:0043532];ATP binding [GO:0005524];ATPase activity [GO:0016887];calcium ion binding [GO:0005509];lipoprotein particle receptor activity [GO:0030228];MHC class I protein binding [GO:0042288];proton-transporting ATP synthase activity, rotational mechanism [GO:0046933];proton-transporting ATPase activity, rotational mechanism [GO:0046961]	Clpp-TAILS 3	170123 Eddy TAILS-3 10%ST_GA11_01_1464
DEGLPPILNALEVQGR	Dimethyl (N-term)	P56480	P56480	Atp5f1b	ATP synthase subunit beta, mitochondrial OS=Mus musculus GN=Atp5b PE=1 SV=2	0	1	76	91			NaN	NaN	VVDVQFDEGLPP	7	NaN	-0.3825	0.269094	-0.0567033	NaN	NaN		529	2	1719.92	0.00017568	62.8	-0.256	-2	5.59	76.151	Matrix side {ECO:0000250|UniProtKB:P00829};Mitochondrion inner membrane {ECO:0000250|UniProtKB:P00829};Peripheral membrane protein {ECO:0000250|UniProtKB:P00829}	cell surface [GO:0009986];membrane [GO:0016020];membrane raft [GO:0045121];mitochondrial inner membrane [GO:0005743];mitochondrial membrane [GO:0031966];mitochondrial nucleoid [GO:0042645];mitochondrial proton-transporting ATP synthase complex [GO:0005753];mitochondrial proton-transporting ATP synthase complex, catalytic core F(1) [GO:0000275];mitochondrion [GO:0005739];myelin sheath [GO:0043209]…	angiogenesis [GO:0001525];ATP biosynthetic process [GO:0006754];ATP metabolic process [GO:0046034];ATP synthesis coupled proton transport [GO:0015986];cellular response to interleukin-7 [GO:0098761];lipid metabolic process [GO:0006629];negative regulation of cell adhesion involved in substrate-bound cell migration [GO:0006933];positive regulation of blood vessel endothelial cell migration [GO:004…	ADP binding [GO:0043531];angiostatin binding [GO:0043532];ATP binding [GO:0005524];ATPase activity [GO:0016887];calcium ion binding [GO:0005509];lipoprotein particle receptor activity [GO:0030228];MHC class I protein binding [GO:0042288];proton-transporting ATP synthase activity, rotational mechanism [GO:0046933];proton-transporting ATPase activity, rotational mechanism [GO:0046961]	Clpp-TAILS 2;Clpp-TAILS 3	170331 Clpp-3 TAILS ST-20%_BB1_01_2086
EGLPPILNALEVQGR	Dimethyl (N-term)	P56480	P56480	Atp5f1b	ATP synthase subunit beta, mitochondrial OS=Mus musculus GN=Atp5b PE=1 SV=2	0	1	77	91			NaN	NaN	VDVQFDEGLPPI	1	-0.336568	NaN	-0.139484	-0.238026	NaN	NaN		529	2	1604.89	0.080168	67	-0.04	-1	5.69	51.218	Matrix side {ECO:0000250|UniProtKB:P00829};Mitochondrion inner membrane {ECO:0000250|UniProtKB:P00829};Peripheral membrane protein {ECO:0000250|UniProtKB:P00829}	cell surface [GO:0009986];membrane [GO:0016020];membrane raft [GO:0045121];mitochondrial inner membrane [GO:0005743];mitochondrial membrane [GO:0031966];mitochondrial nucleoid [GO:0042645];mitochondrial proton-transporting ATP synthase complex [GO:0005753];mitochondrial proton-transporting ATP synthase complex, catalytic core F(1) [GO:0000275];mitochondrion [GO:0005739];myelin sheath [GO:0043209]…	angiogenesis [GO:0001525];ATP biosynthetic process [GO:0006754];ATP metabolic process [GO:0046034];ATP synthesis coupled proton transport [GO:0015986];cellular response to interleukin-7 [GO:0098761];lipid metabolic process [GO:0006629];negative regulation of cell adhesion involved in substrate-bound cell migration [GO:0006933];positive regulation of blood vessel endothelial cell migration [GO:004…	ADP binding [GO:0043531];angiostatin binding [GO:0043532];ATP binding [GO:0005524];ATPase activity [GO:0016887];calcium ion binding [GO:0005509];lipoprotein particle receptor activity [GO:0030228];MHC class I protein binding [GO:0042288];proton-transporting ATP synthase activity, rotational mechanism [GO:0046933];proton-transporting ATPase activity, rotational mechanism [GO:0046961]	Clpp-TAILS 1;Clpp-TAILS 3	170123 Eddy TAILS-3 10%ST_GA11_01_1464
LVLEVAQHLGESTVR	Dimethyl (N-term)	P56480	P56480	Atp5f1b	ATP synthase subunit beta, mitochondrial OS=Mus musculus GN=Atp5b PE=1 SV=2	0	1	95	109			NaN	NaN	QGRDSRLVLEVA	0	NaN	1.18252	NaN	1.18252	NaN	NaN		529	1	1649.91	0.063055	45.2	0.38	-1	5.59	52.522	Matrix side {ECO:0000250|UniProtKB:P00829};Mitochondrion inner membrane {ECO:0000250|UniProtKB:P00829};Peripheral membrane protein {ECO:0000250|UniProtKB:P00829}	cell surface [GO:0009986];membrane [GO:0016020];membrane raft [GO:0045121];mitochondrial inner membrane [GO:0005743];mitochondrial membrane [GO:0031966];mitochondrial nucleoid [GO:0042645];mitochondrial proton-transporting ATP synthase complex [GO:0005753];mitochondrial proton-transporting ATP synthase complex, catalytic core F(1) [GO:0000275];mitochondrion [GO:0005739];myelin sheath [GO:0043209]…	angiogenesis [GO:0001525];ATP biosynthetic process [GO:0006754];ATP metabolic process [GO:0046034];ATP synthesis coupled proton transport [GO:0015986];cellular response to interleukin-7 [GO:0098761];lipid metabolic process [GO:0006629];negative regulation of cell adhesion involved in substrate-bound cell migration [GO:0006933];positive regulation of blood vessel endothelial cell migration [GO:004…	ADP binding [GO:0043531];angiostatin binding [GO:0043532];ATP binding [GO:0005524];ATPase activity [GO:0016887];calcium ion binding [GO:0005509];lipoprotein particle receptor activity [GO:0030228];MHC class I protein binding [GO:0042288];proton-transporting ATP synthase activity, rotational mechanism [GO:0046933];proton-transporting ATPase activity, rotational mechanism [GO:0046961]	Clpp-TAILS 2	170123 Eddy TAILS-2 10%ST_GA10_01_1466
EVAQHLGESTVR	Dimethyl (N-term)	P56480	P56480	Atp5f1b	ATP synthase subunit beta, mitochondrial OS=Mus musculus GN=Atp5b PE=1 SV=2	0	1	98	109			NaN	NaN	DSRLVLEVAQHL	36	0.743937	0.732533	1.1952	0.890555	NaN	NaN		529	3	1324.67	8.34e-17	16.4	-0.508	-1	5.69	112.44	Matrix side {ECO:0000250|UniProtKB:P00829};Mitochondrion inner membrane {ECO:0000250|UniProtKB:P00829};Peripheral membrane protein {ECO:0000250|UniProtKB:P00829}	cell surface [GO:0009986];membrane [GO:0016020];membrane raft [GO:0045121];mitochondrial inner membrane [GO:0005743];mitochondrial membrane [GO:0031966];mitochondrial nucleoid [GO:0042645];mitochondrial proton-transporting ATP synthase complex [GO:0005753];mitochondrial proton-transporting ATP synthase complex, catalytic core F(1) [GO:0000275];mitochondrion [GO:0005739];myelin sheath [GO:0043209]…	angiogenesis [GO:0001525];ATP biosynthetic process [GO:0006754];ATP metabolic process [GO:0046034];ATP synthesis coupled proton transport [GO:0015986];cellular response to interleukin-7 [GO:0098761];lipid metabolic process [GO:0006629];negative regulation of cell adhesion involved in substrate-bound cell migration [GO:0006933];positive regulation of blood vessel endothelial cell migration [GO:004…	ADP binding [GO:0043531];angiostatin binding [GO:0043532];ATP binding [GO:0005524];ATPase activity [GO:0016887];calcium ion binding [GO:0005509];lipoprotein particle receptor activity [GO:0030228];MHC class I protein binding [GO:0042288];proton-transporting ATP synthase activity, rotational mechanism [GO:0046933];proton-transporting ATPase activity, rotational mechanism [GO:0046961]	Clpp-TAILS 1;Clpp-TAILS 2;Clpp-TAILS 3	170123 Eddy TAILS-3 10%ST_GA11_01_1464
TIAMDGTEGLVR	Dimethyl (N-term)	P56480	P56480	Atp5f1b	ATP synthase subunit beta, mitochondrial OS=Mus musculus GN=Atp5b PE=1 SV=2	0	1	110	121			NaN	NaN	GESTVRTIAMDG	27	-0.27238	-0.662151	-0.19084	-0.375124	NaN	NaN		529	3	1261.63	1.63e-70	34.5	0.208	-1	5.19	169.93	Matrix side {ECO:0000250|UniProtKB:P00829};Mitochondrion inner membrane {ECO:0000250|UniProtKB:P00829};Peripheral membrane protein {ECO:0000250|UniProtKB:P00829}	cell surface [GO:0009986];membrane [GO:0016020];membrane raft [GO:0045121];mitochondrial inner membrane [GO:0005743];mitochondrial membrane [GO:0031966];mitochondrial nucleoid [GO:0042645];mitochondrial proton-transporting ATP synthase complex [GO:0005753];mitochondrial proton-transporting ATP synthase complex, catalytic core F(1) [GO:0000275];mitochondrion [GO:0005739];myelin sheath [GO:0043209]…	angiogenesis [GO:0001525];ATP biosynthetic process [GO:0006754];ATP metabolic process [GO:0046034];ATP synthesis coupled proton transport [GO:0015986];cellular response to interleukin-7 [GO:0098761];lipid metabolic process [GO:0006629];negative regulation of cell adhesion involved in substrate-bound cell migration [GO:0006933];positive regulation of blood vessel endothelial cell migration [GO:004…	ADP binding [GO:0043531];angiostatin binding [GO:0043532];ATP binding [GO:0005524];ATPase activity [GO:0016887];calcium ion binding [GO:0005509];lipoprotein particle receptor activity [GO:0030228];MHC class I protein binding [GO:0042288];proton-transporting ATP synthase activity, rotational mechanism [GO:0046933];proton-transporting ATPase activity, rotational mechanism [GO:0046961]	Clpp-TAILS 1;Clpp-TAILS 2;Clpp-TAILS 3	170119 Eddy TAILS-3 10%ST_GA11_01_1417
TIAMDGTEGLVR	Dimethyl (N-term);Oxidation (M)	P56480	P56480	Atp5f1b	ATP synthase subunit beta, mitochondrial OS=Mus musculus GN=Atp5b PE=1 SV=2	0	1	110	121			NaN	NaN	GESTVRTIAMDG	22	0.317941	0.630249	0.385365	0.444518	NaN	NaN		529	3	1277.63	6.29e-05	25.6	0.208	-1	5.19	94.692	Matrix side {ECO:0000250|UniProtKB:P00829};Mitochondrion inner membrane {ECO:0000250|UniProtKB:P00829};Peripheral membrane protein {ECO:0000250|UniProtKB:P00829}	cell surface [GO:0009986];membrane [GO:0016020];membrane raft [GO:0045121];mitochondrial inner membrane [GO:0005743];mitochondrial membrane [GO:0031966];mitochondrial nucleoid [GO:0042645];mitochondrial proton-transporting ATP synthase complex [GO:0005753];mitochondrial proton-transporting ATP synthase complex, catalytic core F(1) [GO:0000275];mitochondrion [GO:0005739];myelin sheath [GO:0043209]…	angiogenesis [GO:0001525];ATP biosynthetic process [GO:0006754];ATP metabolic process [GO:0046034];ATP synthesis coupled proton transport [GO:0015986];cellular response to interleukin-7 [GO:0098761];lipid metabolic process [GO:0006629];negative regulation of cell adhesion involved in substrate-bound cell migration [GO:0006933];positive regulation of blood vessel endothelial cell migration [GO:004…	ADP binding [GO:0043531];angiostatin binding [GO:0043532];ATP binding [GO:0005524];ATPase activity [GO:0016887];calcium ion binding [GO:0005509];lipoprotein particle receptor activity [GO:0030228];MHC class I protein binding [GO:0042288];proton-transporting ATP synthase activity, rotational mechanism [GO:0046933];proton-transporting ATPase activity, rotational mechanism [GO:0046961]	Clpp-TAILS 1;Clpp-TAILS 2;Clpp-TAILS 3	170119 Eddy TAILS-3 10%ST_GA11_01_1417
DSGAPIKIPVGPETLGR	Dimethyl (N-term)	P56480	P56480	Atp5f1b	ATP synthase subunit beta, mitochondrial OS=Mus musculus GN=Atp5b PE=1 SV=2	0	1	127	143			NaN	NaN	RGQKVLDSGAPI	10	0.80655	0.753295	1.11033	0.890057	NaN	NaN		529	3	1705.94	0.00043455	41.8	-0.241	0	5.59	86.213	Matrix side {ECO:0000250|UniProtKB:P00829};Mitochondrion inner membrane {ECO:0000250|UniProtKB:P00829};Peripheral membrane protein {ECO:0000250|UniProtKB:P00829}	cell surface [GO:0009986];membrane [GO:0016020];membrane raft [GO:0045121];mitochondrial inner membrane [GO:0005743];mitochondrial membrane [GO:0031966];mitochondrial nucleoid [GO:0042645];mitochondrial proton-transporting ATP synthase complex [GO:0005753];mitochondrial proton-transporting ATP synthase complex, catalytic core F(1) [GO:0000275];mitochondrion [GO:0005739];myelin sheath [GO:0043209]…	angiogenesis [GO:0001525];ATP biosynthetic process [GO:0006754];ATP metabolic process [GO:0046034];ATP synthesis coupled proton transport [GO:0015986];cellular response to interleukin-7 [GO:0098761];lipid metabolic process [GO:0006629];negative regulation of cell adhesion involved in substrate-bound cell migration [GO:0006933];positive regulation of blood vessel endothelial cell migration [GO:004…	ADP binding [GO:0043531];angiostatin binding [GO:0043532];ATP binding [GO:0005524];ATPase activity [GO:0016887];calcium ion binding [GO:0005509];lipoprotein particle receptor activity [GO:0030228];MHC class I protein binding [GO:0042288];proton-transporting ATP synthase activity, rotational mechanism [GO:0046933];proton-transporting ATPase activity, rotational mechanism [GO:0046961]	Clpp-TAILS 1;Clpp-TAILS 2;Clpp-TAILS 3	170331 Clpp-3 TAILS ST-20%_BB1_02_2087
SGAPIKIPVGPETLGR	Dimethyl (N-term)	P56480	P56480	Atp5f1b	ATP synthase subunit beta, mitochondrial OS=Mus musculus GN=Atp5b PE=1 SV=2	0	1	128	143			NaN	NaN	GQKVLDSGAPIK	8	NaN	0.170152	0.216772	0.193462	NaN	NaN		529	2	1590.91	3.79e-07	35	-0.038	1	5.29	101.67	Matrix side {ECO:0000250|UniProtKB:P00829};Mitochondrion inner membrane {ECO:0000250|UniProtKB:P00829};Peripheral membrane protein {ECO:0000250|UniProtKB:P00829}	cell surface [GO:0009986];membrane [GO:0016020];membrane raft [GO:0045121];mitochondrial inner membrane [GO:0005743];mitochondrial membrane [GO:0031966];mitochondrial nucleoid [GO:0042645];mitochondrial proton-transporting ATP synthase complex [GO:0005753];mitochondrial proton-transporting ATP synthase complex, catalytic core F(1) [GO:0000275];mitochondrion [GO:0005739];myelin sheath [GO:0043209]…	angiogenesis [GO:0001525];ATP biosynthetic process [GO:0006754];ATP metabolic process [GO:0046034];ATP synthesis coupled proton transport [GO:0015986];cellular response to interleukin-7 [GO:0098761];lipid metabolic process [GO:0006629];negative regulation of cell adhesion involved in substrate-bound cell migration [GO:0006933];positive regulation of blood vessel endothelial cell migration [GO:004…	ADP binding [GO:0043531];angiostatin binding [GO:0043532];ATP binding [GO:0005524];ATPase activity [GO:0016887];calcium ion binding [GO:0005509];lipoprotein particle receptor activity [GO:0030228];MHC class I protein binding [GO:0042288];proton-transporting ATP synthase activity, rotational mechanism [GO:0046933];proton-transporting ATPase activity, rotational mechanism [GO:0046961]	Clpp-TAILS 2;Clpp-TAILS 3	170331 Clpp-3 TAILS ST-20%_BB1_02_2087
IMNVIGEPIDER	Dimethyl (N-term)	P56480	P56480	Atp5f1b	ATP synthase subunit beta, mitochondrial OS=Mus musculus GN=Atp5b PE=1 SV=2	0	1	144	155			NaN	NaN	PETLGRIMNVIG	8	-2.27151	-2.56995	-2.37527	-2.40558	NaN	NaN		529	3	1384.7	1.38e-05	36.6	-0.075	-2	5.59	135.66	Matrix side {ECO:0000250|UniProtKB:P00829};Mitochondrion inner membrane {ECO:0000250|UniProtKB:P00829};Peripheral membrane protein {ECO:0000250|UniProtKB:P00829}	cell surface [GO:0009986];membrane [GO:0016020];membrane raft [GO:0045121];mitochondrial inner membrane [GO:0005743];mitochondrial membrane [GO:0031966];mitochondrial nucleoid [GO:0042645];mitochondrial proton-transporting ATP synthase complex [GO:0005753];mitochondrial proton-transporting ATP synthase complex, catalytic core F(1) [GO:0000275];mitochondrion [GO:0005739];myelin sheath [GO:0043209]…	angiogenesis [GO:0001525];ATP biosynthetic process [GO:0006754];ATP metabolic process [GO:0046034];ATP synthesis coupled proton transport [GO:0015986];cellular response to interleukin-7 [GO:0098761];lipid metabolic process [GO:0006629];negative regulation of cell adhesion involved in substrate-bound cell migration [GO:0006933];positive regulation of blood vessel endothelial cell migration [GO:004…	ADP binding [GO:0043531];angiostatin binding [GO:0043532];ATP binding [GO:0005524];ATPase activity [GO:0016887];calcium ion binding [GO:0005509];lipoprotein particle receptor activity [GO:0030228];MHC class I protein binding [GO:0042288];proton-transporting ATP synthase activity, rotational mechanism [GO:0046933];proton-transporting ATPase activity, rotational mechanism [GO:0046961]	Clpp-TAILS 1;Clpp-TAILS 2;Clpp-TAILS 3	170119 Eddy TAILS-2 10%ST_GA10_01_1416
IMNVIGEPIDER	Dimethyl (N-term);Oxidation (M)	P56480	P56480	Atp5f1b	ATP synthase subunit beta, mitochondrial OS=Mus musculus GN=Atp5b PE=1 SV=2	0	1	144	155			NaN	NaN	PETLGRIMNVIG	22	-2.21879	-2.62925	-2.0948	-2.31428	NaN	NaN		529	3	1400.7	2.19e-06	30.9	-0.075	-2	5.59	134.57	Matrix side {ECO:0000250|UniProtKB:P00829};Mitochondrion inner membrane {ECO:0000250|UniProtKB:P00829};Peripheral membrane protein {ECO:0000250|UniProtKB:P00829}	cell surface [GO:0009986];membrane [GO:0016020];membrane raft [GO:0045121];mitochondrial inner membrane [GO:0005743];mitochondrial membrane [GO:0031966];mitochondrial nucleoid [GO:0042645];mitochondrial proton-transporting ATP synthase complex [GO:0005753];mitochondrial proton-transporting ATP synthase complex, catalytic core F(1) [GO:0000275];mitochondrion [GO:0005739];myelin sheath [GO:0043209]…	angiogenesis [GO:0001525];ATP biosynthetic process [GO:0006754];ATP metabolic process [GO:0046034];ATP synthesis coupled proton transport [GO:0015986];cellular response to interleukin-7 [GO:0098761];lipid metabolic process [GO:0006629];negative regulation of cell adhesion involved in substrate-bound cell migration [GO:0006933];positive regulation of blood vessel endothelial cell migration [GO:004…	ADP binding [GO:0043531];angiostatin binding [GO:0043532];ATP binding [GO:0005524];ATPase activity [GO:0016887];calcium ion binding [GO:0005509];lipoprotein particle receptor activity [GO:0030228];MHC class I protein binding [GO:0042288];proton-transporting ATP synthase activity, rotational mechanism [GO:0046933];proton-transporting ATPase activity, rotational mechanism [GO:0046961]	Clpp-TAILS 1;Clpp-TAILS 2;Clpp-TAILS 3	170331 Clpp-2 TAILS ST-20%_BA8_01_2075
IMNVIGEPIDER	Acetyl (Pept. N-term)	P56480	P56480	Atp5f1b	ATP synthase subunit beta, mitochondrial OS=Mus musculus GN=Atp5b PE=1 SV=2	0	0	144	155			NaN	NaN	PETLGRIMNVIG	10	NaN	NaN	NaN	NaN	NaN	NaN		529	NaN	1426.71	0.0077827	50.1	-0.075	-2	5.59	107.83	Matrix side {ECO:0000250|UniProtKB:P00829};Mitochondrion inner membrane {ECO:0000250|UniProtKB:P00829};Peripheral membrane protein {ECO:0000250|UniProtKB:P00829}	cell surface [GO:0009986];membrane [GO:0016020];membrane raft [GO:0045121];mitochondrial inner membrane [GO:0005743];mitochondrial membrane [GO:0031966];mitochondrial nucleoid [GO:0042645];mitochondrial proton-transporting ATP synthase complex [GO:0005753];mitochondrial proton-transporting ATP synthase complex, catalytic core F(1) [GO:0000275];mitochondrion [GO:0005739];myelin sheath [GO:0043209]…	angiogenesis [GO:0001525];ATP biosynthetic process [GO:0006754];ATP metabolic process [GO:0046034];ATP synthesis coupled proton transport [GO:0015986];cellular response to interleukin-7 [GO:0098761];lipid metabolic process [GO:0006629];negative regulation of cell adhesion involved in substrate-bound cell migration [GO:0006933];positive regulation of blood vessel endothelial cell migration [GO:004…	ADP binding [GO:0043531];angiostatin binding [GO:0043532];ATP binding [GO:0005524];ATPase activity [GO:0016887];calcium ion binding [GO:0005509];lipoprotein particle receptor activity [GO:0030228];MHC class I protein binding [GO:0042288];proton-transporting ATP synthase activity, rotational mechanism [GO:0046933];proton-transporting ATPase activity, rotational mechanism [GO:0046961]	Clpp-TAILS 1;Clpp-TAILS 2;Clpp-TAILS 3	170331 Clpp-1 TAILS ST-30%_BA5_02_2069
IMNVIGEPIDER	Acetyl (Pept. N-term);Oxidation (M)	P56480	P56480	Atp5f1b	ATP synthase subunit beta, mitochondrial OS=Mus musculus GN=Atp5b PE=1 SV=2	0	0	144	155			NaN	NaN	PETLGRIMNVIG	0	NaN	NaN	NaN	NaN	NaN	NaN		529	NaN	1442.71	0.06194	46.1	-0.075	-2	5.59	58.676	Matrix side {ECO:0000250|UniProtKB:P00829};Mitochondrion inner membrane {ECO:0000250|UniProtKB:P00829};Peripheral membrane protein {ECO:0000250|UniProtKB:P00829}	cell surface [GO:0009986];membrane [GO:0016020];membrane raft [GO:0045121];mitochondrial inner membrane [GO:0005743];mitochondrial membrane [GO:0031966];mitochondrial nucleoid [GO:0042645];mitochondrial proton-transporting ATP synthase complex [GO:0005753];mitochondrial proton-transporting ATP synthase complex, catalytic core F(1) [GO:0000275];mitochondrion [GO:0005739];myelin sheath [GO:0043209]…	angiogenesis [GO:0001525];ATP biosynthetic process [GO:0006754];ATP metabolic process [GO:0046034];ATP synthesis coupled proton transport [GO:0015986];cellular response to interleukin-7 [GO:0098761];lipid metabolic process [GO:0006629];negative regulation of cell adhesion involved in substrate-bound cell migration [GO:0006933];positive regulation of blood vessel endothelial cell migration [GO:004…	ADP binding [GO:0043531];angiostatin binding [GO:0043532];ATP binding [GO:0005524];ATPase activity [GO:0016887];calcium ion binding [GO:0005509];lipoprotein particle receptor activity [GO:0030228];MHC class I protein binding [GO:0042288];proton-transporting ATP synthase activity, rotational mechanism [GO:0046933];proton-transporting ATPase activity, rotational mechanism [GO:0046961]	Clpp-TAILS 2	170331 Clpp-2 TAILS ST-25%_BA9_01_2077
NVIGEPIDER	Dimethyl (N-term)	P56480	P56480	Atp5f1b	ATP synthase subunit beta, mitochondrial OS=Mus musculus GN=Atp5b PE=1 SV=2	0	1	146	155			NaN	NaN	TLGRIMNVIGEP	46	0.724641	0.704671	1.07834	0.835885	NaN	NaN		529	3	1140.58	4.52e-16	24.7	-0.73	-2	5.59	136.21	Matrix side {ECO:0000250|UniProtKB:P00829};Mitochondrion inner membrane {ECO:0000250|UniProtKB:P00829};Peripheral membrane protein {ECO:0000250|UniProtKB:P00829}	cell surface [GO:0009986];membrane [GO:0016020];membrane raft [GO:0045121];mitochondrial inner membrane [GO:0005743];mitochondrial membrane [GO:0031966];mitochondrial nucleoid [GO:0042645];mitochondrial proton-transporting ATP synthase complex [GO:0005753];mitochondrial proton-transporting ATP synthase complex, catalytic core F(1) [GO:0000275];mitochondrion [GO:0005739];myelin sheath [GO:0043209]…	angiogenesis [GO:0001525];ATP biosynthetic process [GO:0006754];ATP metabolic process [GO:0046034];ATP synthesis coupled proton transport [GO:0015986];cellular response to interleukin-7 [GO:0098761];lipid metabolic process [GO:0006629];negative regulation of cell adhesion involved in substrate-bound cell migration [GO:0006933];positive regulation of blood vessel endothelial cell migration [GO:004…	ADP binding [GO:0043531];angiostatin binding [GO:0043532];ATP binding [GO:0005524];ATPase activity [GO:0016887];calcium ion binding [GO:0005509];lipoprotein particle receptor activity [GO:0030228];MHC class I protein binding [GO:0042288];proton-transporting ATP synthase activity, rotational mechanism [GO:0046933];proton-transporting ATPase activity, rotational mechanism [GO:0046961]	Clpp-TAILS 1;Clpp-TAILS 2;Clpp-TAILS 3	170119 Eddy TAILS-2 10%ST_GA10_01_1416
ELINNVAKAHGGYSVFAGVGER	Dimethyl (N-term)	P56480	P56480	Atp5f1b	ATP synthase subunit beta, mitochondrial OS=Mus musculus GN=Atp5b PE=1 SV=2	0	1	218	239			NaN	NaN	KTVLIMELINNV	1	NaN	0.371377	NaN	0.371377	NaN	NaN		529	1	2287.17	0.096859	44.3	-0.009	0	5.69	39.68	Matrix side {ECO:0000250|UniProtKB:P00829};Mitochondrion inner membrane {ECO:0000250|UniProtKB:P00829};Peripheral membrane protein {ECO:0000250|UniProtKB:P00829}	cell surface [GO:0009986];membrane [GO:0016020];membrane raft [GO:0045121];mitochondrial inner membrane [GO:0005743];mitochondrial membrane [GO:0031966];mitochondrial nucleoid [GO:0042645];mitochondrial proton-transporting ATP synthase complex [GO:0005753];mitochondrial proton-transporting ATP synthase complex, catalytic core F(1) [GO:0000275];mitochondrion [GO:0005739];myelin sheath [GO:0043209]…	angiogenesis [GO:0001525];ATP biosynthetic process [GO:0006754];ATP metabolic process [GO:0046034];ATP synthesis coupled proton transport [GO:0015986];cellular response to interleukin-7 [GO:0098761];lipid metabolic process [GO:0006629];negative regulation of cell adhesion involved in substrate-bound cell migration [GO:0006933];positive regulation of blood vessel endothelial cell migration [GO:004…	ADP binding [GO:0043531];angiostatin binding [GO:0043532];ATP binding [GO:0005524];ATPase activity [GO:0016887];calcium ion binding [GO:0005509];lipoprotein particle receptor activity [GO:0030228];MHC class I protein binding [GO:0042288];proton-transporting ATP synthase activity, rotational mechanism [GO:0046933];proton-transporting ATPase activity, rotational mechanism [GO:0046961]	Clpp-TAILS 2	170123 Eddy TAILS-2 10%ST_GA10_01_1466
GGYSVFAGVGER	Dimethyl (N-term)	P56480	P56480	Atp5f1b	ATP synthase subunit beta, mitochondrial OS=Mus musculus GN=Atp5b PE=1 SV=2	0	1	228	239			NaN	NaN	NVAKAHGGYSVF	38	0.554802	0.532219	1.05607	0.714365	NaN	NaN		529	3	1197.58	2.45e-207	30.5	0.108	0	5.59	213.8	Matrix side {ECO:0000250|UniProtKB:P00829};Mitochondrion inner membrane {ECO:0000250|UniProtKB:P00829};Peripheral membrane protein {ECO:0000250|UniProtKB:P00829}	cell surface [GO:0009986];membrane [GO:0016020];membrane raft [GO:0045121];mitochondrial inner membrane [GO:0005743];mitochondrial membrane [GO:0031966];mitochondrial nucleoid [GO:0042645];mitochondrial proton-transporting ATP synthase complex [GO:0005753];mitochondrial proton-transporting ATP synthase complex, catalytic core F(1) [GO:0000275];mitochondrion [GO:0005739];myelin sheath [GO:0043209]…	angiogenesis [GO:0001525];ATP biosynthetic process [GO:0006754];ATP metabolic process [GO:0046034];ATP synthesis coupled proton transport [GO:0015986];cellular response to interleukin-7 [GO:0098761];lipid metabolic process [GO:0006629];negative regulation of cell adhesion involved in substrate-bound cell migration [GO:0006933];positive regulation of blood vessel endothelial cell migration [GO:004…	ADP binding [GO:0043531];angiostatin binding [GO:0043532];ATP binding [GO:0005524];ATPase activity [GO:0016887];calcium ion binding [GO:0005509];lipoprotein particle receptor activity [GO:0030228];MHC class I protein binding [GO:0042288];proton-transporting ATP synthase activity, rotational mechanism [GO:0046933];proton-transporting ATPase activity, rotational mechanism [GO:0046961]	Clpp-TAILS 1;Clpp-TAILS 2;Clpp-TAILS 3	170331 Clpp-3 TAILS ST-20%_BB1_01_2086
SVFAGVGER	Dimethyl (N-term)	P56480	P56480	Atp5f1b	ATP synthase subunit beta, mitochondrial OS=Mus musculus GN=Atp5b PE=1 SV=2	0	1	231	239	+		NaN	NaN	KAHGGYSVFAGV	6	0.442855	0.422759	0.581946	0.48252	NaN	NaN		529	3	920.472	0.011479	24.4	0.378	0	5.29	87.308	Matrix side {ECO:0000250|UniProtKB:P00829};Mitochondrion inner membrane {ECO:0000250|UniProtKB:P00829};Peripheral membrane protein {ECO:0000250|UniProtKB:P00829}	cell surface [GO:0009986];membrane [GO:0016020];membrane raft [GO:0045121];mitochondrial inner membrane [GO:0005743];mitochondrial membrane [GO:0031966];mitochondrial nucleoid [GO:0042645];mitochondrial proton-transporting ATP synthase complex [GO:0005753];mitochondrial proton-transporting ATP synthase complex, catalytic core F(1) [GO:0000275];mitochondrion [GO:0005739];myelin sheath [GO:0043209]…	angiogenesis [GO:0001525];ATP biosynthetic process [GO:0006754];ATP metabolic process [GO:0046034];ATP synthesis coupled proton transport [GO:0015986];cellular response to interleukin-7 [GO:0098761];lipid metabolic process [GO:0006629];negative regulation of cell adhesion involved in substrate-bound cell migration [GO:0006933];positive regulation of blood vessel endothelial cell migration [GO:004…	ADP binding [GO:0043531];angiostatin binding [GO:0043532];ATP binding [GO:0005524];ATPase activity [GO:0016887];calcium ion binding [GO:0005509];lipoprotein particle receptor activity [GO:0030228];MHC class I protein binding [GO:0042288];proton-transporting ATP synthase activity, rotational mechanism [GO:0046933];proton-transporting ATPase activity, rotational mechanism [GO:0046961]	Clpp-TAILS 1;Clpp-TAILS 2;Clpp-TAILS 3	170123 Eddy TAILS-1 10%ST_GA9_01_1465
KDATSKVALVYGQMNEPPGAR	Dimethyl (N-term)	P56480	P56480	Atp5f1b	ATP synthase subunit beta, mitochondrial OS=Mus musculus GN=Atp5b PE=1 SV=2	0	1	259	279			NaN	NaN	SGVINLKDATSK	3	NaN	NaN	0.872298	0.872298	NaN	NaN		529	1	2231.14	1.56e-07	27.1	-0.648	1	5.59	82.975	Matrix side {ECO:0000250|UniProtKB:P00829};Mitochondrion inner membrane {ECO:0000250|UniProtKB:P00829};Peripheral membrane protein {ECO:0000250|UniProtKB:P00829}	cell surface [GO:0009986];membrane [GO:0016020];membrane raft [GO:0045121];mitochondrial inner membrane [GO:0005743];mitochondrial membrane [GO:0031966];mitochondrial nucleoid [GO:0042645];mitochondrial proton-transporting ATP synthase complex [GO:0005753];mitochondrial proton-transporting ATP synthase complex, catalytic core F(1) [GO:0000275];mitochondrion [GO:0005739];myelin sheath [GO:0043209]…	angiogenesis [GO:0001525];ATP biosynthetic process [GO:0006754];ATP metabolic process [GO:0046034];ATP synthesis coupled proton transport [GO:0015986];cellular response to interleukin-7 [GO:0098761];lipid metabolic process [GO:0006629];negative regulation of cell adhesion involved in substrate-bound cell migration [GO:0006933];positive regulation of blood vessel endothelial cell migration [GO:004…	ADP binding [GO:0043531];angiostatin binding [GO:0043532];ATP binding [GO:0005524];ATPase activity [GO:0016887];calcium ion binding [GO:0005509];lipoprotein particle receptor activity [GO:0030228];MHC class I protein binding [GO:0042288];proton-transporting ATP synthase activity, rotational mechanism [GO:0046933];proton-transporting ATPase activity, rotational mechanism [GO:0046961]	Clpp-TAILS 3	170331 Clpp-3 TAILS ST-20%_BB1_01_2086
DATSKVALVYGQMNEPPGAR	Dimethyl (N-term);Oxidation (M)	P56480	P56480	Atp5f1b	ATP synthase subunit beta, mitochondrial OS=Mus musculus GN=Atp5b PE=1 SV=2	0	1	260	279			NaN	NaN	GVINLKDATSKV	16	0.431186	0.690981	0.959818	0.693995	NaN	NaN		529	3	2119.04	7.22e-09	29.7	-0.485	0	5.59	90.22	Matrix side {ECO:0000250|UniProtKB:P00829};Mitochondrion inner membrane {ECO:0000250|UniProtKB:P00829};Peripheral membrane protein {ECO:0000250|UniProtKB:P00829}	cell surface [GO:0009986];membrane [GO:0016020];membrane raft [GO:0045121];mitochondrial inner membrane [GO:0005743];mitochondrial membrane [GO:0031966];mitochondrial nucleoid [GO:0042645];mitochondrial proton-transporting ATP synthase complex [GO:0005753];mitochondrial proton-transporting ATP synthase complex, catalytic core F(1) [GO:0000275];mitochondrion [GO:0005739];myelin sheath [GO:0043209]…	angiogenesis [GO:0001525];ATP biosynthetic process [GO:0006754];ATP metabolic process [GO:0046034];ATP synthesis coupled proton transport [GO:0015986];cellular response to interleukin-7 [GO:0098761];lipid metabolic process [GO:0006629];negative regulation of cell adhesion involved in substrate-bound cell migration [GO:0006933];positive regulation of blood vessel endothelial cell migration [GO:004…	ADP binding [GO:0043531];angiostatin binding [GO:0043532];ATP binding [GO:0005524];ATPase activity [GO:0016887];calcium ion binding [GO:0005509];lipoprotein particle receptor activity [GO:0030228];MHC class I protein binding [GO:0042288];proton-transporting ATP synthase activity, rotational mechanism [GO:0046933];proton-transporting ATPase activity, rotational mechanism [GO:0046961]	Clpp-TAILS 1;Clpp-TAILS 2;Clpp-TAILS 3	170331 Clpp-1 TAILS ST-25%_BA4_02_2067
DATSKVALVYGQMNEPPGAR	Dimethyl (N-term)	P56480	P56480	Atp5f1b	ATP synthase subunit beta, mitochondrial OS=Mus musculus GN=Atp5b PE=1 SV=2	0	1	260	279			NaN	NaN	GVINLKDATSKV	25	0.624006	0.532129	1.26015	0.80543	NaN	NaN		529	3	2103.04	4.65e-30	34.7	-0.485	0	5.59	124.31	Matrix side {ECO:0000250|UniProtKB:P00829};Mitochondrion inner membrane {ECO:0000250|UniProtKB:P00829};Peripheral membrane protein {ECO:0000250|UniProtKB:P00829}	cell surface [GO:0009986];membrane [GO:0016020];membrane raft [GO:0045121];mitochondrial inner membrane [GO:0005743];mitochondrial membrane [GO:0031966];mitochondrial nucleoid [GO:0042645];mitochondrial proton-transporting ATP synthase complex [GO:0005753];mitochondrial proton-transporting ATP synthase complex, catalytic core F(1) [GO:0000275];mitochondrion [GO:0005739];myelin sheath [GO:0043209]…	angiogenesis [GO:0001525];ATP biosynthetic process [GO:0006754];ATP metabolic process [GO:0046034];ATP synthesis coupled proton transport [GO:0015986];cellular response to interleukin-7 [GO:0098761];lipid metabolic process [GO:0006629];negative regulation of cell adhesion involved in substrate-bound cell migration [GO:0006933];positive regulation of blood vessel endothelial cell migration [GO:004…	ADP binding [GO:0043531];angiostatin binding [GO:0043532];ATP binding [GO:0005524];ATPase activity [GO:0016887];calcium ion binding [GO:0005509];lipoprotein particle receptor activity [GO:0030228];MHC class I protein binding [GO:0042288];proton-transporting ATP synthase activity, rotational mechanism [GO:0046933];proton-transporting ATPase activity, rotational mechanism [GO:0046961]	Clpp-TAILS 1;Clpp-TAILS 2;Clpp-TAILS 3	170331 Clpp-3 TAILS ST-20%_BB1_02_2087
TSKVALVYGQMNEPPGAR	Dimethyl (N-term);Oxidation (M)	P56480	P56480	Atp5f1b	ATP synthase subunit beta, mitochondrial OS=Mus musculus GN=Atp5b PE=1 SV=2	0	1	262	279			NaN	NaN	INLKDATSKVAL	4	0.293195	0.302189	0.335286	0.310223	NaN	NaN		529	3	1932.97	2e-05	24.7	-0.444	1	5.19	75.215	Matrix side {ECO:0000250|UniProtKB:P00829};Mitochondrion inner membrane {ECO:0000250|UniProtKB:P00829};Peripheral membrane protein {ECO:0000250|UniProtKB:P00829}	cell surface [GO:0009986];membrane [GO:0016020];membrane raft [GO:0045121];mitochondrial inner membrane [GO:0005743];mitochondrial membrane [GO:0031966];mitochondrial nucleoid [GO:0042645];mitochondrial proton-transporting ATP synthase complex [GO:0005753];mitochondrial proton-transporting ATP synthase complex, catalytic core F(1) [GO:0000275];mitochondrion [GO:0005739];myelin sheath [GO:0043209]…	angiogenesis [GO:0001525];ATP biosynthetic process [GO:0006754];ATP metabolic process [GO:0046034];ATP synthesis coupled proton transport [GO:0015986];cellular response to interleukin-7 [GO:0098761];lipid metabolic process [GO:0006629];negative regulation of cell adhesion involved in substrate-bound cell migration [GO:0006933];positive regulation of blood vessel endothelial cell migration [GO:004…	ADP binding [GO:0043531];angiostatin binding [GO:0043532];ATP binding [GO:0005524];ATPase activity [GO:0016887];calcium ion binding [GO:0005509];lipoprotein particle receptor activity [GO:0030228];MHC class I protein binding [GO:0042288];proton-transporting ATP synthase activity, rotational mechanism [GO:0046933];proton-transporting ATPase activity, rotational mechanism [GO:0046961]	Clpp-TAILS 1;Clpp-TAILS 2;Clpp-TAILS 3	170123 Eddy TAILS-3 10%ST_GA11_01_1464
TSKVALVYGQMNEPPGAR	Dimethyl (N-term)	P56480	P56480	Atp5f1b	ATP synthase subunit beta, mitochondrial OS=Mus musculus GN=Atp5b PE=1 SV=2	0	1	262	279			NaN	NaN	INLKDATSKVAL	3	0.199453	0.489128	0.379114	0.355898	NaN	NaN		529	3	1916.98	3.54e-06	27.3	-0.444	1	5.19	97.32	Matrix side {ECO:0000250|UniProtKB:P00829};Mitochondrion inner membrane {ECO:0000250|UniProtKB:P00829};Peripheral membrane protein {ECO:0000250|UniProtKB:P00829}	cell surface [GO:0009986];membrane [GO:0016020];membrane raft [GO:0045121];mitochondrial inner membrane [GO:0005743];mitochondrial membrane [GO:0031966];mitochondrial nucleoid [GO:0042645];mitochondrial proton-transporting ATP synthase complex [GO:0005753];mitochondrial proton-transporting ATP synthase complex, catalytic core F(1) [GO:0000275];mitochondrion [GO:0005739];myelin sheath [GO:0043209]…	angiogenesis [GO:0001525];ATP biosynthetic process [GO:0006754];ATP metabolic process [GO:0046034];ATP synthesis coupled proton transport [GO:0015986];cellular response to interleukin-7 [GO:0098761];lipid metabolic process [GO:0006629];negative regulation of cell adhesion involved in substrate-bound cell migration [GO:0006933];positive regulation of blood vessel endothelial cell migration [GO:004…	ADP binding [GO:0043531];angiostatin binding [GO:0043532];ATP binding [GO:0005524];ATPase activity [GO:0016887];calcium ion binding [GO:0005509];lipoprotein particle receptor activity [GO:0030228];MHC class I protein binding [GO:0042288];proton-transporting ATP synthase activity, rotational mechanism [GO:0046933];proton-transporting ATPase activity, rotational mechanism [GO:0046961]	Clpp-TAILS 1;Clpp-TAILS 2;Clpp-TAILS 3	170331 Clpp-2 TAILS ST-20%_BA8_02_2076
VALVYGQMNEPPGAR	Dimethyl (N-term);Oxidation (M)	P56480	P56480	Atp5f1b	ATP synthase subunit beta, mitochondrial OS=Mus musculus GN=Atp5b PE=1 SV=2	0	1	265	279			NaN	NaN	KDATSKVALVYG	25	0.465913	0.588813	0.957836	0.670854	NaN	NaN		529	3	1616.8	9.14e-35	27.9	-0.173	0	5.49	143.79	Matrix side {ECO:0000250|UniProtKB:P00829};Mitochondrion inner membrane {ECO:0000250|UniProtKB:P00829};Peripheral membrane protein {ECO:0000250|UniProtKB:P00829}	cell surface [GO:0009986];membrane [GO:0016020];membrane raft [GO:0045121];mitochondrial inner membrane [GO:0005743];mitochondrial membrane [GO:0031966];mitochondrial nucleoid [GO:0042645];mitochondrial proton-transporting ATP synthase complex [GO:0005753];mitochondrial proton-transporting ATP synthase complex, catalytic core F(1) [GO:0000275];mitochondrion [GO:0005739];myelin sheath [GO:0043209]…	angiogenesis [GO:0001525];ATP biosynthetic process [GO:0006754];ATP metabolic process [GO:0046034];ATP synthesis coupled proton transport [GO:0015986];cellular response to interleukin-7 [GO:0098761];lipid metabolic process [GO:0006629];negative regulation of cell adhesion involved in substrate-bound cell migration [GO:0006933];positive regulation of blood vessel endothelial cell migration [GO:004…	ADP binding [GO:0043531];angiostatin binding [GO:0043532];ATP binding [GO:0005524];ATPase activity [GO:0016887];calcium ion binding [GO:0005509];lipoprotein particle receptor activity [GO:0030228];MHC class I protein binding [GO:0042288];proton-transporting ATP synthase activity, rotational mechanism [GO:0046933];proton-transporting ATPase activity, rotational mechanism [GO:0046961]	Clpp-TAILS 1;Clpp-TAILS 2;Clpp-TAILS 3	170331 Clpp-1 TAILS ST-25%_BA4_01_2066
VALVYGQMNEPPGAR	Dimethyl (N-term)	P56480	P56480	Atp5f1b	ATP synthase subunit beta, mitochondrial OS=Mus musculus GN=Atp5b PE=1 SV=2	0	1	265	279			NaN	NaN	KDATSKVALVYG	9	NaN	0.672168	0.956387	0.814277	NaN	NaN		529	2	1600.8	2.24e-20	36.4	-0.173	0	5.49	125.74	Matrix side {ECO:0000250|UniProtKB:P00829};Mitochondrion inner membrane {ECO:0000250|UniProtKB:P00829};Peripheral membrane protein {ECO:0000250|UniProtKB:P00829}	cell surface [GO:0009986];membrane [GO:0016020];membrane raft [GO:0045121];mitochondrial inner membrane [GO:0005743];mitochondrial membrane [GO:0031966];mitochondrial nucleoid [GO:0042645];mitochondrial proton-transporting ATP synthase complex [GO:0005753];mitochondrial proton-transporting ATP synthase complex, catalytic core F(1) [GO:0000275];mitochondrion [GO:0005739];myelin sheath [GO:0043209]…	angiogenesis [GO:0001525];ATP biosynthetic process [GO:0006754];ATP metabolic process [GO:0046034];ATP synthesis coupled proton transport [GO:0015986];cellular response to interleukin-7 [GO:0098761];lipid metabolic process [GO:0006629];negative regulation of cell adhesion involved in substrate-bound cell migration [GO:0006933];positive regulation of blood vessel endothelial cell migration [GO:004…	ADP binding [GO:0043531];angiostatin binding [GO:0043532];ATP binding [GO:0005524];ATPase activity [GO:0016887];calcium ion binding [GO:0005509];lipoprotein particle receptor activity [GO:0030228];MHC class I protein binding [GO:0042288];proton-transporting ATP synthase activity, rotational mechanism [GO:0046933];proton-transporting ATPase activity, rotational mechanism [GO:0046961]	Clpp-TAILS 2;Clpp-TAILS 3	170119 Eddy TAILS-3 10%ST_GA11_01_1417
VALTGLTVAEYFR	Dimethyl (N-term)	P56480	P56480	Atp5f1b	ATP synthase subunit beta, mitochondrial OS=Mus musculus GN=Atp5b PE=1 SV=2	0	1	282	294			NaN	NaN	PGARARVALTGL	5	-0.668578	-1.16542	-0.4218	-0.751934	NaN	NaN		529	3	1438.78	8.55e-06	57.8	0.869	0	5.49	96.015	Matrix side {ECO:0000250|UniProtKB:P00829};Mitochondrion inner membrane {ECO:0000250|UniProtKB:P00829};Peripheral membrane protein {ECO:0000250|UniProtKB:P00829}	cell surface [GO:0009986];membrane [GO:0016020];membrane raft [GO:0045121];mitochondrial inner membrane [GO:0005743];mitochondrial membrane [GO:0031966];mitochondrial nucleoid [GO:0042645];mitochondrial proton-transporting ATP synthase complex [GO:0005753];mitochondrial proton-transporting ATP synthase complex, catalytic core F(1) [GO:0000275];mitochondrion [GO:0005739];myelin sheath [GO:0043209]…	angiogenesis [GO:0001525];ATP biosynthetic process [GO:0006754];ATP metabolic process [GO:0046034];ATP synthesis coupled proton transport [GO:0015986];cellular response to interleukin-7 [GO:0098761];lipid metabolic process [GO:0006629];negative regulation of cell adhesion involved in substrate-bound cell migration [GO:0006933];positive regulation of blood vessel endothelial cell migration [GO:004…	ADP binding [GO:0043531];angiostatin binding [GO:0043532];ATP binding [GO:0005524];ATPase activity [GO:0016887];calcium ion binding [GO:0005509];lipoprotein particle receptor activity [GO:0030228];MHC class I protein binding [GO:0042288];proton-transporting ATP synthase activity, rotational mechanism [GO:0046933];proton-transporting ATPase activity, rotational mechanism [GO:0046961]	Clpp-TAILS 1;Clpp-TAILS 2;Clpp-TAILS 3	170119 Eddy TAILS-3 10%ST_GA11_01_1417
LTGLTVAEYFR	Dimethyl (N-term)	P56480	P56480	Atp5f1b	ATP synthase subunit beta, mitochondrial OS=Mus musculus GN=Atp5b PE=1 SV=2	0	1	284	294			NaN	NaN	ARARVALTGLTV	1	0.350421	NaN	0.972254	0.661337	NaN	NaN		529	2	1268.68	0.058314	49.3	0.482	0	5.59	51.445	Matrix side {ECO:0000250|UniProtKB:P00829};Mitochondrion inner membrane {ECO:0000250|UniProtKB:P00829};Peripheral membrane protein {ECO:0000250|UniProtKB:P00829}	cell surface [GO:0009986];membrane [GO:0016020];membrane raft [GO:0045121];mitochondrial inner membrane [GO:0005743];mitochondrial membrane [GO:0031966];mitochondrial nucleoid [GO:0042645];mitochondrial proton-transporting ATP synthase complex [GO:0005753];mitochondrial proton-transporting ATP synthase complex, catalytic core F(1) [GO:0000275];mitochondrion [GO:0005739];myelin sheath [GO:0043209]…	angiogenesis [GO:0001525];ATP biosynthetic process [GO:0006754];ATP metabolic process [GO:0046034];ATP synthesis coupled proton transport [GO:0015986];cellular response to interleukin-7 [GO:0098761];lipid metabolic process [GO:0006629];negative regulation of cell adhesion involved in substrate-bound cell migration [GO:0006933];positive regulation of blood vessel endothelial cell migration [GO:004…	ADP binding [GO:0043531];angiostatin binding [GO:0043532];ATP binding [GO:0005524];ATPase activity [GO:0016887];calcium ion binding [GO:0005509];lipoprotein particle receptor activity [GO:0030228];MHC class I protein binding [GO:0042288];proton-transporting ATP synthase activity, rotational mechanism [GO:0046933];proton-transporting ATPase activity, rotational mechanism [GO:0046961]	Clpp-TAILS 1;Clpp-TAILS 3	170119 Eddy TAILS-3 10%ST_GA11_01_1417
TGLTVAEYFR	Dimethyl (N-term)	P56480	P56480	Atp5f1b	ATP synthase subunit beta, mitochondrial OS=Mus musculus GN=Atp5b PE=1 SV=2	0	1	285	294			NaN	NaN	RARVALTGLTVA	5	0.529546	0.310218	0.422976	0.420914	NaN	NaN		529	3	1155.59	0.0022596	39.7	0.15	0	5.19	116.73	Matrix side {ECO:0000250|UniProtKB:P00829};Mitochondrion inner membrane {ECO:0000250|UniProtKB:P00829};Peripheral membrane protein {ECO:0000250|UniProtKB:P00829}	cell surface [GO:0009986];membrane [GO:0016020];membrane raft [GO:0045121];mitochondrial inner membrane [GO:0005743];mitochondrial membrane [GO:0031966];mitochondrial nucleoid [GO:0042645];mitochondrial proton-transporting ATP synthase complex [GO:0005753];mitochondrial proton-transporting ATP synthase complex, catalytic core F(1) [GO:0000275];mitochondrion [GO:0005739];myelin sheath [GO:0043209]…	angiogenesis [GO:0001525];ATP biosynthetic process [GO:0006754];ATP metabolic process [GO:0046034];ATP synthesis coupled proton transport [GO:0015986];cellular response to interleukin-7 [GO:0098761];lipid metabolic process [GO:0006629];negative regulation of cell adhesion involved in substrate-bound cell migration [GO:0006933];positive regulation of blood vessel endothelial cell migration [GO:004…	ADP binding [GO:0043531];angiostatin binding [GO:0043532];ATP binding [GO:0005524];ATPase activity [GO:0016887];calcium ion binding [GO:0005509];lipoprotein particle receptor activity [GO:0030228];MHC class I protein binding [GO:0042288];proton-transporting ATP synthase activity, rotational mechanism [GO:0046933];proton-transporting ATPase activity, rotational mechanism [GO:0046961]	Clpp-TAILS 1;Clpp-TAILS 2;Clpp-TAILS 3	170331 Clpp-2 TAILS ST-20%_BA8_02_2076
GLTVAEYFR	Dimethyl (N-term)	P56480	P56480	Atp5f1b	ATP synthase subunit beta, mitochondrial OS=Mus musculus GN=Atp5b PE=1 SV=2	0	1	286	294			NaN	NaN	ARVALTGLTVAE	19	0.412602	0.7671	0.781883	0.653862	NaN	NaN		529	3	1054.54	1.72e-26	37.6	0.244	0	5.59	145.63	Matrix side {ECO:0000250|UniProtKB:P00829};Mitochondrion inner membrane {ECO:0000250|UniProtKB:P00829};Peripheral membrane protein {ECO:0000250|UniProtKB:P00829}	cell surface [GO:0009986];membrane [GO:0016020];membrane raft [GO:0045121];mitochondrial inner membrane [GO:0005743];mitochondrial membrane [GO:0031966];mitochondrial nucleoid [GO:0042645];mitochondrial proton-transporting ATP synthase complex [GO:0005753];mitochondrial proton-transporting ATP synthase complex, catalytic core F(1) [GO:0000275];mitochondrion [GO:0005739];myelin sheath [GO:0043209]…	angiogenesis [GO:0001525];ATP biosynthetic process [GO:0006754];ATP metabolic process [GO:0046034];ATP synthesis coupled proton transport [GO:0015986];cellular response to interleukin-7 [GO:0098761];lipid metabolic process [GO:0006629];negative regulation of cell adhesion involved in substrate-bound cell migration [GO:0006933];positive regulation of blood vessel endothelial cell migration [GO:004…	ADP binding [GO:0043531];angiostatin binding [GO:0043532];ATP binding [GO:0005524];ATPase activity [GO:0016887];calcium ion binding [GO:0005509];lipoprotein particle receptor activity [GO:0030228];MHC class I protein binding [GO:0042288];proton-transporting ATP synthase activity, rotational mechanism [GO:0046933];proton-transporting ATPase activity, rotational mechanism [GO:0046961]	Clpp-TAILS 1;Clpp-TAILS 2;Clpp-TAILS 3	170123 Eddy TAILS-2 10%ST_GA10_01_1466
LFIDNIFR	Dimethyl (N-term)	P56480	P56480	Atp5f1b	ATP synthase subunit beta, mitochondrial OS=Mus musculus GN=Atp5b PE=1 SV=2	0	1	303	310			NaN	NaN	EGQDVLLFIDNI	1	NaN	0.80938	0.879965	0.844673	NaN	NaN		529	2	1036.57	0.039904	52.3	0.862	0	5.59	66.682	Matrix side {ECO:0000250|UniProtKB:P00829};Mitochondrion inner membrane {ECO:0000250|UniProtKB:P00829};Peripheral membrane protein {ECO:0000250|UniProtKB:P00829}	cell surface [GO:0009986];membrane [GO:0016020];membrane raft [GO:0045121];mitochondrial inner membrane [GO:0005743];mitochondrial membrane [GO:0031966];mitochondrial nucleoid [GO:0042645];mitochondrial proton-transporting ATP synthase complex [GO:0005753];mitochondrial proton-transporting ATP synthase complex, catalytic core F(1) [GO:0000275];mitochondrion [GO:0005739];myelin sheath [GO:0043209]…	angiogenesis [GO:0001525];ATP biosynthetic process [GO:0006754];ATP metabolic process [GO:0046034];ATP synthesis coupled proton transport [GO:0015986];cellular response to interleukin-7 [GO:0098761];lipid metabolic process [GO:0006629];negative regulation of cell adhesion involved in substrate-bound cell migration [GO:0006933];positive regulation of blood vessel endothelial cell migration [GO:004…	ADP binding [GO:0043531];angiostatin binding [GO:0043532];ATP binding [GO:0005524];ATPase activity [GO:0016887];calcium ion binding [GO:0005509];lipoprotein particle receptor activity [GO:0030228];MHC class I protein binding [GO:0042288];proton-transporting ATP synthase activity, rotational mechanism [GO:0046933];proton-transporting ATPase activity, rotational mechanism [GO:0046961]	Clpp-TAILS 2;Clpp-TAILS 3	170119 Eddy TAILS-2 10%ST_GA10_01_1416
TQAGSEVSALLGR	Dimethyl (N-term)	P56480	P56480	Atp5f1b	ATP synthase subunit beta, mitochondrial OS=Mus musculus GN=Atp5b PE=1 SV=2	0	1	312	324			NaN	NaN	DNIFRFTQAGSE	3	NaN	NaN	0.424412	0.424412	NaN	NaN		529	1	1287.68	7.83e-08	43.6	0.062	0	5.19	102.66	Matrix side {ECO:0000250|UniProtKB:P00829};Mitochondrion inner membrane {ECO:0000250|UniProtKB:P00829};Peripheral membrane protein {ECO:0000250|UniProtKB:P00829}	cell surface [GO:0009986];membrane [GO:0016020];membrane raft [GO:0045121];mitochondrial inner membrane [GO:0005743];mitochondrial membrane [GO:0031966];mitochondrial nucleoid [GO:0042645];mitochondrial proton-transporting ATP synthase complex [GO:0005753];mitochondrial proton-transporting ATP synthase complex, catalytic core F(1) [GO:0000275];mitochondrion [GO:0005739];myelin sheath [GO:0043209]…	angiogenesis [GO:0001525];ATP biosynthetic process [GO:0006754];ATP metabolic process [GO:0046034];ATP synthesis coupled proton transport [GO:0015986];cellular response to interleukin-7 [GO:0098761];lipid metabolic process [GO:0006629];negative regulation of cell adhesion involved in substrate-bound cell migration [GO:0006933];positive regulation of blood vessel endothelial cell migration [GO:004…	ADP binding [GO:0043531];angiostatin binding [GO:0043532];ATP binding [GO:0005524];ATPase activity [GO:0016887];calcium ion binding [GO:0005509];lipoprotein particle receptor activity [GO:0030228];MHC class I protein binding [GO:0042288];proton-transporting ATP synthase activity, rotational mechanism [GO:0046933];proton-transporting ATPase activity, rotational mechanism [GO:0046961]	Clpp-TAILS 3	170123 Eddy TAILS-3 10%ST_GA11_01_1464
QAGSEVSALLGR	Dimethyl (N-term)	P56480	P56480	Atp5f1b	ATP synthase subunit beta, mitochondrial OS=Mus musculus GN=Atp5b PE=1 SV=2	0	1	313	324			NaN	NaN	NIFRFTQAGSEV	27	0.359019	0.658164	1.05828	0.691822	NaN	NaN		529	3	1186.63	1.25e-100	31.7	0.125	0	5.59	179.31	Matrix side {ECO:0000250|UniProtKB:P00829};Mitochondrion inner membrane {ECO:0000250|UniProtKB:P00829};Peripheral membrane protein {ECO:0000250|UniProtKB:P00829}	cell surface [GO:0009986];membrane [GO:0016020];membrane raft [GO:0045121];mitochondrial inner membrane [GO:0005743];mitochondrial membrane [GO:0031966];mitochondrial nucleoid [GO:0042645];mitochondrial proton-transporting ATP synthase complex [GO:0005753];mitochondrial proton-transporting ATP synthase complex, catalytic core F(1) [GO:0000275];mitochondrion [GO:0005739];myelin sheath [GO:0043209]…	angiogenesis [GO:0001525];ATP biosynthetic process [GO:0006754];ATP metabolic process [GO:0046034];ATP synthesis coupled proton transport [GO:0015986];cellular response to interleukin-7 [GO:0098761];lipid metabolic process [GO:0006629];negative regulation of cell adhesion involved in substrate-bound cell migration [GO:0006933];positive regulation of blood vessel endothelial cell migration [GO:004…	ADP binding [GO:0043531];angiostatin binding [GO:0043532];ATP binding [GO:0005524];ATPase activity [GO:0016887];calcium ion binding [GO:0005509];lipoprotein particle receptor activity [GO:0030228];MHC class I protein binding [GO:0042288];proton-transporting ATP synthase activity, rotational mechanism [GO:0046933];proton-transporting ATPase activity, rotational mechanism [GO:0046961]	Clpp-TAILS 1;Clpp-TAILS 2;Clpp-TAILS 3	170123 Eddy TAILS-2 10%ST_GA10_01_1466
GSEVSALLGR	Dimethyl (N-term)	P56480	P56480	Atp5f1b	ATP synthase subunit beta, mitochondrial OS=Mus musculus GN=Atp5b PE=1 SV=2	0	1	315	324			NaN	NaN	FRFTQAGSEVSA	48	0.355566	0.642685	0.985782	0.661344	NaN	NaN		529	3	987.535	3.53e-57	29.9	0.32	0	5.59	163.15	Matrix side {ECO:0000250|UniProtKB:P00829};Mitochondrion inner membrane {ECO:0000250|UniProtKB:P00829};Peripheral membrane protein {ECO:0000250|UniProtKB:P00829}	cell surface [GO:0009986];membrane [GO:0016020];membrane raft [GO:0045121];mitochondrial inner membrane [GO:0005743];mitochondrial membrane [GO:0031966];mitochondrial nucleoid [GO:0042645];mitochondrial proton-transporting ATP synthase complex [GO:0005753];mitochondrial proton-transporting ATP synthase complex, catalytic core F(1) [GO:0000275];mitochondrion [GO:0005739];myelin sheath [GO:0043209]…	angiogenesis [GO:0001525];ATP biosynthetic process [GO:0006754];ATP metabolic process [GO:0046034];ATP synthesis coupled proton transport [GO:0015986];cellular response to interleukin-7 [GO:0098761];lipid metabolic process [GO:0006629];negative regulation of cell adhesion involved in substrate-bound cell migration [GO:0006933];positive regulation of blood vessel endothelial cell migration [GO:004…	ADP binding [GO:0043531];angiostatin binding [GO:0043532];ATP binding [GO:0005524];ATPase activity [GO:0016887];calcium ion binding [GO:0005509];lipoprotein particle receptor activity [GO:0030228];MHC class I protein binding [GO:0042288];proton-transporting ATP synthase activity, rotational mechanism [GO:0046933];proton-transporting ATPase activity, rotational mechanism [GO:0046961]	Clpp-TAILS 1;Clpp-TAILS 2;Clpp-TAILS 3	170119 Eddy TAILS-3 10%ST_GA11_01_1417
SEVSALLGR	Dimethyl (N-term)	P56480	P56480	Atp5f1b	ATP synthase subunit beta, mitochondrial OS=Mus musculus GN=Atp5b PE=1 SV=2	0	1	316	324			NaN	NaN	RFTQAGSEVSAL	16	0.176935	0.174904	0.24929	0.200376	NaN	NaN		529	3	930.513	0.0027359	27.8	0.4	0	5.29	107.66	Matrix side {ECO:0000250|UniProtKB:P00829};Mitochondrion inner membrane {ECO:0000250|UniProtKB:P00829};Peripheral membrane protein {ECO:0000250|UniProtKB:P00829}	cell surface [GO:0009986];membrane [GO:0016020];membrane raft [GO:0045121];mitochondrial inner membrane [GO:0005743];mitochondrial membrane [GO:0031966];mitochondrial nucleoid [GO:0042645];mitochondrial proton-transporting ATP synthase complex [GO:0005753];mitochondrial proton-transporting ATP synthase complex, catalytic core F(1) [GO:0000275];mitochondrion [GO:0005739];myelin sheath [GO:0043209]…	angiogenesis [GO:0001525];ATP biosynthetic process [GO:0006754];ATP metabolic process [GO:0046034];ATP synthesis coupled proton transport [GO:0015986];cellular response to interleukin-7 [GO:0098761];lipid metabolic process [GO:0006629];negative regulation of cell adhesion involved in substrate-bound cell migration [GO:0006933];positive regulation of blood vessel endothelial cell migration [GO:004…	ADP binding [GO:0043531];angiostatin binding [GO:0043532];ATP binding [GO:0005524];ATPase activity [GO:0016887];calcium ion binding [GO:0005509];lipoprotein particle receptor activity [GO:0030228];MHC class I protein binding [GO:0042288];proton-transporting ATP synthase activity, rotational mechanism [GO:0046933];proton-transporting ATPase activity, rotational mechanism [GO:0046961]	Clpp-TAILS 1;Clpp-TAILS 2;Clpp-TAILS 3	170123 Eddy TAILS-1 10%ST_GA9_01_1465
IPSAVGYQPTLATDMGTMQER	2 Oxidation (M);Dimethyl (N-term)	P56480	P56480	Atp5f1b	ATP synthase subunit beta, mitochondrial OS=Mus musculus GN=Atp5b PE=1 SV=2	0	1	325	345			NaN	NaN	SALLGRIPSAVG	2	-1.32563	NaN	NaN	-1.32563	NaN	NaN		529	1	2297.07	8.5e-08	32.2	-0.324	-1	5.59	85.932	Matrix side {ECO:0000250|UniProtKB:P00829};Mitochondrion inner membrane {ECO:0000250|UniProtKB:P00829};Peripheral membrane protein {ECO:0000250|UniProtKB:P00829}	cell surface [GO:0009986];membrane [GO:0016020];membrane raft [GO:0045121];mitochondrial inner membrane [GO:0005743];mitochondrial membrane [GO:0031966];mitochondrial nucleoid [GO:0042645];mitochondrial proton-transporting ATP synthase complex [GO:0005753];mitochondrial proton-transporting ATP synthase complex, catalytic core F(1) [GO:0000275];mitochondrion [GO:0005739];myelin sheath [GO:0043209]…	angiogenesis [GO:0001525];ATP biosynthetic process [GO:0006754];ATP metabolic process [GO:0046034];ATP synthesis coupled proton transport [GO:0015986];cellular response to interleukin-7 [GO:0098761];lipid metabolic process [GO:0006629];negative regulation of cell adhesion involved in substrate-bound cell migration [GO:0006933];positive regulation of blood vessel endothelial cell migration [GO:004…	ADP binding [GO:0043531];angiostatin binding [GO:0043532];ATP binding [GO:0005524];ATPase activity [GO:0016887];calcium ion binding [GO:0005509];lipoprotein particle receptor activity [GO:0030228];MHC class I protein binding [GO:0042288];proton-transporting ATP synthase activity, rotational mechanism [GO:0046933];proton-transporting ATPase activity, rotational mechanism [GO:0046961]	Clpp-TAILS 1	170331 Clpp-1 TAILS ST-25%_BA4_02_2067
IPSAVGYQPTLATDMGTMQER	Dimethyl (N-term);Oxidation (M)	P56480	P56480	Atp5f1b	ATP synthase subunit beta, mitochondrial OS=Mus musculus GN=Atp5b PE=1 SV=2	0	1	325	345			NaN	NaN	SALLGRIPSAVG	1	NaN	-1.83159	NaN	-1.83159	NaN	NaN		529	1	2281.07	2.74e-09	36.2	-0.324	-1	5.59	92.29	Matrix side {ECO:0000250|UniProtKB:P00829};Mitochondrion inner membrane {ECO:0000250|UniProtKB:P00829};Peripheral membrane protein {ECO:0000250|UniProtKB:P00829}	cell surface [GO:0009986];membrane [GO:0016020];membrane raft [GO:0045121];mitochondrial inner membrane [GO:0005743];mitochondrial membrane [GO:0031966];mitochondrial nucleoid [GO:0042645];mitochondrial proton-transporting ATP synthase complex [GO:0005753];mitochondrial proton-transporting ATP synthase complex, catalytic core F(1) [GO:0000275];mitochondrion [GO:0005739];myelin sheath [GO:0043209]…	angiogenesis [GO:0001525];ATP biosynthetic process [GO:0006754];ATP metabolic process [GO:0046034];ATP synthesis coupled proton transport [GO:0015986];cellular response to interleukin-7 [GO:0098761];lipid metabolic process [GO:0006629];negative regulation of cell adhesion involved in substrate-bound cell migration [GO:0006933];positive regulation of blood vessel endothelial cell migration [GO:004…	ADP binding [GO:0043531];angiostatin binding [GO:0043532];ATP binding [GO:0005524];ATPase activity [GO:0016887];calcium ion binding [GO:0005509];lipoprotein particle receptor activity [GO:0030228];MHC class I protein binding [GO:0042288];proton-transporting ATP synthase activity, rotational mechanism [GO:0046933];proton-transporting ATPase activity, rotational mechanism [GO:0046961]	Clpp-TAILS 2	170331 Clpp-2 TAILS ST-25%_BA9_01_2077
IPSAVGYQPTLATDMGTMQER	Dimethyl (N-term)	P56480	P56480	Atp5f1b	ATP synthase subunit beta, mitochondrial OS=Mus musculus GN=Atp5b PE=1 SV=2	0	1	325	345			NaN	NaN	SALLGRIPSAVG	6	NaN	-1.13576	-0.87178	-1.00377	NaN	NaN		529	2	2265.08	3.28e-09	42.2	-0.324	-1	5.59	94.837	Matrix side {ECO:0000250|UniProtKB:P00829};Mitochondrion inner membrane {ECO:0000250|UniProtKB:P00829};Peripheral membrane protein {ECO:0000250|UniProtKB:P00829}	cell surface [GO:0009986];membrane [GO:0016020];membrane raft [GO:0045121];mitochondrial inner membrane [GO:0005743];mitochondrial membrane [GO:0031966];mitochondrial nucleoid [GO:0042645];mitochondrial proton-transporting ATP synthase complex [GO:0005753];mitochondrial proton-transporting ATP synthase complex, catalytic core F(1) [GO:0000275];mitochondrion [GO:0005739];myelin sheath [GO:0043209]…	angiogenesis [GO:0001525];ATP biosynthetic process [GO:0006754];ATP metabolic process [GO:0046034];ATP synthesis coupled proton transport [GO:0015986];cellular response to interleukin-7 [GO:0098761];lipid metabolic process [GO:0006629];negative regulation of cell adhesion involved in substrate-bound cell migration [GO:0006933];positive regulation of blood vessel endothelial cell migration [GO:004…	ADP binding [GO:0043531];angiostatin binding [GO:0043532];ATP binding [GO:0005524];ATPase activity [GO:0016887];calcium ion binding [GO:0005509];lipoprotein particle receptor activity [GO:0030228];MHC class I protein binding [GO:0042288];proton-transporting ATP synthase activity, rotational mechanism [GO:0046933];proton-transporting ATPase activity, rotational mechanism [GO:0046961]	Clpp-TAILS 2;Clpp-TAILS 3	170331 Clpp-3 TAILS ST-20%_BB1_02_2087
TLATDMGTMQER	2 Oxidation (M);Dimethyl (N-term)	P56480	P56480	Atp5f1b	ATP synthase subunit beta, mitochondrial OS=Mus musculus GN=Atp5b PE=1 SV=2	0	1	334	345			NaN	NaN	AVGYQPTLATDM	1	NaN	NaN	0.214859	0.214859	NaN	NaN		529	1	1384.6	0.08135	19.3	-0.675	-1	5.19	48.004	Matrix side {ECO:0000250|UniProtKB:P00829};Mitochondrion inner membrane {ECO:0000250|UniProtKB:P00829};Peripheral membrane protein {ECO:0000250|UniProtKB:P00829}	cell surface [GO:0009986];membrane [GO:0016020];membrane raft [GO:0045121];mitochondrial inner membrane [GO:0005743];mitochondrial membrane [GO:0031966];mitochondrial nucleoid [GO:0042645];mitochondrial proton-transporting ATP synthase complex [GO:0005753];mitochondrial proton-transporting ATP synthase complex, catalytic core F(1) [GO:0000275];mitochondrion [GO:0005739];myelin sheath [GO:0043209]…	angiogenesis [GO:0001525];ATP biosynthetic process [GO:0006754];ATP metabolic process [GO:0046034];ATP synthesis coupled proton transport [GO:0015986];cellular response to interleukin-7 [GO:0098761];lipid metabolic process [GO:0006629];negative regulation of cell adhesion involved in substrate-bound cell migration [GO:0006933];positive regulation of blood vessel endothelial cell migration [GO:004…	ADP binding [GO:0043531];angiostatin binding [GO:0043532];ATP binding [GO:0005524];ATPase activity [GO:0016887];calcium ion binding [GO:0005509];lipoprotein particle receptor activity [GO:0030228];MHC class I protein binding [GO:0042288];proton-transporting ATP synthase activity, rotational mechanism [GO:0046933];proton-transporting ATPase activity, rotational mechanism [GO:0046961]	Clpp-TAILS 3	170123 Eddy TAILS-3 10%ST_GA11_01_1464
TDPAPATTFAHLDATTVLSR	Dimethyl (N-term)	P56480	P56480	Atp5f1b	ATP synthase subunit beta, mitochondrial OS=Mus musculus GN=Atp5b PE=1 SV=2	0	1	368	387			NaN	NaN	VPADDLTDPAPA	9	0.420838	0.19604	0.386385	0.334421	NaN	NaN		529	3	2084.05	4.95e-14	44.4	-0.02	-1	5.19	106.49	Matrix side {ECO:0000250|UniProtKB:P00829};Mitochondrion inner membrane {ECO:0000250|UniProtKB:P00829};Peripheral membrane protein {ECO:0000250|UniProtKB:P00829}	cell surface [GO:0009986];membrane [GO:0016020];membrane raft [GO:0045121];mitochondrial inner membrane [GO:0005743];mitochondrial membrane [GO:0031966];mitochondrial nucleoid [GO:0042645];mitochondrial proton-transporting ATP synthase complex [GO:0005753];mitochondrial proton-transporting ATP synthase complex, catalytic core F(1) [GO:0000275];mitochondrion [GO:0005739];myelin sheath [GO:0043209]…	angiogenesis [GO:0001525];ATP biosynthetic process [GO:0006754];ATP metabolic process [GO:0046034];ATP synthesis coupled proton transport [GO:0015986];cellular response to interleukin-7 [GO:0098761];lipid metabolic process [GO:0006629];negative regulation of cell adhesion involved in substrate-bound cell migration [GO:0006933];positive regulation of blood vessel endothelial cell migration [GO:004…	ADP binding [GO:0043531];angiostatin binding [GO:0043532];ATP binding [GO:0005524];ATPase activity [GO:0016887];calcium ion binding [GO:0005509];lipoprotein particle receptor activity [GO:0030228];MHC class I protein binding [GO:0042288];proton-transporting ATP synthase activity, rotational mechanism [GO:0046933];proton-transporting ATPase activity, rotational mechanism [GO:0046961]	Clpp-TAILS 1;Clpp-TAILS 2;Clpp-TAILS 3	170331 Clpp-3 TAILS ST-20%_BB1_01_2086
TTFAHLDATTVLSR	Dimethyl (N-term)	P56480	P56480	Atp5f1b	ATP synthase subunit beta, mitochondrial OS=Mus musculus GN=Atp5b PE=1 SV=2	0	1	374	387			NaN	NaN	TDPAPATTFAHL	1	NaN	NaN	0.379114	0.379114	NaN	NaN		529	1	1531.8	0.00012026	37.6	0.243	0	5.19	108.48	Matrix side {ECO:0000250|UniProtKB:P00829};Mitochondrion inner membrane {ECO:0000250|UniProtKB:P00829};Peripheral membrane protein {ECO:0000250|UniProtKB:P00829}	cell surface [GO:0009986];membrane [GO:0016020];membrane raft [GO:0045121];mitochondrial inner membrane [GO:0005743];mitochondrial membrane [GO:0031966];mitochondrial nucleoid [GO:0042645];mitochondrial proton-transporting ATP synthase complex [GO:0005753];mitochondrial proton-transporting ATP synthase complex, catalytic core F(1) [GO:0000275];mitochondrion [GO:0005739];myelin sheath [GO:0043209]…	angiogenesis [GO:0001525];ATP biosynthetic process [GO:0006754];ATP metabolic process [GO:0046034];ATP synthesis coupled proton transport [GO:0015986];cellular response to interleukin-7 [GO:0098761];lipid metabolic process [GO:0006629];negative regulation of cell adhesion involved in substrate-bound cell migration [GO:0006933];positive regulation of blood vessel endothelial cell migration [GO:004…	ADP binding [GO:0043531];angiostatin binding [GO:0043532];ATP binding [GO:0005524];ATPase activity [GO:0016887];calcium ion binding [GO:0005509];lipoprotein particle receptor activity [GO:0030228];MHC class I protein binding [GO:0042288];proton-transporting ATP synthase activity, rotational mechanism [GO:0046933];proton-transporting ATPase activity, rotational mechanism [GO:0046961]	Clpp-TAILS 3	170119 Eddy TAILS-3 10%ST_GA11_01_1417
TFAHLDATTVLSR	Dimethyl (N-term)	P56480	P56480	Atp5f1b	ATP synthase subunit beta, mitochondrial OS=Mus musculus GN=Atp5b PE=1 SV=2	0	1	375	387			NaN	NaN	DPAPATTFAHLD	1	NaN	-0.245497	0.463827	0.109165	NaN	NaN		529	2	1430.75	0.042888	30.7	0.315	0	5.19	63.181	Matrix side {ECO:0000250|UniProtKB:P00829};Mitochondrion inner membrane {ECO:0000250|UniProtKB:P00829};Peripheral membrane protein {ECO:0000250|UniProtKB:P00829}	cell surface [GO:0009986];membrane [GO:0016020];membrane raft [GO:0045121];mitochondrial inner membrane [GO:0005743];mitochondrial membrane [GO:0031966];mitochondrial nucleoid [GO:0042645];mitochondrial proton-transporting ATP synthase complex [GO:0005753];mitochondrial proton-transporting ATP synthase complex, catalytic core F(1) [GO:0000275];mitochondrion [GO:0005739];myelin sheath [GO:0043209]…	angiogenesis [GO:0001525];ATP biosynthetic process [GO:0006754];ATP metabolic process [GO:0046034];ATP synthesis coupled proton transport [GO:0015986];cellular response to interleukin-7 [GO:0098761];lipid metabolic process [GO:0006629];negative regulation of cell adhesion involved in substrate-bound cell migration [GO:0006933];positive regulation of blood vessel endothelial cell migration [GO:004…	ADP binding [GO:0043531];angiostatin binding [GO:0043532];ATP binding [GO:0005524];ATPase activity [GO:0016887];calcium ion binding [GO:0005509];lipoprotein particle receptor activity [GO:0030228];MHC class I protein binding [GO:0042288];proton-transporting ATP synthase activity, rotational mechanism [GO:0046933];proton-transporting ATPase activity, rotational mechanism [GO:0046961]	Clpp-TAILS 2;Clpp-TAILS 3	170331 Clpp-2 TAILS ST-20%_BA8_02_2076
AHLDATTVLSR	Dimethyl (N-term)	P56480	P56480	Atp5f1b	ATP synthase subunit beta, mitochondrial OS=Mus musculus GN=Atp5b PE=1 SV=2	0	1	377	387			NaN	NaN	APATTFAHLDAT	65	0.377815	0.494331	0.936864	0.603004	NaN	NaN		529	3	1182.64	4.08e-56	24.6	0.182	0	5.59	132.25	Matrix side {ECO:0000250|UniProtKB:P00829};Mitochondrion inner membrane {ECO:0000250|UniProtKB:P00829};Peripheral membrane protein {ECO:0000250|UniProtKB:P00829}	cell surface [GO:0009986];membrane [GO:0016020];membrane raft [GO:0045121];mitochondrial inner membrane [GO:0005743];mitochondrial membrane [GO:0031966];mitochondrial nucleoid [GO:0042645];mitochondrial proton-transporting ATP synthase complex [GO:0005753];mitochondrial proton-transporting ATP synthase complex, catalytic core F(1) [GO:0000275];mitochondrion [GO:0005739];myelin sheath [GO:0043209]…	angiogenesis [GO:0001525];ATP biosynthetic process [GO:0006754];ATP metabolic process [GO:0046034];ATP synthesis coupled proton transport [GO:0015986];cellular response to interleukin-7 [GO:0098761];lipid metabolic process [GO:0006629];negative regulation of cell adhesion involved in substrate-bound cell migration [GO:0006933];positive regulation of blood vessel endothelial cell migration [GO:004…	ADP binding [GO:0043531];angiostatin binding [GO:0043532];ATP binding [GO:0005524];ATPase activity [GO:0016887];calcium ion binding [GO:0005509];lipoprotein particle receptor activity [GO:0030228];MHC class I protein binding [GO:0042288];proton-transporting ATP synthase activity, rotational mechanism [GO:0046933];proton-transporting ATPase activity, rotational mechanism [GO:0046961]	Clpp-TAILS 1;Clpp-TAILS 2;Clpp-TAILS 3	170123 Eddy TAILS-2 10%ST_GA10_01_1466
AIAELGIYPAVDPLDSTSR	Dimethyl (N-term)	P56480	P56480	Atp5f1b	ATP synthase subunit beta, mitochondrial OS=Mus musculus GN=Atp5b PE=1 SV=2	0	1	388	406			NaN	NaN	TTVLSRAIAELG	18	-0.236903	-0.368469	0.347795	-0.0858591	NaN	NaN		529	3	1987.03	2.56e-19	59.6	0.211	-2	5.59	141.54	Matrix side {ECO:0000250|UniProtKB:P00829};Mitochondrion inner membrane {ECO:0000250|UniProtKB:P00829};Peripheral membrane protein {ECO:0000250|UniProtKB:P00829}	cell surface [GO:0009986];membrane [GO:0016020];membrane raft [GO:0045121];mitochondrial inner membrane [GO:0005743];mitochondrial membrane [GO:0031966];mitochondrial nucleoid [GO:0042645];mitochondrial proton-transporting ATP synthase complex [GO:0005753];mitochondrial proton-transporting ATP synthase complex, catalytic core F(1) [GO:0000275];mitochondrion [GO:0005739];myelin sheath [GO:0043209]…	angiogenesis [GO:0001525];ATP biosynthetic process [GO:0006754];ATP metabolic process [GO:0046034];ATP synthesis coupled proton transport [GO:0015986];cellular response to interleukin-7 [GO:0098761];lipid metabolic process [GO:0006629];negative regulation of cell adhesion involved in substrate-bound cell migration [GO:0006933];positive regulation of blood vessel endothelial cell migration [GO:004…	ADP binding [GO:0043531];angiostatin binding [GO:0043532];ATP binding [GO:0005524];ATPase activity [GO:0016887];calcium ion binding [GO:0005509];lipoprotein particle receptor activity [GO:0030228];MHC class I protein binding [GO:0042288];proton-transporting ATP synthase activity, rotational mechanism [GO:0046933];proton-transporting ATPase activity, rotational mechanism [GO:0046961]	Clpp-TAILS 1;Clpp-TAILS 2;Clpp-TAILS 3	170119 Eddy TAILS-1 10%ST_GA9_01_1415
IAELGIYPAVDPLDSTSR	Dimethyl (N-term)	P56480	P56480	Atp5f1b	ATP synthase subunit beta, mitochondrial OS=Mus musculus GN=Atp5b PE=1 SV=2	0	1	389	406			NaN	NaN	TVLSRAIAELGI	5	NaN	-0.135987	0.565023	0.214518	NaN	NaN		529	2	1915.99	1.12e-05	50.2	0.122	-2	5.59	78.486	Matrix side {ECO:0000250|UniProtKB:P00829};Mitochondrion inner membrane {ECO:0000250|UniProtKB:P00829};Peripheral membrane protein {ECO:0000250|UniProtKB:P00829}	cell surface [GO:0009986];membrane [GO:0016020];membrane raft [GO:0045121];mitochondrial inner membrane [GO:0005743];mitochondrial membrane [GO:0031966];mitochondrial nucleoid [GO:0042645];mitochondrial proton-transporting ATP synthase complex [GO:0005753];mitochondrial proton-transporting ATP synthase complex, catalytic core F(1) [GO:0000275];mitochondrion [GO:0005739];myelin sheath [GO:0043209]…	angiogenesis [GO:0001525];ATP biosynthetic process [GO:0006754];ATP metabolic process [GO:0046034];ATP synthesis coupled proton transport [GO:0015986];cellular response to interleukin-7 [GO:0098761];lipid metabolic process [GO:0006629];negative regulation of cell adhesion involved in substrate-bound cell migration [GO:0006933];positive regulation of blood vessel endothelial cell migration [GO:004…	ADP binding [GO:0043531];angiostatin binding [GO:0043532];ATP binding [GO:0005524];ATPase activity [GO:0016887];calcium ion binding [GO:0005509];lipoprotein particle receptor activity [GO:0030228];MHC class I protein binding [GO:0042288];proton-transporting ATP synthase activity, rotational mechanism [GO:0046933];proton-transporting ATPase activity, rotational mechanism [GO:0046961]	Clpp-TAILS 2;Clpp-TAILS 3	170331 Clpp-3 TAILS ST-20%_BB1_02_2087
AELGIYPAVDPLDSTSR	Dimethyl (N-term)	P56480	P56480	Atp5f1b	ATP synthase subunit beta, mitochondrial OS=Mus musculus GN=Atp5b PE=1 SV=2	0	1	390	406			NaN	NaN	VLSRAIAELGIY	2	NaN	0.0666889	-0.458824	-0.196068	NaN	NaN		529	2	1802.9	0.0065343	45.9	-0.135	-2	5.59	89.959	Matrix side {ECO:0000250|UniProtKB:P00829};Mitochondrion inner membrane {ECO:0000250|UniProtKB:P00829};Peripheral membrane protein {ECO:0000250|UniProtKB:P00829}	cell surface [GO:0009986];membrane [GO:0016020];membrane raft [GO:0045121];mitochondrial inner membrane [GO:0005743];mitochondrial membrane [GO:0031966];mitochondrial nucleoid [GO:0042645];mitochondrial proton-transporting ATP synthase complex [GO:0005753];mitochondrial proton-transporting ATP synthase complex, catalytic core F(1) [GO:0000275];mitochondrion [GO:0005739];myelin sheath [GO:0043209]…	angiogenesis [GO:0001525];ATP biosynthetic process [GO:0006754];ATP metabolic process [GO:0046034];ATP synthesis coupled proton transport [GO:0015986];cellular response to interleukin-7 [GO:0098761];lipid metabolic process [GO:0006629];negative regulation of cell adhesion involved in substrate-bound cell migration [GO:0006933];positive regulation of blood vessel endothelial cell migration [GO:004…	ADP binding [GO:0043531];angiostatin binding [GO:0043532];ATP binding [GO:0005524];ATPase activity [GO:0016887];calcium ion binding [GO:0005509];lipoprotein particle receptor activity [GO:0030228];MHC class I protein binding [GO:0042288];proton-transporting ATP synthase activity, rotational mechanism [GO:0046933];proton-transporting ATPase activity, rotational mechanism [GO:0046961]	Clpp-TAILS 2;Clpp-TAILS 3	170331 Clpp-3 TAILS ST-20%_BB1_01_2086
ELGIYPAVDPLDSTSR	Dimethyl (N-term)	P56480	P56480	Atp5f1b	ATP synthase subunit beta, mitochondrial OS=Mus musculus GN=Atp5b PE=1 SV=2	0	1	391	406			NaN	NaN	LSRAIAELGIYP	7	-0.0706431	0.0129413	0.101932	0.0147434	NaN	NaN		529	3	1731.87	0.00015233	48.7	-0.256	-2	5.69	95.018	Matrix side {ECO:0000250|UniProtKB:P00829};Mitochondrion inner membrane {ECO:0000250|UniProtKB:P00829};Peripheral membrane protein {ECO:0000250|UniProtKB:P00829}	cell surface [GO:0009986];membrane [GO:0016020];membrane raft [GO:0045121];mitochondrial inner membrane [GO:0005743];mitochondrial membrane [GO:0031966];mitochondrial nucleoid [GO:0042645];mitochondrial proton-transporting ATP synthase complex [GO:0005753];mitochondrial proton-transporting ATP synthase complex, catalytic core F(1) [GO:0000275];mitochondrion [GO:0005739];myelin sheath [GO:0043209]…	angiogenesis [GO:0001525];ATP biosynthetic process [GO:0006754];ATP metabolic process [GO:0046034];ATP synthesis coupled proton transport [GO:0015986];cellular response to interleukin-7 [GO:0098761];lipid metabolic process [GO:0006629];negative regulation of cell adhesion involved in substrate-bound cell migration [GO:0006933];positive regulation of blood vessel endothelial cell migration [GO:004…	ADP binding [GO:0043531];angiostatin binding [GO:0043532];ATP binding [GO:0005524];ATPase activity [GO:0016887];calcium ion binding [GO:0005509];lipoprotein particle receptor activity [GO:0030228];MHC class I protein binding [GO:0042288];proton-transporting ATP synthase activity, rotational mechanism [GO:0046933];proton-transporting ATPase activity, rotational mechanism [GO:0046961]	Clpp-TAILS 1;Clpp-TAILS 2;Clpp-TAILS 3	170119 Eddy TAILS-3 10%ST_GA11_01_1417
GIYPAVDPLDSTSR	Dimethyl (N-term)	P56480	P56480	Atp5f1b	ATP synthase subunit beta, mitochondrial OS=Mus musculus GN=Atp5b PE=1 SV=2	0	1	393	406			NaN	NaN	RAIAELGIYPAV	15	0.357935	0.628306	0.974593	0.653611	NaN	NaN		529	3	1489.74	1.53e-161	36.1	-0.314	-1	5.59	199.68	Matrix side {ECO:0000250|UniProtKB:P00829};Mitochondrion inner membrane {ECO:0000250|UniProtKB:P00829};Peripheral membrane protein {ECO:0000250|UniProtKB:P00829}	cell surface [GO:0009986];membrane [GO:0016020];membrane raft [GO:0045121];mitochondrial inner membrane [GO:0005743];mitochondrial membrane [GO:0031966];mitochondrial nucleoid [GO:0042645];mitochondrial proton-transporting ATP synthase complex [GO:0005753];mitochondrial proton-transporting ATP synthase complex, catalytic core F(1) [GO:0000275];mitochondrion [GO:0005739];myelin sheath [GO:0043209]…	angiogenesis [GO:0001525];ATP biosynthetic process [GO:0006754];ATP metabolic process [GO:0046034];ATP synthesis coupled proton transport [GO:0015986];cellular response to interleukin-7 [GO:0098761];lipid metabolic process [GO:0006629];negative regulation of cell adhesion involved in substrate-bound cell migration [GO:0006933];positive regulation of blood vessel endothelial cell migration [GO:004…	ADP binding [GO:0043531];angiostatin binding [GO:0043532];ATP binding [GO:0005524];ATPase activity [GO:0016887];calcium ion binding [GO:0005509];lipoprotein particle receptor activity [GO:0030228];MHC class I protein binding [GO:0042288];proton-transporting ATP synthase activity, rotational mechanism [GO:0046933];proton-transporting ATPase activity, rotational mechanism [GO:0046961]	Clpp-TAILS 1;Clpp-TAILS 2;Clpp-TAILS 3	170331 Clpp-3 TAILS ST-30%_BB3_01_2090
IMDPNIVGNEHYDVAR	Dimethyl (N-term)	P56480	P56480	Atp5f1b	ATP synthase subunit beta, mitochondrial OS=Mus musculus GN=Atp5b PE=1 SV=2	0	1	407	422			NaN	NaN	LDSTSRIMDPNI	16	-1.64159	-2.41054	-1.9335	-1.99521	NaN	NaN		529	3	1841.87	2.55e-11	31.8	-0.463	-2	5.59	90.754	Matrix side {ECO:0000250|UniProtKB:P00829};Mitochondrion inner membrane {ECO:0000250|UniProtKB:P00829};Peripheral membrane protein {ECO:0000250|UniProtKB:P00829}	cell surface [GO:0009986];membrane [GO:0016020];membrane raft [GO:0045121];mitochondrial inner membrane [GO:0005743];mitochondrial membrane [GO:0031966];mitochondrial nucleoid [GO:0042645];mitochondrial proton-transporting ATP synthase complex [GO:0005753];mitochondrial proton-transporting ATP synthase complex, catalytic core F(1) [GO:0000275];mitochondrion [GO:0005739];myelin sheath [GO:0043209]…	angiogenesis [GO:0001525];ATP biosynthetic process [GO:0006754];ATP metabolic process [GO:0046034];ATP synthesis coupled proton transport [GO:0015986];cellular response to interleukin-7 [GO:0098761];lipid metabolic process [GO:0006629];negative regulation of cell adhesion involved in substrate-bound cell migration [GO:0006933];positive regulation of blood vessel endothelial cell migration [GO:004…	ADP binding [GO:0043531];angiostatin binding [GO:0043532];ATP binding [GO:0005524];ATPase activity [GO:0016887];calcium ion binding [GO:0005509];lipoprotein particle receptor activity [GO:0030228];MHC class I protein binding [GO:0042288];proton-transporting ATP synthase activity, rotational mechanism [GO:0046933];proton-transporting ATPase activity, rotational mechanism [GO:0046961]	Clpp-TAILS 1;Clpp-TAILS 2;Clpp-TAILS 3	170331 Clpp-2 TAILS ST-15%_BA7_02_2074
IMDPNIVGNEHYDVAR	Dimethyl (N-term);Oxidation (M)	P56480	P56480	Atp5f1b	ATP synthase subunit beta, mitochondrial OS=Mus musculus GN=Atp5b PE=1 SV=2	0	1	407	422			NaN	NaN	LDSTSRIMDPNI	7	-1.96646	-1.96165	-1.60701	-1.84504	NaN	NaN		529	3	1857.87	5.68e-06	29.6	-0.463	-2	5.59	81.656	Matrix side {ECO:0000250|UniProtKB:P00829};Mitochondrion inner membrane {ECO:0000250|UniProtKB:P00829};Peripheral membrane protein {ECO:0000250|UniProtKB:P00829}	cell surface [GO:0009986];membrane [GO:0016020];membrane raft [GO:0045121];mitochondrial inner membrane [GO:0005743];mitochondrial membrane [GO:0031966];mitochondrial nucleoid [GO:0042645];mitochondrial proton-transporting ATP synthase complex [GO:0005753];mitochondrial proton-transporting ATP synthase complex, catalytic core F(1) [GO:0000275];mitochondrion [GO:0005739];myelin sheath [GO:0043209]…	angiogenesis [GO:0001525];ATP biosynthetic process [GO:0006754];ATP metabolic process [GO:0046034];ATP synthesis coupled proton transport [GO:0015986];cellular response to interleukin-7 [GO:0098761];lipid metabolic process [GO:0006629];negative regulation of cell adhesion involved in substrate-bound cell migration [GO:0006933];positive regulation of blood vessel endothelial cell migration [GO:004…	ADP binding [GO:0043531];angiostatin binding [GO:0043532];ATP binding [GO:0005524];ATPase activity [GO:0016887];calcium ion binding [GO:0005509];lipoprotein particle receptor activity [GO:0030228];MHC class I protein binding [GO:0042288];proton-transporting ATP synthase activity, rotational mechanism [GO:0046933];proton-transporting ATPase activity, rotational mechanism [GO:0046961]	Clpp-TAILS 1;Clpp-TAILS 2;Clpp-TAILS 3	170331 Clpp-3 TAILS ST-15%_BA12_01_2084
GMDELSEEDKLTVSR	Dimethyl (N-term)	P56480	P56480	Atp5f1b	ATP synthase subunit beta, mitochondrial OS=Mus musculus GN=Atp5b PE=1 SV=2	0	1	442	456			NaN	NaN	DIIAILGMDELS	19	0.146545	0.730881	0.818715	0.56538	NaN	NaN		529	3	1707.8	6.23e-145	28.5	-0.993	-3	5.59	221.8	Matrix side {ECO:0000250|UniProtKB:P00829};Mitochondrion inner membrane {ECO:0000250|UniProtKB:P00829};Peripheral membrane protein {ECO:0000250|UniProtKB:P00829}	cell surface [GO:0009986];membrane [GO:0016020];membrane raft [GO:0045121];mitochondrial inner membrane [GO:0005743];mitochondrial membrane [GO:0031966];mitochondrial nucleoid [GO:0042645];mitochondrial proton-transporting ATP synthase complex [GO:0005753];mitochondrial proton-transporting ATP synthase complex, catalytic core F(1) [GO:0000275];mitochondrion [GO:0005739];myelin sheath [GO:0043209]…	angiogenesis [GO:0001525];ATP biosynthetic process [GO:0006754];ATP metabolic process [GO:0046034];ATP synthesis coupled proton transport [GO:0015986];cellular response to interleukin-7 [GO:0098761];lipid metabolic process [GO:0006629];negative regulation of cell adhesion involved in substrate-bound cell migration [GO:0006933];positive regulation of blood vessel endothelial cell migration [GO:004…	ADP binding [GO:0043531];angiostatin binding [GO:0043532];ATP binding [GO:0005524];ATPase activity [GO:0016887];calcium ion binding [GO:0005509];lipoprotein particle receptor activity [GO:0030228];MHC class I protein binding [GO:0042288];proton-transporting ATP synthase activity, rotational mechanism [GO:0046933];proton-transporting ATPase activity, rotational mechanism [GO:0046961]	Clpp-TAILS 1;Clpp-TAILS 2;Clpp-TAILS 3	170123 Eddy TAILS-2 10%ST_GA10_01_1466
GMDELSEEDKLTVSR	Dimethyl (N-term);Oxidation (M)	P56480	P56480	Atp5f1b	ATP synthase subunit beta, mitochondrial OS=Mus musculus GN=Atp5b PE=1 SV=2	0	1	442	456			NaN	NaN	DIIAILGMDELS	29	0.0762411	0.416117	0.863124	0.451827	NaN	NaN		529	3	1723.79	3.4e-53	25.5	-0.993	-3	5.59	154.69	Matrix side {ECO:0000250|UniProtKB:P00829};Mitochondrion inner membrane {ECO:0000250|UniProtKB:P00829};Peripheral membrane protein {ECO:0000250|UniProtKB:P00829}	cell surface [GO:0009986];membrane [GO:0016020];membrane raft [GO:0045121];mitochondrial inner membrane [GO:0005743];mitochondrial membrane [GO:0031966];mitochondrial nucleoid [GO:0042645];mitochondrial proton-transporting ATP synthase complex [GO:0005753];mitochondrial proton-transporting ATP synthase complex, catalytic core F(1) [GO:0000275];mitochondrion [GO:0005739];myelin sheath [GO:0043209]…	angiogenesis [GO:0001525];ATP biosynthetic process [GO:0006754];ATP metabolic process [GO:0046034];ATP synthesis coupled proton transport [GO:0015986];cellular response to interleukin-7 [GO:0098761];lipid metabolic process [GO:0006629];negative regulation of cell adhesion involved in substrate-bound cell migration [GO:0006933];positive regulation of blood vessel endothelial cell migration [GO:004…	ADP binding [GO:0043531];angiostatin binding [GO:0043532];ATP binding [GO:0005524];ATPase activity [GO:0016887];calcium ion binding [GO:0005509];lipoprotein particle receptor activity [GO:0030228];MHC class I protein binding [GO:0042288];proton-transporting ATP synthase activity, rotational mechanism [GO:0046933];proton-transporting ATPase activity, rotational mechanism [GO:0046961]	Clpp-TAILS 1;Clpp-TAILS 2;Clpp-TAILS 3	170331 Clpp-3 TAILS ST-30%_BB3_02_2091
DELSEEDKLTVSR	Dimethyl (N-term)	P56480	P56480	Atp5f1b	ATP synthase subunit beta, mitochondrial OS=Mus musculus GN=Atp5b PE=1 SV=2	0	1	444	456			NaN	NaN	IAILGMDELSEE	20	0.0586323	0.233631	0.598868	0.297044	NaN	NaN		529	3	1519.74	1.19e-18	26	-1.262	-3	5.59	114.56	Matrix side {ECO:0000250|UniProtKB:P00829};Mitochondrion inner membrane {ECO:0000250|UniProtKB:P00829};Peripheral membrane protein {ECO:0000250|UniProtKB:P00829}	cell surface [GO:0009986];membrane [GO:0016020];membrane raft [GO:0045121];mitochondrial inner membrane [GO:0005743];mitochondrial membrane [GO:0031966];mitochondrial nucleoid [GO:0042645];mitochondrial proton-transporting ATP synthase complex [GO:0005753];mitochondrial proton-transporting ATP synthase complex, catalytic core F(1) [GO:0000275];mitochondrion [GO:0005739];myelin sheath [GO:0043209]…	angiogenesis [GO:0001525];ATP biosynthetic process [GO:0006754];ATP metabolic process [GO:0046034];ATP synthesis coupled proton transport [GO:0015986];cellular response to interleukin-7 [GO:0098761];lipid metabolic process [GO:0006629];negative regulation of cell adhesion involved in substrate-bound cell migration [GO:0006933];positive regulation of blood vessel endothelial cell migration [GO:004…	ADP binding [GO:0043531];angiostatin binding [GO:0043532];ATP binding [GO:0005524];ATPase activity [GO:0016887];calcium ion binding [GO:0005509];lipoprotein particle receptor activity [GO:0030228];MHC class I protein binding [GO:0042288];proton-transporting ATP synthase activity, rotational mechanism [GO:0046933];proton-transporting ATPase activity, rotational mechanism [GO:0046961]	Clpp-TAILS 1;Clpp-TAILS 2;Clpp-TAILS 3	170331 Clpp-1 TAILS ST-15%_BA2_02_2063
MATLKDITR	Dimethyl (N-term);Oxidation (M)	A2AKU9;A2AKV0;A2AKV1;A2AKV2;A2AKV3;Q8C2Q8;Q91VR2	Q91VR2	Atp5f1c	ATP synthase subunit gamma, mitochondrial (ATP synthase F1 subunit gamma) (F-ATPase gamma subunit)	1	1	25	34			NaN	0	WIQVRNMATLKD	1	NaN	NaN	1.24811	1.24811	NaN	NaN		298	1	1063.57	0.033913	16.3	-0.144	1	5.29	63.216	Matrix side {ECO:0000250|UniProtKB:P05631};Mitochondrion inner membrane {ECO:0000250|UniProtKB:P05631};Peripheral membrane protein {ECO:0000250|UniProtKB:P05631}	mitochondrial inner membrane [GO:0005743];mitochondrial proton-transporting ATP synthase complex [GO:0005753];mitochondrial proton-transporting ATP synthase complex, catalytic core F(1) [GO:0000275];mitochondrion [GO:0005739];myelin sheath [GO:0043209];proton-transporting ATP synthase complex, catalytic core F(1) [GO:0045261]	ATP biosynthetic process [GO:0006754];ATP metabolic process [GO:0046034];ATP synthesis coupled proton transport [GO:0015986]	proton-transporting ATP synthase activity, rotational mechanism [GO:0046933]	Clpp-TAILS 3	170331 Clpp-3 TAILS ST-20%_BB1_02_2087
ATLKDITR	Acetyl (Pept. N-term)	A2AKU9;A2AKV0;A2AKV1;A2AKV2;A2AKV3;Q8C2Q8;Q91VR2	Q91VR2	Atp5f1c	ATP synthase subunit gamma, mitochondrial (ATP synthase F1 subunit gamma) (F-ATPase gamma subunit)	1	1	26	34	+		NaN	0	IQVRNMATLKDI	5	0.199453	0.358495	0.502089	0.353346	NaN	NaN		298	3	958.545	3.26e-11	30.4	-0.4	1	5.59	72.485	Matrix side {ECO:0000250|UniProtKB:P05631};Mitochondrion inner membrane {ECO:0000250|UniProtKB:P05631};Peripheral membrane protein {ECO:0000250|UniProtKB:P05631}	mitochondrial inner membrane [GO:0005743];mitochondrial proton-transporting ATP synthase complex [GO:0005753];mitochondrial proton-transporting ATP synthase complex, catalytic core F(1) [GO:0000275];mitochondrion [GO:0005739];myelin sheath [GO:0043209];proton-transporting ATP synthase complex, catalytic core F(1) [GO:0045261]	ATP biosynthetic process [GO:0006754];ATP metabolic process [GO:0046034];ATP synthesis coupled proton transport [GO:0015986]	proton-transporting ATP synthase activity, rotational mechanism [GO:0046933]	Clpp-TAILS 1;Clpp-TAILS 2;Clpp-TAILS 3	170119 Eddy TAILS-2 10%ST_GA10_01_1416
ATLKDITR	Dimethyl (N-term)	A2AKU9;A2AKV0;A2AKV1;A2AKV2;A2AKV3;Q8C2Q8;Q91VR2	Q91VR2	Atp5f1c	ATP synthase subunit gamma, mitochondrial (ATP synthase F1 subunit gamma) (F-ATPase gamma subunit)	1	1	26	34	+		NaN	0	IQVRNMATLKDI	11	0.0342799	0.118506	0.0228808	0.0585555	NaN	NaN		298	3	916.534	1.17e-09	17.6	-0.4	1	5.59	133.23	Matrix side {ECO:0000250|UniProtKB:P05631};Mitochondrion inner membrane {ECO:0000250|UniProtKB:P05631};Peripheral membrane protein {ECO:0000250|UniProtKB:P05631}	mitochondrial inner membrane [GO:0005743];mitochondrial proton-transporting ATP synthase complex [GO:0005753];mitochondrial proton-transporting ATP synthase complex, catalytic core F(1) [GO:0000275];mitochondrion [GO:0005739];myelin sheath [GO:0043209];proton-transporting ATP synthase complex, catalytic core F(1) [GO:0045261]	ATP biosynthetic process [GO:0006754];ATP metabolic process [GO:0046034];ATP synthesis coupled proton transport [GO:0015986]	proton-transporting ATP synthase activity, rotational mechanism [GO:0046933]	Clpp-TAILS 1;Clpp-TAILS 2;Clpp-TAILS 3	170331 Clpp-2 TAILS ST-20%_BA8_02_2076
SDQFLVSFKDVGR	Dimethyl (N-term)	A2AKU9;A2AKV0;A2AKV1;A2AKV2;A2AKV3;Q8C2Q8;Q91VR2	Q91VR2	Atp5f1c	ATP synthase subunit gamma, mitochondrial (ATP synthase F1 subunit gamma) (F-ATPase gamma subunit)	0	1	146	159			NaN	NaN	ILYRTHSDQFLV	13	0.649931	0.716246	1.1128	0.826324	NaN	NaN		298	3	1496.76	7.62e-14	40.6	-0.238	0	5.29	131.53	Matrix side {ECO:0000250|UniProtKB:P05631};Mitochondrion inner membrane {ECO:0000250|UniProtKB:P05631};Peripheral membrane protein {ECO:0000250|UniProtKB:P05631}	mitochondrial inner membrane [GO:0005743];mitochondrial proton-transporting ATP synthase complex [GO:0005753];mitochondrial proton-transporting ATP synthase complex, catalytic core F(1) [GO:0000275];mitochondrion [GO:0005739];myelin sheath [GO:0043209];proton-transporting ATP synthase complex, catalytic core F(1) [GO:0045261]	ATP biosynthetic process [GO:0006754];ATP metabolic process [GO:0046034];ATP synthesis coupled proton transport [GO:0015986]	proton-transporting ATP synthase activity, rotational mechanism [GO:0046933]	Clpp-TAILS 1;Clpp-TAILS 2;Clpp-TAILS 3	170123 Eddy TAILS-2 10%ST_GA10_01_1466
ASHVPTLQVLR	Dimethyl (N-term)	D3Z7S4;Q9D3D9	Q9D3D9	Atp5f1d	ATP synthase subunit delta, mitochondrial (ATP synthase F1 subunit delta) (F-ATPase delta subunit)	0	1	71	82			NaN	NaN	GAFGILASHVPT	42	0.0701145	0.527696	0.840057	0.479289	NaN	NaN		168	3	1219.7	9.35e-70	26.5	0.318	1	5.59	168.22	Mitochondrion. Mitochondrion inner membrane	mitochondrial envelope [GO:0005740];mitochondrial inner membrane [GO:0005743];mitochondrial proton-transporting ATP synthase complex [GO:0005753];mitochondrial proton-transporting ATP synthase complex, catalytic core F(1) [GO:0000275];mitochondrion [GO:0005739];proton-transporting ATP synthase complex [GO:0045259];proton-transporting ATP synthase complex, catalytic core F(1) [GO:0045261]	aerobic respiration [GO:0009060];ATP metabolic process [GO:0046034];ATP synthesis coupled proton transport [GO:0015986];mitochondrial proton-transporting ATP synthase complex assembly [GO:0033615];proton transmembrane transport [GO:1902600]	protein-containing complex binding [GO:0044877];proton transmembrane transporter activity [GO:0015078];proton-transporting ATP synthase activity, rotational mechanism [GO:0046933]	Clpp-TAILS 1;Clpp-TAILS 2;Clpp-TAILS 3	170331 Clpp-2 TAILS ST-20%_BA8_02_2076
SHVPTLQVLR	Dimethyl (N-term)	D3Z7S4;Q9D3D9	Q9D3D9	Atp5f1d	ATP synthase subunit delta, mitochondrial (ATP synthase F1 subunit delta) (F-ATPase delta subunit)	0	1	72	82			NaN	NaN	AFGILASHVPTL	2	NaN	NaN	0.729866	0.729866	NaN	NaN		168	1	1148.67	0.05334	39.6	0.17	1	5.29	54.416	Mitochondrion. Mitochondrion inner membrane	mitochondrial envelope [GO:0005740];mitochondrial inner membrane [GO:0005743];mitochondrial proton-transporting ATP synthase complex [GO:0005753];mitochondrial proton-transporting ATP synthase complex, catalytic core F(1) [GO:0000275];mitochondrion [GO:0005739];proton-transporting ATP synthase complex [GO:0045259];proton-transporting ATP synthase complex, catalytic core F(1) [GO:0045261]	aerobic respiration [GO:0009060];ATP metabolic process [GO:0046034];ATP synthesis coupled proton transport [GO:0015986];mitochondrial proton-transporting ATP synthase complex assembly [GO:0033615];proton transmembrane transport [GO:1902600]	protein-containing complex binding [GO:0044877];proton transmembrane transporter activity [GO:0015078];proton-transporting ATP synthase activity, rotational mechanism [GO:0046933]	Clpp-TAILS 3	170123 Eddy TAILS-3 10%ST_GA11_01_1464
HVPTLQVLR	Dimethyl (N-term)	D3Z7S4;Q9D3D9	Q9D3D9	Atp5f1d	ATP synthase subunit delta, mitochondrial (ATP synthase F1 subunit delta) (F-ATPase delta subunit)	0	1	73	82			NaN	NaN	FGILASHVPTLQ	6	-0.149191	NaN	0.853072	0.351941	NaN	NaN		168	2	1061.63	0.0098903	33.6	0.278	1	5.59	78.149	Mitochondrion. Mitochondrion inner membrane	mitochondrial envelope [GO:0005740];mitochondrial inner membrane [GO:0005743];mitochondrial proton-transporting ATP synthase complex [GO:0005753];mitochondrial proton-transporting ATP synthase complex, catalytic core F(1) [GO:0000275];mitochondrion [GO:0005739];proton-transporting ATP synthase complex [GO:0045259];proton-transporting ATP synthase complex, catalytic core F(1) [GO:0045261]	aerobic respiration [GO:0009060];ATP metabolic process [GO:0046034];ATP synthesis coupled proton transport [GO:0015986];mitochondrial proton-transporting ATP synthase complex assembly [GO:0033615];proton transmembrane transport [GO:1902600]	protein-containing complex binding [GO:0044877];proton transmembrane transporter activity [GO:0015078];proton-transporting ATP synthase activity, rotational mechanism [GO:0046933]	Clpp-TAILS 1;Clpp-TAILS 3	170123 Eddy TAILS-3 10%ST_GA11_01_1464
ANLEKAQSELSGAADEAAR	Dimethyl (N-term)	D3Z7S4;Q9D3D9	Q9D3D9	Atp5f1d	ATP synthase subunit delta, mitochondrial (ATP synthase F1 subunit delta) (F-ATPase delta subunit)	0	1	132	151			NaN	NaN	DLGAARANLEKA	11	NaN	-0.0219125	0.524713	0.2514	NaN	NaN		168	2	1929.94	7.2e-28	27	-0.684	-2	5.59	125.79	Mitochondrion. Mitochondrion inner membrane	mitochondrial envelope [GO:0005740];mitochondrial inner membrane [GO:0005743];mitochondrial proton-transporting ATP synthase complex [GO:0005753];mitochondrial proton-transporting ATP synthase complex, catalytic core F(1) [GO:0000275];mitochondrion [GO:0005739];proton-transporting ATP synthase complex [GO:0045259];proton-transporting ATP synthase complex, catalytic core F(1) [GO:0045261]	aerobic respiration [GO:0009060];ATP metabolic process [GO:0046034];ATP synthesis coupled proton transport [GO:0015986];mitochondrial proton-transporting ATP synthase complex assembly [GO:0033615];proton transmembrane transport [GO:1902600]	protein-containing complex binding [GO:0044877];proton transmembrane transporter activity [GO:0015078];proton-transporting ATP synthase activity, rotational mechanism [GO:0046933]	Clpp-TAILS 1;Clpp-TAILS 2;Clpp-TAILS 3	170331 Clpp-2 TAILS ST-15%_BA7_01_2073
IEANEALVKALE	Dimethyl (N-term)	D3Z7S4;Q9D3D9	Q9D3D9	Atp5f1d	ATP synthase subunit delta, mitochondrial (ATP synthase F1 subunit delta) (F-ATPase delta subunit)	0	1	157	169			NaN	NaN	AEIQIRIEANEA	10	-0.0772945	0.442406	0.250286	0.205133	NaN	NaN		168	3	1298.71	9.28e-08	43.6	0.317	-2	6.19	124.42	Mitochondrion. Mitochondrion inner membrane	mitochondrial envelope [GO:0005740];mitochondrial inner membrane [GO:0005743];mitochondrial proton-transporting ATP synthase complex [GO:0005753];mitochondrial proton-transporting ATP synthase complex, catalytic core F(1) [GO:0000275];mitochondrion [GO:0005739];proton-transporting ATP synthase complex [GO:0045259];proton-transporting ATP synthase complex, catalytic core F(1) [GO:0045261]	aerobic respiration [GO:0009060];ATP metabolic process [GO:0046034];ATP synthesis coupled proton transport [GO:0015986];mitochondrial proton-transporting ATP synthase complex assembly [GO:0033615];proton transmembrane transport [GO:1902600]	protein-containing complex binding [GO:0044877];proton transmembrane transporter activity [GO:0015078];proton-transporting ATP synthase activity, rotational mechanism [GO:0046933]	Clpp-TAILS 1;Clpp-TAILS 2;Clpp-TAILS 3	170123 Eddy TAILS-2 10%ST_GA10_01_1466
MVPPVQVSPLIKFGR	Dimethyl (N-term);Oxidation (M)	Q06185;Q8BTB6	Q06185	Atp5me	ATP synthase subunit e, mitochondrial (ATPase subunit e) (ATP synthase membrane subunit e)	1	1	1	16	+	+	NaN	NaN	XXXXXXMVPPVQ	4	NaN	-0.027893	0.0643156	0.0182113	NaN	NaN		71	2	1682.95	0.0087712	50.2	0.513	2	5.29	65.092	Mitochondrion. Mitochondrion inner membrane	mitochondrial proton-transporting ATP synthase complex [GO:0005753];mitochondrial proton-transporting ATP synthase complex, coupling factor F(o) [GO:0000276];mitochondrion [GO:0005739]	ATP metabolic process [GO:0046034];ATP synthesis coupled proton transport [GO:0015986]	ATPase activity [GO:0016887];protein-containing complex binding [GO:0044877];proton transmembrane transporter activity [GO:0015078]	Clpp-TAILS 2;Clpp-TAILS 3	170119 Eddy TAILS-2 10%ST_GA10_01_1416
MVPPVQVSPLIKFGR	Dimethyl (N-term)	Q06185;Q8BTB6	Q06185	Atp5me	ATP synthase subunit e, mitochondrial (ATPase subunit e) (ATP synthase membrane subunit e)	1	1	1	16	+	+	NaN	NaN	XXXXXXMVPPVQ	4	NaN	-0.0484142	0.0986154	0.0251006	NaN	NaN		71	2	1666.96	0.0011133	53.6	0.513	2	5.29	70.529	Mitochondrion. Mitochondrion inner membrane	mitochondrial proton-transporting ATP synthase complex [GO:0005753];mitochondrial proton-transporting ATP synthase complex, coupling factor F(o) [GO:0000276];mitochondrion [GO:0005739]	ATP metabolic process [GO:0046034];ATP synthesis coupled proton transport [GO:0015986]	ATPase activity [GO:0016887];protein-containing complex binding [GO:0044877];proton transmembrane transporter activity [GO:0015078]	Clpp-TAILS 2;Clpp-TAILS 3	170123 Eddy TAILS-2 10%ST_GA10_01_1466
VPPVQVSPLIKFGR	Dimethyl (N-term)	Q06185;Q8BTB6	Q06185	Atp5me	ATP synthase subunit e, mitochondrial (ATPase subunit e) (ATP synthase membrane subunit e)	1	1	2	16			NaN	NaN	XXXXXMVPPVQV	18	NaN	-0.122415	NaN	-0.122415	NaN	NaN		71	1	1535.92	1.6e-06	47.8	0.414	2	5.49	93.823	Mitochondrion. Mitochondrion inner membrane	mitochondrial proton-transporting ATP synthase complex [GO:0005753];mitochondrial proton-transporting ATP synthase complex, coupling factor F(o) [GO:0000276];mitochondrion [GO:0005739]	ATP metabolic process [GO:0046034];ATP synthesis coupled proton transport [GO:0015986]	ATPase activity [GO:0016887];protein-containing complex binding [GO:0044877];proton transmembrane transporter activity [GO:0015078]	Clpp-TAILS 1;Clpp-TAILS 2;Clpp-TAILS 3	170331 Clpp-2 TAILS ST-30%_BA10_01_2079
ELAEAQDDSILK	Dimethyl (N-term)	Q06185;Q8BTB6	Q06185	Atp5me	ATP synthase subunit e, mitochondrial (ATPase subunit e) (ATP synthase membrane subunit e)	0	1	60	72			NaN	NaN	LKRIERELAEAQ	11	-1.81266	-2.52197	-2.0717	-2.13545	NaN	NaN		71	3	1330.66	5.81e-06	28.4	-0.542	-3	5.69	136.5	Mitochondrion. Mitochondrion inner membrane	mitochondrial proton-transporting ATP synthase complex [GO:0005753];mitochondrial proton-transporting ATP synthase complex, coupling factor F(o) [GO:0000276];mitochondrion [GO:0005739]	ATP metabolic process [GO:0046034];ATP synthesis coupled proton transport [GO:0015986]	ATPase activity [GO:0016887];protein-containing complex binding [GO:0044877];proton transmembrane transporter activity [GO:0015078]	Clpp-TAILS 1;Clpp-TAILS 2;Clpp-TAILS 3	170331 Clpp-2 TAILS ST-15%_BA7_01_2073
DFTPSGIAGAFR	Dimethyl (N-term)	F8WHP8;P56135	P56135	Atp5mf	ATP synthase subunit f, mitochondrial (ATP synthase membrane subunit f)	0	1	28	40			NaN	NaN	SWIMMRDFTPSG	27	-0.549098	-1.42103	-0.533919	-0.834684	NaN	NaN		88	3	1237.61	6e-12	46.9	0.15	0	5.59	132.01	Mitochondrion. Mitochondrion inner membrane {ECO:0000305};Single-pass membrane protein {ECO:0000305}	integral component of membrane [GO:0016021];mitochondrial inner membrane [GO:0005743];mitochondrial proton-transporting ATP synthase complex [GO:0005753];mitochondrial proton-transporting ATP synthase complex, coupling factor F(o) [GO:0000276];mitochondrion [GO:0005739]	ATP biosynthetic process [GO:0006754];ATP metabolic process [GO:0046034];ion transport [GO:0006811]	ATPase activity [GO:0016887]	Clpp-TAILS 1;Clpp-TAILS 2;Clpp-TAILS 3	170331 Clpp-3 TAILS ST-30%_BB3_02_2091
FAKLVRPPVQVYGIEGR	Dimethyl (N-term)	F6XVM5;Q9DB20	Q9DB20	Atp5po	ATP synthase subunit O, mitochondrial (ATP synthase peripheral stalk subunit OSCP) (Oligomycin sensitivity conferral protein) (OSCP)	1	1	24	41			NaN	0	TSVVRPFAKLVR	7	-0.489295	-0.0623954	-0.352678	-0.301456	NaN	NaN		213	3	1928.1	0.0038576	40.6	0.018	2	5.59	133.71	Mitochondrion {ECO:0000250}. Mitochondrion inner membrane {ECO:0000250}	cell surface [GO:0009986];mitochondrial proton-transporting ATP synthase complex [GO:0005753];mitochondrial proton-transporting ATP synthase complex, coupling factor F(o) [GO:0000276];mitochondrion [GO:0005739];myelin sheath [GO:0043209];plasma membrane [GO:0005886]	ATP metabolic process [GO:0046034];cellular response to cAMP [GO:0071320];cellular response to cytokine stimulus [GO:0071345];mitochondrial ATP synthesis coupled proton transport [GO:0042776]	ATPase activity [GO:0016887];drug binding [GO:0008144];estradiol binding [GO:1903924];protein-containing complex binding [GO:0044877];proton-transporting ATP synthase activity, rotational mechanism [GO:0046933]	Clpp-TAILS 1;Clpp-TAILS 2;Clpp-TAILS 3	170123 Eddy TAILS-3 10%ST_GA11_01_1464
AKLVRPPVQVYGIEGR	Dimethyl (N-term)	F6XVM5;Q9DB20	Q9DB20	Atp5po	ATP synthase subunit O, mitochondrial (ATP synthase peripheral stalk subunit OSCP) (Oligomycin sensitivity conferral protein) (OSCP)	1	1	25	41			NaN	1	SVVRPFAKLVRP	6	0.270219	0.0296736	0.107993	0.135962	NaN	NaN		213	3	1781.03	0.01727	38.6	-0.156	2	5.59	66.436	Mitochondrion {ECO:0000250}. Mitochondrion inner membrane {ECO:0000250}	cell surface [GO:0009986];mitochondrial proton-transporting ATP synthase complex [GO:0005753];mitochondrial proton-transporting ATP synthase complex, coupling factor F(o) [GO:0000276];mitochondrion [GO:0005739];myelin sheath [GO:0043209];plasma membrane [GO:0005886]	ATP metabolic process [GO:0046034];cellular response to cAMP [GO:0071320];cellular response to cytokine stimulus [GO:0071345];mitochondrial ATP synthesis coupled proton transport [GO:0042776]	ATPase activity [GO:0016887];drug binding [GO:0008144];estradiol binding [GO:1903924];protein-containing complex binding [GO:0044877];proton-transporting ATP synthase activity, rotational mechanism [GO:0046933]	Clpp-TAILS 1;Clpp-TAILS 2;Clpp-TAILS 3	170123 Eddy TAILS-2 10%ST_GA10_01_1466
GSGLPPEGADGSGVSELEANPFYDR	Dimethyl (N-term)	H3BK16;H3BLL2;Q811I0	Q811I0	Atpaf1	ATP synthase mitochondrial F1 complex assembly factor 1	1	1	51	76			NaN	-2	VFPVRRGSGLPP	10	1.17324	1.59928	1.74709	1.50654	NaN	1.35458	+	324	3	2520.14	1.55e-28	47.9	-0.712	-4	5.59	78.236	Mitochondrion {ECO:0000250}	mitochondrion [GO:0005739]	mitochondrial proton-transporting ATP synthase complex assembly [GO:0033615]		Clpp-TAILS 1;Clpp-TAILS 2;Clpp-TAILS 3	170331 Clpp-3 TAILS ST-20%_BB1_01_2086
SGLPPEGADGSGVSELEANPFYDR	Dimethyl (N-term)	H3BK16;H3BLL2;Q811I0	Q811I0	Atpaf1	ATP synthase mitochondrial F1 complex assembly factor 1	1	1	52	76			NaN	-1	FPVRRGSGLPPE	6	0.511751	0.224828	0.468973	0.401851	NaN	1.35458	+	324	3	2463.12	5.89e-18	46.3	-0.725	-4	5.29	81.428	Mitochondrion {ECO:0000250}	mitochondrion [GO:0005739]	mitochondrial proton-transporting ATP synthase complex assembly [GO:0033615]		Clpp-TAILS 1;Clpp-TAILS 2;Clpp-TAILS 3	170119 Eddy TAILS-3 10%ST_GA11_01_1417
SSEVKTEDELR	Acetyl (Pept. N-term)	A0A0R4J023;A0A0R4J1L8;E9Q6L3;E9QMT1;F6R307;F6RT60;Q9JLZ3;Q9JLZ3-2;Q9JLZ3-3	Q9JLZ3	Auh	Methylglutaconyl-CoA hydratase, mitochondrial (EC 4.2.1.18) (AU-specific RNA-binding enoyl-CoA hydratase) (AU-binding enoyl-CoA hydratase) (muAUH) (Itaconyl-CoA hydratase) (EC 4.2.1.56)	1	1	43	54	+	+	NaN	0	APRRGYSSEVKT	41	-0.531947	-0.374739	-0.648392	-0.51836	-0.229607	-0.462281		314	3	1333.64	6.21e-235	20.2	-1.518	-2	5.29	103.19	Mitochondrion {ECO:0000269|PubMed:10072761}	mitochondrion [GO:0005739]	fatty acid beta-oxidation [GO:0006635];leucine catabolic process [GO:0006552];nuclear-transcribed mRNA catabolic process, deadenylation-dependent decay [GO:0000288]	enoyl-CoA hydratase activity [GO:0004300];itaconyl-CoA hydratase activity [GO:0050011];methylglutaconyl-CoA hydratase activity [GO:0004490];mRNA 3'-UTR binding [GO:0003730];RNA binding [GO:0003723]	Clpp-TAILS 1;Clpp-TAILS 2;Clpp-TAILS 3	170123 Eddy TAILS-1 10%ST_GA9_01_1465
SSEVKTEDELR	Dimethyl (N-term)	A0A0R4J023;A0A0R4J1L8;E9Q6L3;E9QMT1;F6R307;F6RT60;Q9JLZ3;Q9JLZ3-2;Q9JLZ3-3	Q9JLZ3	Auh	Methylglutaconyl-CoA hydratase, mitochondrial (EC 4.2.1.18) (AU-specific RNA-binding enoyl-CoA hydratase) (AU-binding enoyl-CoA hydratase) (muAUH) (Itaconyl-CoA hydratase) (EC 4.2.1.56)	1	1	43	54	+	+	NaN	0	APRRGYSSEVKT	1	-0.528461	NaN	NaN	-0.528461	-0.229607	-0.462281		314	1	1291.63	0.0028619	13.5	-1.518	-2	5.29	87.298	Mitochondrion {ECO:0000269|PubMed:10072761}	mitochondrion [GO:0005739]	fatty acid beta-oxidation [GO:0006635];leucine catabolic process [GO:0006552];nuclear-transcribed mRNA catabolic process, deadenylation-dependent decay [GO:0000288]	enoyl-CoA hydratase activity [GO:0004300];itaconyl-CoA hydratase activity [GO:0050011];methylglutaconyl-CoA hydratase activity [GO:0004490];mRNA 3'-UTR binding [GO:0003730];RNA binding [GO:0003723]	Clpp-TAILS 1	170331 Clpp-1 TAILS ST-15%_BA2_02_2063
EVGPFVSKIR	Dimethyl (N-term)	A0A0R4J023;A0A0R4J1L8;E9Q6L3;E9QMT1;F6R307;F6RT60;Q9JLZ3;Q9JLZ3-2;Q9JLZ3-3	Q9JLZ3	Auh	Methylglutaconyl-CoA hydratase, mitochondrial (EC 4.2.1.18) (AU-specific RNA-binding enoyl-CoA hydratase) (AU-binding enoyl-CoA hydratase) (muAUH) (Itaconyl-CoA hydratase) (EC 4.2.1.56)	0	1	128	138			NaN	NaN	AKMHSSEVGPFV	3	-0.00677823	0.422369	0.940033	0.451875	-0.229607	-0.462281		314	3	1130.64	0.027146	27.2	0.1	1	5.69	64.73	Mitochondrion {ECO:0000269|PubMed:10072761}	mitochondrion [GO:0005739]	fatty acid beta-oxidation [GO:0006635];leucine catabolic process [GO:0006552];nuclear-transcribed mRNA catabolic process, deadenylation-dependent decay [GO:0000288]	enoyl-CoA hydratase activity [GO:0004300];itaconyl-CoA hydratase activity [GO:0050011];methylglutaconyl-CoA hydratase activity [GO:0004490];mRNA 3'-UTR binding [GO:0003730];RNA binding [GO:0003723]	Clpp-TAILS 1;Clpp-TAILS 2;Clpp-TAILS 3	170123 Eddy TAILS-1 10%ST_GA9_01_1465
YRSMTLLNTMDR	2 Oxidation (M);Dimethyl (N-term)	A0A0U1RPK5;P50136;Q3U3J1	P50136	Bckdha	2-oxoisovalerate dehydrogenase subunit alpha, mitochondrial (EC 1.2.4.4) (Branched-chain alpha-keto acid dehydrogenase E1 component alpha chain) (BCKDE1A) (BCKDH E1-alpha)	0	1	103	115			NaN	NaN	EEVLKFYRSMTL	2	NaN	NaN	NaN	NaN	0.0196165	-0.209423		442	0	1531.71	0.0017563	45.6	-0.675	1	5.59	87.806	Mitochondrion matrix	mitochondrial alpha-ketoglutarate dehydrogenase complex [GO:0005947];mitochondrion [GO:0005739]	branched-chain amino acid catabolic process [GO:0009083]	3-methyl-2-oxobutanoate dehydrogenase (2-methylpropanoyl-transferring) activity [GO:0003863];alpha-ketoacid dehydrogenase activity [GO:0003826];metal ion binding [GO:0046872];protein-containing complex binding [GO:0044877]	Clpp-TAILS 2;Clpp-TAILS 3	170331 Clpp-3 TAILS ST-15%_BA12_01_2084
VDGNDVFAVYNATKEAR	Dimethyl (N-term)	A0A0U1RPK5;P50136;Q3U3J1	P50136	Bckdha	2-oxoisovalerate dehydrogenase subunit alpha, mitochondrial (EC 1.2.4.4) (Branched-chain alpha-keto acid dehydrogenase E1 component alpha chain) (BCKDE1A) (BCKDH E1-alpha)	0	1	295	312			NaN	NaN	GIKSIRVDGNDV	2	NaN	0.111873	0.26811	0.189991	0.0196165	-0.209423		442	2	1867.91	0.014188	33.8	-0.441	-1	5.49	62.203	Mitochondrion matrix	mitochondrial alpha-ketoglutarate dehydrogenase complex [GO:0005947];mitochondrion [GO:0005739]	branched-chain amino acid catabolic process [GO:0009083]	3-methyl-2-oxobutanoate dehydrogenase (2-methylpropanoyl-transferring) activity [GO:0003863];alpha-ketoacid dehydrogenase activity [GO:0003826];metal ion binding [GO:0046872];protein-containing complex binding [GO:0044877]	Clpp-TAILS 2;Clpp-TAILS 3	170331 Clpp-3 TAILS ST-20%_BB1_02_2087
SAGSAAAGPVEAAIR	Dimethyl (N-term)	Q9D8S9	Q9D8S9	Bola1	BolA-like protein 1 OS=Mus musculus GN=Bola1 PE=1 SV=1	0	1	23	37	+	+	NaN	NaN	SCVSRGSAGSAA	8	-0.278989	-0.161736	0.120038	-0.106896	NaN	NaN		137	3	1326.69	3.24e-23	24.4	0.5	0	5.29	131.37	Mitochondrion {ECO:0000250|UniProtKB:Q9Y3E2}	mitochondrion [GO:0005739]			Clpp-TAILS 1;Clpp-TAILS 2;Clpp-TAILS 3	170119 Eddy TAILS-1 10%ST_GA9_01_1415
MDKVCAVFGGSR	Acetyl (Pept. N-term)	D3Z6C4;Q91VT4	Q91VT4	Cbr4	Carbonyl reductase family member 4 (EC 1.-.-.-) (3-ketoacyl-[acyl-carrier-protein] reductase beta subunit) (KAR beta subunit) (3-oxoacyl-[acyl-carrier-protein] reductase) (EC 1.1.1.-) (Quinone reductase CBR4)	1	1	1	13			NaN	NaN	XXXXXXMDKVCA	3	-0.266956	NaN	-0.360055	-0.313506	NaN	-0.615608	+	236	2	1367.63	6e-06	50.3	0.325	1	5.29	73.067	Mitochondrion matrix {ECO:0000250|UniProtKB:Q8N4T8}	mitochondrial matrix [GO:0005759];mitochondrion [GO:0005739];oxidoreductase complex [GO:1990204]	daunorubicin metabolic process [GO:0044597];doxorubicin metabolic process [GO:0044598];fatty acid biosynthetic process [GO:0006633];oxidation-reduction process [GO:0055114];protein heterotetramerization [GO:0051290];protein homotetramerization [GO:0051289]	3-oxoacyl-[acyl-carrier-protein] reductase (NADH) activity [GO:0047025];NAD(P)H dehydrogenase (quinone) activity [GO:0003955];NADPH binding [GO:0070402];NADPH dehydrogenase (quinone) activity [GO:0008753];quinone binding [GO:0048038]	Clpp-TAILS 1;Clpp-TAILS 3	170123 Eddy TAILS-3 10%ST_GA11_01_1464
SSVYGASVSDEDLKR	Dimethyl (N-term)	D3Z0L4;Q9CRB9;Q9D9P1;S4R238	Q9CRB9	Chchd3	MICOS complex subunit Mic19 (Coiled-coil-helix-coiled-coil-helix domain-containing protein 3)	0	1	50	65			NaN	NaN	SKSQRYSSVYGA	4	NaN	-1.60632	-1.31178	-1.45905	-0.198776	-0.289107		227	2	1611.77	8.78e-11	28.9	-0.653	-1	5.29	90.754	Intermembrane side {ECO:0000269|PubMed:21081504}. Cytoplasm {ECO:0000250|UniProtKB:Q9NX63}. Nucleus {ECO:0000250|UniProtKB:Q9NX63}. Mitochondrion {ECO:0000250|UniProtKB:Q9NX63};Lipid-anchor {ECO:0000269|PubMed:21081504};Mitochondrion inner membrane {ECO:0000269|PubMed:21081504}	cytoplasm [GO:0005737];MICOS complex [GO:0061617];mitochondrial inner membrane [GO:0005743];mitochondrion [GO:0005739];nucleus [GO:0005634]	cristae formation [GO:0042407];inner mitochondrial membrane organization [GO:0007007];mitochondrial fusion [GO:0008053];negative regulation of transcription by RNA polymerase II [GO:0000122]	DNA-binding transcription repressor activity, RNA polymerase II-specific [GO:0001227];phosphatase binding [GO:0019902];protein-containing complex scaffold activity [GO:0032947]	Clpp-TAILS 2;Clpp-TAILS 3	170331 Clpp-3 TAILS ST-15%_BA12_01_2084
ADLFDPVIKLR	Dimethyl (N-term)	Q6P8J7	Q6P8J7	Ckmt2	Creatine kinase S-type, mitochondrial OS=Mus musculus GN=Ckmt2 PE=1 SV=1	0	1	120	130			NaN	NaN	ESYEVFADLFDP	31	0.566711	0.0797259	0.432008	0.359482	0.175046	0.127506		419	3	1285.74	5.48e-24	43.9	0.355	0	5.59	143.86	Intermembrane side {ECO:0000250};Mitochondrion inner membrane {ECO:0000250};Peripheral membrane protein {ECO:0000250}	mitochondrial inner membrane [GO:0005743];mitochondrion [GO:0005739]	phosphocreatine metabolic process [GO:0006603]	ATP binding [GO:0005524];cardiolipin binding [GO:1901612];creatine kinase activity [GO:0004111]	Clpp-TAILS 1;Clpp-TAILS 2;Clpp-TAILS 3	170119 Eddy TAILS-3 10%ST_GA11_01_1417
LFDPVIKLR	Dimethyl (N-term)	Q6P8J7	Q6P8J7	Ckmt2	Creatine kinase S-type, mitochondrial OS=Mus musculus GN=Ckmt2 PE=1 SV=1	0	1	122	130			NaN	NaN	YEVFADLFDPVI	6	0.624826	0.338903	0.716225	0.559985	0.175046	0.127506		419	3	1099.68	0.0090014	40.3	0.622	1	5.59	82.452	Intermembrane side {ECO:0000250};Mitochondrion inner membrane {ECO:0000250};Peripheral membrane protein {ECO:0000250}	mitochondrial inner membrane [GO:0005743];mitochondrion [GO:0005739]	phosphocreatine metabolic process [GO:0006603]	ATP binding [GO:0005524];cardiolipin binding [GO:1901612];creatine kinase activity [GO:0004111]	Clpp-TAILS 1;Clpp-TAILS 2;Clpp-TAILS 3	170123 Eddy TAILS-1 10%ST_GA9_01_1465
ALEGLKGDLAGR	Dimethyl (N-term)	Q6P8J7	Q6P8J7	Ckmt2	Creatine kinase S-type, mitochondrial OS=Mus musculus GN=Ckmt2 PE=1 SV=1	0	1	195	206			NaN	NaN	ENVAITALEGLK	32	0.449163	0.179525	0.443165	0.357284	0.175046	0.127506		419	3	1198.67	4.32e-24	23.9	-0.133	0	5.59	139.86	Intermembrane side {ECO:0000250};Mitochondrion inner membrane {ECO:0000250};Peripheral membrane protein {ECO:0000250}	mitochondrial inner membrane [GO:0005743];mitochondrion [GO:0005739]	phosphocreatine metabolic process [GO:0006603]	ATP binding [GO:0005524];cardiolipin binding [GO:1901612];creatine kinase activity [GO:0004111]	Clpp-TAILS 1;Clpp-TAILS 2;Clpp-TAILS 3	170119 Eddy TAILS-2 10%ST_GA10_01_1416
EGLKGDLAGR	Dimethyl (N-term)	Q6P8J7	Q6P8J7	Ckmt2	Creatine kinase S-type, mitochondrial OS=Mus musculus GN=Ckmt2 PE=1 SV=1	0	1	197	206			NaN	NaN	VAITALEGLKGD	2	NaN	0.298901	0.27865	0.288776	0.175046	0.127506		419	2	1014.55	0.013281	15.5	-0.72	0	5.69	85.355	Intermembrane side {ECO:0000250};Mitochondrion inner membrane {ECO:0000250};Peripheral membrane protein {ECO:0000250}	mitochondrial inner membrane [GO:0005743];mitochondrion [GO:0005739]	phosphocreatine metabolic process [GO:0006603]	ATP binding [GO:0005524];cardiolipin binding [GO:1901612];creatine kinase activity [GO:0004111]	Clpp-TAILS 1;Clpp-TAILS 2;Clpp-TAILS 3	170119 Eddy TAILS-1 10%ST_GA9_01_1415
TCPSNLGTGLR	Dimethyl (N-term)	Q6P8J7	Q6P8J7	Ckmt2	Creatine kinase S-type, mitochondrial OS=Mus musculus GN=Ckmt2 PE=1 SV=1	0	1	316	326			NaN	NaN	RLGYILTCPSNL	18	0.349727	0.243816	0.288629	0.294057	0.175046	0.127506		419	3	1174.58	2.07e-16	22.3	-0.227	1	5.19	136.57	Intermembrane side {ECO:0000250};Mitochondrion inner membrane {ECO:0000250};Peripheral membrane protein {ECO:0000250}	mitochondrial inner membrane [GO:0005743];mitochondrion [GO:0005739]	phosphocreatine metabolic process [GO:0006603]	ATP binding [GO:0005524];cardiolipin binding [GO:1901612];creatine kinase activity [GO:0004111]	Clpp-TAILS 1;Clpp-TAILS 2;Clpp-TAILS 3	170119 Eddy TAILS-2 10%ST_GA10_01_1416
GTGGVDTAAVADVYDISNIDR	Dimethyl (N-term)	Q6P8J7	Q6P8J7	Ckmt2	Creatine kinase S-type, mitochondrial OS=Mus musculus GN=Ckmt2 PE=1 SV=1	0	1	355	375			NaN	NaN	LRLQKRGTGGVD	11	NaN	-1.93863	-1.35785	-1.64824	0.175046	0.127506		419	2	2108	1.46e-09	48.1	0.014	-3	5.59	102.07	Intermembrane side {ECO:0000250};Mitochondrion inner membrane {ECO:0000250};Peripheral membrane protein {ECO:0000250}	mitochondrial inner membrane [GO:0005743];mitochondrion [GO:0005739]	phosphocreatine metabolic process [GO:0006603]	ATP binding [GO:0005524];cardiolipin binding [GO:1901612];creatine kinase activity [GO:0004111]	Clpp-TAILS 1;Clpp-TAILS 2;Clpp-TAILS 3	170123 Eddy TAILS-2 10%ST_GA10_01_1466
TGGVDTAAVADVYDISNIDR	Dimethyl (N-term)	Q6P8J7	Q6P8J7	Ckmt2	Creatine kinase S-type, mitochondrial OS=Mus musculus GN=Ckmt2 PE=1 SV=1	0	1	356	375			NaN	NaN	RLQKRGTGGVDT	8	0.195043	0.525701	0.322075	0.347606	0.175046	0.127506		419	3	2050.98	5.13e-39	50.3	0.035	-3	5.19	130.05	Intermembrane side {ECO:0000250};Mitochondrion inner membrane {ECO:0000250};Peripheral membrane protein {ECO:0000250}	mitochondrial inner membrane [GO:0005743];mitochondrion [GO:0005739]	phosphocreatine metabolic process [GO:0006603]	ATP binding [GO:0005524];cardiolipin binding [GO:1901612];creatine kinase activity [GO:0004111]	Clpp-TAILS 1;Clpp-TAILS 2;Clpp-TAILS 3	170331 Clpp-3 TAILS ST-15%_BA12_02_2085
TAAVADVYDISNIDR	Dimethyl (N-term)	Q6P8J7	Q6P8J7	Ckmt2	Creatine kinase S-type, mitochondrial OS=Mus musculus GN=Ckmt2 PE=1 SV=1	0	1	361	375			NaN	NaN	GTGGVDTAAVAD	13	0.0639617	-0.647406	0.30467	-0.0929247	0.175046	0.127506		419	3	1621.79	6.53e-05	42.5	0.1	-2	5.19	113.83	Intermembrane side {ECO:0000250};Mitochondrion inner membrane {ECO:0000250};Peripheral membrane protein {ECO:0000250}	mitochondrial inner membrane [GO:0005743];mitochondrion [GO:0005739]	phosphocreatine metabolic process [GO:0006603]	ATP binding [GO:0005524];cardiolipin binding [GO:1901612];creatine kinase activity [GO:0004111]	Clpp-TAILS 1;Clpp-TAILS 2;Clpp-TAILS 3	170119 Eddy TAILS-1 10%ST_GA9_01_1415
AVADVYDISNIDR	Dimethyl (N-term)	Q6P8J7	Q6P8J7	Ckmt2	Creatine kinase S-type, mitochondrial OS=Mus musculus GN=Ckmt2 PE=1 SV=1	0	1	363	375			NaN	NaN	GGVDTAAVADVY	35	-0.012631	0.29975	0.205382	0.164167	0.175046	0.127506		419	3	1449.71	1.36e-09	36.6	0.031	-2	5.59	121.08	Intermembrane side {ECO:0000250};Mitochondrion inner membrane {ECO:0000250};Peripheral membrane protein {ECO:0000250}	mitochondrial inner membrane [GO:0005743];mitochondrion [GO:0005739]	phosphocreatine metabolic process [GO:0006603]	ATP binding [GO:0005524];cardiolipin binding [GO:1901612];creatine kinase activity [GO:0004111]	Clpp-TAILS 1;Clpp-TAILS 2;Clpp-TAILS 3	170331 Clpp-3 TAILS ST-30%_BB3_01_2090
DVYDISNIDR	Dimethyl (N-term)	Q6P8J7	Q6P8J7	Ckmt2	Creatine kinase S-type, mitochondrial OS=Mus musculus GN=Ckmt2 PE=1 SV=1	0	1	366	375			NaN	NaN	DTAAVADVYDIS	4	NaN	-0.126402	0.210384	0.0419914	0.175046	0.127506		419	2	1208.57	0.020747	31.7	-0.74	-2	5.59	78.556	Intermembrane side {ECO:0000250};Mitochondrion inner membrane {ECO:0000250};Peripheral membrane protein {ECO:0000250}	mitochondrial inner membrane [GO:0005743];mitochondrion [GO:0005739]	phosphocreatine metabolic process [GO:0006603]	ATP binding [GO:0005524];cardiolipin binding [GO:1901612];creatine kinase activity [GO:0004111]	Clpp-TAILS 2;Clpp-TAILS 3	170331 Clpp-3 TAILS ST-15%_BA12_01_2084
GQDIKVPPPLPQFGR	Dimethyl (N-term)	Q6P8J7	Q6P8J7	Ckmt2	Creatine kinase S-type, mitochondrial OS=Mus musculus GN=Ckmt2 PE=1 SV=1	0	1	404	418			NaN	NaN	EKKLERGQDIKV	0	NaN	NaN	0.298058	0.298058	0.175046	0.127506		419	1	1647.91	0.011166	35.3	-0.72	1	5.59	68.919	Intermembrane side {ECO:0000250};Mitochondrion inner membrane {ECO:0000250};Peripheral membrane protein {ECO:0000250}	mitochondrial inner membrane [GO:0005743];mitochondrion [GO:0005739]	phosphocreatine metabolic process [GO:0006603]	ATP binding [GO:0005524];cardiolipin binding [GO:1901612];creatine kinase activity [GO:0004111]	Clpp-TAILS 3	170331 Clpp-3 TAILS ST-20%_BB1_02_2087
DEKTLVQILTEPR	Dimethyl (N-term)	F7BB92;Q6P8N8;Q9JHS4	Q9JHS4	Clpx	ATP-dependent Clp protease ATP-binding subunit clpX-like, mitochondrial	0	1	511	524			NaN	NaN	VPLHSLDEKTLV	2	NaN	NaN	1.27339	1.27339	1.7305	6.52068	+	634	1	1540.85	0.00084095	40.7	-0.7	-1	5.59	85.42	Mitochondrion {ECO:0000269|PubMed:22710082}. Mitochondrion matrix, mitochondrion nucleoid {ECO:0000250}	cytosol [GO:0005829];endopeptidase Clp complex [GO:0009368];mitochondrial endopeptidase Clp complex [GO:0009841];mitochondrial inner membrane [GO:0005743];mitochondrial matrix [GO:0005759];mitochondrial nucleoid [GO:0042645];mitochondrion [GO:0005739];nucleoplasm [GO:0005654]	ATP metabolic process [GO:0046034];protein catabolic process [GO:0030163];protein folding [GO:0006457];proteolysis involved in cellular protein catabolic process [GO:0051603]	ATP binding [GO:0005524];ATPase activity [GO:0016887];ATP-dependent peptidase activity [GO:0004176];metal ion binding [GO:0046872];peptidase activator activity [GO:0016504];unfolded protein binding [GO:0051082]	Clpp-TAILS 3	170331 Clpp-3 TAILS ST-20%_BB1_01_2086
EQEVSDNELQELSTQGSR	Dimethyl (N-term)	E9PUU2;E9PXG5;E9Q2G2;E9Q8Y5;E9Q9B8;Q06890	Q06890	Clu	Clusterin (Apolipoprotein J) (Apo-J) (Clustrin) (Sulfated glycoprotein 2) (SGP-2) [Cleaved into: Clusterin beta chain;Clusterin alpha chain]	1	1	22	40			0	NaN	NGMVLGEQEVSD	5	0.193607	0.305998	1.26799	0.589197	NaN	NaN		448	3	2047.93	1.9e-31	29.1	-1.539	-4	5.69	103.9	Cytoplasmic side {ECO:0000250}. Cytoplasm, cytosol {ECO:0000269|PubMed:12551933}. Microsome {ECO:0000250}. Endoplasmic reticulum {ECO:0000250}. Cytoplasmic vesicle, secretory vesicle, chromaffin granule {ECO:0000250}. Note=Can retrotranslocate from the secretory compartments to the cytosol upon cellular stress. Detected in perinuclear foci that may be aggresomes containing misfolded, ubiquitinate…	aggresome [GO:0016235];apical dendrite [GO:0097440];cell periphery [GO:0071944];cell surface [GO:0009986];chromaffin granule [GO:0042583];cytoplasm [GO:0005737];cytoskeleton [GO:0005856];cytosol [GO:0005829];extracellular space [GO:0005615];growth cone [GO:0030426];intracellular membrane-bounded organelle [GO:0043231];mitochondrial inner membrane [GO:0005743];mitochondrion [GO:0005739];neurofibri…	cell morphogenesis [GO:0000902];central nervous system myelin maintenance [GO:0032286];chaperone-mediated protein complex assembly [GO:0051131];chaperone-mediated protein folding [GO:0061077];endocrine pancreas development [GO:0031018];intrinsic apoptotic signaling pathway [GO:0097193];microglial cell activation [GO:0001774];microglial cell proliferation [GO:0061518];negative regulation of amyloi…	amyloid-beta binding [GO:0001540];low-density lipoprotein particle receptor binding [GO:0050750];misfolded protein binding [GO:0051787];protein N-terminus binding [GO:0047485];protein-containing complex binding [GO:0044877];signaling receptor binding [GO:0005102];tau protein binding [GO:0048156];ubiquitin protein ligase binding [GO:0031625]	Clpp-TAILS 1;Clpp-TAILS 2;Clpp-TAILS 3	170331 Clpp-2 TAILS ST-15%_BA7_02_2074
SSLSNHKYVPR	Dimethyl (N-term)	Q8R4N0	Q8R4N0	Clybl	Citrate lyase subunit beta-like protein, mitochondrial OS=Mus musculus GN=Clybl PE=1 SV=2	0	1	33	43	+	+	NaN	NaN	VYKPRYSSLSNH	1	NaN	-0.330047	NaN	-0.330047	-0.372934	-0.620071	+	338	1	1286.67	0.067527	13.4	-1.127	2	5.29	58.37	Mitochondrion {ECO:0000269|PubMed:18614015}	mitochondrion [GO:0005739]	protein homotrimerization [GO:0070207];regulation of cobalamin metabolic process [GO:0106064]	(3S)-citramalyl-CoA lyase activity [GO:0047777];magnesium ion binding [GO:0000287];malate synthase activity [GO:0004474]	Clpp-TAILS 2	170119 Eddy TAILS-2 10%ST_GA10_01_1416
DAVVFGGEDFR	Dimethyl (N-term)	Q8R4N0	Q8R4N0	Clybl	Citrate lyase subunit beta-like protein, mitochondrial OS=Mus musculus GN=Clybl PE=1 SV=2	0	1	196	206			NaN	NaN	QVGLCLDAVVFG	9	-0.059669	0.0547911	1.04585	0.346991	-0.372934	-0.620071	+	338	3	1210.56	0.011074	39.3	0	-2	5.59	77.677	Mitochondrion {ECO:0000269|PubMed:18614015}	mitochondrion [GO:0005739]	protein homotrimerization [GO:0070207];regulation of cobalamin metabolic process [GO:0106064]	(3S)-citramalyl-CoA lyase activity [GO:0047777];magnesium ion binding [GO:0000287];malate synthase activity [GO:0004474]	Clpp-TAILS 1;Clpp-TAILS 2;Clpp-TAILS 3	170119 Eddy TAILS-1 10%ST_GA9_01_1415
ALDPAEQHLR	Acetyl (Pept. N-term)	Q9CPZ8	Q9CPZ8	Cmc1	COX assembly mitochondrial protein homolog OS=Mus musculus GN=Cmc1 PE=1 SV=1	1	0	2	11			NaN	NaN	XXXXXMALDPAE	4	NaN	NaN	NaN	NaN	NaN	NaN		106	NaN	1190.6	0.00010698	27.1	-0.86	-1	5.59	98.458	Mitochondrion {ECO:0000250|UniProtKB:Q7Z7K0}. Note=Colocalizes with MT-CO1. {ECO:0000250|UniProtKB:Q7Z7K0}	mitochondrion [GO:0005739]		metal ion binding [GO:0046872]	Clpp-TAILS 1;Clpp-TAILS 2;Clpp-TAILS 3	170123 Eddy TAILS-1 10%ST_GA9_01_1465
AAPGAGDPLNAKNGNAPFAQR	Acetyl (Pept. N-term)	E9Q6W2;Q9D2R6	Q9D2R6	Coa3	Cytochrome c oxidase assembly factor 3 homolog, mitochondrial (Coiled-coil domain-containing protein 56)	1	1	2	23			NaN	NaN	XXXXXMAAPGAG	5	-0.241423	1.49544	-0.213764	0.346752	NaN	0.339821		108	3	2078.03	6.17e-23	37	-0.69	1	5.59	48.315	Mitochondrion inner membrane {ECO:0000250};Single-pass membrane protein {ECO:0000250}	integral component of mitochondrial inner membrane [GO:0031305];mitochondrion [GO:0005739]	mitochondrial respiratory chain complex IV assembly [GO:0033617];positive regulation of mitochondrial translation [GO:0070131]		Clpp-TAILS 1;Clpp-TAILS 2;Clpp-TAILS 3	170331 Clpp-3 TAILS ST-15%_BA12_01_2084
DVGCGGGLLTEPLGR	Dimethyl (N-term)	Q8BMS4	Q8BMS4	Coq3	Ubiquinone biosynthesis O-methyltransferase, mitochondrial OS=Mus musculus GN=Coq3 PE=1 SV=1	0	1	153	167			NaN	NaN	SGMKILDVGCGG	36	0.205712	0.056425	0.220972	0.161037	NaN	-0.568868		370	3	1499.74	3.75e-53	39.3	0.153	-1	5.59	154.28	Matrix side {ECO:0000255|HAMAP-Rule:MF_03190};Mitochondrion inner membrane {ECO:0000255|HAMAP-Rule:MF_03190};Peripheral membrane protein {ECO:0000255|HAMAP-Rule:MF_03190}	extrinsic component of mitochondrial inner membrane [GO:0031314];mitochondrion [GO:0005739]	glycerol metabolic process [GO:0006071];methylation [GO:0032259];regulation of ubiquinone biosynthetic process [GO:0010795];ubiquinone biosynthetic process [GO:0006744]	2-polyprenyl-6-methoxy-1,4-benzoquinone methyltransferase activity [GO:0008425];3,4-dihydroxy-5-polyprenylbenzoic acid O-methyltransferase activity [GO:1990886];3-demethylubiquinone-9 3-O-methyltransferase activity [GO:0008689];hexaprenyldihydroxybenzoate methyltransferase activity [GO:0004395];O-methyltransferase activity [GO:0008171]	Clpp-TAILS 1;Clpp-TAILS 2;Clpp-TAILS 3	170331 Clpp-2 TAILS ST-20%_BA8_02_2076
HSSGMTLDNINR	Dimethyl (N-term);Oxidation (M)	A0A140LIF0;P97478;Q3TYT1	P97478	Coq7	5-demethoxyubiquinone hydroxylase, mitochondrial (DMQ hydroxylase) (EC 1.14.13.-) (Timing protein clk-1 homolog) (Ubiquinone biosynthesis monooxygenase COQ7)	0	1	35	47	+		NaN	NaN	GLIIRCHSSGMT	8	0.314489	0.160133	0.29456	0.256394	NaN	-0.525304		217	3	1359.62	0.0037489	16.4	-0.892	0	5.59	75.695	Matrix side {ECO:0000255|HAMAP-Rule:MF_03194, ECO:0000269|PubMed:11387338};Mitochondrion inner membrane {ECO:0000255|HAMAP-Rule:MF_03194, ECO:0000269|PubMed:11387338};Peripheral membrane protein {ECO:0000255|HAMAP-Rule:MF_03194, ECO:0000269|PubMed:11387338}	extrinsic component of mitochondrial inner membrane [GO:0031314];mitochondrial inner membrane [GO:0005743];mitochondrion [GO:0005739];nucleus [GO:0005634]	age-dependent response to oxidative stress [GO:0001306];cellular response to oxidative stress [GO:0034599];determination of adult lifespan [GO:0008340];in utero embryonic development [GO:0001701];mitochondrial ATP synthesis coupled electron transport [GO:0042775];mitochondrion morphogenesis [GO:0070584];negative regulation of transcription by RNA polymerase II [GO:0000122];neural tube formation […	2-octoprenyl-3-methyl-6-methoxy-1,4-benzoquinone hydroxylase activity [GO:0008682];chromatin binding [GO:0003682];metal ion binding [GO:0046872];oxidoreductase activity, acting on paired donors, with incorporation or reduction of molecular oxygen, NAD(P)H as one donor, and incorporation of one atom of oxygen [GO:0016709]	Clpp-TAILS 1;Clpp-TAILS 2;Clpp-TAILS 3	170331 Clpp-2 TAILS ST-15%_BA7_02_2074
SSGMTLDNINR	Dimethyl (N-term);Oxidation (M)	A0A140LIF0;P97478;Q3TYT1	P97478	Coq7	5-demethoxyubiquinone hydroxylase, mitochondrial (DMQ hydroxylase) (EC 1.14.13.-) (Timing protein clk-1 homolog) (Ubiquinone biosynthesis monooxygenase COQ7)	0	1	36	47	+	+	NaN	NaN	LIIRCHSSGMTL	5	-0.872048	-1.06106	-1.04178	-0.99163	NaN	-0.525304		217	3	1222.56	0.00040785	19.7	-0.682	0	5.29	113.18	Matrix side {ECO:0000255|HAMAP-Rule:MF_03194, ECO:0000269|PubMed:11387338};Mitochondrion inner membrane {ECO:0000255|HAMAP-Rule:MF_03194, ECO:0000269|PubMed:11387338};Peripheral membrane protein {ECO:0000255|HAMAP-Rule:MF_03194, ECO:0000269|PubMed:11387338}	extrinsic component of mitochondrial inner membrane [GO:0031314];mitochondrial inner membrane [GO:0005743];mitochondrion [GO:0005739];nucleus [GO:0005634]	age-dependent response to oxidative stress [GO:0001306];cellular response to oxidative stress [GO:0034599];determination of adult lifespan [GO:0008340];in utero embryonic development [GO:0001701];mitochondrial ATP synthesis coupled electron transport [GO:0042775];mitochondrion morphogenesis [GO:0070584];negative regulation of transcription by RNA polymerase II [GO:0000122];neural tube formation […	2-octoprenyl-3-methyl-6-methoxy-1,4-benzoquinone hydroxylase activity [GO:0008682];chromatin binding [GO:0003682];metal ion binding [GO:0046872];oxidoreductase activity, acting on paired donors, with incorporation or reduction of molecular oxygen, NAD(P)H as one donor, and incorporation of one atom of oxygen [GO:0016709]	Clpp-TAILS 1;Clpp-TAILS 2;Clpp-TAILS 3	170123 Eddy TAILS-2 10%ST_GA10_01_1466
FHQDQSSVGGLTAEDIEKAR	Dimethyl (N-term)	F6T0A8;F7B1B6;Q60936	Q60936	Coq8a	Atypical kinase COQ8A, mitochondrial (EC 2.7.-.-) (Chaperone activity of bc1 complex-like) (Chaperone-ABC1-like) (Coenzyme Q protein 8A) (aarF domain-containing protein kinase 3)	1	1	160	180	+	+	NaN	0	GIQRRSFHQDQS	31	0.137037	-0.132403	0.0730729	0.0259024	NaN	NaN		645	3	2187.06	6.07e-50	27.8	-0.84	-2	5.59	136.68	Mitochondrion {ECO:0000250|UniProtKB:Q8NI60}. Membrane {ECO:0000255};Single-pass membrane protein {ECO:0000250|UniProtKB:Q8NI60, ECO:0000255}	extrinsic component of mitochondrial inner membrane [GO:0031314];integral component of membrane [GO:0016021];mitochondrion [GO:0005739]	phosphorylation [GO:0016310];protein phosphorylation [GO:0006468];ubiquinone biosynthetic process [GO:0006744]	ADP binding [GO:0043531];ATP binding [GO:0005524];kinase activity [GO:0016301]	Clpp-TAILS 1;Clpp-TAILS 2;Clpp-TAILS 3	170119 Eddy TAILS-3 10%ST_GA11_01_1417
HQDQSSVGGLTAEDIEKAR	Dimethyl (N-term)	F6T0A8;F7B1B6;Q60936	Q60936	Coq8a	Atypical kinase COQ8A, mitochondrial (EC 2.7.-.-) (Chaperone activity of bc1 complex-like) (Chaperone-ABC1-like) (Coenzyme Q protein 8A) (aarF domain-containing protein kinase 3)	1	1	161	180	+		NaN	1	IQRRSFHQDQSS	41	0.212927	-0.072387	0.190661	0.1104	NaN	NaN		645	3	2039.99	1.23e-79	23.9	-1.032	-2	5.59	162.42	Mitochondrion {ECO:0000250|UniProtKB:Q8NI60}. Membrane {ECO:0000255};Single-pass membrane protein {ECO:0000250|UniProtKB:Q8NI60, ECO:0000255}	extrinsic component of mitochondrial inner membrane [GO:0031314];integral component of membrane [GO:0016021];mitochondrion [GO:0005739]	phosphorylation [GO:0016310];protein phosphorylation [GO:0006468];ubiquinone biosynthetic process [GO:0006744]	ADP binding [GO:0043531];ATP binding [GO:0005524];kinase activity [GO:0016301]	Clpp-TAILS 1;Clpp-TAILS 2;Clpp-TAILS 3	170331 Clpp-3 TAILS ST-15%_BA12_01_2084
STGKKAVLDSSPFLSEANAER	Dimethyl (N-term)	F6T0A8;F7B1B6;Q60936	Q60936	Coq8a	Atypical kinase COQ8A, mitochondrial (EC 2.7.-.-) (Chaperone activity of bc1 complex-like) (Chaperone-ABC1-like) (Coenzyme Q protein 8A) (aarF domain-containing protein kinase 3)	0	1	239	260			NaN	NaN	SLRSENSTGKKA	1	NaN	0.922109	NaN	0.922109	NaN	NaN		645	1	2206.12	7e-05	27.1	-0.581	0	5.29	64.295	Mitochondrion {ECO:0000250|UniProtKB:Q8NI60}. Membrane {ECO:0000255};Single-pass membrane protein {ECO:0000250|UniProtKB:Q8NI60, ECO:0000255}	extrinsic component of mitochondrial inner membrane [GO:0031314];integral component of membrane [GO:0016021];mitochondrion [GO:0005739]	phosphorylation [GO:0016310];protein phosphorylation [GO:0006468];ubiquinone biosynthetic process [GO:0006744]	ADP binding [GO:0043531];ATP binding [GO:0005524];kinase activity [GO:0016301]	Clpp-TAILS 2	170331 Clpp-2 TAILS ST-20%_BA8_01_2075
SSEEQKQQPPHSSSQQHSETQGPEFSRPPPR	Dimethyl (N-term)	A0A1D5RLE9;F6SFF5;Q8K1Z0	Q8K1Z0	Coq9	Ubiquinone biosynthesis protein COQ9, mitochondrial	1	1	46	77	+		NaN	0	TAVGFRSSEEQK	30	-0.076095	-0.162818	-0.208568	-0.14916	0.00754481	-0.157762		313	3	3513.63	0	15	-2.187	-1	5.29	265.57	Mitochondrion {ECO:0000269|PubMed:18614015}	mitochondrial inner membrane [GO:0005743];mitochondrion [GO:0005739]	mitochondrial electron transport, NADH to ubiquinone [GO:0006120];ubiquinone biosynthetic process [GO:0006744]	lipid binding [GO:0008289];protein homodimerization activity [GO:0042803]	Clpp-TAILS 1;Clpp-TAILS 2;Clpp-TAILS 3	170331 Clpp-3 TAILS ST-15%_BA12_01_2084
SEEQKQQPPHSSSQQHSETQGPEFSRPPPR	Dimethyl (N-term)	A0A1D5RLE9;F6SFF5;Q8K1Z0	Q8K1Z0	Coq9	Ubiquinone biosynthesis protein COQ9, mitochondrial	1	1	47	77			NaN	1	AVGFRSSEEQKQ	13	0.854098	0.89096	0.823076	0.856045	0.00754481	-0.157762		313	3	3426.59	0	16.2	-2.233	-1	5.29	231.16	Mitochondrion {ECO:0000269|PubMed:18614015}	mitochondrial inner membrane [GO:0005743];mitochondrion [GO:0005739]	mitochondrial electron transport, NADH to ubiquinone [GO:0006120];ubiquinone biosynthetic process [GO:0006744]	lipid binding [GO:0008289];protein homodimerization activity [GO:0042803]	Clpp-TAILS 1;Clpp-TAILS 2;Clpp-TAILS 3	170123 Eddy TAILS-2 10%ST_GA10_01_1466
SSSQQHSETQGPEFSRPPPR	Dimethyl (N-term)	A0A1D5RLE9;F6SFF5;Q8K1Z0	Q8K1Z0	Coq9	Ubiquinone biosynthesis protein COQ9, mitochondrial	0	1	57	77			NaN	NaN	KQQPPHSSSQQH	2	NaN	1.0257	0.65658	0.84114	0.00754481	-0.157762		313	2	2238.04	3.39e-09	17.5	-1.92	0	5.29	104.03	Mitochondrion {ECO:0000269|PubMed:18614015}	mitochondrial inner membrane [GO:0005743];mitochondrion [GO:0005739]	mitochondrial electron transport, NADH to ubiquinone [GO:0006120];ubiquinone biosynthetic process [GO:0006744]	lipid binding [GO:0008289];protein homodimerization activity [GO:0042803]	Clpp-TAILS 2;Clpp-TAILS 3	170123 Eddy TAILS-2 10%ST_GA10_01_1466
SSQQHSETQGPEFSRPPPR	Dimethyl (N-term)	A0A1D5RLE9;F6SFF5;Q8K1Z0	Q8K1Z0	Coq9	Ubiquinone biosynthesis protein COQ9, mitochondrial	0	1	58	77			NaN	NaN	QQPPHSSSQQHS	5	0.379468	0.266364	0.301187	0.315673	0.00754481	-0.157762		313	3	2151.01	2.1e-09	15.5	-1.979	0	5.29	100.97	Mitochondrion {ECO:0000269|PubMed:18614015}	mitochondrial inner membrane [GO:0005743];mitochondrion [GO:0005739]	mitochondrial electron transport, NADH to ubiquinone [GO:0006120];ubiquinone biosynthetic process [GO:0006744]	lipid binding [GO:0008289];protein homodimerization activity [GO:0042803]	Clpp-TAILS 1;Clpp-TAILS 2;Clpp-TAILS 3	170123 Eddy TAILS-2 10%ST_GA10_01_1466
SQQHSETQGPEFSRPPPR	Dimethyl (N-term)	A0A1D5RLE9;F6SFF5;Q8K1Z0	Q8K1Z0	Coq9	Ubiquinone biosynthesis protein COQ9, mitochondrial	0	1	59	77			NaN	NaN	QPPHSSSQQHSE	6	0.190731	0.290595	NaN	0.240663	0.00754481	-0.157762		313	2	2063.98	3.77e-61	18.9	-2.044	0	5.29	157.11	Mitochondrion {ECO:0000269|PubMed:18614015}	mitochondrial inner membrane [GO:0005743];mitochondrion [GO:0005739]	mitochondrial electron transport, NADH to ubiquinone [GO:0006120];ubiquinone biosynthetic process [GO:0006744]	lipid binding [GO:0008289];protein homodimerization activity [GO:0042803]	Clpp-TAILS 1;Clpp-TAILS 2	170123 Eddy TAILS-1 10%ST_GA9_01_1465
SETQGPEFSRPPPR	Dimethyl (N-term)	A0A1D5RLE9;F6SFF5;Q8K1Z0	Q8K1Z0	Coq9	Ubiquinone biosynthesis protein COQ9, mitochondrial	0	1	63	77			NaN	NaN	SSSQQHSETQGP	10	0.280661	0.157911	0.0479301	0.162167	0.00754481	-0.157762		313	3	1583.77	0.0010156	21.1	-1.843	0	5.29	85.457	Mitochondrion {ECO:0000269|PubMed:18614015}	mitochondrial inner membrane [GO:0005743];mitochondrion [GO:0005739]	mitochondrial electron transport, NADH to ubiquinone [GO:0006120];ubiquinone biosynthetic process [GO:0006744]	lipid binding [GO:0008289];protein homodimerization activity [GO:0042803]	Clpp-TAILS 1;Clpp-TAILS 2;Clpp-TAILS 3	170123 Eddy TAILS-1 10%ST_GA9_01_1465
YTDQSGEEEEDYESEEQLQHR	Dimethyl (N-term)	A0A1D5RLE9;F6SFF5;Q8K1Z0	Q8K1Z0	Coq9	Ubiquinone biosynthesis protein COQ9, mitochondrial	0	1	77	98			NaN	NaN	SRPPPRYTDQSG	1	NaN	-1.64685	NaN	-1.64685	0.00754481	-0.157762		313	1	2600.04	0.0019921	23.2	-2.438	-8	5.59	58.914	Mitochondrion {ECO:0000269|PubMed:18614015}	mitochondrial inner membrane [GO:0005743];mitochondrion [GO:0005739]	mitochondrial electron transport, NADH to ubiquinone [GO:0006120];ubiquinone biosynthetic process [GO:0006744]	lipid binding [GO:0008289];protein homodimerization activity [GO:0042803]	Clpp-TAILS 2	170119 Eddy TAILS-2 10%ST_GA10_01_1416
TDQSGEEEEDYESEEQLQHR	Dimethyl (N-term)	A0A1D5RLE9;F6SFF5;Q8K1Z0	Q8K1Z0	Coq9	Ubiquinone biosynthesis protein COQ9, mitochondrial	0	1	78	98			NaN	NaN	RPPPRYTDQSGE	10	0.727773	0.442502	0.33223	0.500835	0.00754481	-0.157762		313	3	2436.98	7.45e-78	21.3	-2.495	-8	5.19	157.42	Mitochondrion {ECO:0000269|PubMed:18614015}	mitochondrial inner membrane [GO:0005743];mitochondrion [GO:0005739]	mitochondrial electron transport, NADH to ubiquinone [GO:0006120];ubiquinone biosynthetic process [GO:0006744]	lipid binding [GO:0008289];protein homodimerization activity [GO:0042803]	Clpp-TAILS 1;Clpp-TAILS 2;Clpp-TAILS 3	170123 Eddy TAILS-3 10%ST_GA11_01_1464
SGEEEEDYESEEQLQHR	Dimethyl (N-term)	A0A1D5RLE9;F6SFF5;Q8K1Z0	Q8K1Z0	Coq9	Ubiquinone biosynthesis protein COQ9, mitochondrial	0	1	81	98			NaN	NaN	PRYTDQSGEEEE	16	0.326432	0.370973	0.44371	0.380372	0.00754481	-0.157762		313	3	2092.85	7.56e-30	19.4	-2.482	-7	5.29	126.63	Mitochondrion {ECO:0000269|PubMed:18614015}	mitochondrial inner membrane [GO:0005743];mitochondrion [GO:0005739]	mitochondrial electron transport, NADH to ubiquinone [GO:0006120];ubiquinone biosynthetic process [GO:0006744]	lipid binding [GO:0008289];protein homodimerization activity [GO:0042803]	Clpp-TAILS 1;Clpp-TAILS 2;Clpp-TAILS 3	170331 Clpp-3 TAILS ST-15%_BA12_01_2084
DSSPDFEDTWR	Dimethyl (N-term)	A0A1D5RLE9;F6SFF5;Q8K1Z0	Q8K1Z0	Coq9	Ubiquinone biosynthesis protein COQ9, mitochondrial	0	1	256	267			NaN	NaN	ELVMMQDSSPDF	11	0.241323	0.421686	0.860598	0.507869	0.00754481	-0.157762		313	3	1353.55	5.64e-11	33.9	-1.864	-3	5.59	131.45	Mitochondrion {ECO:0000269|PubMed:18614015}	mitochondrial inner membrane [GO:0005743];mitochondrion [GO:0005739]	mitochondrial electron transport, NADH to ubiquinone [GO:0006120];ubiquinone biosynthetic process [GO:0006744]	lipid binding [GO:0008289];protein homodimerization activity [GO:0042803]	Clpp-TAILS 1;Clpp-TAILS 2;Clpp-TAILS 3	170331 Clpp-3 TAILS ST-15%_BA12_02_2085
STITEVALQSGKGTVSLPSR	Dimethyl (N-term)	Q8BJ03;Q8BJ03-2	Q8BJ03	Cox15	Cytochrome c oxidase assembly protein COX15 homolog	0	1	47	67	+		NaN	NaN	LRPGQYSTITEV	12	0.585951	0.849805	0.313398	0.583052	NaN	0.296377		413	3	2030.1	1.26e-10	38.2	-0.04	1	5.29	85.927	Mitochondrion membrane {ECO:0000250};Multi-pass membrane protein {ECO:0000250}	cytochrome complex [GO:0070069];integral component of membrane [GO:0016021];mitochondrial inner membrane [GO:0005743];mitochondrion [GO:0005739];nucleus [GO:0005634]	electron transport chain [GO:0022900];heme a biosynthetic process [GO:0006784];proton transmembrane transport [GO:1902600];respiratory chain complex IV assembly [GO:0008535]	oxidoreductase activity, acting on NAD(P)H, heme protein as acceptor [GO:0016653];oxidoreductase activity, acting on the CH-CH group of donors [GO:0016627]	Clpp-TAILS 1;Clpp-TAILS 2;Clpp-TAILS 3	170123 Eddy TAILS-3 10%ST_GA11_01_1464
AHGSVVKSEDYAFPTYADR	Dimethyl (N-term)	M0QWX7;P19783	P19783	Cox4i1	Cytochrome c oxidase subunit 4 isoform 1, mitochondrial (Cytochrome c oxidase polypeptide IV) (Cytochrome c oxidase subunit IV isoform 1) (COX IV-1)	1	1	23	42	+	+	NaN	0	TSVCLRAHGSVV	97	-0.139275	-0.0994215	-0.203169	-0.147288	0.0159203	-0.277463		169	3	2111.99	9.49e-223	27	-0.653	-1	5.59	210.98	Mitochondrion inner membrane	mitochondrial inner membrane [GO:0005743];mitochondrial membrane [GO:0031966];mitochondrial respiratory chain complex IV [GO:0005751];mitochondrion [GO:0005739];nucleus [GO:0005634]	mitochondrial electron transport, cytochrome c to oxygen [GO:0006123];response to nutrient [GO:0007584]	cytochrome-c oxidase activity [GO:0004129]	Clpp-TAILS 1;Clpp-TAILS 2;Clpp-TAILS 3	170123 Eddy TAILS-3 10%ST_GA11_01_1464
AHGSVVKSEDYAFPTYADR	Acetyl (Pept. N-term)	M0QWX7;P19783	P19783	Cox4i1	Cytochrome c oxidase subunit 4 isoform 1, mitochondrial (Cytochrome c oxidase polypeptide IV) (Cytochrome c oxidase subunit IV isoform 1) (COX IV-1)	1	1	23	42	+	+	NaN	0	TSVCLRAHGSVV	19	-0.451544	-0.341985	-0.441078	-0.411536	0.0159203	-0.277463		169	3	2154	7.21e-44	32	-0.653	-1	5.59	41.521	Mitochondrion inner membrane	mitochondrial inner membrane [GO:0005743];mitochondrial membrane [GO:0031966];mitochondrial respiratory chain complex IV [GO:0005751];mitochondrion [GO:0005739];nucleus [GO:0005634]	mitochondrial electron transport, cytochrome c to oxygen [GO:0006123];response to nutrient [GO:0007584]	cytochrome-c oxidase activity [GO:0004129]	Clpp-TAILS 1;Clpp-TAILS 2;Clpp-TAILS 3	170331 Clpp-2 TAILS ST-15%_BA7_01_2073
HGSVVKSEDYAFPTYADR	Dimethyl (N-term)	M0QWX7;P19783	P19783	Cox4i1	Cytochrome c oxidase subunit 4 isoform 1, mitochondrial (Cytochrome c oxidase polypeptide IV) (Cytochrome c oxidase subunit IV isoform 1) (COX IV-1)	1	1	24	42			NaN	1	SVCLRAHGSVVK	26	-0.0322702	0.186544	-0.248908	-0.0315447	0.0159203	-0.277463		169	3	2040.95	2.44e-08	27.8	-0.789	-1	5.59	124.09	Mitochondrion inner membrane	mitochondrial inner membrane [GO:0005743];mitochondrial membrane [GO:0031966];mitochondrial respiratory chain complex IV [GO:0005751];mitochondrion [GO:0005739];nucleus [GO:0005634]	mitochondrial electron transport, cytochrome c to oxygen [GO:0006123];response to nutrient [GO:0007584]	cytochrome-c oxidase activity [GO:0004129]	Clpp-TAILS 1;Clpp-TAILS 2;Clpp-TAILS 3	170123 Eddy TAILS-2 10%ST_GA10_01_1466
GSVVKSEDYAFPTYADR	Acetyl (Pept. N-term)	M0QWX7;P19783	P19783	Cox4i1	Cytochrome c oxidase subunit 4 isoform 1, mitochondrial (Cytochrome c oxidase polypeptide IV) (Cytochrome c oxidase subunit IV isoform 1) (COX IV-1)	1	1	25	42	+		NaN	2	VCLRAHGSVVKS	2	NaN	-0.326308	-0.417916	-0.372112	0.0159203	-0.277463		169	2	1945.91	0.00013189	37.2	-0.647	-1	5.59	41.621	Mitochondrion inner membrane	mitochondrial inner membrane [GO:0005743];mitochondrial membrane [GO:0031966];mitochondrial respiratory chain complex IV [GO:0005751];mitochondrion [GO:0005739];nucleus [GO:0005634]	mitochondrial electron transport, cytochrome c to oxygen [GO:0006123];response to nutrient [GO:0007584]	cytochrome-c oxidase activity [GO:0004129]	Clpp-TAILS 2;Clpp-TAILS 3	170331 Clpp-2 TAILS ST-15%_BA7_01_2073
GSVVKSEDYAFPTYADR	Dimethyl (N-term)	M0QWX7;P19783	P19783	Cox4i1	Cytochrome c oxidase subunit 4 isoform 1, mitochondrial (Cytochrome c oxidase polypeptide IV) (Cytochrome c oxidase subunit IV isoform 1) (COX IV-1)	1	1	25	42	+		NaN	2	VCLRAHGSVVKS	31	0.0133961	0.0402559	-0.191145	-0.0458309	0.0159203	-0.277463		169	3	1903.9	5.24e-114	30.2	-0.647	-1	5.59	182.89	Mitochondrion inner membrane	mitochondrial inner membrane [GO:0005743];mitochondrial membrane [GO:0031966];mitochondrial respiratory chain complex IV [GO:0005751];mitochondrion [GO:0005739];nucleus [GO:0005634]	mitochondrial electron transport, cytochrome c to oxygen [GO:0006123];response to nutrient [GO:0007584]	cytochrome-c oxidase activity [GO:0004129]	Clpp-TAILS 1;Clpp-TAILS 2;Clpp-TAILS 3	170123 Eddy TAILS-1 10%ST_GA9_01_1465
SVVKSEDYAFPTYADR	Dimethyl (N-term)	M0QWX7;P19783	P19783	Cox4i1	Cytochrome c oxidase subunit 4 isoform 1, mitochondrial (Cytochrome c oxidase polypeptide IV) (Cytochrome c oxidase subunit IV isoform 1) (COX IV-1)	1	1	26	42	+		NaN	3	CLRAHGSVVKSE	72	0.0743218	-0.0143726	-0.139941	-0.0266639	0.0159203	-0.277463		169	3	1846.87	2.4e-93	30.6	-0.662	-1	5.29	176.91	Mitochondrion inner membrane	mitochondrial inner membrane [GO:0005743];mitochondrial membrane [GO:0031966];mitochondrial respiratory chain complex IV [GO:0005751];mitochondrion [GO:0005739];nucleus [GO:0005634]	mitochondrial electron transport, cytochrome c to oxygen [GO:0006123];response to nutrient [GO:0007584]	cytochrome-c oxidase activity [GO:0004129]	Clpp-TAILS 1;Clpp-TAILS 2;Clpp-TAILS 3	170119 Eddy TAILS-2 10%ST_GA10_01_1416
VVKSEDYAFPTYADR	Dimethyl (N-term)	M0QWX7;P19783	P19783	Cox4i1	Cytochrome c oxidase subunit 4 isoform 1, mitochondrial (Cytochrome c oxidase polypeptide IV) (Cytochrome c oxidase subunit IV isoform 1) (COX IV-1)	1	1	27	42			NaN	4	LRAHGSVVKSED	1	NaN	NaN	0.204226	0.204226	0.0159203	-0.277463		169	1	1759.84	0.070954	38.5	-0.653	-1	5.49	59.862	Mitochondrion inner membrane	mitochondrial inner membrane [GO:0005743];mitochondrial membrane [GO:0031966];mitochondrial respiratory chain complex IV [GO:0005751];mitochondrion [GO:0005739];nucleus [GO:0005634]	mitochondrial electron transport, cytochrome c to oxygen [GO:0006123];response to nutrient [GO:0007584]	cytochrome-c oxidase activity [GO:0004129]	Clpp-TAILS 3	170123 Eddy TAILS-3 10%ST_GA11_01_1464
SEDYAFPTYADR	Dimethyl (N-term)	M0QWX7;P19783	P19783	Cox4i1	Cytochrome c oxidase subunit 4 isoform 1, mitochondrial (Cytochrome c oxidase polypeptide IV) (Cytochrome c oxidase subunit IV isoform 1) (COX IV-1)	0	1	30	42			NaN	NaN	HGSVVKSEDYAF	48	0.290304	0.198205	0.0719459	0.186818	0.0159203	-0.277463		169	3	1433.61	5.29e-58	31.2	-1.192	-2	5.29	164.97	Mitochondrion inner membrane	mitochondrial inner membrane [GO:0005743];mitochondrial membrane [GO:0031966];mitochondrial respiratory chain complex IV [GO:0005751];mitochondrion [GO:0005739];nucleus [GO:0005634]	mitochondrial electron transport, cytochrome c to oxygen [GO:0006123];response to nutrient [GO:0007584]	cytochrome-c oxidase activity [GO:0004129]	Clpp-TAILS 1;Clpp-TAILS 2;Clpp-TAILS 3	170331 Clpp-2 TAILS ST-15%_BA7_01_2073
EDYAFPTYADR	Dimethyl (N-term)	M0QWX7;P19783	P19783	Cox4i1	Cytochrome c oxidase subunit 4 isoform 1, mitochondrial (Cytochrome c oxidase polypeptide IV) (Cytochrome c oxidase subunit IV isoform 1) (COX IV-1)	0	1	31	42			NaN	NaN	GSVVKSEDYAFP	13	0.406226	0.454658	0.491065	0.45065	0.0159203	-0.277463		169	3	1346.58	0.00051597	31.8	-1.227	-2	5.69	112.36	Mitochondrion inner membrane	mitochondrial inner membrane [GO:0005743];mitochondrial membrane [GO:0031966];mitochondrial respiratory chain complex IV [GO:0005751];mitochondrion [GO:0005739];nucleus [GO:0005634]	mitochondrial electron transport, cytochrome c to oxygen [GO:0006123];response to nutrient [GO:0007584]	cytochrome-c oxidase activity [GO:0004129]	Clpp-TAILS 1;Clpp-TAILS 2;Clpp-TAILS 3	170331 Clpp-2 TAILS ST-15%_BA7_01_2073
DYAFPTYADR	Dimethyl (N-term)	M0QWX7;P19783	P19783	Cox4i1	Cytochrome c oxidase subunit 4 isoform 1, mitochondrial (Cytochrome c oxidase polypeptide IV) (Cytochrome c oxidase subunit IV isoform 1) (COX IV-1)	0	1	32	42			NaN	NaN	SVVKSEDYAFPT	26	0.398673	0.622463	0.693322	0.571486	0.0159203	-0.277463		169	3	1217.54	0.00056387	34.2	-1	-1	5.59	100.02	Mitochondrion inner membrane	mitochondrial inner membrane [GO:0005743];mitochondrial membrane [GO:0031966];mitochondrial respiratory chain complex IV [GO:0005751];mitochondrion [GO:0005739];nucleus [GO:0005634]	mitochondrial electron transport, cytochrome c to oxygen [GO:0006123];response to nutrient [GO:0007584]	cytochrome-c oxidase activity [GO:0004129]	Clpp-TAILS 1;Clpp-TAILS 2;Clpp-TAILS 3	170331 Clpp-1 TAILS ST-30%_BA5_02_2069
IQFNESFAEMNR	Dimethyl (N-term)	M0QWX7;P19783	P19783	Cox4i1	Cytochrome c oxidase subunit 4 isoform 1, mitochondrial (Cytochrome c oxidase polypeptide IV) (Cytochrome c oxidase subunit IV isoform 1) (COX IV-1)	0	1	84	96			NaN	NaN	KVQLYRIQFNES	9	NaN	-2.48143	-2.12157	-2.3015	0.0159203	-0.277463		169	2	1484.67	1.98e-05	36	-0.75	-1	5.59	116.24	Mitochondrion inner membrane	mitochondrial inner membrane [GO:0005743];mitochondrial membrane [GO:0031966];mitochondrial respiratory chain complex IV [GO:0005751];mitochondrion [GO:0005739];nucleus [GO:0005634]	mitochondrial electron transport, cytochrome c to oxygen [GO:0006123];response to nutrient [GO:0007584]	cytochrome-c oxidase activity [GO:0004129]	Clpp-TAILS 2;Clpp-TAILS 3	170331 Clpp-3 TAILS ST-20%_BB1_01_2086
IQFNESFAEMNR	Dimethyl (N-term);Oxidation (M)	M0QWX7;P19783	P19783	Cox4i1	Cytochrome c oxidase subunit 4 isoform 1, mitochondrial (Cytochrome c oxidase polypeptide IV) (Cytochrome c oxidase subunit IV isoform 1) (COX IV-1)	0	1	84	96			NaN	NaN	KVQLYRIQFNES	3	-2.37358	NaN	-0.837148	-1.60537	0.0159203	-0.277463		169	2	1500.67	0.02384	31.1	-0.75	-1	5.59	73.435	Mitochondrion inner membrane	mitochondrial inner membrane [GO:0005743];mitochondrial membrane [GO:0031966];mitochondrial respiratory chain complex IV [GO:0005751];mitochondrion [GO:0005739];nucleus [GO:0005634]	mitochondrial electron transport, cytochrome c to oxygen [GO:0006123];response to nutrient [GO:0007584]	cytochrome-c oxidase activity [GO:0004129]	Clpp-TAILS 1;Clpp-TAILS 3	170331 Clpp-3 TAILS ST-20%_BB1_02_2087
YSHGSHETDEEFDAR	Dimethyl (N-term)	P12787	P12787	Cox5a	Cytochrome c oxidase subunit 5A, mitochondrial OS=Mus musculus GN=Cox5a PE=1 SV=2	1	1	37	51	+	+	NaN	0	VCSIRCYSHGSH	44	0.4163	0.101318	0.825836	0.447818	-0.473113	-0.667477		146	3	1778.71	1.77e-19	14.2	-1.853	-4	5.59	121.79	Mitochondrion inner membrane	mitochondrial inner membrane [GO:0005743];mitochondrial respiratory chain complex IV [GO:0005751];mitochondrion [GO:0005739];myelin sheath [GO:0043209]	mitochondrial electron transport, cytochrome c to oxygen [GO:0006123]	cytochrome-c oxidase activity [GO:0004129];metal ion binding [GO:0046872]	Clpp-TAILS 1;Clpp-TAILS 2;Clpp-TAILS 3	170331 Clpp-2 TAILS ST-15%_BA7_01_2073
SHGSHETDEEFDAR	Dimethyl (N-term)	P12787	P12787	Cox5a	Cytochrome c oxidase subunit 5A, mitochondrial OS=Mus musculus GN=Cox5a PE=1 SV=2	1	1	38	51	+	+	NaN	0	CSIRCYSHGSHE	61	-0.611371	-0.385449	-0.344718	-0.447179	-0.473113	-0.667477		146	3	1615.65	5.56e-49	12	-1.893	-4	5.29	157.38	Mitochondrion inner membrane	mitochondrial inner membrane [GO:0005743];mitochondrial respiratory chain complex IV [GO:0005751];mitochondrion [GO:0005739];myelin sheath [GO:0043209]	mitochondrial electron transport, cytochrome c to oxygen [GO:0006123]	cytochrome-c oxidase activity [GO:0004129];metal ion binding [GO:0046872]	Clpp-TAILS 1;Clpp-TAILS 2;Clpp-TAILS 3	170331 Clpp-3 TAILS ST-15%_BA12_02_2085
FNKPDIDAWELR	Dimethyl (N-term)	P12787	P12787	Cox5a	Cytochrome c oxidase subunit 5A, mitochondrial OS=Mus musculus GN=Cox5a PE=1 SV=2	0	1	56	67			NaN	NaN	ARWVTYFNKPDI	18	-0.622535	-1.00409	-0.341918	-0.656182	-0.473113	-0.667477		146	3	1502.75	3.19e-05	40.9	-1	-1	5.59	102.9	Mitochondrion inner membrane	mitochondrial inner membrane [GO:0005743];mitochondrial respiratory chain complex IV [GO:0005751];mitochondrion [GO:0005739];myelin sheath [GO:0043209]	mitochondrial electron transport, cytochrome c to oxygen [GO:0006123]	cytochrome-c oxidase activity [GO:0004129];metal ion binding [GO:0046872]	Clpp-TAILS 1;Clpp-TAILS 2;Clpp-TAILS 3	170119 Eddy TAILS-3 10%ST_GA11_01_1417
NKPDIDAWELR	Dimethyl (N-term)	P12787	P12787	Cox5a	Cytochrome c oxidase subunit 5A, mitochondrial OS=Mus musculus GN=Cox5a PE=1 SV=2	0	1	57	67			NaN	NaN	RWVTYFNKPDID	4	NaN	-0.124407	0.00828507	-0.0580609	-0.473113	-0.667477		146	2	1355.68	0.0014168	30.5	-1.345	-1	5.59	112.51	Mitochondrion inner membrane	mitochondrial inner membrane [GO:0005743];mitochondrial respiratory chain complex IV [GO:0005751];mitochondrion [GO:0005739];myelin sheath [GO:0043209]	mitochondrial electron transport, cytochrome c to oxygen [GO:0006123]	cytochrome-c oxidase activity [GO:0004129];metal ion binding [GO:0046872]	Clpp-TAILS 2;Clpp-TAILS 3	170331 Clpp-2 TAILS ST-15%_BA7_01_2073
DLVPEPKIIDAALR	Dimethyl (N-term)	P12787	P12787	Cox5a	Cytochrome c oxidase subunit 5A, mitochondrial OS=Mus musculus GN=Cox5a PE=1 SV=2	0	1	77	90			NaN	NaN	NTLVGYDLVPEP	15	-0.384102	-0.167168	0.417996	-0.0444246	-0.473113	-0.667477		146	3	1548.89	0.0007565	48.7	0.164	-1	5.59	90.334	Mitochondrion inner membrane	mitochondrial inner membrane [GO:0005743];mitochondrial respiratory chain complex IV [GO:0005751];mitochondrion [GO:0005739];myelin sheath [GO:0043209]	mitochondrial electron transport, cytochrome c to oxygen [GO:0006123]	cytochrome-c oxidase activity [GO:0004129];metal ion binding [GO:0046872]	Clpp-TAILS 1;Clpp-TAILS 2;Clpp-TAILS 3	170331 Clpp-3 TAILS ST-20%_BB1_02_2087
[truncated: 732 more rows]
